# Supplementary material for: DNA methylation and gene expression regulation associated with vascularization in Sorghum bicolor
Source: New Phytol. 2017 Feb 10;214(3):1213–29. doi: 10.1111/nph.14448 (PMC5655736; doi:10.1111/nph.14448)
Supplement: Supplementary file 2 — Table S1 Sorghum qRT‐PCR primers used for testing tissue‐specific expression [file NPH-214-1213-s002.xlsx]

## Sheet: Sheet1
Supporting Information Table S1 Sorghum qRT-PCR primers used for testing tissue-specific expression. SHR1 = SHORTROOT1, CAD4 = CINNAMYL ALCOHOL DEHYDROGENASE4, SCR1 = SCARECROW1, CCT1= PHOSPHORYLCHOLINE CYTIDYLYLTRANSFERASE, MTHFD1 = METHYLENETETRAHYDROFOLATE DEHYDROGENASE/METHENYLTETRAHYDROFOLATE CYCLOHYDROLASE , ANL2 = ANTHOCYANINLESS2.
Primer name	Primer sequence	Primer length	Purpose	Amplicon length	GeneID
Sb04g035610 F	GTGGGCATTCGTGTAGGTTGTTGT	24	Sorghum qPCR - expected vascular	86	Sb04g035610
Sb04g035610 R	TGATCCATCCGTGAGTCATCGTCA	24	Sorghum qPCR - expected vascular
Sb09g003920 F	TGAGCAAGGTTGCTGGTTACCTGA	24	Sorghum qPCR - not expected in vasculature	85	Sb09g003920
Sb09g003920 R	TCCACCGTGTTCTTCAGCAGCATA	24	Sorghum qPCR - not expected in vasculature
SbACT11 qPCR F	AACTGCAGATGTGGATTGCCAAGG	24	Sorghum qPCR - reference	115	Sb01g010030
SbACT11 qPCR R	ATAATGGCTCCTCTCGGCTTGCAT	24	Sorghum qPCR - reference
SbANL2 qPCR F	TGCATCAGGTTCGATGGTCGTGTA	24	Sorghum qPCR - expected epidermal	197	Sb03g008090
SbANL2 qPCR R	TGTTGACGAGGATCTGGAAGGCAA	24	Sorghum qPCR - expected epidermal
SbCAD4 qPCR F	CTTTGTGCGTTCTTGCCGTGTTCT	24	Sorghum qPCR - expected vascular	200	Sb04g005950
SbCAD4 qPCR R	CGCAGCACCAGAAACATTTGGGTA	24	Sorghum qPCR - expected vascular
SbSCR1 qPCR F	GCTGCTCGATTTGGTTGGTCATCA	24	Sorghum qPCR - expected endodermis (bordering the LCM cut)	93	Sb05g001500
SbSCR1 qPCR R	ACTGTGAATGGATCTACTCCGGCA	24	Sorghum qPCR - expected endodermis (bordering the LCM cut)
SbSHR1 qPCR F	ACTCGTACGTGGAACACAGCATGA	24	Sorghum qPCR - expected stele (vascular)	171	Sb02g037890
SbSHR1 qPCR R	CATGCGTGAGCCATTCAGCTTTCA	24	Sorghum qPCR - expected stele (vascular)
