# Supplementary material for: DNA methylation and gene expression regulation associated with vascularization in Sorghum bicolor
Source: New Phytol. 2017 Feb 10;214(3):1213–29. doi: 10.1111/nph.14448 (PMC5655736; doi:10.1111/nph.14448)
Supplement: Supplementary file 4 — Table S4 Sorghum root and shoot differential expression [file NPH-214-1213-s004.xls]

## Sheet: Dfilter_shoot_root_ALL.tsv
Supporting Information Table S4 Sorghum root and shoot differential expression. EdgeR normalized read counts for all three biological replicates, log fold change (logFC), log counts per million (logCPM), the raw p-value and false discovery rate are report
Gene	GATCAG_Root	TAGCTT_Root	GGCTAC_Root	GCCAAT_Shoot	CAGATC_Shoot	ACTTGA_Shoot	logFC	logCPM	Pval	FDR
Sb01g000210	73.1448	72.8391	73.5848	53.8132	53.1971	55.0791	-0.43787	5.7775	0.00506628	0.0129062
Sb01g000220	73.9763	71.3093	87.6461	49.2882	52.7385	52.547	-0.591657	5.66263	0.000155703	0.000526251
Sb01g000230	39.8268	34.9459	40.5546	26.0551	25.5717	30.3472	-0.49255	4.66991	0.0083904	0.0204048
Sb01g000240	171.464	155.081	153.993	289.088	288.885	253.009	0.790106	7.08693	1.03063e-08	6.03578e-08
Sb01g000280	202.871	200.132	189.581	170.502	166.789	166.078	-0.235401	7.8945	0.0684784	0.132041
Sb01g000300	32.5152	31.1706	33.5733	23.9143	28.074	22.8725	-0.37768	5.07035	0.030411	0.0644572
Sb01g000310	129.889	129.637	130.857	108.794	115.088	101.441	-0.263034	6.58225	0.0544703	0.108108
Sb01g000355	13.5814	12.9117	14.2687	13.7574	15.9512	17.6496	0.216477	3.77244	0.325909	0.496418
Sb01g000365	103.93	106.522	109.321	4.43984	5.30376	6.6805	-4.28244	5.08197	1.50225e-19	2.19358e-18
Sb01g000370	31.7123	32.7004	30.453	19.1825	20.7963	16.5938	-0.745766	4.15262	0.000265324	0.000858938
Sb01g000380	175.804	163.081	158.407	344.738	358.363	357.57	1.09279	7.68827	1.38372e-16	1.64135e-15
Sb01g000400	10.0929	9.72592	10.1905	16.8349	18.8323	16.4443	0.795971	3.84547	0.000222067	0.000728823
Sb01g000420	31.8366	27.7603	31.3614	33.8765	36.9369	32.5616	0.184278	5.28093	0.240206	0.384854
Sb01g000460	55.9123	46.9174	51.2981	47.269	46.7269	45.7638	-0.141416	5.74125	0.356567	0.535438
Sb01g000470	30.4316	30.0619	29.7321	28.2811	27.9045	28.8523	-0.085417	4.98883	0.600523	0.805942
Sb01g000490	112.78	105.231	114.238	120.094	132.624	133.46	0.216977	7.62434	0.0996161	0.18251
Sb01g000510	5.21848	4.7156	3.80169	4.18439	5.40345	3.84012	-0.0324984	2.29804	0.922149	1
Sb01g000530	1.8733	3.43845	2.9821	3.15046	3.47935	5.43783	0.544551	2.33846	0.0928203	0.171827
Sb01g000550	5.46698	6.80674	7.9786	2.48144	3.0706	4.96132	-0.943351	3.49994	0.000887324	0.0025949
Sb01g000580	10.1216	10.7785	12.4715	0.352754	0.578229	1.01843	-4.08294	3.57721	1.72582e-30	4.96546e-29
Sb01g000600	104.36	96.1925	97.5207	68.1788	69.4075	64.6093	-0.559986	6.25521	4.74525e-05	0.000173747
Sb01g000620	20.0424	18.4133	19.3639	23.9386	26.4191	22.5362	0.334019	4.64313	0.0786967	0.149082
Sb01g000630	112.197	99.8836	101.194	87.5925	80.0748	114.4	-0.151364	6.29969	0.385841	0.570384
Sb01g000640	4.10024	3.76125	3.58445	14.5724	14.9243	13.3984	1.90537	2.69048	1.40057e-11	1.09597e-10
Sb01g000680	26.3027	33.4162	32.5958	23.2331	26.6085	28.9551	-0.227874	5.04237	0.196966	0.325482
Sb01g000700	123.514	118.044	109.054	89.5995	90.3733	73.8592	-0.46606	6.10167	0.00235383	0.00638809
Sb01g000720	54.5456	52.2084	55.396	43.036	40.5359	45.7357	-0.326556	5.14224	0.0448918	0.0911996
Sb01g000725	8.06667	6.27343	7.31701	7.01859	8.48402	7.89513	0.111047	2.62669	0.68418	0.896839
Sb01g000730	84.117	79.1406	81.0006	99.5861	94.062	94.4987	0.238307	6.12488	0.0869536	0.162381
Sb01g000750	23.2442	21.2342	22.0399	33.3292	32.8394	32.1225	0.563037	4.80266	0.000761116	0.00225432
Sb01g000760	7.13001	7.62074	8.10697	10.4245	10.0791	11.5484	0.487814	3.54199	0.0379604	0.0786115
Sb01g000770	190.207	188.02	194.508	88.9792	88.8479	112.429	-0.980459	7.66469	7.95242e-11	5.80232e-10
Sb01g000780	24.0662	24.7288	25.9008	16.5551	16.4596	18.014	-0.549565	4.96552	0.000986252	0.00286275
Sb01g000790	11.278	11.7048	12.4715	13.1735	13.0201	13.0246	0.145479	4.39064	0.430048	0.625429
Sb01g000800	3.82306	3.46652	3.67332	5.75354	5.97171	5.97975	0.690848	1.97165	0.00949839	0.0228122
Sb01g000810	38.699	40.5738	41.9272	33.2927	35.8103	37.7098	-0.182114	5.56216	0.209827	0.342951
Sb01g000820	15.5599	17.3467	15.6215	22.5763	20.6368	20.9385	0.402905	4.70377	0.0249942	0.0541783
Sb01g000830	2.10269	1.96483	2.18227	4.50065	4.44638	4.33532	1.08591	2.33178	2.69037e-05	0.000102388
Sb01g000850	48.1897	38.3844	45.1265	59.6033	58.9196	60.7785	0.444718	6.30071	0.00205578	0.00563815
Sb01g000870	7.6079	6.48394	8.33409	10.8746	13.2594	16.3789	0.852761	3.11249	0.000744602	0.00221157
Sb01g000880	15.4261	16.687	16.7669	11.2516	13.4688	17.0329	-0.226601	4.26961	0.276096	0.432277
Sb01g000890	4.23404	6.11905	6.78379	0.875803	0.648016	1.11186	-2.69724	2.74935	1.62504e-16	1.91624e-15
Sb01g000900	3.26872	3.42442	2.91298	3.88029	3.74852	4.46612	0.333455	2.47996	0.208017	0.340551
Sb01g000910	54.8705	54.2574	51.3376	51.5264	55.9985	61.853	0.0781627	6.00784	0.580389	0.785149
Sb01g000940	139.389	130.731	125.851	124.364	126.652	107.738	-0.142436	6.11206	0.401428	0.590116
Sb01g000950	6.42275	8.91191	8.90681	10.7529	11.7241	16.4443	0.684564	5.01681	0.00112076	0.00322323
Sb01g000960	171.837	166.295	190.311	108.733	104.57	134.563	-0.603186	7.56921	2.03276e-05	7.87268e-05
Sb01g000970	4.79795	5.43136	5.5396	3.51538	3.57904	3.84012	-0.527363	2.46689	0.0352346	0.0735759
Sb01g000990	7.77038	13.417	11.5236	20.9949	24.1161	28.4972	1.17071	3.55523	0.00038805	0.00121708
Sb01g001010	20.6637	19.8588	20.4699	21.1044	19.8891	15.809	-0.103157	4.7979	0.568718	0.776496
Sb01g001020	53.5707	47.6051	52.1868	39.4476	42.3902	41.1201	-0.318886	5.4188	0.0339393	0.0711507
Sb01g001040	70.9752	64.0816	69.9708	97.1047	104.65	102.17	0.567777	6.32134	4.08243e-05	0.000150973
Sb01g001050	284.082	273.547	277.326	174.492	180.009	211.515	-0.560816	7.88485	2.35585e-05	9.04262e-05
Sb01g001060	17.7964	20.6167	20.1539	30.8721	34.4944	39.3262	0.838449	4.73087	2.36413e-06	1.04755e-05
Sb01g001070	14.499	18.8764	18.2481	11.9085	12.1229	13.8469	-0.445948	4.04451	0.0276065	0.0591248
Sb01g001080	178.661	156.527	171.372	132.818	132.734	181.607	-0.179928	8.09881	0.225383	0.364454
Sb01g001100	101.961	101.624	108.857	99.8537	99.7944	114.157	0.00630191	7.47437	0.965466	1
Sb01g001110	6.05	8.89788	8.61057	8.72154	11.2456	12.408	0.459854	3.1357	0.075593	0.143975
Sb01g001140	38.9666	37.2055	46.8447	37.7447	35.2321	46.1749	-0.0461421	5.63157	0.783571	0.999913
Sb01g001170	19.7079	20.8693	19.6503	27.3202	24.0763	24.1713	0.32733	4.50865	0.130572	0.230006
Sb01g001180	120.914	210.391	189.304	192.774	269.545	294.914	0.540656	9.07967	0.00951683	0.0228484
Sb01g001200	232.547	339.747	298.911	710.605	760.89	792.345	1.37776	10.0645	1.91123e-17	2.43071e-16
Sb01g001220	34.6178	127.658	98.6266	15.8374	20.4773	32.0944	-1.93083	7.71967	8.65998e-08	4.60818e-07
Sb01g001230	2270.49	2539.22	2471.88	1911.23	2224.03	2608.35	-0.110727	10.7562	0.569306	0.776893
Sb01g001240	56.7247	59.8432	71.7679	83.2743	89.6854	95.2929	0.510264	6.85701	0.00162363	0.00453524
Sb01g001260	46.0775	76.3477	54.527	21.1531	13.9274	11.7913	-1.91681	4.86774	1.94214e-11	1.50076e-10
Sb01g001270	74.1483	72.4882	67.8379	55.6622	55.7094	58.6576	-0.334958	6.4683	0.0166561	0.0376924
Sb01g001280	35.717	31.6478	31.3417	46.8068	44.4539	43.6802	0.450935	4.52747	0.0140349	0.0324055
Sb01g001290	14.91	13.4731	16.7965	16.9322	20.1782	21.9943	0.387431	3.90198	0.0676462	0.130674
Sb01g001300	24.0184	25.9358	26.3946	30.1909	27.1469	32.2439	0.23069	4.80854	0.188092	0.312962
Sb01g001310	16.659	16.7151	17.3791	27.1986	24.7442	24.3488	0.587778	4.63942	0.00091058	0.00265834
Sb01g001315	5.9831	4.61735	4.90763	8.58774	9.99938	9.16583	0.83869	2.81919	0.00134017	0.00380034
Sb01g001320	7.34984	6.68043	6.5863	8.92833	11.2157	12.1837	0.649182	3.91625	0.0034172	0.00901708
Sb01g001330	25.5667	22.0763	23.4125	26.2741	26.2396	29.6091	0.208655	4.80455	0.233029	0.374803
Sb01g001340	5.64858	6.25939	6.67517	5.72921	5.31373	6.9608	-0.0451723	3.16545	0.853386	1
Sb01g001350	9.35695	11.8451	10.9805	4.25738	5.29379	5.63404	-1.08168	4.42491	1.11443e-06	5.15012e-06
Sb01g001360	1.94021	1.628	1.86628	11.276	10.8767	11.1092	2.61071	2.46646	1.888e-19	2.73222e-18
Sb01g001380	30.9381	28.2936	25.9305	31.5046	33.9959	28.2543	0.13859	4.72431	0.438861	0.635746
Sb01g001390	167.249	163.699	154.427	126.797	132.734	114.802	-0.374794	6.69289	0.0069954	0.017293
Sb01g001400	28.5487	32.0408	31.9539	40.2018	49.4984	36.7287	0.450234	4.86172	0.0148318	0.0340397
Sb01g001420	19.8035	20.4062	21.4178	18.6108	18.8423	23.2276	-0.0221246	4.21762	0.912243	1
Sb01g001440	157.854	142.717	140.84	128.244	129.005	134.516	-0.172148	7.26459	0.249299	0.39729
Sb01g001450	3.4981	2.68059	3.4462	7.34701	6.97863	6.26005	1.09413	2.33602	4.25357e-05	0.000156927
Sb01g001470	15.0342	28.5883	29.1792	3.83164	2.90112	4.01764	-2.75902	3.84033	1.98428e-17	2.52078e-16
Sb01g001480	4.64502	4.37877	3.4857	22.1505	22.4712	19.8079	2.36466	3.06879	1.58221e-17	2.02742e-16
Sb01g001500	104.79	93.2593	100.542	87.6168	91.7789	93.5083	-0.129846	7.0171	0.319267	0.487918
Sb01g001520	20.3769	18.315	15.9276	34.1442	36.7176	30.4407	0.891063	4.6805	1.11768e-06	5.16439e-06
Sb01g001550	50.0917	47.8857	44.9586	26.8823	28.2236	30.5621	-0.738348	5.25486	2.531e-06	1.11654e-05
Sb01g001560	23.8655	25.0235	23.0076	31.1153	28.1139	25.5821	0.238275	4.54522	0.188323	0.313269
Sb01g001580	114.558	106.073	90.8257	284.247	301.915	333.035	1.56136	7.00766	3.011e-21	4.92299e-20
Sb01g001585	53.3031	48.1524	42.1049	128.074	135.924	158.856	1.55851	5.86517	2.85593e-18	3.83809e-17
Sb01g001590	86.2005	85.4842	72.4098	208.429	220.365	245.478	1.46598	6.69828	8.3664e-23	1.52888e-21
Sb01g001600	257.483	242.236	280.93	477.179	420.373	451.882	0.789552	9.17114	2.46306e-09	1.53583e-08
Sb01g001610	252.294	231.752	279.37	494.245	443.203	473.717	0.886282	9.23092	6.82997e-11	5.01888e-10
Sb01g001615	19.6983	22.9043	21.092	23.6832	25.8409	20.817	0.143447	4.59205	0.42463	0.618671
Sb01g001620	40.0657	36.602	44.1391	32.6966	34.0457	28.9457	-0.336546	4.66212	0.0608736	0.119223
Sb01g001630	2.65703	2.37183	2.23164	4.85341	3.81831	6.15727	1.02983	2.25494	0.000664979	0.0019909
Sb01g001640	82.5304	79.3231	79.9835	118.16	125.426	98.479	0.50015	6.43879	0.000373133	0.00117539
Sb01g001660	236.418	288.311	232.327	135.676	122.375	140.477	-0.925636	8.28568	2.91028e-10	2.0096e-09
Sb01g001670	76.3753	73.3022	71.0668	101.909	94.7	100.067	0.426472	6.427	0.00139391	0.00394081
Sb01g001710	12.2434	10.9048	13.1331	13.2952	12.731	13.5946	0.126531	3.68312	0.556276	0.770819
Sb01g001720	30.9764	30.7777	31.3614	27.0891	28.9813	31.8141	-0.0832475	5.17558	0.607577	0.813612
Sb01g001740	14.9386	13.6275	15.1969	17.4188	17.0877	14.3794	0.159233	3.58077	0.468745	0.671628
Sb01g001760	75.4577	68.2077	70.6027	83.2256	89.1171	76.0736	0.213216	6.08717	0.129079	0.227765
Sb01g001770	35.4876	38.5809	37.0985	19.7056	19.0417	22.4054	-0.861923	5.13438	3.12169e-07	1.54959e-06
Sb01g001810	41.6714	41.5421	40.525	27.381	26.3493	30.2818	-0.558493	5.57946	0.000482371	0.0014843
Sb01g001840	165.109	141.524	166.988	172.983	148.754	200.948	0.142142	7.49093	0.330991	0.502874
Sb01g001850	693.045	610.094	648.331	902.552	854.812	1025.08	0.511778	10.0691	0.000118226	0.000407357
Sb01g001870	6.19336	6.20325	5.93458	36.3702	34.3548	39.2608	2.58486	3.91146	5.58436e-33	1.8474e-31
Sb01g001890	19.2587	19.522	16.2238	30.568	35.0427	32.0757	0.828914	4.63939	6.38829e-06	2.66863e-05
Sb01g001905	33.5569	31.4934	28.1819	28.2325	28.9314	29.9828	-0.0973006	4.71258	0.59017	0.795281
Sb01g001920	32.3431	29.8093	24.8344	35.762	30.8057	30.1977	0.153582	4.66383	0.427357	0.622022
Sb01g001930	74.8365	67.7025	70.6521	79.4061	87.1132	81.9225	0.220681	6.40139	0.0930771	0.172237
Sb01g001940	17.9684	16.7432	17.1421	32.9643	32.4805	35.0376	0.954276	3.94633	8.1577e-06	3.35706e-05
Sb01g001980	7.40719	8.99612	7.66262	4.09925	4.32675	4.36335	-0.9108	3.07273	0.000162371	0.000546942
Sb01g001990	14.1836	12.7714	14.5452	46.3932	47.4148	36.5886	1.65136	4.01095	3.95903e-09	2.41852e-08
Sb01g002020	68.9872	67.113	53.273	50.1276	51.3428	43.4373	-0.386076	4.97111	0.0368719	0.0766139
Sb01g002040	657.806	602.993	658.956	632.537	665.043	784.935	0.117405	11.0628	0.391965	0.577905
Sb01g002050	679.177	657.362	651.589	588.163	627.927	678.832	-0.0692633	8.88888	0.605822	0.811901
Sb01g002060	7.18736	8.15405	9.0253	15.8496	17.7058	16.2855	1.0325	4.08804	2.93947e-07	1.46405e-06
Sb01g002070	6.85284	6.10501	5.40136	13.5506	12.1927	10.6234	0.985576	2.82617	9.4937e-05	0.000331991
Sb01g002090	5.58167	9.16454	9.50915	2.18951	3.05066	4.15779	-1.36497	2.79106	1.06017e-05	4.29423e-05
Sb01g002100	17.6817	15.0169	15.5227	16.8349	15.9512	14.2486	-0.0363767	3.49175	0.873806	1
Sb01g002120	5.82062	8.18212	7.30714	3.49105	3.69867	4.354	-0.882515	2.8197	0.000808604	0.0023821
Sb01g002140	37.8005	30.4268	34.4818	151.064	151.466	149.008	2.13577	6.1527	0	7.00649e-45
Sb01g002150	122.969	107.238	120.617	168.191	144.169	216.28	0.591486	6.91298	0.000186291	0.000621055
Sb01g002170	137.611	139.461	157.884	93.5771	99.3857	143.841	-0.36887	7.48221	0.0328418	0.06905
Sb01g002180	208.309	247.962	264.025	146.454	151.785	213.72	-0.492473	7.84026	0.00303021	0.0080736
Sb01g002190	56.2755	55.6609	56.3637	42.4035	46.378	38.4666	-0.403437	5.49088	0.00866898	0.0210207
Sb01g002200	239.161	232.636	212.144	132.088	138.287	161.294	-0.663876	7.61492	4.73141e-06	2.00957e-05
Sb01g002210	53.0068	53.289	54.6949	51.4656	51.253	54.2849	-0.0361563	5.6684	0.795395	1
Sb01g002220	29.3325	25.6832	26.0983	14.9738	15.6421	22.7044	-0.605055	3.9794	0.0316786	0.0668648
Sb01g002230	22.5561	21.2904	23.1261	29.9354	28.0541	28.1609	0.363026	4.38799	0.0496617	0.0996105
Sb01g002240	27.4496	25.2481	29.6828	36.4918	43.6862	46.5579	0.62136	5.09193	0.000941345	0.00274112
Sb01g002250	4.01422	4.11211	4.33491	3.62485	4.09745	3.82143	-0.110007	3.10225	0.643198	0.852184
Sb01g002260	21.1224	20.0693	20.4106	22.8682	21.8531	22.4988	0.125734	4.96709	0.453957	0.65391
Sb01g002270	6.07867	9.75398	10.5262	9.81629	9.40121	10.9411	0.195349	4.95778	0.359281	0.538866
Sb01g002280	66.7411	61.8641	66.416	67.3639	67.0547	75.4196	0.105598	6.36844	0.457428	0.658269
Sb01g002300	20.5203	18.7782	20.6377	42.0994	42.9784	40.1951	1.06322	4.84939	1.2992e-09	8.34273e-09
Sb01g002390	96.2743	88.4174	96.2172	133.706	145.504	135.637	0.562396	7.25574	3.54171e-05	0.000132373
Sb01g002400	15.7797	32.5039	38.7476	5.98465	5.73245	7.76433	-2.15889	3.57834	4.33534e-08	2.37916e-07
Sb01g002420	35.8317	42.3421	41.8975	48.1813	47.4846	56.4899	0.341896	5.2371	0.0413355	0.0848824
Sb01g002430	31.1962	30.5672	25.9601	36.6256	44.6732	49.9122	0.581204	6.14683	0.000616018	0.00185542
Sb01g002440	38.4314	38.9177	39.3203	32.9399	30.1178	39.3262	-0.188294	5.55158	0.239908	0.384449
Sb01g002450	11.0295	9.79609	10.23	14.8643	13.8675	14.2393	0.467988	3.75987	0.021768	0.0479646
Sb01g002460	8.85995	8.92595	8.1366	19.6326	18.5532	20.1816	1.17098	3.38151	1.57643e-05	6.21796e-05
Sb01g002470	6.16469	4.64542	4.69039	8.13767	7.60671	8.69866	0.655981	2.99336	0.00663539	0.0164496
Sb01g002480	189.71	184.835	175.065	112.018	106.255	101.076	-0.783306	6.53517	9.02845e-08	4.793e-07
Sb01g002500	20.8166	18.287	18.2678	27.3324	26.459	21.0506	0.383159	4.10337	0.0773735	0.146845
Sb01g002520	8.78349	7.07339	8.0576	10.2542	8.94262	9.12846	0.243064	3.28528	0.282974	0.441237
Sb01g002530	152.139	149.608	137.275	155.881	161.535	158.856	0.117524	7.08392	0.349362	0.526505
Sb01g002540	3.31651	5.33311	4.66077	1.47184	1.31597	1.95276	-1.4863	2.74664	1.47966e-05	5.86211e-05
Sb01g002550	47.9986	41.9211	40.9397	78.3236	71.9696	80.9975	0.821554	5.58293	3.05667e-07	1.51864e-06
Sb01g002560	91.6388	87.9402	80.1613	38.7786	40.8948	54.2288	-0.955665	5.40338	1.54164e-07	7.95047e-07
Sb01g002580	14.0211	12.7714	13.5972	32.7696	31.2543	37.6818	1.33208	4.00307	2.80543e-09	1.74196e-08
Sb01g002610	10.0642	7.9716	8.73894	126.432	121.348	135.787	3.83927	5.21722	0	0
Sb01g002660	40.6583	31.1706	32.0922	443.193	417.262	363.111	3.55719	6.90773	0	0
Sb01g002680	81.6893	72.0251	71.4816	73.0809	68.0117	65.5063	-0.124485	5.92628	0.423554	0.617466
Sb01g002690	48.3331	37.009	43.1319	22.0654	21.4543	21.7513	-0.977216	4.71611	2.35388e-07	1.18929e-06
Sb01g002710	7.38807	7.12953	7.52438	8.47826	7.85594	8.8575	0.192461	3.13954	0.394376	0.581056
Sb01g002750	184.195	173.635	185.71	98.6252	97.9899	89.9578	-0.923556	6.63038	3.20561e-12	2.66543e-11
Sb01g002770	11.5934	12.996	12.827	14.9738	14.3959	12.464	0.160972	3.46063	0.465215	0.667892
Sb01g002790	7.19692	6.27343	7.24789	16.8227	19.271	17.4534	1.36924	3.2847	1.95366e-07	9.95359e-07
Sb01g002810	158.399	142.113	141.492	160.454	164.397	156.174	0.122004	7.44891	0.367287	0.548008
Sb01g002840	76.0599	63.5623	70.0103	64.0309	61.8207	80.6892	-0.0214893	6.12664	0.890432	1
Sb01g002850	38.2402	40.2229	37.4441	34.8618	29.9782	32.5616	-0.250957	5.81554	0.0859572	0.160794
Sb01g002880	5.52433	7.95757	7.90948	5.42511	5.46327	6.28808	-0.315673	2.65753	0.279118	0.436085
Sb01g002910	60.4522	55.7872	58.4768	62.6321	63.7348	68.5335	0.157676	5.76385	0.291347	0.452055
Sb01g002920	26.0542	25.3884	26.0687	32.3317	28.1338	30.9452	0.237793	4.69395	0.17343	0.292646
Sb01g002930	11.8897	10.3154	10.1806	83.3473	78.9781	72.0466	2.85492	4.71307	1.87273e-33	6.38794e-32
Sb01g002950	42.9904	35.9704	32.6846	41.406	34.8732	27.4975	-0.105772	4.50758	0.60916	0.81541
Sb01g002960	27.268	27.3673	24.785	21.0679	13.9373	14.9213	-0.670462	6.02691	6.73067e-05	0.000240919
Sb01g002980	82.387	83.5615	81.445	44.8849	47.1456	59.8722	-0.703439	6.06976	1.11289e-05	4.49329e-05
Sb01g003010	19.2396	17.2765	18.337	45.0674	45.3112	40.8305	1.2579	4.15271	7.96906e-10	5.24708e-09
Sb01g003040	30.4603	30.3145	29.5445	30.6653	28.4828	28.1702	-0.0488198	4.46109	0.800445	1
Sb01g003060	4.66414	4.63139	4.87801	8.57557	10.3284	8.96028	0.975013	2.57872	0.000213923	0.000704268
Sb01g003070	45.6856	43.2684	40.1399	39.0219	39.8879	41.064	-0.105639	5.42632	0.460761	0.662392
Sb01g003090	4.01422	3.45249	4.67064	5.13318	5.49318	5.58733	0.416396	3.39785	0.10622	0.19302
Sb01g003100	102.831	97.203	90.5986	173.214	174.625	163.742	0.815747	6.18633	4.87281e-09	2.95286e-08
Sb01g003110	28.0039	24.5183	23.5211	17.1025	16.9581	13.8936	-0.665527	4.60375	0.000419474	0.00130553
Sb01g003120	7.03444	8.36457	8.10697	38.1583	30.8755	33.58	2.12619	3.78434	1.73726e-12	1.4785e-11
Sb01g003130	16.8693	14.4836	13.301	32.1979	25.9804	22.8258	0.858849	3.68009	0.0008209	0.0024154
Sb01g003140	31.5116	27.3252	28.4583	37.9393	33.9959	30.45	0.229641	5.02832	0.204403	0.335797
Sb01g003190	7.72259	5.81029	4.58177	12.4315	6.16113	5.44718	0.406981	2.74669	0.241526	0.38655
Sb01g003230	55.6638	56.531	51.3475	63.9093	66.5163	64.1702	0.250907	5.71197	0.0882323	0.164361
Sb01g003240	16.4965	15.4099	15.0093	19.8637	17.8753	18.1915	0.253252	4.4146	0.149574	0.258445
Sb01g003250	736.217	702.189	684.629	364.298	353.677	419.788	-0.899915	8.98752	4.31752e-11	3.23272e-10
Sb01g003290	66.636	64.643	66.0407	52.7671	56.2478	64.2729	-0.187252	5.97616	0.192264	0.318802
Sb01g003310	139.924	140.682	139.023	102.092	100.133	120.361	-0.379367	7.02561	0.00981163	0.0234833
Sb01g003320	57.4893	54.2715	50.597	37.3311	39.4891	36.0186	-0.524907	5.02741	0.00221638	0.00604595
Sb01g003340	1.05134	2.02097	1.95515	15.0103	17.0777	26.5071	3.54482	2.81189	1.48543e-18	2.02959e-17
Sb01g003350	13.2565	16.2379	16.5497	23.8413	25.4221	22.7044	0.644576	3.96091	0.00157487	0.0044128
Sb01g003380	49.2984	41.9492	45.8375	64.4445	67.7625	61.7409	0.500315	5.83957	0.0004813	0.00148114
Sb01g003390	26.4556	24.7288	25.0418	18.55	22.0226	21.2748	-0.30145	4.34446	0.142173	0.247391
Sb01g003400	13.8682	15.466	20.7661	28.0987	30.058	38.0088	0.94061	4.05646	9.78504e-05	0.000341442
Sb01g003410	185.352	169.242	184.466	255.065	251.958	265.977	0.519971	8.22793	3.99562e-05	0.000147972
Sb01g003420	16.5539	15.5783	19.6404	17.3823	17.3668	21.3589	0.115824	4.65558	0.532356	0.744514
Sb01g003422	12.1096	15.031	13.1035	13.502	17.3868	12.1183	0.0966975	5.36147	0.583665	0.788452
Sb01g003424	4.61635	5.1226	4.44353	4.43984	5.88199	3.728	-0.0127934	3.34229	0.961558	1
Sb01g003426	3.6797	4.04194	3.36721	4.18439	5.07446	3.43835	0.196119	2.84096	0.463226	0.665402
Sb01g003428	4.41564	5.26294	4.68052	4.35469	5.95177	3.43835	-0.0623165	3.15934	0.819136	1
Sb01g003430	114.023	110.957	102.152	105.461	130.839	78.9981	-0.0531742	7.00433	0.756246	0.972414
Sb01g003440	3.05845	8.06984	7.19852	2.43279	4.05757	4.2232	-0.772095	3.46625	0.0429578	0.087795
Sb01g003450	5.46698	4.60332	4.46328	29.5462	32.6899	34.6452	2.73603	3.55227	1.65126e-25	3.57682e-24
Sb01g003480	20.7592	20.0974	19.4133	55.4675	54.0345	59.5359	1.48779	4.81743	1.17197e-17	1.51487e-16
Sb01g003490	170.843	188.848	128.369	102.092	95.5673	87.2576	-0.776462	6.50219	8.82191e-07	4.13074e-06
Sb01g003500	15.8084	14.4836	14.1304	14.4508	14.1666	14.2019	-0.0531917	3.97382	0.787677	1
Sb01g003510	110.267	103.35	91.9416	53.7524	49.0398	43.5961	-1.06181	6.35964	1.62117e-13	1.51007e-12
Sb01g003520	87.7298	160.934	166.613	18.7811	20.1383	27.5442	-2.64329	5.97134	1.43862e-06	6.55038e-06
Sb01g003570	90.6544	83.0562	72.2419	140.968	145.036	125.696	0.743187	6.91604	1.34178e-06	6.13324e-06
Sb01g003620	22.0113	18.5536	21.9412	27.7338	28.9214	30.4967	0.479227	4.43313	0.0207418	0.0459236
Sb01g003630	75.3526	117.862	124.774	76.207	78.9084	101.843	-0.307242	8.041	0.0869498	0.162381
Sb01g003640	107.696	94.3259	76.3003	67.1327	54.533	45.2032	-0.738204	5.62209	0.000161257	0.000543564
Sb01g003650	24.3051	22.5675	22.9089	26.2741	23.508	20.4526	0.00900963	4.03066	0.965217	1
Sb01g003660	73.0779	66.4815	68.0156	220.362	208.801	172.189	1.53443	6.98288	3.34982e-25	7.08462e-24
Sb01g003670	14.5468	14.4134	17.4088	19.3163	19.4405	23.4051	0.422765	3.84231	0.0615983	0.120434
Sb01g003680	35.7552	34.3144	37.0492	44.0334	50.296	60.6664	0.533077	4.94198	0.00402146	0.0104646
Sb01g003690	9.50987	8.35053	8.96605	117.747	109.893	124.939	3.71532	5.08456	0	0
Sb01g003700	1193.86	1123.69	1128.56	329.509	340.118	423.375	-1.65664	9.39202	4.00767e-30	1.12175e-28
Sb01g003710	41.3942	44.2648	28.33	48.303	25.0333	26.9275	-0.185246	4.84318	0.469218	0.672164
Sb01g003720	47.2817	41.2474	43.5268	52.4752	49.7178	51.9304	0.222699	5.74296	0.124928	0.221486
Sb01g003740	343.044	329.151	260.43	385.925	355.521	313.684	0.178048	7.58147	0.239256	0.383513
Sb01g003750	21.7819	18.8062	21.1216	37.4406	42.6394	43.8297	1.00543	5.26611	5.73406e-08	3.10615e-07
Sb01g003760	5.65813	4.78577	4.54227	8.63639	10.458	9.98805	0.956156	3.07813	0.00011299	0.000390822
Sb01g003770	576.298	574.348	553.545	333.243	327.966	444.65	-0.623891	8.75908	6.51669e-05	0.000233875
Sb01g003780	15.0246	18.6519	20.9537	11.9936	10.2187	13.7254	-0.603959	4.33441	0.0122288	0.028624
Sb01g003790	23.875	29.5847	28.2806	19.9124	22.7005	25.5074	-0.262334	4.81725	0.143756	0.249813
Sb01g003800	21.9635	21.6693	21.4672	28.6339	25.8209	31.1601	0.395213	4.57672	0.0242987	0.052856
Sb01g003820	20.4247	18.1045	17.6655	33.4022	32.4307	26.2735	0.712539	4.27884	0.00057554	0.00174405
Sb01g003850	2.63791	2.62445	2.24151	6.99426	6.859	7.53074	1.51103	2.79843	1.53915e-07	7.93926e-07
Sb01g003860	23.2156	21.1079	18.7221	249.142	254.202	220.578	3.52126	6.12742	0	0
Sb01g003870	27.7172	27.7322	29.0311	15.5577	16.7188	13.2395	-0.892341	3.97446	4.63586e-05	0.000170035
Sb01g003880	5.59123	15.5362	11.0002	5.48593	5.05452	7.14767	-0.859427	4.02122	0.00986723	0.0236061
Sb01g003900	199.01	183.108	184.406	203.296	201.583	204.928	0.106181	7.87029	0.392224	0.578212
Sb01g003910	2.4372	4.15421	3.57457	4.43984	5.00467	6.24136	0.628489	2.55423	0.0346368	0.0724567
Sb01g003940	6.547	7.1576	7.42563	11.1665	9.71026	10.3618	0.563897	3.13323	0.0202004	0.044874
Sb01g003970	38.5174	36.7283	37.6811	32.0641	37.2559	31.1601	-0.168507	5.22502	0.297849	0.460713
Sb01g003980	7.12046	6.23132	7.40588	9.75547	11.2456	9.96002	0.576025	3.69643	0.00924567	0.0222745
Sb01g004000	94.4679	88.0946	90.3616	123.488	119.105	99.3946	0.325308	6.38201	0.019464	0.0433997
Sb01g004010	0.907978	1.12276	0.819584	5.61974	4.9648	4.94264	2.44796	1.56194	1.16249e-11	9.1641e-11
Sb01g004016	12.6735	11.9714	12.5703	22.5154	20.8063	19.9761	0.765859	3.81671	0.000151498	0.000513314
Sb01g004020	25.4903	22.764	23.4717	39.7274	39.3794	42.6991	0.763809	5.17625	4.29717e-06	1.83591e-05
Sb01g004030	47.8074	44.5315	46.4201	54.5066	53.9249	54.9763	0.23577	5.7038	0.0927895	0.171789
Sb01g004040	14.0975	12.5749	11.958	19.961	18.3339	17.36	0.526423	3.87835	0.0156887	0.0357361
Sb01g004100	14.3556	13.8521	13.2516	7.52947	7.10823	7.15701	-0.927753	3.61547	4.58057e-05	0.000168134
Sb01g004130	6.41319	11.789	10.704	11.1178	9.98941	8.06332	0.0136352	2.78628	0.965008	1
Sb01g004140	13.7821	13.1924	13.1232	12.9789	15.353	11.0158	-0.0273718	3.36461	0.908337	1
Sb01g004150	77.2163	75.0004	70.2769	47.6218	35.3119	30.8237	-0.968084	5.31236	8.95137e-07	4.18617e-06
Sb01g004170	8.24826	13.6696	12.59	10.0352	9.46103	13.0527	-0.0833547	3.60153	0.756724	0.972844
Sb01g004200	83.1803	134.787	120.499	13.4411	12.9703	12.9405	-3.10437	5.12286	2.08391e-07	1.0584e-06
Sb01g004210	47.3104	43.6052	42.8356	250.443	245.877	206.656	2.3938	6.41121	0	1.12104e-44
Sb01g004250	117.072	157.636	167.452	103.807	108.847	147.345	-0.29643	8.81105	0.0788372	0.149281
Sb01g004260	90.3772	128.514	142.46	95.8883	103.383	125.93	-0.151923	8.66411	0.375626	0.558119
Sb01g004270	3.04889	4.01387	3.85106	31.2126	37.8441	51.8743	3.47102	4.5045	3.67013e-37	1.56017e-35
Sb01g004320	46.1348	46.1876	50.7155	13.4411	14.2663	20.8357	-1.55879	4.76367	4.83889e-06	2.05342e-05
Sb01g004340	19.1822	15.8309	15.5326	32.3439	25.6614	30.4313	0.806589	4.60886	4.36743e-05	0.000160883
Sb01g004350	31.6932	30.5952	31.7959	34.2293	33.7068	38.2424	0.174461	5.31252	0.263529	0.416184
Sb01g004360	46.1922	44.1245	57.8548	105.206	106.793	123.005	1.1767	6.24131	3.35317e-14	3.30344e-13
Sb01g004370	57.4798	58.1309	56.2551	48.011	44.3841	57.4616	-0.197576	5.36241	0.224376	0.363101
Sb01g004375	140.23	140.078	140.188	82.3985	83.9928	95.1154	-0.685171	6.96861	1.12171e-06	5.1809e-06
Sb01g004390	157.73	214.546	210.297	70.0642	74.9305	100.254	-1.24799	7.53856	7.97419e-13	7.00938e-12
Sb01g004400	21.0173	26.048	32.1119	9.02564	11.1558	12.735	-1.26557	4.29506	1.96096e-08	1.11463e-07
Sb01g004420	78.2294	69.6954	67.8873	109.767	94.8296	104.459	0.517976	6.12711	0.000461943	0.00142673
Sb01g004430	73.8998	65.878	70.2769	49.1909	47.0858	56.7983	-0.456541	5.96585	0.00247936	0.00670041
Sb01g004460	70.9561	70.9445	61.9823	65.9042	60.0362	55.7425	-0.16636	5.4459	0.268854	0.422727
Sb01g004480	171.981	162.842	165.813	78.9682	81.5303	97.6567	-0.955429	6.46952	1.51783e-11	1.18445e-10
Sb01g004510	167.144	164.232	163.69	79.4183	77.3631	73.009	-1.10735	6.33141	2.68939e-16	3.11514e-15
Sb01g004520	10.2649	9.85223	8.9858	16.8714	16.2203	15.6595	0.744173	3.41149	0.00431181	0.0111434
Sb01g004530	92.6137	89.8209	92.2378	82.3133	93.0251	103.805	0.0233787	6.86817	0.869932	1
Sb01g004540	88.59	85.9193	95.5458	51.271	60.2455	64.1234	-0.620498	6.19367	1.02868e-05	4.17649e-05
Sb01g004550	123.552	123.223	114.327	149.543	141.866	151.493	0.294599	7.16101	0.0447996	0.0910503
Sb01g004563	4.60679	4.28053	5.82596	8.53908	7.01851	7.08226	0.620018	3.53183	0.0124955	0.0291719
Sb01g004566	13.1227	11.0031	13.8539	19.1582	19.4405	17.9299	0.572919	4.37222	0.00432431	0.011174
Sb01g004600	28.7208	29.3602	27.9646	31.2978	30.377	28.0114	0.0597536	4.45551	0.741133	0.957689
Sb01g004620	5.37141	5.29101	5.08537	3.8438	4.0177	4.98001	-0.29336	2.72437	0.233855	0.375955
Sb01g004630	25.7197	24.1113	23.1952	20.9098	23.0594	20.8637	-0.171679	4.25448	0.361031	0.540703
Sb01g004640	69.79	70.8322	66.2777	63.5565	73.5248	56.0134	-0.0996003	6.80275	0.511943	0.721754
Sb01g004650	43.5447	41.6965	39.1129	46.1013	41.6126	45.5862	0.100185	5.60972	0.520352	0.731372
Sb01g004660	7.14913	6.96112	3.33758	14.1223	6.87893	6.67116	0.665192	2.5713	0.0766876	0.145771
Sb01g004700	190.264	182.884	190.43	100.924	93.8227	111.961	-0.877731	6.82599	4.51125e-10	3.05554e-09
Sb01g004710	13.3712	11.5083	13.2812	25.897	22.5011	25.9932	0.962317	4.46029	3.70733e-07	1.82353e-06
Sb01g004720	26.857	24.42	25.5157	36.8324	36.6478	33.1035	0.472654	4.9183	0.00535483	0.0135678
Sb01g004730	61.8572	57.8924	70.662	48.899	51.1633	63.3106	-0.220937	6.24253	0.147992	0.256063
Sb01g004740	10.7333	14.6801	7.81074	10.1812	4.66571	6.13858	-0.662996	4.42413	0.0164432	0.0372576
Sb01g004750	33.4518	29.6269	30.1963	29.6678	30.5664	27.3573	-0.0909257	5.11176	0.585778	0.790584
Sb01g004760	9.14668	14.5819	14.3674	2.74905	2.70173	3.41967	-2.10135	2.3152	2.35849e-08	1.32948e-07
Sb01g004800	40.1135	34.7915	39.6067	45.3106	47.4347	40.354	0.216651	5.92127	0.158483	0.271397
Sb01g004830	4.50166	4.18228	3.50545	8.08902	8.23478	8.26887	1.01262	2.62947	0.000100294	0.000349573
Sb01g004840	210.708	193.536	196.69	187.544	197.615	203.741	-0.0291921	7.76737	0.825257	1
Sb01g004860	128.637	152.471	159.118	63.6174	66.8553	85.0993	-1.0299	6.37845	8.69851e-10	5.70528e-09
Sb01g004870	4.79795	4.14018	4.78914	5.79003	4.93489	6.04515	0.28802	2.12228	0.321382	0.490555
Sb01g004875	217.016	206.728	154.052	303.259	284.638	332.642	0.671946	7.65722	0.00024313	0.000792142
Sb01g004880	352.907	336.141	301.153	459.76	453.362	494.815	0.507801	8.5162	0.00012941	0.000443021
Sb01g004920	6.81461	6.35763	5.50998	2.11652	2.95096	2.15831	-1.36925	2.13326	4.40157e-06	1.87697e-05
Sb01g004930	93.3019	85.1614	80.3983	96.241	93.6831	85.8374	0.0911668	6.03418	0.548375	0.762011
Sb01g004940	7.29249	12.0837	10.5756	0.863639	1.08667	0.794185	-3.4457	2.22973	9.47003e-12	7.54585e-11
Sb01g004970	14.499	15.438	14.8809	12.2369	12.2226	13.9963	-0.220546	3.55005	0.319602	0.488342
Sb01g004990	50.6174	50.2295	54.2012	15.0468	16.7387	21.0412	-1.55294	4.38246	7.60158e-14	7.26982e-13
Sb01g005000	42.6367	37.4721	41.7593	77.4113	73.3354	72.7193	0.874469	6.01959	9.40089e-08	4.97596e-07
Sb01g005010	46.4311	87.1122	72.1728	54.4093	77.9613	77.3256	0.0280811	6.96888	0.888876	1
Sb01g005020	103.185	121.791	132.654	100.742	100.253	114.68	-0.179949	7.93129	0.22402	0.362611
Sb01g005110	6.19336	11.0732	6.63567	24.7049	20.3876	27.7871	1.60961	3.83256	8.22491e-07	3.86504e-06
Sb01g005120	48.1324	46.8051	46.0547	73.2025	66.8553	60.3114	0.506898	5.74543	0.000775611	0.00229226
Sb01g005130	11.4979	10.1891	11.0792	6.5077	7.14811	7.05423	-0.661837	2.95552	0.0152888	0.0349399
Sb01g005160	19.4498	16.6449	18.9196	29.3029	24.2657	28.3104	0.57323	4.03843	0.00567896	0.0143139
Sb01g005170	30.6419	32.139	30.8282	27.6365	26.0901	27.2919	-0.208325	5.0094	0.202692	0.333357
Sb01g005180	83.0083	79.7581	81.6622	81.9727	82.7665	86.5008	0.0396395	6.47048	0.764395	0.980594
Sb01g005200	16.1238	14.7222	18.8208	14.2318	14.8645	16.2201	-0.132552	4.68667	0.471751	0.675166
Sb01g005210	121.076	118.016	126.285	137.404	145.644	155.025	0.261784	8.46551	0.0369538	0.0767701
Sb01g005220	3.00111	3.71915	2.597	3.88029	3.82828	4.6343	0.40796	1.86651	0.170057	0.287912
Sb01g005250	72.6095	70.6357	62.1304	63.0213	58.3214	50.2112	-0.259698	5.38228	0.0941258	0.173926
Sb01g005260	37.0837	44.5175	44.3366	26.9796	26.6683	28.4225	-0.61755	4.99694	0.000330201	0.00105047
Sb01g005280	78.7073	72.0391	79.5886	40.4694	43.118	50.1832	-0.783879	6.06341	7.36447e-07	3.48332e-06
Sb01g005290	12.9411	12.4626	13.4195	14.0737	15.4826	16.2855	0.239762	4.04599	0.211854	0.345683
Sb01g005300	42.2353	68.8814	85.5231	0.510885	0.56826	0.868932	-6.65276	4.49305	2.13132e-16	2.48482e-15
Sb01g005320	4.12891	5.09453	5.32236	8.28364	8.5239	9.96936	0.881126	3.07632	0.000252955	0.000822417
Sb01g005330	15.0533	12.0135	12.7875	35.3119	35.9001	42.531	1.51248	3.97469	3.8486e-12	3.17601e-11
Sb01g005340	141.138	136.359	134.599	122.612	122.904	107.701	-0.222482	6.93334	0.097423	0.17908
Sb01g005360	160.855	169.284	183.192	170.526	181.285	228.641	0.177338	8.71298	0.237819	0.381515
Sb01g005370	237.145	238.966	224.112	46.2108	49.0797	69.0567	-2.09079	7.75076	1.29686e-36	5.34589e-35
Sb01g005450	3.67014	3.70511	3.66344	16.105	18.0049	16.3789	2.19315	3.32499	6.73637e-21	1.07453e-19
Sb01g005460	7.06311	6.51201	5.74696	14.5481	17.5064	12.3332	1.19971	3.25798	1.10116e-06	5.09221e-06
Sb01g005470	24.697	21.4026	23.0866	23.0263	22.5509	25.0308	0.0291049	5.2447	0.862535	1
Sb01g005500	13.4572	11.1294	11.1483	12.6748	12.741	15.865	0.20802	3.97876	0.333068	0.5056
Sb01g005550	53.2457	48.3068	49.4417	58.3261	57.1649	58.7604	0.20658	5.63041	0.210181	0.343465
Sb01g005560	7.33073	6.80674	7.98848	18.1486	22.3715	20.7796	1.46957	3.67473	5.91121e-11	4.36923e-10
Sb01g005570	123.839	130.97	123.728	70.3927	64.5523	69.6173	-0.887865	6.32477	7.95895e-09	4.72123e-08
Sb01g005580	10.0164	7.88739	8.42296	62.5956	59.4978	64.3197	2.82266	4.513	0	0
Sb01g005590	58.8178	58.4116	57.0648	54.2146	59.1887	63.8525	0.0244535	6.03589	0.861576	1
Sb01g005600	29.1509	27.9988	30.0185	58.4842	55.1511	58.8818	0.984675	5.61339	2.24376e-10	1.5675e-09
Sb01g005610	10.5517	15.1011	12.3333	9.02564	6.53	9.44613	-0.602287	5.38284	0.00132662	0.00376467
Sb01g005650	257.168	210.069	254.318	56.8785	54.214	56.7702	-2.10387	7.24812	1.82948e-35	7.10239e-34
Sb01g005660	95.8155	73.7514	84.2592	11.726	8.50396	8.81078	-3.12822	5.41467	5.82763e-34	2.04316e-32
Sb01g005663	95.7773	73.7233	84.2592	11.726	8.46408	8.75472	-3.13255	5.39449	1.56355e-30	4.51384e-29
Sb01g005666	95.8155	73.7233	84.2592	11.726	8.44414	8.76407	-3.13331	5.3961	4.65919e-31	1.38384e-29
Sb01g005670	512.291	462.648	498.446	49.7262	37.565	36.654	-3.57143	7.62646	1.18179e-30	3.43802e-29
Sb01g005675	51.7834	37.3879	45.008	4.33036	3.47935	3.06462	-3.62608	5.09135	3.45708e-33	1.15831e-31
Sb01g005680	251.653	203.009	224.793	18.1607	14.3361	14.9307	-3.84099	8.21008	0	0
Sb01g005690	3.81351	5.50153	4.15717	5.96033	6.48016	7.2411	0.550319	4.05986	0.0123281	0.0288311
Sb01g005710	14.002	12.3083	12.8764	18.0026	19.9688	13.4077	0.390379	3.56883	0.10077	0.184365
Sb01g005730	38.1542	48.391	51.2586	16.5551	19.6	23.5079	-1.2072	4.61119	1.72592e-08	9.87465e-08
Sb01g005760	7.20648	6.98919	8.84756	13.2708	12.2325	11.1186	0.667628	2.79297	0.0110034	0.0260441
Sb01g005770	175.899	214.082	227.114	51.7089	58.9096	68.0009	-1.78845	7.05674	5.78269e-19	8.11629e-18
Sb01g005780	47.4538	54.6785	34.6299	33.5725	18.4336	19.9013	-0.92764	5.00648	0.000526208	0.00160625
Sb01g005790	34.4554	29.2058	32.8229	51.4169	57.6036	43.783	0.662909	6.3902	3.49563e-05	0.000130881
Sb01g005800	14.8622	17.4449	17.1619	17.2849	19.1015	14.94	0.0533152	3.78994	0.813437	1
Sb01g005820	40.5245	43.0158	46.6966	31.7722	34.624	36.8035	-0.33553	5.60306	0.0315164	0.0665679
Sb01g005835	278.329	258.46	169.693	285.475	239.885	212.346	0.0623897	7.19996	0.733488	0.949831
Sb01g005840	31.0528	33.5284	23.136	33.4143	28.0541	26.1521	-0.00147693	4.52409	0.994633	1
Sb01g005845	4.22449	5.2068	4.69039	4.62229	4.46632	5.15753	0.0135283	2.61348	0.969024	1
Sb01g005860	237.001	240.846	241.175	288.869	274.091	297.39	0.258889	7.69396	0.044076	0.089805
Sb01g005870	20.1762	20.7851	17.6458	38.9611	39.9975	37.5042	0.990905	4.42778	1.71422e-07	8.79561e-07
Sb01g005880	10.4752	9.69785	9.0253	15.7523	15.014	14.1739	0.621872	3.43454	0.00647578	0.0161033
Sb01g005890	16.3723	20.35	19.3442	20.5935	20.8262	23.7228	0.216902	3.92928	0.30057	0.46431
Sb01g005900	23.1487	17.5712	16.6978	24.2184	20.4773	22.8632	0.234223	3.94288	0.272774	0.427863
Sb01g005910	168.76	162.618	161.132	149.799	159.073	149.195	-0.104599	7.69686	0.42219	0.615846
Sb01g005920	165.548	160.078	149.885	126.213	138.895	124.538	-0.287298	7.08626	0.0301158	0.0638793
Sb01g005930	7.45498	7.99967	8.32421	10.1204	10.777	10.5206	0.402033	3.03405	0.085641	0.160361
Sb01g005940	8.06667	8.98209	8.9858	13.7088	13.8775	13.8095	0.669251	3.39998	0.00254024	0.00685622
Sb01g005950	7.63657	8.60316	8.92656	16.4943	18.0049	17.7991	1.05544	3.39418	7.41974e-06	3.06934e-05
Sb01g005955	7.08223	7.64881	7.90948	9.26892	9.99938	9.89461	0.36543	2.95854	0.123888	0.219928
Sb01g005960	8.4872	8.81367	9.0253	34.7159	37.4752	36.2616	2.04242	3.89204	6.63959e-22	1.13467e-20
Sb01g005970	44.6534	45.2052	43.8132	40.7127	35.252	34.1967	-0.279211	4.95393	0.103461	0.188598
Sb01g005980	7.08223	7.64881	7.91936	9.32974	10.0093	9.89461	0.368282	2.96355	0.121449	0.216096
Sb01g005990	43.5925	65.6815	59.9087	22.9168	24.2358	24.7505	-1.23423	4.89984	4.61044e-06	1.96235e-05
Sb01g006000	9.50031	9.95047	10.072	9.65816	10.2785	10.0441	0.0223666	3.14585	0.927054	1
Sb01g006010	8.12401	9.57154	9.09442	9.54869	10.1489	9.94133	0.146343	3.34888	0.526213	0.737591
Sb01g006020	7.86595	8.19615	8.4822	15.655	16.9481	17.5468	1.03091	3.45821	5.70849e-06	2.40028e-05
Sb01g006030	22.6325	21.2763	22.9385	34.655	34.4346	29.6558	0.562515	4.78523	0.00149723	0.00420948
Sb01g006040	148.966	147.769	180.555	237.44	244.491	243.376	0.603685	8.58844	0.00049259	0.00151287
Sb01g006050	87.1276	83.9685	93.3437	188.188	202.081	157.604	1.05082	6.99938	9.93529e-10	6.46659e-09
Sb01g006060	32.3909	33.767	34.3534	35.47	34.2551	36.8689	0.084814	4.76153	0.611431	0.818022
Sb01g006070	7.14913	7.69091	7.90948	9.28108	10.0193	9.92264	0.361477	2.96292	0.127666	0.225599
Sb01g006080	11.0678	12.5749	12.7282	12.4559	15.343	15.6501	0.256932	3.37783	0.308038	0.473995
Sb01g006090	17.8633	18.8624	19.1664	20.9098	21.1652	19.7705	0.14603	4.367	0.416584	0.608818
Sb01g006100	129.2	111.771	112.688	35.9079	37.4752	47.0251	-1.55421	6.35697	1.42618e-23	2.74019e-22
Sb01g006110	40.2282	43.2684	39.5968	15.1441	16.7587	14.9867	-1.39216	4.32099	1.49125e-14	1.51071e-13
Sb01g006120	105.526	95.5189	103.811	85.0502	89.1171	106.056	-0.121531	6.23118	0.385819	0.570376
Sb01g006130	12.7404	12.8837	14.792	15.8253	15.9212	16.8648	0.266224	3.79881	0.199141	0.328613
Sb01g006140	7.51232	9.03822	8.66982	9.29324	10.0393	9.96936	0.216973	3.47717	0.374363	0.55678
Sb01g006150	8.08578	9.50136	9.5684	9.84062	10.5676	10.5393	0.189028	3.28561	0.413064	0.604474
Sb01g006160	100.269	89.7507	88.9792	47.4515	45.5904	45.9973	-1.00483	5.38497	8.62877e-10	5.66282e-09
Sb01g006170	20.0233	18.3431	20.5686	16.3483	17.975	17.0236	-0.198972	3.86698	0.336402	0.509547
Sb01g006180	125.444	113.132	114.9	108.222	104.39	118.137	-0.0958952	6.88196	0.514321	0.724236
Sb01g006190	15.3687	13.4872	21.872	51.0155	48.003	34.7106	1.39771	4.16334	7.73491e-09	4.59634e-08
Sb01g006220	119.528	113.104	175.924	38.9367	38.7513	50.37	-1.67367	5.81444	3.82697e-16	4.3703e-15
Sb01g006240	5.57212	4.99629	5.0755	34.205	32.64	32.029	2.65935	3.57717	5.99738e-19	8.40028e-18
Sb01g006270	2.50411	3.99984	3.82144	3.04098	3.40956	3.55982	-0.0419373	2.80098	0.875124	1
Sb01g006280	9.0511	8.39264	8.21559	36.7959	40.7153	44.3249	2.24712	4.49649	2.34449e-31	7.09356e-30
Sb01g006290	9.46208	11.0732	10.7533	17.4796	14.9343	18.0046	0.688617	3.90094	0.00108672	0.00313276
Sb01g006300	60.1081	55.31	61.4491	124.315	124.12	156.324	1.19432	6.66753	7.28019e-12	5.86416e-11
Sb01g006310	103.863	121.37	140.811	35.9079	43.9554	54.3036	-1.4477	6.69967	5.16785e-15	5.41431e-14
Sb01g006320	39.3871	36.2792	43.5268	36.2485	41.6923	47.9968	0.0794131	6.02452	0.614318	0.821022
Sb01g006330	175.546	176.217	170.049	87.5925	81.0418	114.456	-0.882169	6.54554	4.29389e-08	2.35755e-07
Sb01g006380	57.1739	56.7135	47.8223	67.0233	70.1552	48.8657	0.202204	5.32202	0.238498	0.382479
Sb01g006383	18.1691	16.1116	15.9276	20.6787	22.5908	20.8544	0.35274	4.50852	0.0496439	0.0995826
Sb01g006390	20.5107	18.9326	19.0973	38.0488	33.9859	37.7004	0.906285	4.7455	5.88619e-07	2.82099e-06
Sb01g006440	52.051	48.5454	47.9111	57.4259	64.6121	62.479	0.313231	6.22009	0.0246475	0.0535085
Sb01g006480	419.275	420.67	402.969	197.956	201.643	215.738	-1.01425	7.73364	1.22684e-13	1.15382e-12
Sb01g006490	43.019	39.2686	36.1506	23.4399	20.5172	22.7044	-0.82936	5.80948	2.01823e-08	1.14546e-07
Sb01g006520	49.7381	49.0225	53.1545	80.9266	88.9975	65.4782	0.631715	6.21819	3.7175e-05	0.000138441
Sb01g006530	115.657	102.157	112.421	13.952	14.8047	12.6602	-2.99511	5.09235	5.02006e-10	3.38198e-09
Sb01g006540	33.6047	33.5565	35.252	35.1781	36.887	34.533	0.057739	4.59523	0.742691	0.959254
Sb01g006550	13.0271	13.6135	16.2337	10.8746	12.9603	11.0906	-0.295827	3.35174	0.212953	0.347086
Sb01g006570	9.32828	7.48039	8.37358	7.9917	8.08524	8.81078	-0.0174255	2.95143	0.947694	1
Sb01g006590	17.8919	16.8554	18.9294	27.9649	26.0203	27.3106	0.598507	4.68263	0.00071603	0.00213341
Sb01g006600	121.669	120.865	131.183	40.6032	46.049	55.5089	-1.39416	6.31608	1.19746e-19	1.76215e-18
Sb01g006630	35.0384	31.9566	32.9809	58.7153	67.9519	62.3669	0.91889	5.58718	5.25255e-08	2.85852e-07
Sb01g006640	168.721	155.544	153.391	135.956	134.03	151.811	-0.179419	7.32045	0.208611	0.341325
Sb01g006650	81.3548	79.5195	84.8319	34.6915	43.2077	62.8341	-0.803687	6.04312	4.34763e-05	0.000160189
Sb01g006680	41.2891	39.858	41.2162	65.1865	69.4872	55.3874	0.635169	5.19118	0.00021329	0.00070239
Sb01g006690	10.2267	8.85578	10.2991	141.904	170.438	148.662	3.97056	5.91794	0	0
Sb01g006700	28.1664	25.5288	22.1387	94.5016	106.962	92.1815	1.95312	6.21619	2.45001e-37	1.05468e-35
Sb01g006710	30.1353	32.2232	27.7079	22.1262	17.2472	14.1645	-0.750811	4.49449	0.000249163	0.000810709
Sb01g006720	71.8163	77.9898	85.9082	44.3254	44.075	68.7297	-0.584873	5.79672	0.00178331	0.00494714
Sb01g006730	2.24605	4.29456	4.21642	3.11397	5.26388	6.72722	0.492807	3.97961	0.118269	0.211333
Sb01g006750	98.2336	135.601	133.602	45.8215	48.7906	63.2545	-1.21849	6.98295	8.70354e-13	7.62272e-12
Sb01g006800	25.452	28.9111	28.8731	0	0.0697863	0.0934336	-8.86864	3.78872	0	0
Sb01g006810	5.43831	5.47346	6.23082	15.2657	15.9512	20.2564	1.58593	4.09221	2.96164e-12	2.47347e-11
Sb01g006820	47.3295	47.4086	37.9181	148.169	118.068	139.543	1.61312	6.47557	2.41962e-26	5.51519e-25
Sb01g006860	22.4318	19.8588	18.7319	18.1243	15.4228	16.79	-0.277936	3.59109	0.208623	0.341329
Sb01g006900	124.383	109.974	123.52	121.481	133.73	135.703	0.127343	6.16953	0.414395	0.606192
Sb01g006920	6.67125	5.33311	5.62847	10.7529	11.3752	10.7355	0.897236	3.02663	0.000143592	0.000488327
Sb01g006930	29.8677	28.2515	30.2851	31.1518	32.4905	29.3101	0.0722057	4.92425	0.675298	0.887112
Sb01g006960	204.285	204.104	190.568	105.522	95.9163	109.252	-0.946955	6.66114	1.13516e-11	8.95905e-11
Sb01g006980	11.0773	19.536	22.9681	6.20361	8.74323	11.4269	-1.02135	5.00357	0.00013383	0.000457187
Sb01g006990	24.4294	22.4552	19.8379	57.5232	57.5538	47.3895	1.28379	4.55918	4.61131e-10	3.11772e-09
Sb01g007000	3.28784	3.50863	2.27114	5.98465	3.59898	3.35426	0.512464	3.4845	0.101473	0.185442
Sb01g007010	19.9755	19.9711	20.3316	9.57301	10.5477	11.2027	-0.94394	4.1779	1.13631e-06	5.24552e-06
Sb01g007040	84.2508	79.5476	77.979	52.6212	57.4042	68.057	-0.440994	6.58899	0.00511768	0.0130219
Sb01g007060	18.9242	19.1711	18.7319	32.5142	36.4683	35.103	0.873222	4.70785	5.29003e-07	2.54905e-06
Sb01g007070	6.77638	4.56122	4.65089	55.2851	47.7438	35.0002	3.10829	3.95835	2.41143e-26	5.5002e-25
Sb01g007080	51.3724	50.7067	50.3995	50.9061	50.286	49.8748	-0.0134493	5.79217	0.922575	1
Sb01g007090	17.9875	18.8062	19.4627	15.4482	14.4159	15.1923	-0.320306	4.09169	0.0913704	0.16942
Sb01g007100	3.38341	3.39635	3.26846	8.74587	9.471	9.93199	1.48612	2.75009	2.50067e-08	1.40567e-07
Sb01g007120	215.286	213.016	220.36	111.239	107.411	124.51	-0.918555	7.36355	3.2795e-10	2.25084e-09
Sb01g007130	63.2526	55.4223	56.107	47.4272	34.7436	36.3176	-0.561121	5.5957	0.00221321	0.00603827
Sb01g007140	40.7347	36.1529	41.4532	58.4842	61.7708	58.7977	0.597214	5.28768	0.000312889	0.000999974
Sb01g007150	65.9001	63.8149	60.5209	45.9188	48.2921	42.5496	-0.476154	5.87082	0.00204475	0.00561192
Sb01g007170	51.6496	41.5	37.4738	26.9309	17.8753	19.7892	-1.01629	4.73475	1.37767e-05	5.48296e-05
Sb01g007190	5.81106	5.1226	5.21374	10.9962	10.2985	9.85724	0.947154	3.02072	5.96227e-05	0.000215181
Sb01g007200	1.81596	1.51573	1.59967	9.92577	10.9864	9.77315	2.63456	2.58024	4.44845e-22	7.68715e-21
Sb01g007210	14.2696	13.2065	12.7974	24.34	20.258	21.3869	0.711981	3.75883	0.000748124	0.00222009
Sb01g007230	6.59479	12.21	12.6986	6.93344	7.08829	7.62418	-0.540397	4.71381	0.0364546	0.0758023
Sb01g007260	5.56256	6.32956	5.0755	10.6678	11.6743	11.1186	0.980233	2.54889	0.0011626	0.00333371
Sb01g007270	141.415	128.514	133.859	116.883	124.708	118.259	-0.166242	6.79719	0.211236	0.344791
Sb01g007280	10.3509	9.78205	9.49928	12.8573	12.0232	12.6416	0.340392	3.38169	0.126059	0.223201
Sb01g007290	7.02488	7.1997	7.554	13.6844	15.4128	11.9688	0.914827	3.00061	0.000601386	0.00181601
Sb01g007300	15.9995	14.7924	16.7077	25.3375	26.6185	23.8349	0.673683	4.4891	0.000233256	0.000762526
Sb01g007310	3.38341	7.10146	6.49743	10.7529	13.2195	23.4051	1.48188	5.27004	2.2615e-06	1.0043e-05
Sb01g007316	6.33673	5.66994	5.21374	11.0813	11.7939	11.2401	0.986027	2.76603	0.000102017	0.000355273
Sb01g007320	3.58412	4.29456	4.41391	4.03843	4.49623	4.42875	0.0776359	2.84118	0.762806	0.979035
Sb01g007340	26.6754	14.3994	11.8692	42.0629	26.7979	28.5813	0.879485	3.90994	0.00401784	0.0104576
Sb01g007350	4.39652	4.05597	3.9498	22.5033	22.1522	22.8819	2.4444	3.399	7.77265e-26	1.72203e-24
Sb01g007360	4.44431	8.56105	7.87986	2.60308	2.89115	3.80275	-1.16432	3.92354	1.35029e-05	5.38029e-05
Sb01g007370	19.23	17.4028	20.0946	17.735	17.3768	22.1344	0.0130194	5.34166	0.936119	1
Sb01g007380	40.687	36.3915	38.4415	56.4042	51.263	59.5078	0.533015	5.7155	0.000306112	0.000980342
Sb01g007390	49.6329	47.2121	44.6525	59.2383	53.1971	56.8917	0.258968	5.29928	0.0876497	0.163465
Sb01g007400	3.10624	3.6209	3.83131	0.985278	0.817497	0.644692	-2.10978	1.87022	8.15016e-07	3.83203e-06
Sb01g007410	13.419	15.3818	17.2508	2.04354	2.43255	4.03633	-2.43159	4.9338	3.93879e-22	6.83769e-21
Sb01g007420	50.9997	61.0922	64.8459	18.1729	16.2104	20.8357	-1.67984	6.40796	2.15204e-10	1.50528e-09
Sb01g007450	23.5405	28.1252	28.8336	1.87325	2.43255	2.03685	-3.66368	4.06069	1.4013e-45	1.03696e-43
Sb01g007470	76.662	81.2037	84.4073	12.6627	10.9166	12.4453	-2.74948	4.70619	1.18429e-11	9.32728e-11
Sb01g007500	111.939	102.831	104.907	145.371	143.321	159.173	0.486413	6.74415	0.00021761	0.000715644
Sb01g007510	2.4372	2.24552	2.46863	7.34701	7.836	8.02594	1.6971	2.56641	1.23407e-09	7.9455e-09
Sb01g007520	70.4113	63.1413	65.2804	77.6789	80.3838	74.915	0.228513	6.09602	0.107762	0.195381
Sb01g007530	6.01177	8.2944	7.72187	12.6262	12.3621	18.9296	0.996823	4.5238	1.29463e-05	5.17669e-05
Sb01g007540	11.192	10.6662	10.3682	10.5461	10.3583	9.16583	-0.10018	3.36493	0.65334	0.862832
Sb01g007550	62.8798	67.927	64.6385	47.5245	56.8559	55.9013	-0.286125	4.97446	0.535016	0.747589
Sb01g007560	28.7399	25.4305	24.232	261.549	251.281	243.927	3.27059	6.20916	0	0
Sb01g007570	6.38452	5.26294	5.52973	4.63446	2.32289	3.27952	-0.747716	2.79575	0.0684373	0.13197
Sb01g007580	1281.74	1269.83	1258	416.639	371.781	541.008	-1.5188	11.0309	8.92053e-21	1.40644e-19
Sb01g007610	11.0869	10.5399	9.01543	3.16262	2.70173	3.32623	-1.7368	4.31589	1.43918e-11	1.12566e-10
Sb01g007650	47.406	60.3484	58.5953	41.1749	36.568	50.7531	-0.372209	5.93821	0.0299126	0.0635037
Sb01g007655	20.1953	17.4168	16.0362	22.8439	21.3945	16.818	0.186206	4.494	0.387044	0.571789
Sb01g007660	45.3511	51.5207	51.0216	37.4892	36.0596	39.8774	-0.382665	5.11841	0.0279311	0.0597333
Sb01g007670	1.17559	1.40345	1.36268	4.41551	4.46632	5.9704	1.91401	1.63032	3.57905e-06	1.54619e-05
Sb01g007680	65.2693	67.3797	62.634	61.5981	65.1405	62.8808	-0.0423524	5.95992	0.760657	0.976867
Sb01g007690	292.914	313.587	335.98	296.678	293.132	389.609	0.0554963	9.36042	0.698609	0.912552
Sb01g007700	24.7543	23.7464	22.03	25.155	23.7672	21.5925	-0.000471237	4.52924	0.999223	1
Sb01g007710	103.108	96.1785	101.806	104.671	103.244	93.826	0.00304067	6.04466	0.987139	1
Sb01g007720	52.4907	49.0787	49.8663	52.682	57.2945	53.9205	0.11404	6.16597	0.414614	0.606434
Sb01g007730	13.9064	13.5994	15.4339	13.6723	14.376	16.8461	0.0642819	3.95213	0.753132	0.969582
Sb01g007740	48.3809	51.5207	46.1436	36.5161	29.8486	35.6636	-0.517396	5.31177	0.00105547	0.00305042
Sb01g007750	76.834	89.5261	73.6935	18.1243	19.58	21.6859	-2.01464	5.76049	2.30163e-24	4.62064e-23
Sb01g007760	1004.84	1010.47	1077.25	341.113	333.479	415.733	-1.50402	9.48342	1.32157e-22	2.37547e-21
Sb01g007770	29.5236	27.4094	29.6828	17.3944	15.1337	28.6467	-0.501403	4.40443	0.0293364	0.0623818
Sb01g007800	50.4549	47.998	45.6795	46.8068	43.9753	43.1476	-0.106003	5.21463	0.50154	0.709676
Sb01g007830	28.8546	24.5464	26.8093	37.5379	29.4797	36.2989	0.364898	4.42742	0.0719571	0.137811
Sb01g007840	11.1825	11.9013	11.8	16.178	17.2871	13.4077	0.426134	3.85451	0.047182	0.0952096
Sb01g007850	126.658	114.283	125.604	125.483	131.727	106.29	-0.0121476	6.48219	0.93418	1
Sb01g007870	141.148	179.838	181.296	46.4176	48.1426	46.6887	-1.83022	5.86647	0.000422393	0.00131449
Sb01g007878	51.1622	46.1314	47.6939	56.246	63.017	57.5364	0.286086	5.78803	0.046293	0.0936322
Sb01g007890	5.8015	4.33666	4.83851	2.87069	4.61586	3.25149	-0.479931	2.01099	0.14801	0.256081
Sb01g007910	4.53989	3.1718	3.37708	2.0557	2.83133	2.09291	-0.668129	1.67244	0.0420171	0.0860846
Sb01g007930	58.7127	68.4744	79.0455	14.1831	17.2771	27.4321	-1.80754	4.8236	2.66991e-13	2.44937e-12
Sb01g007940	3.88041	4.28053	3.88068	8.83101	8.38433	10.0628	1.18047	3.3618	6.20415e-07	2.96627e-06
Sb01g007950	92.0785	86.3964	86.1749	105.279	107.301	105.216	0.263974	6.25182	0.0515848	0.103006
Sb01g007960	152.244	172.863	164.183	66.8408	69.7863	77.8582	-1.18964	7.11369	2.50299e-17	3.15383e-16
Sb01g007970	22.1164	20.743	19.512	78.7128	78.4896	77.7647	1.91339	5.98529	8.00579e-33	2.63819e-31
Sb01g007980	36.7492	41.8228	41.3841	34.5091	36.2091	37.7098	-0.145557	5.11372	0.390588	0.5761
Sb01g008000	1.88286	1.37538	1.5503	7.82141	8.00548	9.3527	2.38481	2.09581	2.29757e-15	2.47735e-14
Sb01g008010	3.81351	4.12615	4.18679	3.88029	3.80834	5.26965	0.096861	3.10812	0.703483	0.917791
Sb01g008020	53.1406	45.4297	48.4542	56.7326	62.4189	47.9127	0.184097	5.41991	0.242461	0.387901
Sb01g008030	164.554	226.559	187.892	84.1379	89.1271	112.531	-1.01841	7.50664	1.2286e-08	7.13861e-08
Sb01g008040	2190.41	2216.06	2377.54	719.022	778.526	875.93	-1.51512	10.3528	9.28197e-27	2.168e-25
Sb01g008070	53.7714	55.6188	57.835	27.3688	31.0449	45.5862	-0.684812	5.55123	0.000207384	0.000684863
Sb01g008080	34.0253	34.2582	33.5141	37.0513	38.7115	35.0469	0.122379	5.41766	0.432718	0.628562
Sb01g008090	13.5814	18.4273	16.1547	6.51987	7.09826	6.60575	-1.25112	3.36636	2.21046e-07	1.11965e-06
Sb01g008100	35.3633	32.8127	29.7716	15.9104	16.7387	15.5754	-1.02218	4.11001	1.22266e-07	6.38614e-07
Sb01g008120	4.14802	3.87352	4.34478	4.92639	4.70559	5.905	0.328971	2.28142	0.206854	0.339037
Sb01g008130	31.1771	33.5425	32.7932	27.4418	28.7021	35.0376	-0.0964391	5.55205	0.533458	0.745811
Sb01g008150	42.0824	41.5562	38.2341	50.3952	52.4594	46.9597	0.297821	5.52285	0.0382477	0.0791437
Sb01g008160	40.3811	36.5318	38.6982	46.7825	47.4048	39.6439	0.210899	4.9804	0.21701	0.353045
Sb01g008170	84.8242	74.6496	80.6451	162.267	145.963	149.69	0.931183	7.12913	1.43805e-10	1.01971e-09
Sb01g008180	188.104	200.876	167.215	19.146	18.4236	14.7158	-3.41135	6.83292	0	0
Sb01g008195	48.4478	43.3386	45.6301	61.2089	61.2823	59.8442	0.407839	6.03817	0.00391847	0.0102182
Sb01g008220	94.7546	93.2032	95.2001	66.1231	67.4235	71.5981	-0.464921	6.20886	0.000395606	0.00123861
Sb01g008230	29.0171	25.4025	25.1701	46.8798	43.1678	33.4118	0.633018	4.66302	0.000804987	0.00237186
Sb01g008260	20.7592	18.6659	19.5417	11.5314	13.3691	15.3138	-0.551814	4.36469	0.00336918	0.00889657
Sb01g008270	161.783	150.717	162.584	190.293	191.922	220.279	0.342749	8.23117	0.0140197	0.0323834
Sb01g008280	44.6534	41.3176	41.2853	60.102	57.2846	62.6098	0.500132	5.92787	0.000394465	0.00123549
Sb01g008300	15.7128	14.8064	15.1179	21.7369	18.623	18.4718	0.366041	3.72813	0.0885945	0.164969
Sb01g008310	12.5588	10.6241	11.9778	13.3925	13.3292	12.8471	0.169702	4.02241	0.384222	0.568436
Sb01g008320	4.1767	4.12615	4.35466	5.68056	5.41342	4.37269	0.288424	2.1126	0.320036	0.488808
Sb01g008390	65.8427	74.9864	73.1997	49.8356	45.2116	58.2932	-0.48091	6.21231	0.00392706	0.0102354
Sb01g008410	250.869	253.814	252.975	140.457	171.565	133.395	-0.766371	8.54873	2.59637e-08	1.45729e-07
Sb01g008420	130.462	136.233	119.63	103.856	99.5651	118.38	-0.263539	7.13473	0.0631144	0.123023
Sb01g008425	4.29139	3.66301	4.13742	4.91423	6.14119	5.26031	0.431347	3.41149	0.0647531	0.125792
Sb01g008430	54.1059	50.5663	48.9776	88.8332	91.6493	73.364	0.724177	6.26504	4.77388e-07	2.31499e-06
Sb01g008450	88.8289	92.2208	92.455	48.8017	45.6602	46.3991	-0.957281	5.96619	0.0107743	0.0255554
Sb01g008460	153.534	140.85	143.862	198.71	204.245	266.444	0.611135	7.4364	4.58534e-05	0.000168291
Sb01g008465	2.42765	2.51218	2.80436	3.68567	4.31678	3.22346	0.534971	1.79532	0.0506357	0.101349
Sb01g008480	247.715	281.588	279.439	125.751	107.291	195.248	-0.91701	8.07483	2.60357e-06	1.14588e-05
Sb01g008490	12.4441	13.1223	13.143	11.4219	12.7609	11.0812	-0.134313	4.0558	0.48687	0.692694
Sb01g008500	84.2317	79.3932	82.1658	53.2902	47.0559	47.8286	-0.730283	5.5124	1.07442e-06	4.97737e-06
Sb01g008530	5.71548	7.28391	6.90228	2.50577	2.29298	2.34518	-1.47743	2.83411	3.22583e-07	1.59779e-06
Sb01g008550	15.9804	13.2345	14.713	32.6237	30.9652	30.5995	1.09994	3.82604	2.86535e-06	1.25379e-05
Sb01g008560	198.742	201.985	215.768	98.5035	98.1295	151.493	-0.82439	7.15326	1.10689e-05	4.47066e-05
Sb01g008590	4.96998	3.9437	5.42111	9.48787	9.27161	8.5772	0.929376	2.7726	0.00024058	0.000784583
Sb01g008600	52.5385	51.6189	47.2594	54.5674	53.5859	47.3615	0.0384813	5.53063	0.808793	1
Sb01g008610	185.409	173.831	180.723	150.091	149.024	217.121	-0.0647881	7.35867	0.685808	0.898592
Sb01g008620	2.81951	2.28763	3.03147	3.50321	3.71861	4.02699	0.46508	2.11709	0.0928148	0.171826
Sb01g008630	42.1684	40.5036	40.6929	33.913	32.6201	41.3163	-0.193779	5.42252	0.201292	0.331454
Sb01g008690	373.456	356.322	360.42	213.063	217.315	222.923	-0.738765	7.48551	1.07087e-07	5.63152e-07
Sb01g008695	14.2027	13.1924	13.459	12.468	17.1674	10.6327	-0.0209349	3.55059	0.932837	1
Sb01g008700	53.3604	58.2151	57.1833	48.1813	61.6213	42.6524	-0.146492	6.69804	0.354316	0.532719
Sb01g008710	5.38096	4.26649	5.91483	5.25482	5.08443	7.56812	0.201795	2.98714	0.454147	0.654128
Sb01g008720	95.8442	85.2737	85.454	111.823	105.487	113.008	0.309248	6.24795	0.0282857	0.0604183
Sb01g008730	105.01	118.521	100.276	68.5073	73.6744	71.5327	-0.599291	5.74055	7.09856e-05	0.000253234
Sb01g008740	73.5175	68.8252	70.6521	57.1462	59.6473	53.472	-0.323123	6.58777	0.0212572	0.0469487
Sb01g008750	5.46698	5.27698	4.05842	6.45905	5.29379	5.10147	0.187069	2.74291	0.480135	0.684716
Sb01g008760	14.1931	13.1644	14.7723	12.6018	13.9772	14.5009	-0.0364587	4.05063	0.855016	1
Sb01g008770	48.9257	50.3699	50.0835	55.4675	46.8166	49.9776	0.0275026	5.11516	0.871362	1
Sb01g008790	57.8621	47.7594	50.7945	100.851	103.015	94.181	0.929869	6.27819	8.55357e-11	6.21161e-10
Sb01g008800	315.307	292.002	320.132	337.914	312.054	279.833	0.0036243	7.58851	0.981475	1
Sb01g008820	10.4943	11.8451	11.8988	16.3605	13.9274	12.3893	0.317696	3.56213	0.226401	0.365804
Sb01g008840	5.00821	4.86998	5.66797	9.79196	11.116	16.7059	1.27458	3.76232	4.15476e-06	1.77819e-05
Sb01g008850	14.6519	13.6977	14.5748	87.5073	83.5143	91.1725	2.61044	4.82115	1.06825e-36	4.42497e-35
Sb01g008860	686.737	685.403	729.815	295.875	280.022	325.494	-1.2215	8.53602	5.54898e-16	6.2611e-15
Sb01g008920	90.6449	73.7373	81.7214	108.709	103.782	114.895	0.41156	6.09363	0.00462096	0.0118684
Sb01g008930	84.5757	75.9407	83.726	90.1834	95.7169	94.125	0.197129	7.05451	0.124278	0.220498
Sb01g008970	7.90419	12.2662	12.5011	7.5538	7.20793	8.82013	-0.46925	4.39321	0.0354907	0.0740198
Sb01g009010	6.42275	6.20325	5.38161	10.5461	10.9864	9.31532	0.776527	3.14585	0.000785338	0.00231879
Sb01g009020	328.85	303.791	299.701	357.23	373.656	345.872	0.207746	7.97364	0.110784	0.199923
Sb01g009025	27.8701	31.1145	28.8237	33.2684	34.614	35.0563	0.229643	5.06703	0.158559	0.271474
Sb01g009030	9.93997	9.76802	9.94363	10.2907	9.76011	9.86658	0.0127047	3.37097	0.95681	1
Sb01g009070	25.5285	22.8201	24.548	28.8285	30.1178	30.9452	0.302141	4.78854	0.0745459	0.142225
Sb01g009080	2.92464	3.36828	3.46595	10.5096	10.1888	12.8471	1.78129	2.63621	2.53162e-06	1.11667e-05
Sb01g009090	49.5565	49.2471	44.9586	65.15	69.4473	70.4676	0.512534	6.32933	0.000117175	0.000404146
Sb01g009140	57.7283	50.1032	53.2434	148.85	151.526	148.625	1.47879	5.85714	5.09595e-23	9.43403e-22
Sb01g009170	176.167	178.87	160.135	145.408	148.017	138.674	-0.253666	7.40378	0.056734	0.112025
Sb01g009200	7.044	7.00322	7.16889	14.2075	14.1965	15.8557	1.06075	3.82917	2.54876e-07	1.28147e-06
Sb01g009220	28.5009	28.5041	27.9152	33.9009	31.2344	31.4871	0.186167	5.04838	0.268348	0.422186
Sb01g009225	44.0035	43.0158	39.6955	45.3836	52.6687	44.8481	0.173508	5.96009	0.243325	0.3891
Sb01g009280	101.101	97.3855	92.455	82.1674	89.8349	85.4076	-0.17662	6.82596	0.196269	0.324425
Sb01g009290	34.5509	34.0477	34.6003	18.3067	19.1414	21.0132	-0.819656	4.60277	2.97892e-06	1.30048e-05
Sb01g009310	3.19226	2.10518	2.63649	7.32269	6.90884	8.00726	1.4839	2.19117	4.2851e-07	2.09379e-06
Sb01g009330	22.3649	19.9992	21.1611	62.2063	56.5468	62.3576	1.51118	5.83581	7.2685e-15	7.52701e-14
Sb01g009360	5.71548	5.92256	5.036	13.3803	11.8637	13.8749	1.23053	2.94426	2.12273e-06	9.45387e-06
Sb01g009380	17.9493	15.7748	17.705	12.3829	14.8346	15.8183	-0.256948	4.09604	0.218542	0.354826
Sb01g009390	32.7923	35.4091	33.8794	24.8874	26.3194	27.5442	-0.374002	5.65261	0.0123779	0.0289371
Sb01g009400	20.2909	19.3115	22.9484	21.6031	24.176	24.2367	0.162506	5.11484	0.350583	0.527924
Sb01g009430	49.2984	52.1943	45.087	37.3189	37.4952	33.0101	-0.442947	4.98938	0.011495	0.0270983
Sb01g009434	4.75972	4.7156	5.34211	6.14279	6.46022	6.51232	0.367124	2.49661	0.139978	0.244136
Sb01g009438	13.0366	10.6943	12.3333	16.8592	17.1973	16.6499	0.490997	3.66301	0.0259855	0.0560413
Sb01g009470	13.3616	13.7959	13.5873	15.9104	13.8875	13.5759	0.0900038	3.79043	0.668799	0.880103
Sb01g009490	1.29984	1.47362	1.79716	3.44239	3.15035	3.08331	1.08047	1.61946	0.000207547	0.000685267
Sb01g009500	34.2355	33.1635	22.5238	5.55892	5.00467	4.48481	-2.57927	3.82684	1.04569e-23	2.02401e-22
Sb01g009520	406.449	385.5	419.114	228.268	242.487	233.892	-0.781301	7.86833	4.0935e-06	1.75374e-05
Sb01g009530	179.665	187.291	127.707	50.8574	50.4754	51.3137	-1.69614	5.8622	1.88565e-22	3.35042e-21
Sb01g009550	22.1833	19.4939	22.9681	13.6236	12.5117	11.7072	-0.772937	3.91012	0.000823475	0.00242235
Sb01g009560	2764.22	2650.15	2817.18	1108.72	1138.2	1828.68	-1.01414	11.299	8.79372e-09	5.19106e-08
Sb01g009570	1042.65	954.922	1009.56	663.822	664.116	928.982	-0.414025	10.7806	0.00567918	0.0143139
Sb01g009580	6.12646	8.18212	8.03785	5.0237	6.49013	7.10095	-0.263037	3.92028	0.549067	0.762836
Sb01g009590	93.3879	83.9123	97.5503	79.5278	50.6549	64.6	-0.497049	6.93819	0.00303599	0.00808835
Sb01g009600	133.549	129.314	136.219	111.105	112.446	118.436	-0.222744	6.7382	0.175687	0.295886
Sb01g009610	39.4827	37.6406	37.77	37.6839	37.4453	37.6163	-0.027243	5.23102	0.921118	1
Sb01g009630	24.869	23.5639	23.7679	23.2574	26.439	20.4433	-0.0418525	5.15222	0.871982	1
Sb01g009660	18.6183	20.1255	19.6799	4.42767	4.06754	6.79262	-1.93371	3.70911	0.00288957	0.00772672
Sb01g009670	25.7483	26.2024	26.8685	40.6397	45.6602	51.1455	0.802385	5.30842	6.37171e-07	3.03997e-06
Sb01g009680	67.8307	63.3097	56.0082	55.723	51.4325	53.1824	-0.223095	5.49208	0.180413	0.302703
Sb01g009685	158.772	148.527	134.59	65.2838	59.9763	63.703	-1.22559	6.01351	9.64173e-15	9.92422e-14
Sb01g009710	9.50031	11.3258	10.1115	9.69465	10.9265	7.12898	-0.156679	3.34862	0.523951	0.73521
Sb01g009760	131.141	125.062	122.286	67.4125	65.6988	83.4922	-0.805094	7.15066	1.46007e-07	7.55656e-07
Sb01g009770	4.47299	6.90498	5.84571	3.13829	2.76154	2.63483	-1.01234	2.10795	0.008119	0.0197986
Sb01g009780	9.34739	7.9716	7.17877	6.88479	7.87588	7.96054	-0.10848	2.61326	0.695882	0.90934
Sb01g009790	26.857	23.171	25.3874	56.9272	59.2585	68.5709	1.29242	5.71432	3.75018e-14	3.67645e-13
Sb01g009800	55.855	53.7241	51.9103	45.1768	46.3879	43.5587	-0.257186	5.62703	0.0715906	0.137187
Sb01g009820	6.96753	21.3325	23.6396	2.77338	2.7416	6.52166	-2.10736	5.32141	2.45763e-08	1.38216e-07
Sb01g009840	18.8286	24.6586	25.1701	14.0128	15.5923	16.0799	-0.586893	5.35597	0.00034012	0.0010793
Sb01g009860	207.076	205.985	218.79	201.423	229.029	172.787	-0.0668857	8.84893	0.628548	0.836195
Sb01g009880	84.6809	94.9154	96.1185	40.1166	37.9837	49.5945	-1.11028	7.00772	4.94263e-11	3.6789e-10
Sb01g009900	91.6484	85.6526	91.359	90.4145	95.5873	88.5657	0.0312999	6.32246	0.811659	1
Sb01g009920	488.54	385.963	351.305	3993.36	3766.57	3098.07	3.14693	10.0456	0	0
Sb01g009930	404.404	322.331	288.612	3275.5	3142.1	2568.58	3.14572	9.77238	0	0
Sb01g009933	4.05245	5.9366	4.33491	3.58836	4.26693	4.73708	-0.182886	2.94798	0.495015	0.702373
Sb01g009936	23.4832	22.5956	20.8155	29.5462	30.1676	25.4513	0.348282	4.83248	0.0477124	0.0961533
Sb01g009940	75.2857	69.5129	62.1995	98.8928	98.3887	80.2314	0.422859	6.4293	0.00631539	0.0157563
Sb01g009950	28.7399	35.8161	26.4242	11.9207	10.6873	5.9704	-1.67081	3.51814	2.94997e-06	1.28857e-05
Sb01g009960	229.594	237.492	249.539	95.9004	97.5413	81.9412	-1.37983	6.90163	5.28661e-24	1.04345e-22
Sb01g009980	86.9269	123.083	120.084	1.73944	1.95402	1.56968	-5.9698	5.34878	9.62134e-23	1.74601e-21
Sb01g010010	19.9373	21.4868	20.1934	18.5013	17.965	19.7145	-0.132977	4.41089	0.4526	0.652259
Sb01g010030	518.541	555.739	583.939	210.777	257.82	363.83	-0.994179	10.0108	3.98034e-08	2.19354e-07
Sb01g010040	30.7852	26.3007	28.1917	10.6313	11.5646	12.6416	-1.2913	3.90182	1.37091e-09	8.77505e-09
Sb01g010050	43.1911	32.8829	32.0823	65.3082	54.6128	59.6854	0.731436	5.12525	0.000208823	0.000689212
Sb01g010060	89.7369	80.0107	87.893	94.8908	93.2146	114.465	0.231863	7.04424	0.0953896	0.175817
Sb01g010070	222.684	221.815	200.986	137.392	139.583	114.736	-0.720618	7.20863	1.15252e-06	5.31602e-06
Sb01g010090	31.0146	31.4654	29.6532	36.504	37.216	37.4201	0.270671	4.68597	0.121262	0.215853
Sb01g010110	38.0873	38.637	37.5034	94.9638	98.3688	107.542	1.39733	6.28539	9.90704e-24	1.92313e-22
Sb01g010130	128.407	123.251	120.015	75.8421	78.7987	74.2143	-0.699602	6.57132	2.92971e-07	1.45962e-06
Sb01g010136	21.4665	21.5289	21.4573	16.8714	17.646	15.6782	-0.360724	4.51335	0.0414287	0.0850276
Sb01g010140	59.5825	48.2927	62.4859	73.1539	69.3476	77.1761	0.36645	6.39073	0.0123028	0.0287813
Sb01g010150	88.0165	84.7263	85.2466	55.6865	59.2286	62.6005	-0.53929	5.77952	0.000149939	0.000508539
Sb01g010170	59.3435	55.2819	55.6626	37.0757	31.7129	38.4666	-0.667001	5.57568	1.16919e-05	4.70666e-05
Sb01g010190	62.077	57.9485	63.3154	35.689	42.44	39.7466	-0.637186	6.92619	3.48973e-06	1.50933e-05
Sb01g010210	310.614	286.458	279.054	200.814	213.107	211.048	-0.487348	8.4989	0.000157213	0.000530986
Sb01g010240	232.242	221.17	213.793	181.96	177.486	223.596	-0.194491	8.03784	0.161749	0.276157
Sb01g010250	105.765	97.8065	106.467	91.1808	83.3049	93.2747	-0.211593	6.56155	0.114078	0.205063
Sb01g010260	9.95908	10.6943	9.73627	16.251	18.3638	11.7259	0.608699	3.24369	0.0150822	0.034535
Sb01g010270	385.355	413.372	380.909	110.011	114.928	115.867	-1.79128	8.05281	3.13346e-27	7.47808e-26
Sb01g010280	722.55	713.837	694.01	338.887	358.193	401.465	-0.955502	9.62596	1.97087e-12	1.66854e-11
Sb01g010290	19.4785	22.5956	18.7319	40.3964	44.9823	48.2678	1.13677	5.39963	4.09962e-11	3.07431e-10
Sb01g010300	98.2145	90.1437	93.008	58.3625	60.5745	72.0653	-0.55878	5.83851	0.000173205	0.00058056
Sb01g010310	3.48855	3.28408	3.09072	9.71898	7.97558	9.24992	1.44922	2.54166	4.60451e-08	2.52036e-07
Sb01g010320	2.42765	2.89111	2.81424	7.09157	8.33448	8.88553	1.58078	2.30316	5.07727e-09	3.07129e-08
Sb01g010330	108.709	108.922	103.001	94.903	94.71	87.8275	-0.208746	6.92622	0.108682	0.196777
Sb01g010340	13.1609	13.0381	12.2049	19.0366	19.6698	17.5001	0.549452	3.84225	0.0163129	0.0369969
Sb01g010350	11.7081	13.1644	13.7848	10.4488	10.2785	10.7635	-0.295581	3.96327	0.143566	0.249561
Sb01g010360	5.72504	6.35763	8.65995	5.21833	6.71942	8.06332	-0.0520803	2.86525	0.8544	1
Sb01g010390	270.864	263.414	264.755	172.339	202.121	216.336	-0.43554	8.88822	0.00152886	0.00429414
Sb01g010400	20.0615	17.3186	19.2257	26.4201	25.1231	23.891	0.413749	4.45254	0.0241017	0.0524845
Sb01g010410	205.853	191.655	194.34	210.205	237.263	196.052	0.12073	7.91084	0.372448	0.554323
Sb01g010430	113.449	112.459	105.786	81.3037	85.3885	82.0347	-0.415252	6.70455	0.00515563	0.0131119
Sb01g010440	11.8802	13.1503	13.301	2.73688	3.47935	4.39138	-1.85128	4.01143	1.93101e-11	1.49318e-10
Sb01g010480	6.48965	6.00677	5.27299	10.2299	10.109	12.408	0.882067	2.60205	0.000728827	0.00216888
Sb01g010530	57.1166	58.8186	55.3466	45.6147	48.0728	49.7534	-0.255745	5.71008	0.0679344	0.131171
Sb01g010540	227.482	217.24	225.178	65.4298	66.9749	72.7754	-1.707	6.62327	3.81011e-25	8.02317e-24
Sb01g010560	11.4596	10.147	12.7085	11.799	13.9274	16.1173	0.286004	3.95358	0.193374	0.32034
Sb01g010570	5.51477	6.18922	5.38161	8.58774	9.35136	8.35296	0.622453	2.6929	0.0121088	0.028388
Sb01g010580	105.249	109.497	115.147	53.5821	61.1527	57.1533	-0.940441	6.30749	7.25666e-10	4.80219e-09
Sb01g010590	34.3024	32.7004	34.7879	37.9271	39.9277	45.0443	0.271891	5.53771	0.0598378	0.117391
Sb01g010610	76.4804	69.2322	62.9994	91.4606	87.1531	98.3855	0.40836	5.55235	0.00954121	0.0228989
Sb01g010630	114.396	105.54	112.816	62.0482	65.4097	68.4961	-0.76391	5.91976	6.79706e-08	3.65519e-07
Sb01g010640	3.31651	9.69785	7.93911	1.43534	1.90417	3.76537	-1.55677	3.28227	0.000248844	0.000809749
Sb01g010650	49.7189	47.5209	43.0134	53.6186	51.7017	50.1645	0.148713	5.56875	0.335547	0.50857
Sb01g010660	38.4027	67.6183	65.8531	22.783	30.1277	32.1879	-1.01366	5.96847	6.08854e-06	2.54936e-05
Sb01g010670	5.66769	5.69801	5.45073	30.7139	23.3186	23.0314	2.19583	3.21053	8.40381e-18	1.09333e-16
Sb01g010680	82.54	79.0985	76.251	90.3415	86.3855	84.9218	0.137291	6.0321	0.326975	0.497752
Sb01g010700	3.67014	5.02435	5.59885	1.05826	1.45554	3.13937	-1.33496	1.99317	0.00332177	0.00878367
Sb01g010710	40.859	35.9845	36.6344	65.5393	65.0508	67.5898	0.804201	5.94766	3.09774e-08	1.72701e-07
Sb01g010720	105.335	101.273	92.1983	68.2761	69.0186	61.498	-0.587977	6.30735	1.9747e-05	7.66618e-05
Sb01g010730	6.98665	5.54363	6.17157	11.3733	12.6513	13.0153	0.985059	3.67581	6.92365e-05	0.000247305
Sb01g010740	8.96509	7.88739	8.45258	9.02564	8.45411	9.92264	0.114539	3.46576	0.62048	0.827696
Sb01g010760	35.2295	28.2374	31.1245	227.137	232.588	275.461	2.95793	6.18406	0	0
Sb01g010770	26.3505	25.3884	22.6225	20.8611	16.8783	16.7807	-0.448028	4.40124	0.0244855	0.0532044
Sb01g010800	30.833	30.8198	29.3075	33.4265	32.8095	33.8697	0.138261	4.74495	0.41547	0.607424
Sb01g010820	106.205	108.838	111.266	93.1392	94.8695	86.0149	-0.251955	5.81148	0.0952754	0.175645
Sb01g010825	82.0047	79.6178	84.8122	57.3043	55.191	66.0669	-0.464738	6.8221	0.0012043	0.00344629
Sb01g010830	44.2329	37.6967	39.5277	49.045	46.4478	45.2499	0.212315	5.86974	0.170089	0.287952
Sb01g010840	152.923	132.991	135.893	38.4745	37.0366	56.873	-1.67163	7.77592	1.16278e-20	1.82314e-19
Sb01g010860	72.0074	64.0395	65.0533	55.2972	57.2547	65.4502	-0.176	6.8522	0.213069	0.347214
Sb01g010870	17.653	16.3362	16.4707	38.5962	38.4722	39.3542	1.20592	4.87844	1.25179e-12	1.07911e-11
Sb01g010910	59.8787	58.6362	64.9348	109.804	113.004	97.0027	0.80169	5.94452	1.42588e-08	8.23841e-08
Sb01g010920	60.5	58.7765	50.9426	57.8152	59.8866	56.3685	0.0323368	5.54171	0.83099	1
Sb01g010930	103.634	102.606	101.549	95.2557	99.8841	92.7235	-0.0965616	6.49194	0.471149	0.674475
Sb01g010940	26.36	27.1708	27.1154	25.155	22.3017	21.4897	-0.226285	4.21881	0.23367	0.37571
Sb01g010950	5.03689	6.44184	6.80354	5.3278	6.37049	9.31532	0.20224	2.9891	0.457078	0.65781
Sb01g010960	3.12536	5.96467	5.01625	2.54226	2.19328	2.93381	-0.876678	2.31846	0.00479015	0.0122631
Sb01g010990	118.649	153.397	132.921	23.4886	18.8124	21.2281	-2.67234	5.59989	2.55778e-33	8.66385e-32
Sb01g011010	61.6278	57.0362	55.1491	66.7192	74.0433	56.8917	0.185339	5.94389	0.210834	0.344251
Sb01g011025	10.5421	10.5399	10.151	13.4533	14.9044	10.1469	0.30179	3.08764	0.257344	0.408521
Sb01g011030	8.96509	8.05581	9.43016	14.7062	15.8814	8.9229	0.578112	3.37559	0.02942	0.0625479
Sb01g011040	365.647	359.592	446.328	99.0995	99.1564	140.655	-1.78938	8.19945	6.67113e-26	1.48476e-24
Sb01g011050	263.916	501.327	401.883	216.092	221.043	260.708	-0.741918	7.879	0.000552492	0.00167945
Sb01g011060	18.3316	16.3783	14.4365	20.2529	16.5992	17.388	0.142059	3.45624	0.562739	0.773181
Sb01g011070	22.6994	24.3499	21.8128	28.2568	30.686	33.3464	0.422864	5.02651	0.0129159	0.030075
Sb01g011100	189.653	171.403	174.69	371.486	376.148	368.922	1.05939	8.55306	3.46689e-15	3.67754e-14
Sb01g011110	6.19336	5.92256	5.24336	6.2401	5.71251	8.35296	0.22675	3.68212	0.371514	0.553293
Sb01g011140	20.2049	19.4097	20.2032	18.5987	21.3446	18.1168	-0.0430953	5.01879	0.815366	1
Sb01g011150	37.877	37.4862	37.1084	29.1448	34.1155	31.5619	-0.246088	6.18158	0.0900276	0.167267
Sb01g011160	42.1971	35.7319	35.331	63.593	51.6917	43.5307	0.48741	4.71599	0.0151213	0.0346176
Sb01g011170	33.8437	34.5951	31.5688	27.0283	28.2335	26.9649	-0.282281	5.02621	0.0800153	0.151234
Sb01g011220	64.7914	66.9306	48.395	42.7441	38.542	28.5533	-0.713621	5.24255	0.000433519	0.00134579
Sb01g011230	11.106	12.5188	11.5828	8.51475	7.74628	5.87697	-0.669667	3.14438	0.00771262	0.0189093
Sb01g011250	29.9919	27.5918	25.0813	23.4642	25.5717	21.5177	-0.228607	4.72945	0.191668	0.318066
Sb01g011260	126.935	137.201	138.658	115.472	114.051	150.008	-0.0857324	6.85326	0.570224	0.777012
Sb01g011280	7.43586	7.01725	6.16169	32.7696	32.3709	29.3008	2.19558	3.56816	3.4327e-20	5.23965e-19
Sb01g011305	21.6385	19.3536	18.7517	98.4305	106.225	92.0788	2.31207	5.08118	1.595e-35	6.21336e-34
Sb01g011310	29.0457	28.5041	29.0212	135.543	137.21	128.723	2.21324	5.76251	0	4.2039e-45
Sb01g011340	4.47299	5.22084	5.77659	3.52754	3.49928	4.76511	-0.390452	3.17082	0.122504	0.217826
Sb01g011400	8.7357	13.2766	13.3306	8.40528	9.3713	11.0438	-0.293403	3.06842	0.259823	0.411995
Sb01g011410	20.396	15.9993	18.5147	32.429	27.0871	29.3381	0.693696	4.0849	0.000530427	0.00161811
Sb01g011420	72.2559	68.32	65.0138	46.077	42.0911	41.0827	-0.669709	5.45493	1.44456e-05	5.73573e-05
Sb01g011430	66.7125	60.2923	65.1323	77.7275	74.5118	99.6749	0.390773	6.28725	0.0135004	0.0312809
Sb01g011440	66.1964	100.782	80.734	30.4706	33.308	38.1209	-1.28105	5.60479	1.92125e-12	1.62856e-11
Sb01g011460	3.84218	3.59283	3.90043	18.2216	20.4773	21.4991	2.40808	3.16272	1.3167e-17	1.69486e-16
Sb01g011480	6.547	9.33295	8.30446	2.65174	2.9709	2.7376	-1.53151	3.32297	0.000225586	0.000739587
Sb01g011490	9.70103	10.0066	9.37091	23.8778	23.5678	29.0485	1.39559	4.0177	3.00804e-10	2.075e-09
Sb01g011510	26.0924	22.371	20.9438	49.8356	52.4494	52.3882	1.15588	5.21827	1.67344e-11	1.3011e-10
Sb01g011520	30.3742	32.4197	32.0428	30.9815	35.272	30.8704	0.0343932	4.2205	0.949367	1
Sb01g011530	105.163	92.2629	98.8043	124.534	102.596	138.45	0.303388	6.47544	0.0456307	0.0925018
Sb01g011540	78.6022	77.3442	71.5408	56.2825	49.3389	38.8964	-0.654645	5.15045	0.00380256	0.00994519
Sb01g011550	48.2471	44.5034	42.1543	50.31	43.8158	41.1108	0.00335216	4.96465	0.984402	1
Sb01g011560	88.1599	82.6492	89.078	117.723	125.625	146.934	0.586622	6.6628	9.40224e-05	0.000329098
Sb01g011570	26.0255	31.0022	31.1738	15.9591	16.9282	18.1074	-0.790056	4.47096	3.61744e-05	0.000134987
Sb01g011580	75.7349	70.4111	70.6126	73.9567	72.0195	72.2802	0.00987461	5.74913	0.950586	1
Sb01g011595	3.05845	4.11211	4.35466	2.33547	4.0177	2.6722	-0.350718	3.22385	0.222558	0.360503
Sb01g011610	142.686	141.875	151.663	261.695	300.071	238.452	0.875292	6.99139	2.23798e-10	1.56378e-09
Sb01g011620	119.624	116.472	105.726	80.6712	86.6447	72.1027	-0.513719	7.2209	0.000170398	0.000571716
Sb01g011630	5.84929	8.11195	5.93458	2.12869	1.74466	1.84998	-1.79676	2.13774	5.22192e-08	2.84276e-07
Sb01g011640	29.6574	30.5672	31.7367	24.2306	25.811	28.3945	-0.229244	5.51806	0.115636	0.207391
Sb01g011650	4.38697	3.87352	4.37441	7.5538	7.42726	6.36282	0.755141	2.26392	0.00387424	0.0101163
Sb01g011700	139.905	201.044	211.927	41.6493	47.0858	61.4045	-1.88042	7.47698	1.83617e-19	2.66061e-18
Sb01g011710	10.9818	10.8346	9.45978	39.9464	40.6256	33.7856	1.8704	3.97131	3.99538e-16	4.5504e-15
Sb01g011720	78.9272	94.8733	98.0045	42.221	45.2116	62.3482	-0.859421	6.097	7.32789e-07	3.46795e-06
Sb01g011730	5.72504	4.58928	5.0755	8.4296	10.3782	6.83934	0.735708	2.55126	0.00601251	0.0150736
Sb01g011740	270.711	310.626	287.062	142.05	141.307	176.468	-0.917171	8.02736	1.06684e-10	7.66072e-10
Sb01g011750	6.25071	6.61025	6.39868	9.08646	7.43723	10.5019	0.488972	3.65106	0.054502	0.108164
Sb01g011830	16.4678	15.1152	17.0335	31.687	34.9729	31.2348	1.0094	4.4833	3.80659e-08	2.10324e-07
Sb01g011840	13.5623	14.5959	14.2687	9.40272	9.07222	10.5206	-0.548821	3.32986	0.0215055	0.0474386
Sb01g011845	45.5614	43.7315	42.885	39.0705	38.8411	31.2068	-0.276791	5.30122	0.077929	0.147792
Sb01g011910	91.0367	90.7331	91.6947	119.097	127.539	129.219	0.45885	6.58147	0.000407475	0.00127179
Sb01g011920	41.0215	38.7493	37.8885	31.4194	36.0297	29.0485	-0.286098	5.5704	0.0554995	0.109939
Sb01g011930	50.6652	55.0012	55.554	24.1089	26.1001	28.3851	-1.03625	4.79451	1.30212e-09	8.35833e-09
Sb01g011940	20.052	21.7114	22.8101	15.509	15.2433	12.8471	-0.566793	4.08595	0.00510201	0.0129843
Sb01g011950	127.06	123.167	124.577	123.111	139.862	109.233	-0.0100643	7.89892	0.943852	1
Sb01g011960	247.887	232.44	221.722	92.8959	92.5865	89.145	-1.35409	6.55673	5.22849e-09	3.1577e-08
Sb01g011980	7.44542	6.55412	6.15182	5.52243	5.62278	5.54061	-0.272354	2.164	0.322462	0.491894
Sb01g012070	23.8846	22.9043	20.302	20.4841	17.3269	18.2849	-0.258338	3.97913	0.2078	0.340303
Sb01g012080	55.0999	46.0051	48.1975	72.3389	73.0363	67.2441	0.509778	5.85287	0.000598891	0.00180944
Sb01g012120	21.218	18.6378	19.1565	22.2113	20.4274	21.8448	0.127675	3.98018	0.544525	0.758012
Sb01g012150	2.84818	4.74366	6.61592	3.97761	5.06449	6.16661	0.0991608	2.68115	0.760578	0.976803
Sb01g012170	1.89242	1.9929	2.21189	24.4738	27.9245	28.871	3.73543	3.29214	4.2039e-45	2.92871e-43
Sb01g012180	53.9148	54.496	47.8716	34.3509	36.1393	31.076	-0.621694	4.78082	0.000813856	0.00239612
Sb01g012190	42.0441	38.3423	37.8391	7.14023	9.0124	9.47416	-2.2051	4.11386	4.52615e-19	6.38959e-18
Sb01g012230	12.6257	9.61364	11.9778	52.0738	50.3159	55.7518	2.20715	5.31426	7.82814e-31	2.29697e-29
Sb01g012240	19.7844	17.5712	20.1934	31.6506	29.9782	32.2813	0.706015	4.86046	3.25362e-05	0.000122372
Sb01g012290	15.254	15.8871	16.7175	17.8567	15.034	21.5458	0.185893	4.12372	0.395948	0.582842
Sb01g012300	390.01	418.102	496.441	423.877	437.919	564.712	0.128945	8.91952	0.394985	0.581827
Sb01g012310	8.42986	8.12598	7.11952	22.1019	20.1882	19.4061	1.38169	3.75258	9.51384e-11	6.87082e-10
Sb01g012330	16.8979	14.0345	16.3028	36.8202	29.4099	34.7666	1.09581	4.14964	7.00577e-07	3.32708e-06
Sb01g012360	3.98554	7.22777	7.39601	3.22344	3.79837	7.85776	-0.320592	3.5729	0.351727	0.529294
Sb01g012370	82.626	77.8073	80.7537	81.2551	82.0288	93.7139	0.0916099	6.358	0.508743	0.718226
Sb01g012380	21.8775	26.1182	26.9673	49.8964	67.7625	71.5514	1.33601	5.30574	1.15686e-11	9.12395e-11
Sb01g012390	8.04755	8.56105	8.5612	5.88734	6.30071	7.12898	-0.381061	3.41223	0.0870721	0.162584
Sb01g012450	19.4498	17.8659	13.9329	26.0673	18.8921	13.4451	0.18813	4.08442	0.454013	0.653964
Sb01g012470	68.3659	70.5796	76.5077	51.0885	51.2929	52.4256	-0.476899	5.4747	0.0012072	0.00345373
Sb01g012480	240.117	222.391	230.59	109.183	108.298	122.351	-1.02821	6.84919	6.6379e-13	5.87258e-12
Sb01g012500	112.972	108.88	102.646	74.7352	73.2158	71.8691	-0.561895	6.13445	4.58857e-05	0.000168391
Sb01g012510	40.2664	38.7493	38.6093	45.6999	51.273	47.212	0.293736	6.60143	0.03116	0.0658847
Sb01g012550	19.3925	17.7677	16.7768	25.2888	23.2687	26.5912	0.478372	4.56864	0.00666874	0.0165239
Sb01g012570	44.0321	49.7664	53.2927	14.4751	17.3967	17.9392	-1.5617	4.96455	1.56856e-15	1.71082e-14
Sb01g012610	11.4979	11.6907	13.2022	13.3317	14.9741	15.5006	0.267615	3.75968	0.200055	0.329945
Sb01g012650	51.3246	48.1524	45.3931	54.166	60.3053	44.9229	0.137748	5.37002	0.387233	0.572019
Sb01g012670	27.4305	25.627	23.3038	31.8573	33.0189	30.4313	0.319714	4.93478	0.0689674	0.132781
Sb01g012680	183.679	169.537	176.082	185.293	185.961	184.326	0.0698695	7.84873	0.58169	0.786315
Sb01g012690	37.3418	37.3739	35.8445	21.2139	21.7933	24.1619	-0.718731	5.07347	3.38989e-05	0.000127132
Sb01g012735	118.85	103.42	132.388	32.5628	35.6907	52.8647	-1.54978	6.18282	3.82335e-15	4.04431e-14
Sb01g012740	298.581	421.148	487.663	69.0911	84.0028	144.897	-2.01842	8.05159	2.74062e-16	3.17125e-15
Sb01g012790	78.7934	77.3582	75.7276	55.0661	58.0423	54.9296	-0.464564	5.81184	0.00151507	0.00425718
Sb01g012800	5.79194	5.96467	5.54947	15.8618	15.5524	15.5567	1.44059	3.74592	4.35191e-11	3.25703e-10
Sb01g012820	35.134	36.7283	36.7233	40.4451	36.578	45.6703	0.176321	5.1872	0.295161	0.457159
Sb01g012830	37.208	21.3044	16.1547	23.4764	17.955	17.3319	-0.346066	4.50257	0.194896	0.322437
Sb01g012880	28.3767	23.2973	22.3756	39.3625	39.7084	36.9436	0.64742	5.04134	0.000185862	0.000619806
Sb01g012920	19.058	18.6098	17.6951	19.2433	20.1383	23.0127	0.172716	4.32433	0.364577	0.544512
Sb01g012930	9.76793	14.1187	16.7965	2.95584	4.21709	6.2507	-1.59792	2.67273	2.4277e-06	1.07376e-05
Sb01g012940	14.6519	28.5462	26.3057	8.40528	8.2946	11.7913	-1.28564	4.65329	2.8043e-06	1.22929e-05
Sb01g012960	1324.91	1280.2	1376.18	285.536	302.464	343.322	-2.09586	9.60841	0	1.4013e-45
Sb01g012970	18.2551	18.1607	17.1224	13.8669	16.1904	13.7254	-0.290003	4.76684	0.104403	0.190132
Sb01g013000	1166.81	1100.78	803.755	326.079	269.076	241.769	-1.87573	8.49389	1.69381e-24	3.42468e-23
Sb01g013010	10.4943	10.161	9.19317	20.849	19.6	21.8167	1.06077	3.37977	1.29924e-05	5.19148e-05
Sb01g013020	29.753	28.2795	25.2195	33.3535	28.6224	31.0947	0.160755	4.9	0.340132	0.51451
Sb01g013040	5.78238	5.38925	6.0432	6.44688	5.61281	8.20347	0.235068	2.9342	0.37449	0.556848
Sb01g013045	6.08823	5.81029	6.45793	7.07941	6.55991	8.67063	0.281281	3.57173	0.230576	0.371525
Sb01g013060	9.93041	14.7783	8.28471	13.7209	10.0891	6.14793	-0.139067	2.88304	0.680475	0.892664
Sb01g013080	5.70592	6.11905	5.19399	34.1685	36.9668	41.7274	2.72991	3.68106	5.76746e-31	1.70853e-29
Sb01g013090	9.93041	9.57154	9.22279	12.3464	14.9542	14.8092	0.552055	3.59696	0.0162571	0.0368901
Sb01g013100	164.268	169.677	209.942	17.8688	20.5271	19.1819	-3.23957	5.7913	1.43553e-26	3.31428e-25
Sb01g013110	91.83	88.7262	87.419	101.374	107.441	94.8257	0.180233	7.02371	0.180221	0.302471
Sb01g013170	42.0728	37.5142	42.8356	43.705	45.3611	50.4261	0.188184	5.47973	0.225061	0.364036
Sb01g013180	6.76682	5.26294	5.22362	30.9937	29.4897	31.8515	2.41889	3.58806	7.37169e-23	1.35074e-21
Sb01g013190	3.09668	3.14373	3.76219	4.30603	3.64883	3.75603	0.226221	1.58233	0.403976	0.593196
Sb01g013200	29.5427	31.1847	29.6235	18.7325	17.1874	18.1822	-0.739803	4.0821	0.000130478	0.000446587
Sb01g013210	29.8677	28.4058	28.8731	27.5391	30.9253	27.1051	-0.0263963	5.27336	0.869899	1
Sb01g013215	5.91619	8.04177	7.08002	6.65367	6.46022	5.45652	-0.179423	3.00016	0.498425	0.706274
Sb01g013290	134.925	167.46	242.014	0.158131	0.209359	0.177524	-9.95019	5.57872	0	0
Sb01g013300	25.519	23.6903	19.6996	37.842	27.7251	23.3397	0.367338	4.31171	0.123068	0.218644
Sb01g013310	8.12401	7.6067	8.15635	13.5141	13.5086	14.9681	0.813527	3.69742	0.000202974	0.000671799
Sb01g013320	93.2541	97.6241	93.4622	164.164	149.363	157.258	0.727468	6.71562	8.35637e-08	4.45219e-07
Sb01g013390	601.12	592.242	567.863	1020.09	938.745	822.738	0.659312	9.5013	7.58349e-07	3.58044e-06
Sb01g013400	95.567	83.6457	78.4826	90.6456	83.8034	81.418	-0.0103748	5.82274	0.946799	1
Sb01g013410	11.0295	11.2136	12.6394	10.8381	11.096	8.34362	-0.20472	3.6994	0.36758	0.548322
Sb01g013420	65.967	70.8322	72.627	39.5449	42.121	48.4546	-0.686353	6.34152	3.57451e-06	1.54443e-05
Sb01g013430	8.51588	7.73302	11.5729	11.4219	14.376	13.4264	0.494964	3.44157	0.0508788	0.101788
Sb01g013460	95.1465	95.2943	89.2557	90.9132	100.333	77.5685	-0.057263	6.47227	0.688193	0.901023
Sb01g013470	210.651	205.044	205.469	185.622	197.186	163.976	-0.184033	7.8129	0.158688	0.271666
Sb01g013510	3.96643	3.5367	3.18947	3.71	3.40956	3.98027	0.053838	1.8742	0.849043	1
Sb01g013530	29.3611	27.5638	26.8192	37.0148	40.5558	32.4682	0.393802	5.3223	0.012326	0.0288296
Sb01g013540	35.5449	33.9916	34.3534	15.2171	16.2901	19.1913	-1.03455	5.42279	1.98423e-11	1.53154e-10
Sb01g013560	2.21738	1.45959	2.76486	7.63895	9.28158	8.41836	1.97098	2.22768	2.89883e-10	2.0021e-09
Sb01g013600	161.811	157.018	140.139	175.769	170.877	131.013	0.05754	6.61744	0.709178	0.923661
Sb01g013650	4.71193	6.55412	6.18144	0.304098	0.219328	0.317674	-4.36882	1.52894	8.00301e-23	1.46405e-21
Sb01g013670	46.3929	45.4858	44.5242	47.3663	49.1794	50.4821	0.108272	5.54189	0.443821	0.641974
Sb01g013680	47.6449	50.2856	51.7918	54.1538	53.0476	54.5278	0.111314	5.51424	0.450968	0.650294
Sb01g013700	16.7641	14.9327	16.8953	13.9642	14.9243	18.2476	-0.043862	4.87746	0.811701	1
Sb01g013710	96.1214	94.0874	93.8671	87.2762	99.605	89.1076	-0.0416509	6.73933	0.810603	1
Sb01g013720	7.4263	7.64881	7.18864	9.96226	8.87283	9.27795	0.336508	2.89698	0.147426	0.255195
Sb01g013730	64.3231	61.1624	63.8387	56.3433	57.8528	64.5532	-0.0828921	6.42812	0.550205	0.764166
Sb01g013750	41.3847	36.602	35.5877	11.2516	11.9135	12.0249	-1.69023	4.03795	6.76542e-12	5.46946e-11
Sb01g013770	7.7417	7.91546	8.17609	4.67095	4.92492	8.35296	-0.408045	2.95621	0.159573	0.272896
Sb01g013800	9.90174	9.50136	8.81794	24.6076	22.6805	29.1606	1.43775	4.22342	8.8057e-13	7.70227e-12
Sb01g013810	12.9506	12.0416	11.7902	43.9848	44.4937	53.4253	1.94767	4.42416	2.08408e-23	3.96174e-22
Sb01g013820	34.3311	38.7633	35.1829	33.9982	29.8885	29.1046	-0.219537	4.55069	0.217124	0.353164
Sb01g013890	131.762	132.261	128.418	105.826	100.831	104.216	-0.336149	6.55935	0.0085198	0.0206958
Sb01g013930	298.925	288.143	278.708	167.826	185.602	157.361	-0.76127	7.36346	6.90316e-09	4.12516e-08
Sb01g013950	0.802843	0.659622	0.928204	10.3515	11.3752	9.59563	3.7037	2.2407	1.82968e-29	4.93449e-28
Sb01g013970	2.99155	6.7927	6.0037	8.25931	10.8767	19.7051	1.30067	5.16789	9.53755e-05	0.000333456
Sb01g013980	31.8461	29.1918	30.2851	58.618	56.0783	59.9283	0.935028	5.12307	1.66469e-08	9.54523e-08
Sb01g014000	4.06201	5.44539	7.72187	7.32269	9.41118	10.6141	0.666731	2.69873	0.0266846	0.0573598
Sb01g014010	5.99265	3.97177	4.30529	0	0	0	-11.8123	2.90846	1.47995e-31	4.5139e-30
Sb01g014060	15.8944	17.6133	17.2409	4.06275	4.61586	3.62522	-2.04392	3.82599	8.39957e-21	1.32677e-19
Sb01g014100	5.27583	4.94015	6.34931	26.6877	23.4283	29.796	2.26917	3.29404	5.66616e-19	7.95602e-18
Sb01g014110	13.1227	10.2171	10.8916	50.8209	43.2974	52.1359	2.09425	4.29656	7.03101e-24	1.37975e-22
Sb01g014120	63.6445	79.4353	75.9942	20.034	20.0885	31.73	-1.60789	6.0595	1.33132e-11	1.04442e-10
Sb01g014130	41.7861	54.6363	54.9911	13.3073	13.2395	20.2097	-1.6948	5.23659	7.55833e-10	4.99017e-09
Sb01g014140	244.495	243.583	224.635	141.248	145.076	165.901	-0.656219	7.86589	2.92643e-06	1.2792e-05
Sb01g014150	42.0633	35.6477	34.8076	49.3856	53.0077	43.8017	0.377535	5.14841	0.0313324	0.066208
Sb01g014160	20.7115	19.3536	17.1816	15.0346	15.682	13.0153	-0.388625	4.62058	0.0360597	0.0750705
Sb01g014170	30.7661	31.8443	33.4548	26.2011	27.0571	35.2899	-0.117308	5.11489	0.52403	0.735259
Sb01g014180	28.9788	32.7144	30.8776	19.6691	17.636	20.7703	-0.672432	4.34871	0.000591943	0.0017902
Sb01g014190	29.1126	36.2792	41.2458	0.389246	0.767649	1.97145	-5.08457	3.84483	6.73164e-18	8.83557e-17
Sb01g014200	11.192	10.0627	10.0523	16.8714	17.2671	14.6971	0.640977	3.92932	0.00168061	0.00468361
Sb01g014220	80.6284	77.0635	73.5453	31.5654	33.298	30.0015	-1.28542	5.16836	1.16236e-14	1.1885e-13
Sb01g014230	59.4773	63.2816	39.9424	11.1543	9.07222	4.0737	-2.7437	4.09085	9.34907e-14	8.88109e-13
Sb01g014240	13.8777	31.4654	31.5293	9.79196	10.2386	12.3519	-1.2464	5.19941	8.72192e-07	4.08673e-06
Sb01g014270	11.775	10.7785	11.4051	26.0916	25.7811	23.8256	1.15601	4.02414	1.08499e-08	6.34209e-08
Sb01g014290	194.326	185.312	172.448	165.721	180.328	173.478	-0.0876706	7.48037	0.506073	0.714991
Sb01g014351	4.1767	4.94015	4.84838	7.67544	7.61668	8.07266	0.743059	2.7957	0.00309602	0.00823024
Sb01g014400	35.0671	30.1181	29.9296	50.4803	51.0437	43.6522	0.609794	5.08121	0.000362724	0.00114504
Sb01g014570	61.8189	59.6607	64.6188	81.2307	78.699	97.3297	0.467144	6.05405	0.00187844	0.00518943
Sb01g014580	6.14558	6.84884	6.28019	3.44239	4.84516	2.20503	-0.877154	2.24839	0.00676752	0.0167577
Sb01g014610	4.96998	4.14018	4.96688	10.5096	11.8936	9.12846	1.16181	3.64632	6.5215e-07	3.10795e-06
Sb01g014620	13.5623	11.8171	12.1851	16.8106	19.2211	14.7345	0.434154	3.24308	0.0632465	0.123239
Sb01g014630	23.0435	19.3957	21.0623	24.4008	24.6944	18.9296	0.0988347	4.02525	0.64561	0.854548
Sb01g014640	30.164	27.4234	27.3326	25.2645	23.3385	28.4785	-0.139747	5.44322	0.368369	0.549211
Sb01g014680	17.3854	16.8976	14.2094	38.0853	39.5987	44.5771	1.33433	4.32524	1.9307e-11	1.49318e-10
Sb01g014690	8.9842	8.96805	9.32154	19.5961	20.7465	17.6776	1.08879	3.53182	1.51174e-06	6.85757e-06
Sb01g014700	13.2565	10.6241	11.4051	24.2062	23.2787	21.1066	0.958187	3.97218	5.83384e-06	2.44995e-05
Sb01g014710	9.07022	8.7856	7.95886	24.0603	26.6484	27.5722	1.60055	3.88081	6.62751e-13	5.86491e-12
Sb01g014720	61.4366	60.8677	61.3602	89.2589	89.137	85.7346	0.524135	5.99102	0.000121748	0.00041867
Sb01g014730	18.5323	18.694	16.915	5.13318	4.2769	4.02699	-2.01096	2.90058	3.55397e-14	3.49013e-13
Sb01g014740	68.3851	62.4536	61.7354	31.5046	34.9928	32.328	-0.962417	5.79118	3.59444e-11	2.71042e-10
Sb01g014760	27.7554	24.0271	22.6324	27.7459	30.5166	33.0194	0.294759	5.68855	0.0639737	0.124421
Sb01g014770	43.602	40.5176	43.4873	51.0399	48.7308	50.6316	0.236931	5.66353	0.0960768	0.176959
Sb01g014790	39.5209	38.7212	38.797	32.1371	37.3357	42.0358	-0.069588	5.75866	0.66135	0.871685
Sb01g014830	5.59123	4.74366	5.21374	7.71193	7.96561	8.90422	0.660151	2.67158	0.00934872	0.0224851
Sb01g014850	16.162	13.4731	13.9922	29.6557	26.3194	30.0295	0.978608	5.02014	7.27485e-08	3.89795e-07
Sb01g014860	99.0365	87.856	86.8463	182.921	173.708	158.865	0.913038	6.43009	4.73951e-11	3.53312e-10
Sb01g014880	227.396	223.808	224.566	171.341	192.501	154.875	-0.381596	8.55597	0.00543121	0.0137419
Sb01g014910	6.50877	4.98225	5.02613	10.7043	10.5676	10.885	0.95992	3.70277	1.77511e-05	6.94522e-05
Sb01g014930	12.7786	11.789	16.4806	7.15239	14.4159	21.0319	0.0537904	3.747	0.891298	1
Sb01g014940	6.44186	4.21035	4.91751	17.1633	16.8883	19.7519	1.78714	3.67899	1.18573e-11	9.33653e-11
Sb01g014990	8.77393	9.1505	8.37358	8.91616	9.78005	9.45548	0.0986763	3.12407	0.667255	0.878412
Sb01g014995	5.18025	5.38925	5.09525	6.99426	8.10518	7.3065	0.516713	2.8377	0.0380229	0.0787217
Sb01g015000	14.5181	14.9889	13.5873	27.7459	19.7994	25.6849	0.764909	4.42365	0.000124914	0.000428364
Sb01g015010	60.1464	58.159	62.4859	43.7658	47.9831	62.0866	-0.232776	6.05243	0.162938	0.277908
Sb01g015030	8.21003	6.66639	7.49475	70.0521	72.5578	86.8745	3.35757	4.52861	0	0
Sb01g015040	29.5141	29.8093	26.3946	17.139	18.3239	26.3015	-0.472342	4.71645	0.0305651	0.0647597
Sb01g015050	2.80995	2.59638	2.80436	4.48849	5.33367	4.44744	0.796485	1.89143	0.0027268	0.00732638
Sb01g015060	9.60545	14.2731	15.8288	10.9597	10.9664	13.8936	-0.14793	4.18717	0.515819	0.726045
Sb01g015090	839.86	821.342	793.19	423.572	424.031	574.14	-0.787681	10.8068	4.67488e-07	2.26989e-06
Sb01g015100	37.6763	39.6054	38.797	65.892	63.3959	56.247	0.676558	4.98238	0.000112356	0.000388707
Sb01g015110	205.203	197.732	180.2	235.992	243.773	241.386	0.306485	7.05225	0.0363849	0.0756759
Sb01g015150	64.5142	58.1029	61.6169	95.426	88.2298	83.9968	0.538608	6.31581	0.000126749	0.000434261
Sb01g015160	48.0846	47.3384	57.3117	35.7011	33.2083	31.674	-0.602714	4.61037	0.0256475	0.0553952
Sb01g015200	288.775	256.41	272.833	457.948	500.607	427.225	0.760459	7.7431	4.63574e-07	2.2525e-06
Sb01g015210	15.0438	13.8942	16.7274	29.68	32.4407	35.9252	1.10203	4.5438	3.60775e-08	1.99825e-07
Sb01g015220	69.7136	61.3308	63.3252	115.521	127.131	96.7878	0.8042	5.7615	2.53924e-07	1.27724e-06
Sb01g015240	261.641	251.948	268.863	264.103	256.215	355.748	0.163056	8.52564	0.301222	0.465001
Sb01g015260	2.3034	2.37183	2.58712	3.18695	3.48931	3.78406	0.526568	2.01828	0.0533799	0.106185
Sb01g015280	24.8117	29.7251	32.5958	20.5814	18.6928	21.3496	-0.523226	4.15216	0.0109555	0.025944
Sb01g015320	20.2527	17.7116	17.9025	29.8016	28.0641	27.9647	0.619102	4.56585	0.000341404	0.00108283
Sb01g015370	80.552	77.1758	77.0705	124.096	135.804	121.968	0.701621	6.43334	8.64659e-08	4.60177e-07
Sb01g015380	8.51588	8.32246	8.82781	11.276	13.1497	13.2769	0.554831	3.28625	0.0140372	0.0324084
Sb01g015390	5.95442	6.63832	6.86278	4.452	5.41342	5.46586	-0.342651	3.36185	0.151151	0.260745
Sb01g015410	61.2646	55.4503	65.942	74.9298	71.1222	83.0157	0.326472	6.4414	0.0221217	0.0486338
Sb01g015430	9.02243	8.18212	7.83049	17.5282	16.4297	15.7996	0.990608	3.0635	6.39319e-05	0.000229758
Sb01g015470	450.691	456.739	502.85	346.246	355.98	461.151	-0.277639	9.09883	0.0496449	0.0995826
Sb01g015490	33.2702	30.4128	31.0553	77.5816	83.1753	93.2093	1.42251	6.44073	7.95214e-19	1.10472e-17
Sb01g015500	1.00355	1.09469	1.15532	3.96544	3.66877	3.88684	1.82323	1.54765	2.19316e-10	1.53278e-09
Sb01g015510	49.9866	48.8682	46.0646	36.0539	40.7652	57.6578	-0.107601	5.29528	0.555858	0.770445
Sb01g015520	55.6447	53.5978	53.1347	56.5501	55.7991	57.9288	0.0685253	5.33297	0.647818	0.85687
Sb01g015530	167.393	154.646	169.634	140.579	132.823	182.186	-0.109956	7.70713	0.444167	0.642393
Sb01g015535	14.8813	16.3923	15.3549	13.952	15.0639	16.3042	-0.0404904	4.34508	0.82923	1
Sb01g015540	139.188	137.749	134.066	92.0323	102.117	89.6121	-0.534448	6.63166	8.16703e-05	0.000288715
Sb01g015550	12.1956	12.2241	9.93376	7.83357	9.66042	8.39968	-0.407307	3.13408	0.0969855	0.178421
Sb01g015570	82.4826	77.0916	84.0617	136.929	121.289	132.76	0.682221	6.31513	2.97481e-07	1.48057e-06
Sb01g015590	35.3729	34.2161	32.892	21.3599	21.2549	18.6493	-0.742399	5.12504	5.60185e-06	2.35719e-05
Sb01g015620	1.59613	1.83852	1.98478	24.7536	30.9851	49.2021	4.27491	4.18552	2.10459e-35	8.13329e-34
Sb01g015660	72.4088	69.5971	63.4042	19.7177	20.9558	20.0322	-1.75847	4.83042	7.42875e-23	1.36046e-21
Sb01g015663	15.6841	15.845	13.1726	5.79003	5.02461	4.55956	-1.54	2.88099	1.10867e-07	5.82208e-07
Sb01g015666	53.8479	50.033	40.0609	21.3964	21.3347	16.3696	-1.28437	4.45241	1.12658e-09	7.29075e-09
Sb01g015670	87.3092	86.214	77.9	45.6756	50.3857	38.3545	-0.903444	6.7302	4.34231e-09	2.64174e-08
Sb01g015680	20.396	17.5572	18.2777	62.6442	57.3344	62.5631	1.69836	4.77233	6.9364e-22	1.1842e-20
Sb01g015770	16.3149	11.3539	17.5865	75.3191	38.0335	32.8793	1.69134	4.37573	1.40736e-07	7.2982e-07
Sb01g015780	201.064	278.389	269.851	158.022	140.42	171.936	-0.671668	7.66237	7.30488e-05	0.000260158
Sb01g015800	7.27338	7.9295	7.96873	4.99938	5.97171	6.53101	-0.403872	2.81995	0.108826	0.196978
Sb01g015900	4.89352	5.81029	5.88521	8.97698	11.9634	10.913	0.941908	3.23321	0.000156215	0.000527771
Sb01g015960	69.1114	69.4147	72.8048	55.2851	53.8551	59.0313	-0.329553	5.64045	0.026028	0.0561187
Sb01g016110	392.055	413.429	494.002	201.337	160.239	194.099	-1.22563	7.78399	9.06891e-06	3.70736e-05
Sb01g016120	21.4569	25.5288	26.8192	8.00387	8.97252	11.6418	-1.3662	3.95783	4.33793e-06	1.85218e-05
Sb01g016170	47.3486	41.3597	43.9317	105.449	98.2691	94.0596	1.1664	6.77014	3.24034e-17	4.0484e-16
Sb01g016390	257.722	249.786	256.49	337.087	341.883	353.786	0.434849	8.06751	0.000567315	0.00172046
Sb01g016400	71.8067	70.0182	65.5964	31.2613	33.4276	33.524	-1.07846	5.06218	4.93066e-10	3.32373e-09
Sb01g016420	15.2636	15.9993	16.757	1.30154	1.7646	1.26135	-3.47012	3.48026	5.44855e-29	1.42974e-27
Sb01g016430	1.73949	2.21745	2.4785	3.90462	3.37965	3.73734	0.776293	1.90575	0.00856312	0.0207832
Sb01g016440	20.3005	18.6799	18.9393	15.1928	13.4388	13.632	-0.454986	4.62578	0.0191322	0.0427216
Sb01g016500	4.32006	4.77173	4.68052	7.73626	7.9357	6.92343	0.71441	3.37878	0.00168394	0.00469175
Sb01g016510	3.29739	3.45249	3.49558	7.52947	8.99246	6.87671	1.19128	3.05409	1.25524e-05	5.03636e-05
Sb01g016520	3.97599	4.09808	5.16437	4.46416	5.25391	5.73682	0.223397	3.03669	0.369834	0.551202
Sb01g016550	80.9725	71.0006	70.8496	58.691	53.9747	71.2991	-0.276452	5.86323	0.0814836	0.1536
Sb01g016560	1.98799	1.69818	1.92553	26.8823	29.1009	33.851	3.99771	3.31483	0	0
Sb01g016570	28.5201	34.8337	34.0473	19.888	21.6338	25.0122	-0.549387	4.73697	0.00473498	0.0121365
Sb01g016590	5.83973	5.45942	6.63567	4.03843	3.83825	4.48481	-0.537087	2.34413	0.0492408	0.0988769
Sb01g016600	47.0237	80.109	92.2773	2.25033	2.07365	3.20477	-4.86206	7.8226	0	0
Sb01g016650	20.2336	20.4764	19.8774	1.36236	2.36276	2.48533	-3.28208	4.8824	2.00832e-26	4.59925e-25
Sb01g016660	10.1502	9.50136	9.69677	10.2177	10.7371	10.2216	0.0870135	3.36926	0.692089	0.905218
Sb01g016710	4.58768	4.25246	4.71014	7.60246	8.24475	6.98883	0.752312	2.45931	0.00818157	0.0199354
Sb01g016770	5.63902	6.3436	19.6305	1.87325	2.37273	2.177	-2.29854	2.75151	5.12029e-06	2.16769e-05
Sb01g016775	46.2113	43.8017	44.1292	36.5648	33.9062	31.2816	-0.398847	6.52819	0.0347625	0.0727017
Sb01g016790	12.6926	12.0556	12.3826	16.9808	16.8185	16.9675	0.45107	3.94115	0.0260984	0.0562527
Sb01g016820	12.4058	10.961	14.2489	46.2716	44.733	43.54	1.83773	4.4783	4.05108e-22	7.02188e-21
Sb01g016823	11.5074	11.1855	11.3754	11.799	10.9365	10.3431	-0.0428442	3.31872	0.849329	1
Sb01g016826	7.044	7.12953	7.62312	7.79708	6.90884	7.15701	0.00394388	3.47798	0.987569	1
Sb01g016830	18.1787	18.7361	17.7939	20.6665	22.5809	18.1541	0.16653	4.6213	0.363792	0.543507
Sb01g016840	35.3251	32.9951	34.8669	45.3471	47.3749	39.9802	0.362781	4.62084	0.0634509	0.123545
Sb01g016850	60.1368	60.4747	61.2911	73.531	87.5419	59.349	0.277044	7.09365	0.069107	0.133012
Sb01g016870	6.38452	6.32956	6.13207	8.22282	7.90579	7.68024	0.337069	2.60819	0.168022	0.285034
Sb01g016880	2.51366	2.31569	2.85373	3.64918	3.69867	3.74669	0.528518	2.19533	0.0453746	0.0920318
Sb01g016890	21.3423	20.6307	21.6252	29.8989	31.8525	28.6748	0.507601	4.59396	0.00362102	0.00950403
Sb01g016910	14.4225	11.4101	11.3952	21.7248	18.7326	14.8653	0.570839	3.41267	0.0258636	0.0558031
Sb01g016960	50.8945	44.1385	46.7953	61.0264	59.8866	67.6833	0.410999	6.09777	0.00429595	0.01111
Sb01g016980	5.96398	4.72963	5.81609	10.7164	9.54078	6.78328	0.710047	2.66705	0.00810516	0.0197723
Sb01g016990	89.6126	85.821	89.3742	84.6488	85.2789	80.5771	-0.0801805	6.58189	0.550087	0.764034
Sb01g017010	115.275	114.423	103.554	92.4824	89.5159	107.224	-0.204351	7.1606	0.169903	0.28768
Sb01g017020	81.6033	76.1091	87.893	62.1942	61.402	81.5021	-0.259994	5.71275	0.100576	0.184059
Sb01g017030	70.3062	65.0359	57.3709	73.7378	67.6927	68.1317	0.120877	5.83982	0.434926	0.631014
Sb01g017050	130.902	132.303	127.51	136.929	151.536	140.739	0.135591	7.83774	0.293824	0.455233
Sb01g017060	0.993997	1.37538	0.967702	4.68311	5.02461	4.51284	2.09571	1.84056	1.64439e-10	1.16239e-09
Sb01g017070	6.6808	6.7927	6.0827	26.7728	24.3255	27.3013	2.00321	3.32979	1.77792e-12	1.51196e-11
Sb01g017100	56.3137	53.2469	49.5108	50.4803	52.8282	44.9696	-0.101429	5.46782	0.502677	0.711079
Sb01g017110	7.72259	7.98564	6.41843	5.99682	7.16805	6.75525	-0.150726	3.00297	0.554857	0.769339
Sb01g017120	6.90063	12.5749	12.1753	3.89246	6.72939	6.62444	-0.873518	4.81957	0.000705595	0.00210435
Sb01g017140	35.0288	35.8862	32.8229	52.7185	50.615	31.4124	0.377203	4.73469	0.150006	0.259086
Sb01g017150	26.2931	31.5215	36.2789	18.6716	20.9758	20.3125	-0.649977	4.13503	0.0193177	0.0431045
Sb01g017160	56.6291	71.1971	66.4258	10.1447	6.6297	7.31585	-3.01215	6.06462	2.01182e-36	8.1742e-35
Sb01g017170	16.248	26.9603	26.9377	1.09475	0.588199	0.569945	-4.96426	4.54915	5.0438e-28	1.25387e-26
Sb01g017190	5.63902	9.58557	10.1905	0.912295	1.1764	1.75655	-2.71873	2.66865	2.69471e-15	2.88421e-14
Sb01g017200	8.29605	7.63477	7.28739	11.799	10.3284	10.9037	0.508174	3.2195	0.0265964	0.0571955
Sb01g017210	6.26027	5.66994	5.87533	8.79452	7.63661	9.25926	0.52844	2.43079	0.0372689	0.0773403
Sb01g017220	44.1086	39.8861	46.4398	72.3511	73.1859	66.2818	0.699234	5.47877	8.54231e-06	3.5043e-05
Sb01g017226	29.2082	31.5776	28.6855	28.4271	29.6791	26.4417	-0.0815302	4.32684	0.662801	0.873224
Sb01g017230	13.8682	19.2132	16.1942	7.54164	10.139	10.2964	-0.815069	4.37033	0.000115797	0.000399798
Sb01g017240	227.166	209.367	198.833	186.132	181.923	200.452	-0.160406	7.76968	0.27951	0.436636
Sb01g017250	107.428	113.497	114.752	67.8626	63.0968	78.4935	-0.680359	6.6384	6.14575e-06	2.57236e-05
Sb01g017260	7.9233	9.12243	9.86464	32.4534	36.1792	43.0168	2.0529	3.82638	2.06689e-20	3.19649e-19
Sb01g017290	75.1519	73.3865	73.0812	96.6059	104.829	81.7357	0.353522	6.47036	0.0162786	0.036927
Sb01g017300	9.03199	9.40312	9.54865	20.9463	22.2319	20.5274	1.18677	3.27082	5.9657e-06	2.50255e-05
Sb01g017310	141.979	138.647	143.21	103.442	99.4654	105.86	-0.456998	6.43877	0.000507585	0.00155443
Sb01g017320	37.2844	41.1492	28.6262	19.0122	15.363	17.0329	-1.05824	4.48367	5.20497e-07	2.5115e-06
Sb01g017340	80.4468	71.2251	81.3561	168.361	168.444	164.677	1.1055	7.03752	6.61316e-17	8.09285e-16
Sb01g017350	16.5443	17.1361	16.3423	32.6602	36.5979	33.7669	1.04245	4.2889	1.1541e-07	6.04943e-07
Sb01g017380	296.421	183.094	323.005	21.5058	21.9927	35.7944	-3.33897	7.32958	1.74066e-40	8.71816e-39
Sb01g017390	233.216	127.489	251.435	32.4777	37.6846	47.2307	-2.38242	6.87022	2.00106e-21	3.30992e-20
Sb01g017400	221.002	114.704	239.18	8.85534	9.56072	21.3683	-3.85237	6.6674	5.78507e-28	1.435e-26
Sb01g017410	221.002	114.704	239.19	8.85534	9.58066	21.3683	-3.85167	6.66702	5.87525e-28	1.45525e-26
Sb01g017420	221.002	114.704	239.18	8.85534	9.56072	21.3683	-3.85237	6.66686	5.99015e-28	1.48155e-26
Sb01g017430	509.767	423.604	531.93	39.4355	44.0352	72.3736	-3.23277	8.46257	0	1.4013e-45
Sb01g017450	10.5994	10.3855	10.4077	31.0302	27.8148	25.4326	1.42437	4.11196	9.52927e-13	8.31592e-12
Sb01g017460	54.1155	46.5665	41.2853	127.15	101.14	92.7515	1.17706	5.74893	2.80826e-09	1.7434e-08
Sb01g017480	19.0389	19.115	17.0434	59.506	62.698	55.4622	1.68659	4.6063	3.62823e-21	5.88406e-20
Sb01g017530	34.0157	37.9353	34.8175	38.9489	36.6677	39.1019	0.103807	5.26427	0.511982	0.721779
Sb01g017540	54.6889	55.0574	51.9399	35.2146	40.0972	35.3366	-0.547077	5.98349	9.01339e-05	0.000316366
Sb01g017550	133.425	121.707	129.396	119.316	120.391	118.623	-0.10186	7.17191	0.451335	0.65074
Sb01g017570	15.254	19.5922	19.8083	6.56852	8.0653	7.77367	-1.28557	3.47497	3.04939e-07	1.51525e-06
Sb01g017580	1.02267	1.30521	1.60955	10.911	13.1896	17.2385	3.39152	3.61589	9.57132e-27	2.23099e-25
Sb01g017590	31.7505	30.2584	31.3614	60.5764	55.9686	60.9	0.926166	5.46242	3.36684e-10	2.30706e-09
Sb01g017630	32.8114	32.2092	37.7503	10.1569	10.9166	10.2777	-1.71274	3.8163	2.02509e-12	1.71316e-11
Sb01g017640	39.2533	35.8301	41.5026	51.1128	40.3265	47.2774	0.250469	4.85512	0.164459	0.280067
Sb01g017670	2.82907	3.64897	3.9893	6.678	6.99857	5.9704	0.908717	2.96123	0.000433976	0.00134708
Sb01g017680	155.465	145.201	141.679	18.9514	19.4106	27.5162	-2.74711	5.47873	8.88111e-14	8.45545e-13
Sb01g017720	139.542	135.475	145.965	161.78	170.239	174.487	0.266806	6.90752	0.0452551	0.0918224
Sb01g017730	8.78349	10.6943	8.55133	7.56597	6.93875	7.06358	-0.37733	3.3998	0.101034	0.18475
Sb01g017760	192.08	187.501	202.072	208.417	216.308	216.074	0.139695	7.98225	0.284203	0.442849
Sb01g017770	221.298	208.048	226.748	229.959	234.951	230.071	0.083034	8.12188	0.522743	0.733955
Sb01g017780	7.96153	6.55412	7.92923	11.4463	10.4879	11.6418	0.580148	2.96308	0.0185499	0.0415631
Sb01g017790	126.782	115.743	113.359	110.984	110.522	115.689	-0.0778493	6.60889	0.559959	0.773181
Sb01g017810	8.38207	8.47684	7.83049	15.5455	16.2502	17.8925	1.00931	3.943	7.28568e-07	3.45037e-06
Sb01g017830	7.44542	7.78915	7.00103	10.8381	8.87283	10.0161	0.418925	2.68294	0.0890182	0.165654
Sb01g017840	121.277	112.164	138.016	148.157	133.122	161.649	0.253783	7.26062	0.0721426	0.138138
Sb01g017860	49.2793	42.707	39.2314	113.246	97.5513	115.063	1.31217	5.89995	6.79424e-17	8.29952e-16
Sb01g017910	120.274	131.531	123.994	80.2455	76.8148	79.4279	-0.668131	6.86856	1.50216e-07	7.75905e-07
Sb01g017940	244.064	241.562	227.449	74.2243	81.5104	69.879	-1.66018	7.02225	1.28909e-32	4.21937e-31
Sb01g017960	13.3425	14.2029	13.538	19.6083	20.1084	19.7705	0.534218	4.20275	0.00533864	0.0135308
Sb01g017970	11.0678	11.1855	10.7336	13.7331	13.399	14.2019	0.325566	4.52532	0.0742719	0.141734
Sb01g018000	17.4141	18.3712	18.7517	4.25738	4.5062	4.2232	-2.06976	3.89487	3.36818e-18	4.50787e-17
Sb01g018010	197.012	185.719	164.628	150.006	152.653	136.469	-0.317859	7.10311	0.0174069	0.0392373
Sb01g018020	70.5833	68.0112	68.4699	74.0175	74.3922	61.6661	0.0207196	5.64707	0.891792	1
Sb01g018030	70.2488	70.762	73.022	75.8178	71.511	83.7445	0.110545	6.41664	0.407308	0.597263
Sb01g018050	29.7339	27.4515	24.5184	60.4547	43.756	37.2987	0.792224	4.36218	0.00160165	0.0044801
Sb01g018070	31.1866	29.262	24.6073	37.0878	29.5096	30.749	0.194557	5.18309	0.271514	0.426201
Sb01g018080	2.77172	2.23149	2.52787	4.90206	4.66571	4.6343	0.912901	2.19397	0.000823835	0.00242319
Sb01g018110	10.609	9.34698	11.1977	25.7389	22.8899	31.6927	1.36576	4.38856	8.29596e-11	6.03226e-10
Sb01g018120	33.5665	33.8793	33.3363	26.0916	28.2435	28.899	-0.275805	5.23246	0.084259	0.158139
Sb01g018130	124.976	116.374	123.441	101.861	108.617	87.5566	-0.291691	6.73375	0.0316746	0.0668604
Sb01g018140	50.646	62.5518	59.0298	0.571705	0.618107	1.23332	-6.13788	4.85108	0	0
Sb01g018150	10.8862	13.9363	13.538	1.9219	2.3528	2.70023	-2.45732	2.56405	4.83955e-12	3.96874e-11
Sb01g018155	12.0713	14.5819	14.6538	2.31115	3.09054	3.1674	-2.26752	2.71479	9.76507e-11	7.04627e-10
Sb01g018160	15.5694	18.1045	16.8953	7.26187	6.63967	7.59615	-1.23369	3.61099	7.56018e-07	3.57093e-06
Sb01g018180	28.2333	41.3316	42.7961	1.67862	2.00386	1.3361	-4.48412	3.69231	5.49127e-41	2.81248e-39
Sb01g018200	33.1364	28.3918	27.3425	31.1397	29.5994	28.2917	0.00233446	4.7882	0.989489	1
Sb01g018210	49.1646	45.6122	37.4935	79.2967	64.3131	55.1258	0.587231	5.62458	0.00130446	0.0037061
Sb01g018220	80.4373	74.6496	77.8704	102.031	105.557	93.1159	0.368156	6.71673	0.00543703	0.0137546
Sb01g018260	57.4224	53.3452	57.7955	64.4688	65.3299	63.9272	0.200592	6.19432	0.152788	0.263076
Sb01g018280	58.8656	54.1732	55.3466	34.059	32.65	34.1873	-0.738945	5.44214	2.51204e-05	9.61071e-05
Sb01g018290	84.872	82.144	79.5984	52.6942	57.8528	52.2387	-0.599252	6.47372	1.73302e-05	6.79228e-05
Sb01g018300	124.479	112.613	117.062	136.26	137.559	125.846	0.174326	6.8939	0.20601	0.337932
Sb01g018310	18.9337	19.2273	20.2032	24.2062	24.3554	30.2071	0.432679	4.49483	0.016519	0.0374045
Sb01g018320	9.32828	8.7435	10.2497	14.84	14.9642	17.9766	0.754257	3.2873	0.00217673	0.00594636
Sb01g018350	13.0558	12.0977	12.0173	13.9277	15.8913	15.4539	0.284517	4.7069	0.106736	0.193853
Sb01g018380	25.2896	24.4481	24.6764	31.0545	34.0258	30.4687	0.360616	4.33019	0.0629729	0.122776
Sb01g018395	49.3653	45.0087	44.85	56.4285	60.754	59.9002	0.346967	5.34928	0.0209855	0.0463895
Sb01g018400	441.698	418.102	395.069	225.167	247.682	259.035	-0.777834	7.65647	5.45923e-05	0.000198181
Sb01g018420	26.9048	22.6798	23.1162	22.9898	20.258	17.5842	-0.257612	4.11327	0.213389	0.347671
Sb01g018450	111.356	99.4345	99.6832	229.12	248.33	232.014	1.19219	7.13914	3.29595e-19	4.6899e-18
Sb01g018460	22.1929	21.4026	20.5094	21.8464	19.58	20.6208	-0.0471485	3.67302	0.833908	1
Sb01g018570	11.4118	10.7645	11.0989	23.8778	24.6744	28.4692	1.21065	4.53407	1.93764e-11	1.49796e-10
Sb01g018630	6.6139	7.55057	7.33676	14.1223	12.5615	16.5284	1.0075	3.74192	4.851e-06	2.0583e-05
Sb01g018700	27.5165	22.6938	24.7751	43.1455	45.9991	43.8671	0.82637	5.61375	2.67054e-08	1.4968e-07
Sb01g018730	17.3376	17.5852	16.2238	17.6985	18.2142	19.3501	0.111907	4.14892	0.563421	0.773181
Sb01g018750	13.677	12.7012	10.0819	3.94111	6.39043	7.90448	-0.998278	2.85994	0.00210993	0.00577687
Sb01g018770	146.892	135.714	122.414	182.714	193.288	160.173	0.404687	7.11579	0.00424327	0.0109897
Sb01g018790	6.08823	6.25939	5.97408	31.906	30.6162	23.919	2.23799	3.96681	4.59742e-25	9.59196e-24
Sb01g018800	12.425	14.3713	14.2292	10.1204	11.1558	10.9784	-0.34648	3.97139	0.0900614	0.167312
Sb01g018810	46.4693	46.9314	49.2541	38.5718	41.5228	46.7168	-0.169707	5.68236	0.291887	0.452824
Sb01g018820	27.4592	26.1744	28.093	21.8343	21.4842	22.0597	-0.322092	4.32671	0.0844837	0.1585
Sb01g018860	67.2381	66.0324	57.3117	41.625	42.7989	43.6989	-0.572781	4.94623	0.000828565	0.00243563
Sb01g018900	22.6039	22.5675	22.188	18.8541	18.952	19.7051	-0.227947	4.45786	0.207818	0.340307
Sb01g018910	53.3031	49.9067	44.0502	93.0906	87.3924	57.6111	0.693028	5.491	0.000150119	0.0005091
Sb01g018920	29.9155	25.7954	27.5104	49.5559	49.1495	38.9618	0.725717	5.42264	1.44512e-05	5.73729e-05
Sb01g018930	39.7121	35.0863	36.042	48.6192	49.2691	41.5686	0.331045	5.5745	0.0308933	0.0653736
Sb01g018940	25.5476	21.9921	21.9905	18.696	20.9758	20.6208	-0.205696	4.70461	0.240448	0.385171
Sb01g018950	25.6145	22.0763	22.0794	18.696	20.9758	20.6675	-0.209544	4.71032	0.231976	0.373322
Sb01g018980	7.20648	6.94708	6.26044	11.7868	11.6045	9.89461	0.705147	3.29664	0.00395116	0.0102958
Sb01g018990	11.4214	11.9574	13.4392	15.655	16.0907	15.865	0.370753	4.18958	0.0596134	0.116998
Sb01g019000	3.47899	3.52266	4.42378	2.67606	3.10051	3.13937	-0.357571	2.13884	0.226337	0.365752
Sb01g019030	14.8908	15.1853	14.3082	15.1441	16.4297	13.688	0.028275	3.28265	0.905755	1
Sb01g019040	156.707	152.317	153.677	160.904	157.896	203.863	0.175837	7.22013	0.245583	0.392176
Sb01g019076	27.1915	25.0656	24.0444	39.3868	34.5043	33.8323	0.497291	4.94269	0.00357214	0.00939095
Sb01g019080	22.3076	32.9811	36.4764	13.4047	14.2165	16.8274	-1.04522	4.77103	5.36011e-07	2.58087e-06
Sb01g019100	10.3127	14.4134	8.6402	15.7888	11.6344	11.7633	0.232567	3.16891	0.403624	0.59273
Sb01g019110	21.304	20.2518	18.8603	39.1679	37.5949	32.4588	0.854099	4.57755	1.30787e-05	5.22167e-05
Sb01g019120	28.3193	25.8095	26.8389	83.3351	97.1425	96.6103	1.77477	5.40078	5.26572e-25	1.0926e-23
Sb01g019130	77.4362	71.1971	71.3038	79.0169	87.1531	83.4455	0.182599	5.82815	0.235976	0.378845
Sb01g019140	125.559	128.219	111.404	70.0521	73.9834	66.805	-0.792406	6.21426	2.0721e-08	1.17407e-07
Sb01g019150	32.7923	37.2897	33.9387	5.66839	5.54303	5.48455	-2.63897	5.28903	0	0
Sb01g019160	17.6052	17.0379	16.0362	15.2414	17.3967	17.9579	-0.00213376	3.78869	0.992703	1
Sb01g019170	6.50877	6.42781	4.79901	102.262	78.5295	89.8083	3.93151	4.81645	5.20104e-30	1.44744e-28
Sb01g019180	11.7655	12.4907	13.0837	13.9034	15.3031	12.763	0.168602	3.58754	0.465887	0.668282
Sb01g019240	10.4943	10.0768	10.4077	7.74842	7.79613	7.26913	-0.44156	2.89731	0.0563323	0.111348
Sb01g019270	3.63191	3.70511	3.93993	6.96993	5.03458	4.51284	0.549214	2.41271	0.0476281	0.0960071
Sb01g019280	1224.87	1154.53	1208.58	571.413	611.109	719.915	-0.915314	10.4387	2.27131e-10	1.58511e-09
Sb01g019290	6.23159	8.01371	10.5953	1.80026	2.42258	2.72826	-1.83516	2.24969	1.78713e-08	1.02009e-07
Sb01g019310	86.277	77.8354	86.8957	71.2441	76.4958	74.5413	-0.175438	6.70063	0.182173	0.305189
Sb01g019320	71.4626	63.4921	68.3119	107.736	121.757	155.408	0.921092	6.67815	4.95261e-09	2.99801e-08
Sb01g019330	92.8049	85.5403	91.4083	98.2116	108.199	95.8441	0.164044	6.92164	0.232174	0.373605
Sb01g019340	15.8084	16.2239	14.5945	46.3446	43.7361	38.5227	1.46373	4.57418	1.27045e-15	1.39283e-14
Sb01g019370	184.377	174.182	163.927	121.104	133.023	133.89	-0.429222	7.43988	0.000870958	0.00255165
Sb01g019380	78.9463	74.5794	68.0946	50.9425	38.9507	44.2595	-0.724316	5.12576	0.000196526	0.000652298
Sb01g019420	66.0052	68.4603	71.057	37.5379	36.0995	47.6791	-0.760318	6.12724	1.51521e-06	6.8715e-06
Sb01g019440	4.65458	4.64542	4.78914	7.7241	7.94567	8.14741	0.757259	2.26511	0.00666825	0.0165239
Sb01g019490	45.007	39.9141	43.1516	51.2588	52.4195	59.4237	0.348695	5.73675	0.0158524	0.0360752
Sb01g019510	313.271	313.18	268.044	144.24	155.574	126.574	-1.0689	7.33249	3.54566e-14	3.48399e-13
Sb01g019530	14.0211	12.5609	13.0936	18.3432	20.0586	18.4625	0.518981	4.20164	0.00839705	0.020418
Sb01g019533	6.16469	6.63832	6.80354	9.75547	9.89968	8.70801	0.532591	3.34409	0.0168809	0.0381553
Sb01g019550	1.78728	1.55783	2.08352	5.33997	5.8122	5.66207	1.62817	1.82749	7.70951e-08	4.12078e-07
Sb01g019560	84.1743	85.0211	79.2726	54.835	55.6296	62.9555	-0.518663	5.92455	0.000896796	0.0026208
Sb01g019570	18.9433	18.0203	17.6754	24.8631	22.7802	22.1811	0.353553	4.37573	0.0484763	0.0975031
Sb01g019580	65.384	76.2776	64.8755	70.1129	69.8461	56.6207	-0.0712146	5.50468	0.679679	0.891833
Sb01g019590	0.831516	3.87352	0.849208	21.8586	24.495	19.7238	3.57996	3.08647	4.35331e-13	3.91143e-12
Sb01g019610	81.1541	76.5723	77.7519	127.77	124.499	123.08	0.672563	6.35339	1.40382e-06	6.4022e-06
Sb01g019710	242.784	214.026	276.131	240.128	228.829	312.722	0.0928565	8.03101	0.572406	0.778361
Sb01g019720	100.967	171.586	174.305	3.00449	4.42645	4.74642	-5.19665	5.73817	2.88135e-17	3.6145e-16
Sb01g019730	105.717	115.013	107.859	67.0598	64.2134	78.6617	-0.646179	6.89278	3.10953e-06	1.35506e-05
Sb01g019750	21.39	21.2623	19.1467	21.1774	20.6268	17.9019	-0.0497887	4.42408	0.786588	1
Sb01g019770	97.7366	122.718	134.214	132.429	127.769	182.849	0.321076	7.63722	0.0719644	0.137818
Sb01g019790	139.504	120.121	130.452	183.809	192.221	190.885	0.539287	7.64961	6.89497e-05	0.00024641
Sb01g019800	27.9275	27.1287	28.9027	47.0987	46.1686	43.3999	0.702683	5.49673	2.81108e-06	1.23195e-05
Sb01g019820	32.5916	29.9496	30.0383	35.9566	34.943	30.7303	0.134331	4.72627	0.443574	0.641644
Sb01g019840	100.269	100.557	109.212	85.0016	89.0972	118.791	-0.0819886	8.20951	0.582235	0.786833
Sb01g019860	16.4105	15.1713	14.5748	17.1633	17.2572	14.015	0.0692933	3.72184	0.768402	0.984843
Sb01g019920	61.7712	59.2958	62.5748	69.4925	75.5786	71.0936	0.235191	5.73285	0.0911107	0.168987
Sb01g019930	59.6876	60.1519	57.5783	53.0347	56.6565	58.5735	-0.0762947	5.68853	0.597055	0.802429
Sb01g019940	39.951	40.9948	42.2629	19.9488	19.4504	19.4996	-1.06478	4.38465	3.56456e-08	1.97593e-07
Sb01g019970	11.7081	11.0592	9.95351	26.0673	27.8647	19.5556	1.16711	3.6367	3.2552e-06	1.41365e-05
Sb01g020010	302.911	294.163	301.992	168.762	186.977	222.054	-0.637811	8.70423	3.49536e-06	1.51138e-05
Sb01g020130	2.89597	2.63849	2.439	3.07747	4.36663	3.14871	0.409958	2.16797	0.146416	0.253726
Sb01g020140	7.51232	6.56815	7.89961	9.4757	10.458	9.29664	0.410541	3.06844	0.0845634	0.158605
Sb01g020150	102.907	91.2945	107.04	86.0841	86.5849	127.714	-0.00409248	6.83621	0.980508	1
Sb01g020160	7.44542	7.22777	7.633	9.79196	9.89968	13.5572	0.576023	3.63935	0.0147272	0.033827
Sb01g020170	3.04889	3.87352	3.50545	8.06469	8.60365	10.8196	1.39969	3.08226	4.38781e-07	2.14102e-06
Sb01g020190	18.6279	15.5502	16.8953	20.9463	20.9758	21.5925	0.31401	4.97383	0.0657868	0.127567
Sb01g020210	34.7325	37.6125	37.7503	29.2299	26.7182	28.3197	-0.385681	4.45312	0.182603	0.305789
Sb01g020220	31.1484	29.1777	31.0356	17.2971	16.5294	16.4256	-0.862545	4.29805	1.24739e-05	5.00606e-05
Sb01g020230	107.954	100.473	108.758	121.883	137.319	121.239	0.262294	6.60421	0.0572013	0.112863
Sb01g020270	67.4962	63.3237	67.3343	98.2481	107.012	124.304	0.733931	6.59766	5.29502e-07	2.55097e-06
Sb01g020280	4.01422	5.22084	5.71734	0.389246	0.309054	0.280301	-3.93413	2.74619	3.53717e-22	6.15305e-21
Sb01g020290	61.3697	57.6959	54.3592	64.5175	60.5446	60.5263	0.0977297	5.60526	0.520553	0.73151
Sb01g020330	22.0591	21.2482	22.6817	0	0	0	-14.0208	3.39983	1.40183e-32	4.57444e-31
Sb01g020340	90.1096	108.936	112.431	0	0	0.0186867	-13.6375	7.201	0	0
Sb01g020350	25.9299	24.9955	24.9134	0	0	0	-14.2215	3.72201	0	0
Sb01g020380	10.7141	10.961	10.4769	0	0	0	-12.9835	2.77849	0	0
Sb01g020460	130.672	109.427	122.454	71.974	67.0746	74.0087	-0.767054	5.94618	1.15163e-07	6.03924e-07
Sb01g020480	7.30205	7.08743	7.70212	18.4405	19.0517	16.0612	1.27705	3.41415	1.60941e-06	7.27348e-06
Sb01g020520	20.9599	19.1711	19.7194	26.8458	25.3025	30.9358	0.473097	4.79987	0.0056021	0.0141353
Sb01g020570	17.481	29.8374	25.0023	4.37902	4.70559	4.39138	-2.42337	3.8085	4.72998e-11	3.5268e-10
Sb01g020590	47.7023	45.9069	42.7566	49.9329	52.6986	56.0695	0.218909	5.75961	0.19403	0.321301
Sb01g020820	11.1251	9.71188	11.5729	16.6038	16.9581	16.6779	0.631597	4.38608	0.000746282	0.0022154
Sb01g020835	11.9375	12.6311	11.1286	9.96226	9.35136	8.59589	-0.355011	3.08317	0.154819	0.265981
Sb01g020900	15.5408	16.4344	16.0461	1.99488	1.94405	2.43862	-2.9108	2.9331	2.82569e-24	5.65271e-23
Sb01g020910	1013.07	970.655	949.326	668.153	672.76	739.956	-0.495211	9.72026	0.000121603	0.000418274
Sb01g020930	7.6079	5.50153	6.33944	31.3221	33.6769	32.0851	2.31791	3.81637	3.81788e-24	7.57518e-23
Sb01g020970	21.3518	54.6925	53.1841	10.6556	12.5017	14.6317	-1.77324	4.83906	1.30507e-09	8.37098e-09
Sb01g020990	47.2817	46.1876	40.4262	40.6519	33.4476	34.7386	-0.29903	5.09912	0.0860096	0.160865
Sb01g021000	13.7821	12.6732	13.9231	12.7478	13.0301	13.5198	-0.0393428	3.88494	0.845553	1
Sb01g021020	91.5528	94.775	99.5943	107.456	115.566	105.767	0.20154	6.30023	0.149899	0.258928
Sb01g021050	7.63657	10.8908	10.5164	0	0	0	-12.8365	3.32293	0	0
Sb01g021070	4.25316	5.10856	4.79901	0	0	0	-11.8002	1.55152	0	0
Sb01g021120	5.54344	7.57864	7.33676	5.194	5.27385	6.09187	-0.303833	2.63808	0.23459	0.376923
Sb01g021140	7.59834	6.42781	6.32956	14.2805	12.2924	15.7062	1.05394	3.85395	6.85797e-06	2.85117e-05
Sb01g021180	3.45032	3.66301	4.52253	1.30154	1.47548	2.09291	-1.25452	1.46933	0.00165102	0.00460568
Sb01g021190	13.3234	12.0556	12.5801	45.2377	46.2982	38.5694	1.7767	4.45777	1.93802e-18	2.63317e-17
Sb01g021230	53.4178	48.5594	51.8017	72.1199	71.511	76.3259	0.516239	5.82062	0.000476723	0.00146838
Sb01g021240	9.77749	9.5996	11.4841	3.88029	3.4295	4.04567	-1.44241	3.69752	7.08895e-09	4.23172e-08
Sb01g021260	8.2387	13.9924	12.8665	3.21128	3.87812	4.2232	-1.63135	3.47729	1.59251e-09	1.01192e-08
Sb01g021290	68.0123	69.8919	63.8585	11.9085	12.4618	16.0239	-2.31976	5.13335	2.74579e-32	8.75976e-31
Sb01g021300	17.8346	20.7711	22.4349	2.40846	3.44944	3.27952	-2.73885	3.01803	3.75048e-08	2.07359e-07
Sb01g021330	73.9476	68.8112	67.6601	55.9419	56.6764	51.3511	-0.35993	6.3054	0.0113778	0.0268463
Sb01g021350	20.3483	19.4799	20.9833	25.3375	26.8179	21.0973	0.268202	4.83405	0.129498	0.228445
Sb01g021360	17.1847	15.7608	15.74	27.0526	25.3025	28.0207	0.723078	4.25114	0.000178756	0.000597811
Sb01g021445	4.50166	4.11211	5.30261	4.30603	5.47324	3.98961	-0.0162605	2.87442	0.954183	1
Sb01g021470	18.8477	16.8554	19.7194	21.5545	19.8891	23.0968	0.219368	4.30734	0.240074	0.384697
Sb01g021500	735.166	641.868	678.507	570.89	528.97	558.564	-0.309725	8.72514	0.0175599	0.0395324
Sb01g021650	6.547	6.3857	6.55667	7.42	6.99857	7.67089	0.180525	2.74742	0.462223	0.664157
Sb01g021680	478.39	456.43	448.609	328.767	399.138	330.568	-0.386257	9.25138	0.00623041	0.0155671
Sb01g021690	22.795	23.1289	24.5875	26.2498	25.0333	27.3947	0.15806	4.74357	0.358374	0.537751
Sb01g021700	1.99755	1.9929	2.32051	6.02115	5.57293	4.85854	1.38078	1.90404	9.18233e-06	3.74967e-05
Sb01g021710	4.45387	3.85949	4.6114	6.60501	8.36439	7.86711	0.820346	3.18891	0.000824941	0.00242603
Sb01g021760	95.1656	91.2945	95.2199	137.124	132.694	125.902	0.490337	6.64708	0.00030248	0.000969169
Sb01g021800	12.597	10.554	12.2839	27.7824	27.7251	25.9652	1.20027	4.29542	3.05515e-10	2.10536e-09
Sb01g021880	21.2371	30.4689	24.2222	4.98721	4.82522	5.6247	-2.29778	3.19184	1.39813e-05	5.56244e-05
Sb01g021890	511.268	483.012	477.699	240.627	230.464	290.214	-0.951184	8.6832	1.04035e-11	8.24716e-11
Sb01g021950	35.8699	34.8196	33.7609	45.9553	45.6602	43.4092	0.370342	5.20549	0.0168846	0.0381612
Sb01g021960	78.0861	70.4392	76.4287	47.3299	52.8282	53.0142	-0.554461	5.45737	0.000779319	0.00230201
Sb01g021970	107.438	98.8451	107.711	126.493	136.073	150.036	0.393987	6.56306	0.00379773	0.0099341
Sb01g022010	7.02488	6.7927	8.41308	13.7696	15.4427	18.0514	1.08772	4.30793	9.3424e-08	4.94731e-07
Sb01g022040	5.16114	4.67349	5.19399	1.03393	0.9471	1.11186	-2.27943	3.32354	3.05431e-17	3.823e-16
Sb01g022060	6.19336	6.25939	8.00823	11.5679	11.4549	12.2959	0.786969	3.09597	0.000965408	0.00280612
Sb01g022090	17.7964	16.7011	17.5569	25.5199	21.544	23.7602	0.443857	4.36581	0.0151662	0.0346969
Sb01g022150	56.0079	62.215	56.0477	69.5534	62.2893	58.9099	0.130413	6.05392	0.360683	0.540548
Sb01g022170	32.1424	32.6443	32.023	49.1544	48.98	46.6701	0.58087	5.23199	0.000190082	0.000632686
Sb01g022180	114.138	118.942	126.068	97.0317	104.64	116.521	-0.174598	6.65158	0.202843	0.333589
Sb01g022190	134.342	132.261	125.614	92.9446	102.556	84.8283	-0.484534	7.1159	0.000268437	0.000867858
Sb01g022205	1.79684	1.55783	2.06377	4.43984	5.10437	3.77472	1.29442	1.81279	1.54367e-05	6.09652e-05
Sb01g022220	9.53854	8.77157	9.93376	13.2222	12.6214	13.2956	0.470104	3.79445	0.0206633	0.0457767
Sb01g022230	85.1492	85.2175	83.0545	104.269	94.7	89.7056	0.18784	6.556	0.183891	0.307642
Sb01g022240	18.5992	15.8029	13.9428	23.8291	21.3247	22.0036	0.473886	4.30037	0.0143583	0.0330689
Sb01g022250	15.6268	14.0064	14.0119	10.5826	10.2586	10.3524	-0.484719	3.4336	0.0374821	0.0777298
Sb01g022260	68.6144	58.9028	62.6834	172.278	161.017	188.512	1.45584	6.64145	2.35712e-21	3.87626e-20
Sb01g022280	13.094	11.5083	11.9482	23.6832	25.0632	19.4809	0.899906	4.35999	7.42582e-06	3.07074e-05
Sb01g022290	24.2765	22.4833	22.9484	10.242	9.00243	11.2494	-1.19272	3.74467	4.4581e-08	2.44376e-07
Sb01g022310	11.6126	9.85223	10.0523	27.5391	24.6445	22.1811	1.23774	4.00742	2.22547e-09	1.39407e-08
Sb01g022320	12.0618	10.9188	10.1806	34.6064	32.8793	28.2823	1.52975	3.88821	1.3477e-10	9.5864e-10
Sb01g022330	3.83262	6.7506	3.33758	3.1018	4.09745	3.90552	-0.322591	1.87753	0.318439	0.486872
Sb01g022360	16.7163	14.8204	15.2462	28.5731	25.5318	24.2086	0.742742	4.55926	5.37094e-05	0.000195103
Sb01g022370	27.096	28.1953	27.6091	19.5596	19.6199	15.2764	-0.606425	4.01559	0.00456576	0.011739
Sb01g022390	20.1762	25.2481	26.1675	18.2946	18.9819	25.0122	-0.200537	3.7343	0.463895	0.666278
Sb01g022400	53.2171	52.1803	56.6204	41.5642	43.3373	37.7845	-0.401311	5.41805	0.00663906	0.0164576
Sb01g022420	8.03799	9.83819	12.3036	6.76315	9.08219	11.483	-0.14239	4.58962	0.580752	0.785421
Sb01g022460	65.0399	69.8638	67.2257	39.3017	41.5328	44.5771	-0.6884	5.92074	6.45942e-06	2.69669e-05
Sb01g022470	8.9173	9.99257	8.34396	13.502	15.3131	16.4069	0.731525	4.18728	0.00035732	0.00112871
Sb01g022480	2.25561	2.59638	3.09072	4.7561	6.02156	6.82065	1.14794	2.44688	0.000117103	0.00040394
Sb01g022770	115.868	113.623	109.4	83.3716	87.7214	80.1006	-0.432017	6.56584	0.00160055	0.00447739
Sb01g023110	62.0388	53.4434	48.4246	82.5566	81.7397	68.0383	0.503182	5.89181	0.00183118	0.00506929
Sb01g023140	42.9999	42.4544	44.0897	42.1967	41.9017	51.4258	0.0652148	5.58964	0.659471	0.869412
Sb01g023170	3.40253	3.32618	3.05122	8.00387	9.06225	6.26939	1.25426	2.70632	2.08147e-06	9.27619e-06
Sb01g023190	11.5934	12.5047	12.7085	15.4847	17.4565	20.7983	0.546399	5.02351	0.0118654	0.0278807
Sb01g023200	15.1393	13.9082	12.2641	31.8452	33.4376	25.9558	1.14296	3.6823	1.45513e-05	5.77368e-05
Sb01g023248	40.945	38.5809	38.6291	80.8415	90.9614	73.691	1.05491	5.66015	5.12234e-11	3.806e-10
Sb01g023250	3.46943	3.31214	4.62127	8.32013	9.26164	5.92369	1.04133	4.00249	1.10007e-05	4.44421e-05
Sb01g023260	33.4136	31.6619	35.6865	34.9226	37.4752	36.7661	0.115415	5.32549	0.449015	0.648026
Sb01g023530	89.4215	87.9122	79.0948	73.6526	78.3202	71.3272	-0.19953	5.99438	0.150786	0.260249
Sb01g023540	35.1817	32.2513	30.2851	30.4706	32.0618	25.9185	-0.143901	5.17655	0.407768	0.597835
Sb01g023740	22.2407	19.7606	27.3623	20.8855	24.2258	21.7513	-0.0532974	4.37129	0.795113	1
Sb01g023750	263.419	261.182	280.15	105.364	101.818	122.716	-1.28647	8.03197	4.91278e-20	7.40247e-19
Sb01g023950	67.6396	72.2918	70.3065	40.6032	42.4101	44.8574	-0.717181	5.72908	7.94196e-06	3.27382e-05
Sb01g024160	25.2896	24.3358	23.5606	12.0545	13.1996	12.5668	-0.952193	4.65253	6.98407e-07	3.31817e-06
Sb01g024390	9.13712	9.40312	10.7138	8.05252	8.74323	14.2673	0.0868861	3.48259	0.798049	1
Sb01g024410	13.8395	11.7329	13.1035	16.5429	14.9741	12.9219	0.199812	3.50773	0.428809	0.623788
Sb01g024420	45.1886	44.1806	47.0323	60.1263	54.523	52.3602	0.291867	5.51526	0.04785	0.0963745
Sb01g024486	4.10024	5.72608	6.17157	4.41551	4.22706	4.43809	-0.289719	3.0888	0.274839	0.430572
Sb01g024620	4.29139	4.07001	4.5719	4.92639	6.44028	5.82091	0.410193	2.18563	0.125222	0.221926
Sb01g024706	7.75126	6.00677	7.74162	12.3342	14.1866	14.1645	0.919296	3.80215	0.000503335	0.00154253
Sb01g024739	7.1778	6.03484	8.67969	11.9328	12.5914	12.8565	0.770833	3.91026	0.00228231	0.00620979
Sb01g024773	13.5719	12.7995	14.7525	23.1236	24.0862	25.7223	0.826282	4.84935	3.09962e-05	0.000116994
Sb01g024850	28.7208	28.2515	28.8533	24.8996	25.2327	24.5263	-0.201146	4.97791	0.217215	0.353279
Sb01g024860	29.5236	28.5181	30.4036	13.7088	14.7748	14.6878	-1.03458	4.65114	8.78002e-09	5.18477e-08
Sb01g025090	64.2084	59.773	61.8243	83.8581	87.3525	86.3326	0.470942	6.39288	0.000489019	0.00150285
Sb01g025290	3.59368	4.26649	4.68052	0	0	0	-11.6254	3.98481	6.94807e-35	2.59374e-33
Sb01g025310	1.18515	1.71221	1.94528	4.43984	6.32064	8.81078	2.01638	3.40207	3.41108e-10	2.33455e-09
Sb01g025350	148.861	138.703	136.14	124.461	130.6	128.041	-0.14533	7.207	0.263593	0.416246
Sb01g025570	122.778	153.86	181.543	54.2511	65.4296	90.724	-1.12263	5.95053	1.29828e-05	5.18825e-05
Sb01g025580	26.6276	31.6338	33.5536	13.6966	13.07	20.0228	-0.972013	4.31139	1.14253e-05	4.60694e-05
Sb01g025600	115.046	123.588	122.918	23.075	27.0073	37.9247	-2.03818	5.35601	7.05032e-17	8.60306e-16
Sb01g025610	33.643	42.1456	41.3939	6.27659	8.61362	12.5575	-2.09283	4.17495	6.76028e-14	6.50732e-13
Sb01g025910	8.85995	9.27681	9.40053	11.4098	14.0968	16.192	0.59919	4.06537	0.00411164	0.0106796
Sb01g025920	77.0061	74.1864	79.865	61.7806	61.3222	70.9628	-0.251688	5.72479	0.0881574	0.16425
Sb01g026210	9.7297	9.52943	9.81526	6.92128	7.95564	7.51206	-0.376728	3.35172	0.110647	0.199707
Sb01g026240	3.95687	5.15067	6.71467	7.91872	10.6374	11.7633	0.938724	4.96005	0.000151437	0.000513198
Sb01g026300	5.78238	4.60332	5.78646	39.7639	55.6795	60.1992	3.26478	5.04699	0	0
Sb01g026330	50.4644	54.1872	52.0683	34.4239	34.305	33.9631	-0.609785	4.84782	0.000376867	0.00118529
Sb01g026340	5.75371	5.01032	6.1222	7.63895	8.05533	9.22189	0.560546	3.22435	0.0218104	0.0480394
Sb01g026550	71.2906	67.3376	73.4762	64.8824	63.9242	72.8595	-0.072835	5.80799	0.605672	0.811732
Sb01g026590	18.7426	16.8695	16.6682	13.3438	13.9373	16.5191	-0.255134	4.26546	0.184614	0.30855
Sb01g026690	10.2458	8.64526	10.6645	3.5397	3.59898	4.26057	-1.37412	4.16436	3.14243e-11	2.38331e-10
Sb01g026730	2.59968	2.42797	2.20202	10.7772	11.4051	10.53	2.17724	2.44569	4.47893e-14	4.36321e-13
Sb01g026770	9.88262	7.94353	9.69677	31.5654	28.0142	42.1759	1.88556	4.21296	8.52472e-16	9.45559e-15
Sb01g026850	36.9021	38.0335	34.6003	25.7024	30.9652	27.2172	-0.384659	5.78783	0.0215522	0.0475353
Sb01g026860	96.3317	84.6141	81.3166	68.6411	75.4789	65.3381	-0.324411	6.18866	0.0194454	0.0433639
Sb01g026890	5.79194	5.03839	5.25324	4.68311	5.43336	4.98935	-0.0906933	2.5081	0.721114	0.936768
Sb01g026920	49.4609	50.6084	49.7774	123.586	131.378	90.5371	1.20514	5.86016	5.13221e-13	4.5798e-12
Sb01g027020	36.4625	35.6196	33.5931	49.5315	54.0545	48.3051	0.523417	4.97365	0.00223069	0.00608155
Sb01g027260	43.9844	40.2931	40.92	72.9714	78.0709	63.077	0.774026	6.01934	2.60217e-07	1.30658e-06
Sb01g027270	11.6126	10.8627	10.862	4.90206	4.56602	4.49415	-1.25584	3.5242	1.21074e-07	6.33164e-07
Sb01g027280	3.25916	3.45249	3.5647	4.41551	5.07446	6.10121	0.601924	1.97623	0.0499235	0.100094
Sb01g027300	10.198	12.0977	12.7184	0.0243279	0	0.0840902	-8.24136	2.44909	5.25963e-30	1.46135e-28
Sb01g027320	5.44787	4.63139	5.22362	2.21384	2.73164	4.75577	-0.655972	3.32489	0.0474422	0.0956717
Sb01g027390	200.462	191.992	184.14	167.4	186.319	149.858	-0.195357	7.56441	0.168417	0.285633
Sb01g027410	22.2502	19.8027	22.0202	28.3785	27.9644	28.2076	0.399712	4.70857	0.0176384	0.0396907
Sb01g027420	30.2691	27.0305	18.653	37.2216	32.4207	31.5151	0.413422	4.39487	0.0978006	0.179667
Sb01g027435	5.84929	5.50153	5.77659	9.29324	9.27161	7.61483	0.611585	2.6713	0.0321102	0.0676875
Sb01g027460	49.652	49.7523	44.5439	33.6454	35.3817	31.3002	-0.52078	5.33203	0.000732042	0.0021773
Sb01g027530	105.497	97.9609	105.549	110.972	100.223	98.5631	0.00335826	6.54809	0.9801	1
Sb01g027550	59.1906	57.2889	59.7408	38.2312	45.0819	42.531	-0.485644	5.32589	0.00174615	0.00485116
Sb01g027580	4.81706	7.41022	7.17877	2.28682	3.03072	3.62522	-1.11447	3.41117	4.92316e-05	0.000179874
Sb01g027590	15.99	15.2976	16.6089	17.5769	18.6529	19.2847	0.212873	3.7031	0.309821	0.47635
Sb01g027600	28.759	25.9498	26.5131	23.2818	21.3646	22.6203	-0.272185	4.82463	0.128292	0.226564
Sb01g027610	25.2227	51.4084	56.0082	0.462229	0.478535	0.476511	-6.54353	4.89242	0	0
Sb01g027620	327.073	433.189	450.09	0.0121639	0	0	-16.3584	7.21928	0	0
Sb01g027630	67.2477	69.7375	73.9206	90.1226	103.882	75.5223	0.353783	6.7295	0.0214258	0.047278
Sb01g027640	146.863	146.38	130.837	126.383	128.028	108.785	-0.2236	6.92251	0.105855	0.192427
Sb01g027660	8.52543	7.74705	9.32154	96.9344	120.561	147.046	3.83127	5.24378	0	0
Sb01g027670	192.577	174.365	163.502	86.0598	70.7633	81.1284	-1.1566	6.86756	7.11049e-14	6.82703e-13
Sb01g027680	14.1262	11.3118	12.4024	73.2269	74.1629	90.5745	2.65189	5.18115	0	4.2039e-45
Sb01g027690	44.4813	40.9948	42.253	65.1379	61.5715	56.2377	0.518095	5.57493	0.000371346	0.0011703
Sb01g027700	26.1593	26.4129	27.0265	27.1377	26.5487	23.9283	-0.0365569	4.40763	0.835027	1
Sb01g027720	44.835	43.8578	43.5762	30.9086	31.7827	35.458	-0.430268	5.38795	0.00368621	0.00966394
Sb01g027730	8.18136	17.6975	15.5622	3.06531	5.06449	6.69919	-1.4805	3.73266	1.01411e-05	4.1209e-05
Sb01g027740	293.133	300.83	313.98	235.701	221.95	278.105	-0.303358	7.42942	0.0685593	0.132175
Sb01g027760	17.5574	17.5712	18.0506	17.9783	16.639	21.4243	0.0757835	4.81727	0.677106	0.889006
Sb01g027765	2.70482	2.25956	2.57725	5.72921	6.13122	4.92395	1.15186	2.59921	1.27747e-05	5.11531e-05
Sb01g027790	286.252	272.943	273.455	198.26	192.451	244.824	-0.389708	7.63259	0.00501171	0.0127803
Sb01g027800	79.1661	85.7228	76.8632	67.6436	71.3515	70.4302	-0.20695	5.74692	0.155351	0.266814
Sb01g027810	43.7167	40.7703	47.7531	57.7057	54.7324	51.1362	0.30652	5.88091	0.0581233	0.114483
Sb01g027820	3.59368	3.88756	4.13742	3.19911	2.98087	2.84972	-0.364092	3.21501	0.129788	0.228874
Sb01g027830	86.0476	87.7157	77.1792	96.6668	79.676	86.099	0.0646282	6.55177	0.684447	0.897119
Sb01g027860	205.948	205.086	208.658	124.023	128.736	150.185	-0.620904	8.03382	2.5923e-06	1.14145e-05
Sb01g027880	20.0998	23.5639	20.6871	1.3502	1.08667	0.934336	-4.2576	4.86861	0	0
Sb01g027890	44.6152	38.5528	37.7305	39.7761	28.9214	29.852	-0.295225	4.69681	0.136523	0.239116
Sb01g027900	200.978	191.01	197.026	159.226	162.472	174.749	-0.246657	7.68578	0.068113	0.131426
Sb01g027910	34.1495	28.1252	32.4674	101.617	99.924	93.228	1.63702	5.74688	8.67337e-25	1.77796e-23
Sb01g027920	308.569	295.609	279.36	300.996	285.835	268.22	-0.0473027	7.65817	0.719954	0.935618
Sb01g027930	16.2098	17.3747	16.5299	103.162	103.952	118.25	2.69887	5.09561	1.65856e-39	7.93308e-38
Sb01g027940	64.5716	59.9835	50.3403	63.1065	50.4056	44.6332	-0.145441	5.88786	0.385594	0.570142
Sb01g027980	4.47299	4.99629	5.85558	8.62423	10.2985	11.5577	0.992153	3.34882	0.000108029	0.000374767
Sb01g028000	6.46098	8.65929	7.93911	1.0461	1.56521	2.08357	-2.29127	2.75115	3.52831e-11	2.66291e-10
Sb01g028010	215.946	210.181	231.814	163.313	181.006	181.252	-0.324065	7.59029	0.035456	0.0739611
Sb01g028020	51.7452	51.3944	49.8367	39.8734	40.167	35.8691	-0.400358	5.10945	0.013683	0.0316598
Sb01g028050	6.14558	5.71205	5.94446	6.82397	8.11515	7.65221	0.343668	3.20164	0.132781	0.233426
Sb01g028080	2.74305	2.58235	3.03147	7.77275	7.3475	8.53048	1.4996	2.30062	1.1808e-07	6.17987e-07
Sb01g028090	4.559	5.29101	6.47768	3.17479	2.98087	3.37295	-0.776726	2.83779	0.00397325	0.010351
Sb01g028100	147.924	154.141	167.017	67.8139	76.4658	116.932	-0.844447	7.10206	2.32411e-06	1.03008e-05
Sb01g028110	15.34	25.5288	28.3201	11.6409	11.5347	19.6678	-0.690818	4.13752	0.0129428	0.0301292
Sb01g028140	23.6265	19.7746	19.6404	34.5577	39.19	26.5818	0.670006	4.52048	0.000767781	0.00227089
Sb01g028150	10.3796	9.88029	8.72907	28.4879	28.8118	29.9455	1.58957	3.70494	8.17598e-13	7.17916e-12
Sb01g028220	187.693	188.217	189.423	103.856	123.322	96.5729	-0.804204	7.77886	2.80344e-09	1.74104e-08
Sb01g028230	14.7188	15.7187	14.9698	27.6121	22.1821	20.3779	0.627705	5.29069	0.000185713	0.00061937
Sb01g028250	60.9301	64.0956	60.985	46.5027	48.5713	41.036	-0.450605	5.2379	0.00991371	0.0236993
Sb01g028260	41.767	39.2826	41.8087	17.1025	12.1528	12.2678	-1.56557	4.48731	2.02651e-12	1.71394e-11
Sb01g028270	22.2598	23.4096	24.7751	14.6089	15.343	10.6795	-0.794175	4.13605	0.000159094	0.000536911
Sb01g028300	33.7003	33.8793	36.1506	83.4324	83.6538	68.5242	1.18341	6.09567	1.81561e-13	1.68473e-12
Sb01g028310	21.0555	17.9922	22.3658	11.6287	15.0539	13.6974	-0.604912	4.53845	0.00121808	0.0034834
Sb01g028320	35.8699	49.6681	57.5585	16.5186	19.4504	33.3277	-1.04557	5.9857	1.60858e-05	6.3352e-05
Sb01g028330	6.23159	8.19615	10.704	2.71256	3.39959	5.83025	-1.07093	4.35681	8.48025e-05	0.000299179
Sb01g028360	137.506	141.019	150.468	57.5962	56.4272	65.6277	-1.25567	6.17553	3.80537e-18	5.079e-17
Sb01g028380	156.029	144.836	139.28	163.945	169.331	138.786	0.100946	7.58414	0.465363	0.667931
Sb01g028390	26.7519	26.6094	26.3353	34.3509	32.8394	31.403	0.306856	5.15834	0.0487224	0.097946
Sb01g028395	107.724	100.824	98.6266	112.395	116.663	99.6843	0.097833	7.15446	0.491314	0.697908
Sb01g028400	34.7708	33.0513	32.3588	48.1813	52.1802	52.3508	0.608229	6.17571	5.75534e-06	2.41818e-05
Sb01g028410	165.806	150.352	154.408	81.2064	75.8876	81.1751	-0.981856	6.16606	2.13066e-13	1.96901e-12
Sb01g028420	90.0714	87.5052	78.1666	75.6961	79.4168	60.4982	-0.246316	6.22905	0.102667	0.187333
Sb01g028430	34.0253	33.3179	35.2421	26.7242	26.5288	27.0303	-0.353694	4.46721	0.0493594	0.0990859
Sb01g028460	61.8476	54.7627	57.9535	68.2883	70.4343	68.9726	0.250559	6.24751	0.0655135	0.127132
Sb01g028470	252.963	239.934	256.076	234.484	216.876	221.353	-0.154961	8.56347	0.256071	0.406672
Sb01g028480	31.072	33.8512	33.1882	31.237	32.7896	32.6083	-0.0217186	4.69875	0.901686	1
Sb01g028490	16.0855	13.1363	13.0442	18.6351	18.2541	17.1451	0.353943	3.60732	0.107007	0.194303
Sb01g028500	165.797	161.467	162.386	144.301	133.641	180.607	-0.0946509	6.8179	0.603568	0.809501
Sb01g028510	40.5245	34.0056	37.8687	23.4034	21.8331	21.3122	-0.756487	4.68902	1.89887e-05	7.39032e-05
Sb01g028520	296.765	267.217	289.382	301.398	303.012	334.586	0.137935	8.58472	0.298327	0.461389
Sb01g028530	16.8693	16.8695	16.3621	43.9604	40.7552	46.6981	1.3912	4.39189	6.96527e-14	6.69327e-13
Sb01g028540	26.1211	37.9633	27.224	8.04036	7.72634	8.5772	-1.9065	4.4019	2.64621e-15	2.83708e-14
Sb01g028560	23.7317	21.2061	18.2876	34.4726	35.3318	28.6374	0.638653	4.02414	0.00624111	0.0155915
Sb01g028580	58.5216	55.0434	53.0755	38.5353	35.8801	38.0275	-0.567586	4.9942	0.000708977	0.00211369
Sb01g028650	18.6566	19.8448	18.3765	80.5252	77.0142	98.0492	2.16811	5.19669	7.42682e-35	2.76639e-33
Sb01g028683	92.6137	116.093	83.4791	63.5322	78.8386	41.2883	-0.669785	6.56407	0.000879764	0.00257434
Sb01g028686	44.4622	46.8051	34.7879	25.6294	34.4246	16.463	-0.720155	4.73941	0.00304928	0.00811868
Sb01g028690	134.811	133.791	102.191	74.3824	92.5267	44.6145	-0.809819	5.98735	0.000177421	0.000593695
Sb01g028700	22.7568	25.9358	17.6951	16.6889	10.9066	14.5569	-0.655209	4.04227	0.0152003	0.0347611
Sb01g028720	76.2988	73.9899	74.6019	48.5219	40.7053	40.4194	-0.794839	5.59213	3.89321e-07	1.91081e-06
Sb01g028730	9.61501	8.91191	9.16355	9.41488	9.90965	7.38125	-0.0527752	3.24244	0.821314	1
Sb01g028740	50.4549	48.812	50.4587	60.1263	58.0124	65.5343	0.294794	5.53954	0.0440604	0.0897786
Sb01g028750	41.1553	40.8685	38.7377	59.9317	51.8014	47.9127	0.402564	5.28768	0.00968396	0.0232153
Sb01g028780	6.44186	7.03129	5.80621	4.53715	3.69867	3.5131	-0.714774	2.76536	0.0056087	0.0141504
Sb01g028790	2.62836	3.28408	2.99198	4.51282	4.58596	3.89618	0.546019	2.15715	0.079505	0.150388
Sb01g028800	72.8389	66.1306	68.302	76.0489	73.7143	79.9978	0.148525	6.43651	0.267671	0.421296
Sb01g028810	3.30695	6.14712	6.32956	1.59348	2.55218	3.55982	-1.02983	4.22295	0.000610913	0.00184184
Sb01g028830	516.353	467.812	493.577	409.328	428.927	536.944	-0.103744	9.55723	0.457757	0.658714
Sb01g028840	28.262	30.1321	29.5149	23.598	26.4889	28.572	-0.160204	4.14727	0.485673	0.691223
Sb01g028850	14.2122	14.245	13.9231	26.6512	25.5218	29.525	0.946969	5.11417	1.16414e-07	6.09925e-07
Sb01g028860	5.22804	4.22439	4.33491	10.5096	10.8268	11.184	1.23696	2.81544	6.15957e-07	2.94661e-06
Sb01g028870	98.1285	117.637	137.275	44.374	44.2146	48.3612	-1.36613	5.69674	2.59545e-10	1.80282e-09
Sb01g028900	1.2425	1.71221	1.73791	4.06275	5.29379	6.27873	1.73874	2.72244	3.42267e-09	2.10752e-08
Sb01g028920	19.8895	17.473	20.6279	39.8855	46.6272	43.7082	1.16662	5.27666	3.32173e-12	2.75727e-11
Sb01g028940	20.4725	22.2868	20.4995	35.8958	36.7774	38.8403	0.818164	4.72818	2.44114e-06	1.07914e-05
Sb01g028950	105.545	103.392	93.9955	78.0924	78.7987	64.3197	-0.453637	6.78786	0.00129919	0.0036933
Sb01g028970	20.1858	19.2132	20.6377	31.0424	33.1485	28.1702	0.621157	4.69582	0.000264079	0.000855232
Sb01g028980	152.148	135.096	139.695	105.668	101.399	93.3962	-0.506928	6.22377	0.000917431	0.00267673
Sb01g028990	5.74415	6.61025	6.59617	1.36236	1.28606	0.981052	-2.38541	3.12229	4.08045e-16	4.64417e-15
Sb01g029020	42.4456	37.9493	39.0142	31.1883	24.5747	22.4801	-0.610291	4.64223	0.00186014	0.00514263
Sb01g029060	14.3556	15.5362	15.5425	18.6351	16.6191	16.6966	0.19331	3.60486	0.374556	0.556921
Sb01g029070	112.006	120.079	115.581	49.495	49.957	57.0225	-1.15161	5.87137	6.26065e-15	6.52305e-14
Sb01g029090	27.096	31.8724	22.0498	9.02564	8.41423	8.63326	-1.63545	3.38981	3.59022e-05	0.000134054
Sb01g029100	7.70347	8.88385	8.40321	13.137	13.4887	14.2673	0.711004	3.51532	0.00112544	0.00323479
Sb01g029120	151.613	140.05	142.785	226.869	238.151	195.36	0.60405	7.63893	1.89238e-05	7.36675e-05
Sb01g029130	6.26982	3.64897	4.39416	0	0.0199389	0.0934336	-6.83593	2.42209	1.93943e-39	9.26352e-38
Sb01g029160	8.63057	7.1576	7.53425	9.65816	10.129	11.455	0.421419	3.20123	0.0794097	0.15024
Sb01g029170	4.53989	6.51201	5.49023	19.9367	27.416	25.8437	2.14793	4.99294	3.41002e-24	6.78573e-23
Sb01g029180	114.214	113.062	109.212	133.925	160.429	98.5724	0.223667	7.53913	0.171304	0.289677
Sb01g029230	61.8858	62.9728	62.4958	151.928	135.415	175.515	1.30483	7.73566	9.54041e-20	1.41127e-18
Sb01g029250	62.4689	87.1543	89.3446	14.8035	15.5823	29.4222	-1.99772	5.98264	4.89333e-17	6.04477e-16
Sb01g029260	46.6701	64.3061	76.0535	9.41488	12.3422	18.9016	-2.20078	5.53528	7.43884e-17	9.06089e-16
Sb01g029265	19.2205	27.9988	33.5931	10.4123	13.5884	16.0519	-1.01198	4.69219	3.32715e-05	0.000124986
Sb01g029270	27.2871	41.4158	51.5153	14.9495	20.0885	29.226	-0.903071	4.99323	0.000635206	0.00190874
Sb01g029273	17.6626	23.7885	29.2977	14.8522	20.0486	20.4619	-0.353308	5.06979	0.100902	0.184538
Sb01g029276	7.56967	9.78205	14.5155	3.83164	6.48016	6.07318	-0.95865	3.66443	0.000943211	0.00274606
Sb01g029280	11.7942	14.3012	19.6207	4.34252	7.25777	7.3065	-1.27239	4.59363	2.96624e-07	1.47695e-06
Sb01g029290	4.77883	5.81029	9.25242	2.77338	4.9648	4.29794	-0.720133	3.21407	0.0182323	0.0409243
Sb01g029300	137.324	129.019	129.613	100.547	104.789	118.932	-0.288109	7.61386	0.0315302	0.0665929
Sb01g029310	7.66524	10.8767	13.8539	3.33292	5.71251	5.43783	-1.15983	3.46021	5.40026e-05	0.000196126
Sb01g029320	7.80861	15.0731	16.9052	2.12869	3.87812	3.1674	-2.11421	3.67759	3.00461e-11	2.28286e-10
Sb01g029330	8.92686	10.4417	13.2516	13.3195	14.9442	18.9016	0.532153	3.80556	0.0228488	0.0500445
Sb01g029340	12.3485	18.9185	20.1045	12.0423	12.8108	18.7988	-0.234168	3.98005	0.350287	0.527704
Sb01g029350	13.6197	12.3363	12.1456	11.4341	14.047	13.3797	0.0286306	4.1663	0.887801	1
Sb01g029360	24.8786	25.6691	24.3012	17.6377	18.0647	17.2478	-0.499247	3.83753	0.0151524	0.0346701
Sb01g029400	22.9862	17.9221	9.96338	36.7472	19.7695	15.8183	0.507547	3.56808	0.163059	0.2781
Sb01g029420	10.0451	10.3575	10.546	9.32974	10.2087	9.24058	-0.104771	3.29666	0.675989	0.887916
Sb01g029430	6.80505	8.05581	6.81341	0.632524	1.05676	0.756812	-3.14181	2.67254	3.2023e-19	4.56237e-18
Sb01g029450	8.30561	14.8345	14.6538	0.547377	0.917191	2.20503	-3.35719	4.44171	1.69854e-14	1.71179e-13
Sb01g029460	1.39542	1.1789	1.64904	4.36685	5.00467	4.54087	1.71569	1.68513	1.04367e-08	6.10795e-08
Sb01g029465	1.69171	1.40345	1.73791	4.08708	4.8651	5.10147	1.53768	1.61163	9.50996e-06	3.87509e-05
Sb01g029480	83.3332	78.9441	67.8971	60.2115	55.2309	52.7059	-0.453049	6.05153	0.00396912	0.0103411
Sb01g029505	7.84684	6.68043	7.84036	8.39311	8.89277	9.1378	0.239858	2.99417	0.320335	0.489176
Sb01g029510	99.4475	99.0135	94.3213	75.4772	75.3592	64.8055	-0.441227	5.75665	0.00822013	0.0200222
Sb01g029530	8.11445	7.39619	8.35384	17.6377	19.251	16.5191	1.16139	4.09318	4.18961e-09	2.55433e-08
Sb01g029590	136.913	152.485	133.651	31.0424	32.7497	40.737	-2.01658	6.47663	2.55036e-32	8.17461e-31
Sb01g029600	46.2304	42.693	46.4497	41.552	38.0435	49.5478	-0.0679999	5.79917	0.65309	0.862569
Sb01g029610	302.567	402.187	490.892	5.18183	5.42339	22.994	-5.15232	8.95551	3.90268e-29	1.03447e-27
Sb01g029620	65.3935	104.796	124.972	2.0922	1.99389	10.885	-4.29953	6.8732	4.36253e-17	5.40476e-16
Sb01g029640	54.2493	59.7309	63.2166	35.4335	35.5611	44.5771	-0.616303	6.39083	5.02886e-05	0.000183381
Sb01g029650	5.74415	8.75753	8.96605	2.68823	3.69867	4.10173	-1.15932	4.24828	2.5545e-05	9.75886e-05
Sb01g029660	7.72259	10.961	18.5937	8.47826	11.8637	26.9836	0.344517	4.76905	0.428143	0.623006
Sb01g029670	6.53744	6.61025	5.48035	17.2728	19.2112	18.967	1.57419	3.90072	4.11728e-12	3.39032e-11
Sb01g029680	5.18981	4.04194	4.55215	6.69016	5.97171	8.82947	0.640061	2.51747	0.0335784	0.0704638
Sb01g029730	3.07757	4.89804	5.16437	0.717672	0.857374	1.30807	-2.18094	2.48836	6.74301e-11	4.95712e-10
Sb01g029740	169.734	172.077	145.412	89.6968	96.7637	92.2563	-0.805725	6.58257	2.7637e-06	1.21275e-05
Sb01g029745	7.89463	9.12243	7.78111	3.85597	4.34669	3.9429	-1.02891	2.20757	0.000242321	0.000789809
Sb01g029750	81.1159	77.26	71.1458	162.084	161.366	158.874	1.07137	6.21565	2.09484e-15	2.26379e-14
Sb01g029770	12.4919	12.4626	11.958	54.9445	57.9525	65.9267	2.27638	4.43521	1.35592e-31	4.14305e-30
Sb01g029790	20.5107	18.4694	18.3172	25.7146	23.6077	21.415	0.3035	5.19961	0.06334	0.123386
Sb01g029910	7.41674	9.41716	7.5145	18.2702	20.1084	24.3394	1.36637	3.94741	5.46572e-10	3.67058e-09
Sb01g029920	7.12046	6.3436	6.74429	12.7965	11.5945	10.7168	0.795857	3.72705	0.000248707	0.000809459
Sb01g029925	34.5987	34.0898	36.5357	62.8267	65.5991	53.3879	0.788807	5.74645	2.84207e-07	1.41928e-06
Sb01g029980	17.5096	19.3676	17.6458	13.1127	12.9404	12.5201	-0.499037	4.13481	0.0124835	0.0291499
Sb01g030010	14.8335	13.6977	15.1574	12.1396	10.9265	14.3981	-0.22178	3.62112	0.330453	0.502214
Sb01g030070	98.1763	90.0173	89.3051	92.7986	97.8105	82.8102	-0.021452	6.66589	0.877684	1
Sb01g030080	11.8611	8.91191	11.1088	22.856	22.7204	21.8167	1.07878	3.94182	6.23056e-07	2.97764e-06
Sb01g030120	8.88862	16.6169	14.9599	7.2862	7.42726	10.7355	-0.667836	3.6319	0.0174286	0.0392784
Sb01g030130	26.5512	25.3884	24.2617	35.1051	33.5273	40.2885	0.51544	4.69401	0.00425804	0.0110229
Sb01g030150	34.6656	30.9742	31.9144	51.344	50.3359	45.2686	0.590717	5.35363	7.57382e-05	0.000269059
Sb01g030160	42.7896	42.3842	42.9936	45.6269	44.8128	55.023	0.182721	6.0216	0.22498	0.363924
Sb01g030170	35.7457	34.4126	34.6398	24.1697	23.8071	23.0874	-0.560493	4.69947	0.00110739	0.00318803
Sb01g030180	18.3698	18.5536	15.898	20.2408	16.6889	16.8834	0.0267179	4.42272	0.886046	1
Sb01g030230	61.6469	57.5836	52.0485	77.0463	77.2036	60.6944	0.32752	5.3082	0.0445346	0.090593
Sb01g030250	13.7057	26.5814	32.1712	1.28938	2.26307	3.32623	-3.39373	3.02884	1.23831e-15	1.35803e-14
Sb01g030324	6.03088	6.23132	6.40856	8.51475	9.85981	7.87645	0.491524	2.78973	0.050525	0.101145
Sb01g030340	207.468	192.582	173.535	123.95	113.592	122.762	-0.670799	7.3021	3.48011e-07	1.71848e-06
Sb01g030350	15.3114	14.4415	13.2417	17.2363	18.5632	15.1643	0.245199	4.248	0.198711	0.328031
Sb01g030380	15.8848	13.9503	14.4069	29.2543	25.1231	24.6758	0.83689	4.31092	3.36463e-05	0.000126282
Sb01g030400	9.7297	9.72592	7.25776	49.3126	29.9383	30.1043	2.03334	3.71959	1.79434e-11	1.39192e-10
Sb01g030430	183.631	182.814	182.609	152.779	151.606	159.855	-0.242066	6.85456	0.0895556	0.166514
Sb01g030450	121.612	113.637	99.7326	73.2147	74.9904	83.3334	-0.532746	5.85917	0.000331621	0.00105439
Sb01g030460	9.50987	46.0753	37.533	9.43921	10.6474	20.9478	-1.18149	6.24135	0.00257301	0.00694026
Sb01g030470	5.10379	5.99274	6.06295	1.95839	1.65493	1.57903	-1.72496	2.04845	7.07367e-09	4.22334e-08
Sb01g030480	36.1184	34.2442	34.0473	39.9707	38.7214	37.8126	0.157995	5.47726	0.292676	0.453806
Sb01g030490	79.2617	77.1196	76.7348	44.7876	46.4777	40.9706	-0.817983	5.59411	8.72648e-08	4.64284e-07
Sb01g030510	46.24	39.7317	38.7476	33.4386	33.3977	25.0682	-0.440747	4.7028	0.0206717	0.0457834
Sb01g030530	13.266	24.1534	27.4018	4.76826	5.30376	9.33401	-1.73837	5.81415	9.7725e-10	6.37039e-09
Sb01g030560	7.99976	9.44523	11.1681	1.81243	1.04679	1.85933	-2.60028	3.06645	1.4987e-17	1.92331e-16
Sb01g030580	59.9839	61.0922	64.2337	37.5744	33.1983	40.3446	-0.737833	5.19018	3.59741e-05	0.000134293
Sb01g030635	7.6748	6.25939	6.17157	13.5749	13.4388	10.857	0.912771	2.75268	0.00128385	0.00365242
Sb01g030650	30.6419	29.3742	34.462	55.0661	57.2547	47.9875	0.76249	5.27562	2.65567e-06	1.16815e-05
Sb01g030660	19.6601	23.1289	24.0444	17.1633	18.294	21.9475	-0.218844	4.87478	0.217589	0.353684
Sb01g030680	64.6193	65.7657	63.8387	52.8523	48.1625	55.8546	-0.308102	5.90033	0.029523	0.0627432
Sb01g030710	46.7274	40.8264	44.6427	37.0757	37.5949	34.2154	-0.280128	5.59015	0.0697172	0.13402
Sb01g030750	46.5554	45.2052	43.6848	72.789	73.8538	53.3786	0.5623	6.17596	0.000483202	0.00148659
Sb01g030780	68.2321	112.262	99.93	3.69784	2.73164	3.40098	-4.83404	5.28401	2.06402e-34	7.48329e-33
Sb01g030800	17.9397	25.1358	30.3937	0.924459	0.986978	1.4015	-4.46756	3.43519	2.37963e-20	3.66349e-19
Sb01g030880	15.0438	18.4273	22.3263	0.973115	0.498474	0.943679	-4.52926	3.8491	8.85689e-22	1.50152e-20
Sb01g030890	13.9351	12.617	12.6789	0.170295	0.0398779	0.0560601	-7.24599	2.49181	0	0
Sb01g030905	8.02843	7.62074	8.46245	5.69272	5.27385	4.64365	-0.627875	2.50702	0.0174373	0.039285
Sb01g030910	10.2649	10.5399	10.2892	8.68505	7.40732	6.47495	-0.462853	3.00952	0.0681126	0.131426
Sb01g030920	6.99621	7.42426	9.0253	6.64151	6.0415	6.04515	-0.32456	2.877	0.199846	0.329664
Sb01g030930	10.1216	14.3713	15.4141	0.754164	0.677924	0.840902	-4.13103	2.93553	3.88926e-21	6.28641e-20
Sb01g030940	3.41208	4.40684	4.94713	0	0	0	-11.651	1.28915	7.14662e-44	4.11141e-42
Sb01g030950	34.981	36.9669	34.8076	2.51793	0.93713	0.541915	-4.74322	5.02015	1.17437e-18	1.61497e-17
Sb01g031030	255.4	318.513	379.833	15.3144	11.8936	34.2154	-3.95654	6.86069	2.73018e-11	2.08226e-10
Sb01g031090	1.3094	2.37183	2.48838	7.69977	9.66042	11.0532	2.2072	4.57438	1.42181e-18	1.94658e-17
Sb01g031100	55.8932	56.531	49.6688	39.7031	39.828	35.757	-0.491554	5.57752	0.00140632	0.00397392
Sb01g031160	51.1813	52.1101	55.7219	38.2191	38.4024	41.5406	-0.428336	4.76101	0.0117529	0.0276528
Sb01g031170	6.93886	12.7854	13.7749	4.09925	5.37354	6.38151	-1.07823	2.91351	0.00548892	0.0138745
Sb01g031190	28.0422	26.5112	26.2761	33.7792	30.0081	34.4209	0.28086	4.51236	0.104662	0.190574
Sb01g031210	15.3496	10.2171	8.70932	28.4393	18.1544	20.3779	0.965512	3.93439	0.000256275	0.000832019
Sb01g031220	72.2846	70.2989	61.3207	113.356	107.461	91.3967	0.614605	6.11922	2.87002e-05	0.000108933
Sb01g031230	62.1917	58.3976	51.4857	41.6736	35.0327	33.6267	-0.641379	5.57236	5.87487e-05	0.000212207
Sb01g031250	6.16469	5.48749	2.91298	8.32013	6.22095	8.98831	0.692361	2.52427	0.032062	0.0676092
Sb01g031260	21.7724	22.3429	21.793	16.9687	17.7955	20.7796	-0.246371	5.26093	0.125719	0.222726
Sb01g031270	5.74415	5.24891	6.01358	5.77787	3.25005	4.60627	-0.320032	2.19546	0.311296	0.478202
Sb01g031280	15.3209	15.5362	15.4635	2.38413	2.39267	2.33584	-2.70259	3.3913	4.6399e-26	1.04017e-24
Sb01g031290	11.0487	9.24874	9.62765	16.3727	16.5992	16.5284	0.725439	4.28024	0.000211315	0.000696628
Sb01g031300	62.8894	62.8044	62.9401	32.0398	36.907	33.1596	-0.885387	5.83077	8.47505e-10	5.56516e-09
Sb01g031320	6.1169	6.42781	6.4678	7.96738	7.51698	6.56838	0.213735	2.93717	0.410317	0.601001
Sb01g031330	53.8956	54.4258	51.7029	31.6262	33.7367	30.1417	-0.744597	5.37121	4.50654e-07	2.19352e-06
Sb01g031335	18.8859	17.3747	19.1368	19.8272	22.6606	19.6397	0.16518	4.57095	0.356973	0.535924
Sb01g031340	13.4859	12.1539	11.1088	22.406	20.9658	29.0205	0.978179	5.03467	1.46037e-06	6.64317e-06
Sb01g031365	2.63791	3.56477	4.12755	3.83164	4.66571	4.66233	0.350533	3.04412	0.172329	0.291108
Sb01g031430	15.4069	15.0029	16.2534	31.2491	29.9483	35.4954	1.05097	4.49128	1.18055e-07	6.17946e-07
Sb01g031480	12.1478	12.6591	10.8126	16.2632	16.968	16.3042	0.476141	3.94901	0.0183271	0.041118
Sb01g031520	180.019	168.33	162.564	173.981	180.378	154.801	-0.00499787	7.25933	0.970752	1
Sb01g031530	7.53144	8.02774	9.25242	7.59029	6.87893	9.19386	-0.068237	3.29642	0.790815	1
Sb01g031570	52.5862	53.3873	49.0862	50.1884	48.2821	49.2675	-0.0697392	5.02297	0.673004	0.884644
Sb01g031580	29.7339	27.2971	28.0337	31.7965	32.1615	27.2078	0.0995899	5.32524	0.50874	0.718226
Sb01g031600	14.1931	14.4976	15.2561	24.2427	26.1998	28.273	0.840924	3.98726	4.99824e-05	0.000182362
Sb01g031660	8.27693	7.6067	8.0181	11.9328	12.9304	9.34336	0.516505	3.78435	0.0219761	0.0483573
Sb01g031670	3.05845	2.32973	2.36988	3.12613	3.60895	4.25123	0.501201	2.22526	0.0773122	0.146745
Sb01g031685	10.5517	10.9469	11.5927	3.06531	4.09745	3.00856	-1.70106	4.13085	2.13486e-13	1.97235e-12
Sb01g031700	2.24605	2.59638	2.40938	5.57108	7.1182	5.65273	1.33984	2.73502	2.9765e-07	1.48119e-06
Sb01g031705	53.3222	52.6294	51.2191	67.9356	66.6359	58.5455	0.297075	5.3813	0.0729188	0.139465
Sb01g031710	78.7742	70.4953	62.6044	90.5848	88.3794	75.7092	0.265351	5.53529	0.0896114	0.166603
Sb01g031730	5.7346	6.46991	6.40856	4.452	5.62278	5.905	-0.218934	2.65486	0.407368	0.597325
Sb01g031740	6.66169	11.4101	8.54145	1.99488	1.86429	3.15805	-1.92128	3.09435	2.56709e-05	9.80255e-05
Sb01g031760	43.8697	43.7035	46.3115	17.662	20.7764	17.6403	-1.25535	4.4692	7.20264e-12	5.80444e-11
Sb01g031790	11.3449	8.86981	11.2174	15.9834	9.78005	10.9878	0.224792	3.45856	0.503908	0.712494
Sb01g031800	3.52678	4.30859	3.93005	0.34059	0.75768	1.21464	-2.3323	3.4753	5.53034e-12	4.51671e-11
Sb01g031810	15.9326	14.2029	15.4832	25.1915	25.8209	23.3397	0.704282	4.36845	0.00018121	0.000605423
Sb01g031820	94.6113	80.1651	74.0193	60.0168	51.8811	51.4539	-0.607146	5.83586	0.000172225	0.000577331
Sb01g031840	111.5	123.153	129.149	131.662	120.501	117.53	0.023154	6.67958	0.866794	1
Sb01g031870	13.2087	18.4834	16.3818	9.75547	9.91962	11.9782	-0.601465	5.29705	0.00089166	0.00260691
Sb01g031880	30.3742	30.5391	36.901	21.1287	22.4712	21.7607	-0.581675	4.89668	0.00275825	0.00740293
Sb01g031950	76.0694	88.3613	79.6972	32.4047	34.0557	37.2052	-1.23542	5.59487	1.88086e-13	1.74337e-12
Sb01g032010	2.11224	2.96128	2.71549	6.47121	10.2087	9.89461	1.77231	3.08129	1.4409e-08	8.32013e-08
Sb01g032050	59.9074	59.5905	54.5962	44.4227	46.5674	33.253	-0.486791	4.95477	0.00781551	0.0191257
Sb01g032060	3.02022	2.62445	3.39683	4.92639	5.69257	4.30729	0.721665	2.27438	0.0207712	0.0459767
Sb01g032070	11.5457	9.45926	10.3386	12.8694	11.7141	12.0623	0.224668	3.94934	0.279759	0.436966
Sb01g032100	19.2682	18.8062	16.7077	14.621	16.0209	17.3973	-0.189184	3.729	0.390034	0.575482
Sb01g032110	21.3996	22.8903	19.4528	2.78554	2.90112	3.07396	-2.86199	3.50901	2.19869e-25	4.70272e-24
Sb01g032120	21.046	18.2308	16.2929	24.0116	19.8392	16.7339	0.124173	4.30275	0.557434	0.771968
Sb01g032140	9.40474	9.29085	9.6474	7.9917	8.94262	9.93199	-0.0768356	3.29043	0.736697	0.952536
Sb01g032160	3.84218	3.73318	4.22629	22.8439	25.6814	25.2084	2.64239	3.23839	1.76477e-27	4.28993e-26
Sb01g032170	113.908	106.115	107.504	56.1609	59.5277	56.518	-0.927477	6.41109	1.23506e-11	9.71815e-11
Sb01g032180	9.60545	8.77157	8.65007	11.9571	11.6842	8.48377	0.248644	3.34116	0.288382	0.448133
Sb01g032210	79.0419	75.4355	72.4986	167.558	178.264	132.031	1.07398	6.16309	6.17196e-10	4.12531e-09
Sb01g032220	35.889	45.6543	45.6499	17.6255	18.7625	20.518	-1.15992	4.8207	4.53774e-10	3.07149e-09
Sb01g032240	35.7934	32.9671	33.445	51.4048	50.2162	48.4546	0.55404	5.15168	0.000497709	0.00152634
Sb01g032260	15.7988	16.2239	16.9249	22.7466	24.7442	23.6013	0.538468	4.27297	0.00392534	0.0102325
Sb01g032280	227.95	192.399	218.069	250.905	237.054	322.318	0.343883	8.4785	0.0197586	0.0439845
Sb01g032310	16.8406	19.5641	18.0012	8.47826	9.52084	7.51206	-1.09237	3.37087	3.94721e-06	1.69491e-05
Sb01g032320	32.8879	30.4409	29.6927	44.4592	48.7208	40.9426	0.527809	4.88616	0.00231075	0.00627969
Sb01g032330	66.1677	70.6076	75.7079	21.9924	27.3064	32.0197	-1.38535	5.33649	7.56093e-11	5.52972e-10
Sb01g032340	46.7943	42.8053	43.1022	36.0417	37.1462	35.5141	-0.287914	5.54948	0.0431587	0.0881552
Sb01g032360	40.6487	38.216	41.0582	46.4054	47.664	49.7907	0.262468	5.82609	0.0732571	0.140041
Sb01g032370	54.4882	56.6152	42.3123	45.6999	33.7367	27.1238	-0.52599	5.28583	0.00805093	0.0196523
Sb01g032380	58.7701	56.6714	58.8225	65.1135	64.7916	72.8034	0.218132	6.34221	0.124787	0.22126
Sb01g032400	2.08357	2.00693	1.81691	23.1601	23.518	17.388	3.43821	2.95772	4.05636e-32	1.27849e-30
Sb01g032420	131.657	128.64	126.779	136.808	140.051	129.732	0.0709454	7.34492	0.613862	0.820544
Sb01g032430	348.625	302.303	342.132	345.225	321.775	373.239	0.0669289	8.74859	0.64381	0.852663
Sb01g032510	8.59234	9.58557	8.83769	4.48849	4.95483	4.57824	-0.945395	2.94364	8.52195e-05	0.000300481
Sb01g032570	95.5384	97.7644	106.111	32.4047	38.0634	44.465	-1.38101	6.70155	3.36705e-19	4.78706e-18
Sb01g032575	9.53854	9.81012	9.6474	9.96226	11.8338	12.8471	0.257073	3.35607	0.320993	0.490027
Sb01g032593	92.4035	85.9473	86.323	100.839	104.699	79.213	0.105381	6.12973	0.504444	0.713015
Sb01g032600	80.2557	74.0741	77.3174	2.88285	3.21017	2.23306	-4.79922	6.59537	0	0
Sb01g032610	110.496	102.129	116.391	0	0	0	-16.3386	7.12702	0	0
Sb01g032650	61.2933	63.9974	73.2096	55.8933	55.4901	66.8237	-0.155564	5.21226	0.528723	0.740338
Sb01g032660	60.2802	68.7972	69.2499	34.4361	35.8004	37.8032	-0.876094	5.59805	2.60174e-09	1.61992e-08
Sb01g032670	6.64257	13.2065	13.7848	2.80987	4.43641	4.74642	-1.4865	2.78822	0.000868251	0.00254482
Sb01g032680	3.79439	3.48056	4.07817	8.50259	7.86591	9.40876	1.18195	2.34799	5.18664e-06	2.19278e-05
Sb01g032700	31.1771	34.8758	31.9144	54.835	57.6933	52.1453	0.749483	5.92231	2.91812e-07	1.45427e-06
Sb01g032710	18.9146	18.6519	17.6754	30.2639	29.4199	25.7596	0.629089	4.26232	0.00110557	0.00318304
Sb01g032715	5.37141	6.55412	6.03333	8.904	9.02237	9.8479	0.629797	3.13002	0.0144953	0.0333485
Sb01g032730	112.675	100.333	115.996	136.212	136.452	163.761	0.40756	7.07247	0.00291021	0.00777758
Sb01g032740	6.22204	5.19277	5.62847	48.5827	47.9432	48.8377	3.09118	3.95013	2.2761e-39	1.08411e-37
Sb01g032750	6.00221	7.94353	8.34396	4.85341	5.36358	5.05476	-0.544685	2.84427	0.0295759	0.062844
Sb01g032760	10.026	10.6803	11.9975	15.7036	16.9182	17.0049	0.601642	3.94542	0.00304827	0.00811717
Sb01g032780	15.3305	18.2729	13.6268	5.44944	7.03845	9.81052	-1.08178	2.88539	0.00169638	0.0047237
Sb01g032810	10.5994	9.58557	10.9015	12.2369	12.4917	11.4269	0.217335	3.94233	0.290689	0.45126
Sb01g032840	80.6475	74.6496	76.5867	135.385	134.378	139.58	0.819829	6.39152	4.49216e-10	3.04321e-09
Sb01g032850	12.3103	12.5328	9.40053	1.14341	1.44557	0.691408	-3.38387	2.35011	3.15966e-21	5.14872e-20
Sb01g032870	18.064	22.6517	22.6324	16.1902	13.9274	18.6026	-0.378359	4.61619	0.0530302	0.105589
Sb01g032910	499.053	481.749	403.611	269.005	267.959	222.549	-0.866139	8.47961	9.88422e-10	6.43657e-09
Sb01g032930	34.4936	33.2057	29.8013	34.2658	37.0466	26.2268	0.000475416	4.88073	0.998467	1
Sb01g032940	132.106	116.725	123.214	125.909	127.968	132.078	0.052897	7.45922	0.705311	0.919752
Sb01g032950	3.48855	3.52266	4.14729	7.12806	6.83906	6.30676	0.860402	2.90631	0.000508407	0.00155639
Sb01g032960	3.40253	3.24197	3.64369	22.406	19.0317	17.4347	2.51515	3.41375	2.48708e-24	4.98707e-23
Sb01g032970	3.38341	3.08759	3.64369	10.242	10.0193	10.0721	1.58288	3.04666	9.47017e-11	6.84218e-10
Sb01g032980	3.56501	3.04549	3.79181	4.82908	4.38657	4.49415	0.396343	2.75999	0.118038	0.211054
Sb01g033010	42.761	45.9911	38.4908	0.535213	0.727771	0.850245	-5.90432	4.94414	0	0
Sb01g033020	101.971	122.423	104.186	125.556	85.5081	83.7632	-0.156425	6.12824	0.369908	0.551288
Sb01g033030	33.8054	47.984	48.5727	39.8247	29.7788	32.9727	-0.345813	4.87146	0.170832	0.28898
Sb01g033050	116.814	110.087	101.875	143.851	146.013	135.778	0.372515	6.71806	0.00659779	0.0163684
Sb01g033060	663.713	660.352	732.659	1019.22	1165.89	1174.87	0.708102	9.8196	0.00944047	0.0226876
Sb01g033120	57.7092	53.9908	54.7542	54.0565	64.7019	52.846	0.0439287	6.32297	0.755697	0.971929
Sb01g033210	25.3278	25.7533	24.7356	26.8823	27.5955	27.6844	0.116075	5.2508	0.472421	0.676012
Sb01g033220	38.8328	35.0021	28.9126	4.8899	4.05757	5.28834	-2.85109	5.55394	0	0
Sb01g033230	19.4785	17.1782	16.6978	41.0654	41.3135	44.8388	1.2534	4.53214	1.64632e-12	1.40426e-11
Sb01g033240	38.7468	34.96	32.2896	45.3836	44.0052	42.5683	0.315916	5.46759	0.0316686	0.0668521
Sb01g033250	21.801	18.6659	20.3119	39.3017	37.9139	36.9436	0.908928	4.91052	1.9386e-07	9.88424e-07
Sb01g033290	71.0516	68.8393	65.7149	105.778	111.608	86.9399	0.565672	5.99487	9.73827e-05	0.00033995
Sb01g033300	172.344	166.281	162.781	153.874	181.554	126.733	-0.117608	7.98356	0.438332	0.635115
Sb01g033320	39.5974	42.8333	40.1794	26.7971	27.3263	29.796	-0.546798	5.15373	0.0042738	0.0110595
Sb01g033340	88.762	108.094	104.848	53.3753	59.5776	90.0045	-0.571686	7.61242	0.00219586	0.00599291
Sb01g033350	23.0722	19.8588	19.0776	26.5174	24.7941	23.2743	0.266058	5.10259	0.137078	0.239951
Sb01g033360	139.427	138.1	135.873	85.9138	86.1761	99.432	-0.606392	7.14962	8.60835e-06	3.52969e-05
Sb01g033390	11.7081	14.1187	16.2337	2.40846	2.80142	2.84038	-2.38344	3.95464	6.17677e-25	1.27541e-23
Sb01g033400	21.6959	30.9601	31.8552	12.4924	14.2264	17.8552	-0.922293	4.33061	0.000109028	0.000378002
Sb01g033440	18.1022	16.9116	17.7544	30.3733	27.9444	24.3581	0.647421	4.25187	0.00129696	0.00368757
Sb01g033450	21.3518	21.543	23.8667	18.0634	15.1237	17.9486	-0.384841	3.99017	0.0569618	0.112442
Sb01g033470	69.0063	67.6183	60.5011	27.0404	28.9912	27.5909	-1.237	5.69918	9.72821e-17	1.16903e-15
Sb01g033540	110.85	103.519	109.469	50.3708	51.0038	51.5379	-1.08258	5.78515	2.69767e-14	2.67861e-13
Sb01g033550	232.184	214.953	230.827	494.78	498.862	529.226	1.16748	8.39934	3.05331e-18	4.09129e-17
Sb01g033560	247.505	235.218	254.071	164.87	162.383	179.374	-0.540343	8.04387	0.000158358	0.000534536
Sb01g033570	146.93	156.878	116.835	43.3158	49.4685	49.3516	-1.56507	6.16629	1.44308e-23	2.7711e-22
Sb01g033580	78.8507	78.2845	60.5801	63.7998	47.2852	40.8959	-0.518709	5.65424	0.00773911	0.0189688
Sb01g033590	311.704	313.391	277.395	144.605	141.218	143	-1.07351	7.21678	1.79734e-12	1.5281e-11
Sb01g033650	241.933	224.524	193.422	136.333	114.828	73.8312	-1.02187	6.83618	8.82404e-06	3.61465e-05
Sb01g033710	4.1767	3.83142	4.34478	8.86751	8.56378	8.45574	1.06626	2.70116	1.48888e-05	5.89724e-05
Sb01g033720	449.602	455.49	389.184	448.752	478.864	398.728	0.0353193	8.14151	0.793501	1
Sb01g033730	73.1639	79.5336	85.5528	35.5552	34.2053	37.579	-1.15022	5.5283	2.92601e-13	2.67854e-12
Sb01g033740	59.4964	55.8433	57.1833	88.6629	80.8723	83.8099	0.554191	6.24834	0.000155884	0.000526715
Sb01g033750	61.2168	57.1906	58.2201	71.4753	69.6368	89.0609	0.382029	5.52622	0.0136373	0.0315663
Sb01g033760	73.8903	64.657	68.9438	87.0329	98.2392	80.2407	0.355571	6.97087	0.0104124	0.0247817
Sb01g033770	2.80995	2.27359	2.4785	3.80731	4.25696	4.37269	0.716424	2.41937	0.00908285	0.0219133
Sb01g033790	26.6945	23.2692	26.0292	15.0954	13.8675	13.5946	-0.8368	3.94466	5.24276e-05	0.000190711
Sb01g033800	6.39407	9.83819	8.08722	2.03138	1.26612	0.691408	-2.6115	3.12668	1.97445e-11	1.52433e-10
Sb01g033830	12.9124	18.2589	16.9447	35.4822	30.7458	33.1129	1.0465	5.22337	1.57886e-08	9.06379e-08
Sb01g033840	16.3818	21.95	19.9663	10.1447	9.00243	10.6608	-0.967299	3.63999	5.53916e-05	0.000200891
Sb01g033850	2.34163	1.97887	2.00453	4.68311	5.87202	5.05476	1.30191	2.90136	1.46358e-06	6.656e-06
Sb01g033900	82.4826	78.7897	77.7025	104.95	110.611	112.531	0.457249	6.76217	0.000945543	0.00275261
Sb01g033940	59.7258	62.5518	54.2604	59.0681	63.6152	57.5551	0.030059	5.52155	0.842837	1
Sb01g033950	35.4398	34.988	36.8912	33.0251	36.1593	40.6436	0.0334507	4.89259	0.851265	1
Sb01g033960	13.1705	11.9153	14.4859	18.55	17.5961	17.4254	0.436389	3.92855	0.0334533	0.0702184
Sb01g033990	2.97243	2.55428	2.81424	4.20872	4.06754	4.27926	0.588725	2.02393	0.0355745	0.0741673
Sb01g034010	87.1276	87.7297	95.1804	73.5675	71.1421	88.9768	-0.208534	6.50556	0.160883	0.274857
Sb01g034020	15.3496	15.4801	14.2785	19.1825	19.0018	19.8359	0.363335	4.48721	0.0427714	0.0874561
Sb01g034030	51.2291	48.6576	50.8044	29.5705	29.8287	39.2982	-0.610303	5.33311	0.000234557	0.000766263
Sb01g034060	36.0897	32.0829	33.7313	37.7082	43.1778	36.5606	0.204599	5.41708	0.174348	0.29392
Sb01g034070	99.5239	94.34	95.2396	152.767	148.725	153.371	0.653793	6.85522	3.39264e-07	1.67674e-06
Sb01g034120	16.6208	13.9503	14.5649	102.749	102.087	130.629	2.89329	5.20264	0	0
Sb01g034130	184.635	169.425	179.538	115.643	108.578	137.955	-0.559051	7.43637	6.71619e-05	0.000240476
Sb01g034200	12.6066	12.5749	12.6394	12.541	14.4856	14.2206	0.125323	3.73837	0.556135	0.770734
Sb01g034210	7.77994	9.22067	6.10245	5.41295	3.57904	4.99869	-0.723146	3.4826	0.0162668	0.0369072
Sb01g034220	32.0564	32.9811	25.6046	24.9847	18.4236	14.94	-0.635736	4.02771	0.0134598	0.0312004
Sb01g034230	14.1262	18.6238	18.0012	11.8233	12.5117	13.6787	-0.416188	4.17592	0.041511	0.0851811
Sb01g034260	35.134	30.4409	29.3569	45.7485	45.7698	37.8873	0.446625	5.38036	0.00446207	0.0115002
Sb01g034330	164.401	158.674	157.212	41.9412	43.9155	32.7391	-2.01785	5.7544	1.76663e-10	1.24491e-09
Sb01g034380	4.28183	3.90159	3.5647	8.78236	9.71026	7.54009	1.14741	2.255	3.52924e-05	0.000131951
Sb01g034390	12.272	11.4943	10.1214	23.5494	25.1629	24.218	1.10576	3.44212	8.42697e-07	3.95562e-06
Sb01g034400	52.0701	51.2681	50.0934	44.1064	43.6563	39.4944	-0.269915	5.36108	0.102967	0.187809
Sb01g034440	75.5342	72.2216	69.0228	26.1889	28.2834	26.8715	-1.41405	4.76524	4.07764e-09	2.48829e-08
Sb01g034480	110.095	106.831	103.514	123.853	127.2	117.885	0.203309	6.43384	0.123083	0.21866
Sb01g034510	7.82772	8.28036	7.87986	9.46354	9.81993	10.9691	0.335211	3.52184	0.133769	0.234872
Sb01g034520	110.534	101.034	115.907	59.0316	63.5255	65.8893	-0.797229	5.97093	5.54293e-07	2.66587e-06
Sb01g034530	49.7954	44.5175	49.3627	23.8535	25.1729	34.0939	-0.789275	5.64509	2.0922e-06	9.32279e-06
Sb01g034540	21.0651	19.915	20.223	29.011	26.3992	24.0311	0.376035	3.87132	0.0777015	0.147427
Sb01g034550	39.9415	33.9354	38.1551	136.066	129.593	124.201	1.79866	6.17943	7.95737e-32	2.46461e-30
Sb01g034580	41.6332	40.1668	42.3616	39.6179	40.9346	36.1588	-0.0894076	5.16475	0.574979	0.779381
Sb01g034590	4.27227	4.3928	5.18412	5.86302	5.30376	5.93303	0.303612	2.68624	0.219973	0.356741
Sb01g034600	2.96287	2.83497	3.33758	3.06531	3.99776	3.82143	0.25275	2.45723	0.356734	0.535598
Sb01g034610	12.5014	10.5961	12.4715	1.93407	2.28301	2.99922	-2.29928	5.09999	1.02168e-12	8.88626e-12
Sb01g034620	3.31651	3.25601	3.22896	21.4937	23.6974	20.9011	2.75286	3.10589	2.53572e-28	6.40198e-27
Sb01g034640	3.95687	3.73318	3.79181	12.3586	12.1827	16.6499	1.84259	3.23938	3.11435e-13	2.84406e-12
Sb01g034660	6.1169	5.03839	5.92471	7.56597	6.82909	8.19412	0.402264	3.19671	0.0877582	0.163614
Sb01g034706	97.6411	88.235	88.8508	96.8857	102.686	82.67	0.0388254	6.64	0.791401	1
Sb01g034750	76.5951	68.713	74.4736	38.0853	40.167	48.1089	-0.798403	5.60517	2.31039e-07	1.16905e-06
Sb01g034760	68.1652	69.8077	70.0893	60.0168	54.4832	63.0209	-0.229002	6.6798	0.125711	0.222724
Sb01g034820	176.492	166.8	176.606	140.712	138.167	145.541	-0.292759	7.0401	0.0235883	0.0515018
Sb01g034835	8.57322	10.8066	10.9113	9.30541	20.0386	10.0815	0.380673	3.05102	0.228101	0.367973
Sb01g034840	8.55411	10.8066	10.9113	9.30541	20.0586	10.1002	0.382988	3.01429	0.230572	0.371525
Sb01g034850	70.4208	64.6289	65.7445	41.9534	41.1639	41.5779	-0.68738	6.23801	4.49531e-06	1.91551e-05
Sb01g034860	9.59589	10.7504	10.5361	10.6799	11.4948	13.5852	0.212281	3.95189	0.299849	0.463427
Sb01g034870	84.1552	75.9407	67.2652	118.392	108.288	125.734	0.632271	6.0875	4.43797e-05	0.000163323
Sb01g034875	89.5553	91.1682	78.9072	89.0521	94.042	71.131	-0.0303554	6.87739	0.853556	1
Sb01g034910	2.94376	3.83142	2.99198	5.23049	5.23397	5.20425	0.68403	2.75965	0.00750212	0.0184411
Sb01g034940	9.82527	8.15405	7.73174	13.3803	11.4749	12.6883	0.545657	3.32497	0.0270456	0.058044
Sb01g034950	7.22559	7.00322	6.56655	2.56659	2.68179	3.18608	-1.30052	2.27656	1.00628e-06	4.67637e-06
Sb01g034960	117.196	113.174	118.761	63.7147	70.0056	58.5735	-0.860485	5.97888	1.21584e-07	6.35542e-07
Sb01g034980	48.725	47.1981	47.0718	45.7242	42.4301	39.4009	-0.164905	5.60862	0.493751	0.700843
Sb01g034990	27.9466	27.6761	29.4853	59.8344	60.8437	53.0329	1.02924	5.63364	0.000231358	0.000756994
Sb01g035000	15.837	17.1502	16.678	21.6396	24.5548	23.8256	0.495619	4.70633	0.108222	0.196091
Sb01g035020	2.6188	2.59638	2.80436	10.1447	8.44414	8.04463	1.73101	3.17471	0.00906983	0.0218834
Sb01g035030	28.5392	26.8059	26.3649	28.2933	28.2834	30.7116	0.0952713	4.40846	0.870592	1
Sb01g035060	27.9275	27.8585	29.6828	28.4271	30.5465	31.8889	0.0883054	5.16232	0.747842	0.964453
Sb01g035070	5.72504	6.65236	5.20387	30.945	29.4598	27.8339	2.3275	4.27728	2.74775e-08	1.53921e-07
Sb01g035090	40.5149	34.1319	34.3139	295.644	289.842	368.483	3.13007	6.57137	1.23017e-07	6.4224e-07
Sb01g035110	7.07267	6.41377	6.32956	6.44688	6.59979	8.31559	0.108446	3.73609	0.818248	1
Sb01g035130	43.2484	45.1911	44.5242	42.4643	41.8319	40.1764	-0.0951933	6.42065	0.5471	0.760755
Sb01g035180	7.77994	7.10146	7.03065	8.39311	9.15197	11.4456	0.403888	4.23632	0.344801	0.520738
Sb01g035190	8.15268	8.16809	9.5684	6.56852	6.7593	7.82039	-0.29175	3.63439	0.627637	0.83536
Sb01g035210	21.0746	19.6343	18.1888	21.9316	24.4651	22.5268	0.226774	4.11762	0.69025	0.903333
Sb01g035220	13.4859	13.2065	12.6492	15.2292	15.9113	14.3794	0.210419	4.34046	0.575794	0.780019
Sb01g035230	42.7992	44.6859	39.6363	22.2965	27.0571	19.4435	-0.885696	6.3098	7.13268e-05	0.000254318
Sb01g035240	54.364	44.3491	50.2909	46.4297	45.072	53.5374	-0.0389176	4.92245	0.951625	1
Sb01g035250	134.476	173.2	131.43	125.629	101.37	100.927	-0.421163	6.75456	0.0353736	0.0738119
Sb01g035260	25.9395	32.3074	31.7762	18.404	18.7127	24.3675	-0.549351	5.54765	0.000938985	0.00273493
Sb01g035270	123.915	123.574	117.921	114.949	123.701	101.702	-0.102499	6.86301	0.458625	0.65974
Sb01g035280	98.205	91.7296	93.324	173.02	161.495	145.719	0.761506	6.97457	1.89732e-08	1.07972e-07
Sb01g035290	171.302	168.512	176.606	143.948	150.708	187.344	-0.0994622	8.25029	0.499379	0.707258
Sb01g035300	18.0449	18.5957	16.6188	19.1339	20.6867	18.042	0.119758	4.18104	0.534437	0.746934
Sb01g035310	47.1193	45.9771	45.166	41.8439	40.2268	40.3633	-0.175461	5.49928	0.215238	0.350465
Sb01g035320	225.303	209.058	243.93	160.26	159.502	202.321	-0.377617	7.86674	0.00758352	0.0186223
Sb01g035330	12.8073	12.4205	13.0245	31.0788	33.5971	32.8232	1.34964	4.28609	1.4501e-13	1.35593e-12
Sb01g035350	621.085	554.756	521.167	474.856	475.594	481.529	-0.244989	8.43489	0.0835008	0.156941
Sb01g035360	136.799	128.219	123.895	71.7064	75.8677	70.5984	-0.833979	6.18632	2.61353e-08	1.4662e-07
Sb01g035380	20.6254	26.5533	16.6583	28.9988	24.3155	18.2756	0.165609	4.04661	0.499818	0.707695
Sb01g035400	47.9221	51.647	41.8778	21.518	17.0079	14.1458	-1.42553	4.45907	3.8534e-12	3.1792e-11
Sb01g035410	208.758	185.915	197.066	204.232	211.293	257.998	0.186765	8.08112	0.186284	0.310745
Sb01g035420	7.44542	6.94708	9.15367	14.4143	14.7249	13.7347	0.863474	4.13072	1.60503e-05	6.32198e-05
Sb01g035430	57.9481	49.7523	55.001	60.917	60.4848	62.8154	0.178963	6.08551	0.199683	0.329428
Sb01g035440	34.7134	34.8758	30.1469	8.92833	9.48097	8.99765	-1.86323	4.78288	3.54046e-22	6.15562e-21
Sb01g035450	59.181	50.019	38.1255	21.9072	24.2757	18.0887	-1.19678	4.37826	4.18668e-07	2.04805e-06
Sb01g035470	6.38452	6.63832	6.96153	10.8502	9.26164	9.24992	0.554623	3.02769	0.0168305	0.038049
Sb01g035480	5.06556	6.94708	7.54413	0.194623	0.149542	0.214897	-5.11802	4.69839	9.97842e-39	4.61068e-37
Sb01g035500	14.585	15.8029	14.6241	23.671	26.5487	17.4814	0.5889	4.55527	0.00280715	0.00752291
Sb01g035510	67.63	60.601	60.7974	91.6796	95.0689	89.7896	0.548759	6.5113	5.13974e-05	0.000187144
Sb01g035520	14.0689	12.7293	13.7453	7.84574	9.63051	10.9691	-0.510764	3.79307	0.0173007	0.0390136
Sb01g035525	9.72014	8.04177	7.80086	10.6191	12.3821	9.46482	0.344455	2.93767	0.170667	0.288716
Sb01g035530	12.1573	12.3784	10.2201	14.7305	16.5094	14.585	0.399178	3.52142	0.0789511	0.149472
Sb01g035540	78.3346	67.0007	65.547	103.029	108.887	89.472	0.515028	6.15291	0.000413127	0.00128754
Sb01g035560	32.4005	52.882	55.2281	10.6921	15.682	21.8074	-1.54345	5.00244	1.11309e-07	5.84438e-07
Sb01g035580	461.109	394.622	431.447	476.717	406.495	534.066	0.138889	9.13465	0.350464	0.527862
Sb01g035590	7.13957	6.11905	7.17877	11.5679	11.9035	10.4178	0.728529	3.59864	0.00111246	0.00320082
Sb01g035610	18.7712	14.9889	16.5003	65.0405	63.7149	67.4497	1.96416	4.89938	1.77399e-28	4.52587e-27
Sb01g035620	221.451	214.7	217.822	153.193	170.049	146.205	-0.478276	7.37989	0.00033991	0.00107873
Sb01g035640	16.8693	15.2415	15.898	24.6076	22.8301	24.6197	0.585536	4.07806	0.00214531	0.00586617
Sb01g035670	26.5321	26.3007	25.1306	25.0942	26.8079	23.5266	-0.0476763	4.31402	0.793713	1
Sb01g035680	98.0425	92.4173	93.4425	144.848	155.723	142.309	0.641472	6.92199	4.48974e-07	2.18624e-06
Sb01g035700	8.32472	8.3786	8.33409	12.7235	12.8207	12.5575	0.605701	2.89916	0.0278224	0.0595197
Sb01g035705	6.66169	7.31198	7.77124	7.63895	8.81301	9.37139	0.24845	3.31358	0.309768	0.476309
Sb01g035710	43.0955	40.5457	39.893	33.7427	36.897	32.4028	-0.261701	5.17436	0.135241	0.237162
Sb01g035715	8.07622	9.5996	10.1806	9.24459	10.1689	11.1653	0.135039	3.60496	0.572173	0.778217
Sb01g035720	44.2424	40.4054	45.0969	45.0187	50.4854	51.2016	0.17718	5.87044	0.252296	0.401444
Sb01g035740	93.9614	103.954	108.363	82.3985	84.0725	120.679	-0.0928902	7.55769	0.571239	0.77744
Sb01g035750	66.225	64.7552	68.065	82.0822	88.509	85.4076	0.363015	6.28109	0.00634214	0.0158103
Sb01g035760	43.602	44.1385	42.1345	50.5411	51.8213	49.0339	0.221244	5.36877	0.126968	0.224565
Sb01g035770	67.4675	61.3869	64.3423	108.867	113.044	103.767	0.753251	6.47964	2.20032e-07	1.11518e-06
Sb01g035800	1.8064	1.74028	2.10327	3.77082	3.17029	3.00856	0.813722	1.42805	0.00384414	0.0100424
Sb01g035850	5.84929	5.71205	6.25057	12.1761	11.8338	11.2681	0.98535	3.23612	3.08751e-05	0.000116563
Sb01g035860	44.9592	44.5596	53.7371	46.527	47.1157	59.0874	0.0923956	6.65584	0.544919	0.758374
Sb01g035870	47.6258	42.6509	40.6632	104.476	102.636	91.8078	1.1907	5.67705	3.52876e-15	3.742e-14
Sb01g035880	44.7968	45.3876	43.8132	27.527	28.3931	31.0667	-0.623107	5.56245	2.57749e-05	9.84006e-05
Sb01g035950	202.011	183.838	187.458	106.69	107.581	122.426	-0.767831	7.33179	1.55333e-08	8.93298e-08
Sb01g035970	8.03799	8.49088	8.38346	41.0776	40.1171	58.3399	2.48575	4.31364	3.15231e-23	5.90654e-22
Sb01g035980	18.6852	15.9993	16.8558	48.9355	45.1816	45.6049	1.43824	4.92947	1.03866e-16	1.24508e-15
Sb01g036010	6.64257	6.23132	7.0504	29.9354	29.1806	34.0659	2.22493	3.97551	2.94239e-18	3.94577e-17
Sb01g036030	44.4718	36.4617	37.6219	305.339	312.982	356.879	3.03984	6.69367	0	0
Sb01g036050	35.975	34.7635	27.6585	89.1616	95.7966	71.9065	1.38439	5.66129	6.81192e-16	7.63294e-15
Sb01g036080	18.2073	19.101	10.8126	74.7474	62.3291	51.6781	1.9721	4.83529	1.69094e-14	1.70539e-13
Sb01g036090	16.1429	14.1749	10.9607	13.6844	9.64048	10.0908	-0.305303	3.2395	0.227968	0.36783
Sb01g036100	37.0359	33.6828	35.9235	56.1122	48.671	50.342	0.540376	5.06971	0.000969575	0.00281703
Sb01g036110	168.597	156.429	166.119	114	122.156	151.428	-0.341582	7.74391	0.0165125	0.0373947
Sb01g036120	4.81706	3.49459	3.81156	13.0276	12.1727	12.4827	1.63377	3.86609	1.04861e-12	9.10419e-12
Sb01g036160	8.64013	7.66284	8.16622	67.8991	81.002	74.6814	3.19077	5.44332	0	0
Sb01g036170	292.78	285.181	272.467	245.918	246.814	223.213	-0.248354	7.5988	0.0669688	0.129512
Sb01g036190	36.2331	37.6546	28.0634	35.3362	36.9568	29.824	0.00248666	4.86738	0.990678	1
Sb01g036200	135.193	131.868	128.3	96.4235	100.592	90.5932	-0.459079	7.04874	0.000449653	0.00139194
Sb01g036230	159.881	175.473	159.207	129.753	128.447	127.873	-0.357213	6.88972	0.00600214	0.0150498
Sb01g036250	112.408	103.196	109.054	114.171	113.004	123.22	0.110024	6.6892	0.447264	0.645848
Sb01g036260	118.763	118.886	115.818	163.143	159.571	163.873	0.461125	7.72585	0.000288821	0.000928727
Sb01g036270	81.6798	71.4076	79.0356	100.316	105.048	95.3863	0.373507	6.58725	0.00656265	0.0162978
Sb01g036280	49.155	44.5736	45.2154	45.9067	48.4118	45.8385	0.0124495	5.33293	0.936469	1
Sb01g036290	39.7599	34.3424	40.2781	43.8388	51.0038	54.4718	0.384433	4.88295	0.0741037	0.141425
Sb01g036300	45.9532	43.5631	47.526	91.9958	93.6831	112.84	1.12313	5.52609	1.8907e-12	1.60426e-11
Sb01g036340	95.3759	89.1893	100.562	35.4822	37.1363	36.8128	-1.38158	5.6225	1.12173e-20	1.7604e-19
Sb01g036355	104.561	99.5327	102.725	81.6321	82.7067	78.2693	-0.338812	6.4195	0.0118236	0.0277868
Sb01g036360	13.0271	12.0556	18.1987	12.6383	13.0102	18.5372	0.0297129	3.23293	0.914851	1
Sb01g036370	6.39407	5.37522	5.5791	5.77787	4.81525	5.46586	-0.112236	2.67971	0.67188	0.883577
Sb01g036380	22.9097	27.9006	17.0138	13.356	7.89582	9.79184	-1.12761	4.20383	2.047e-05	7.92512e-05
Sb01g036410	99.2467	88.9648	91.4577	184.198	184.326	163.957	0.928904	7.3768	1.85167e-10	1.30187e-09
Sb01g036430	46.0488	44.0824	42.4406	43.5834	49.0299	49.9869	0.105317	5.76008	0.483344	0.688456
Sb01g036440	49.2984	46.4963	48.474	34.8253	36.4982	34.8414	-0.442479	4.7555	0.0208406	0.0461184
Sb01g036460	19.9468	19.8588	19.8774	14.913	16.4995	17.8271	-0.277161	4.60516	0.117391	0.21015
Sb01g036470	43.1146	53.7522	63.3351	9.01347	10.2985	10.3338	-2.43349	5.30643	2.91094e-27	6.9617e-26
Sb01g036480	5.553	4.65946	3.87081	27.5391	27.5955	28.1142	2.56292	3.69559	1.0771e-22	1.95152e-21
Sb01g036490	8.1718	8.3786	8.90681	25.6659	26.6982	24.3488	1.59115	4.61989	3.72855e-14	3.6563e-13
Sb01g036510	36.3669	33.5705	33.3462	33.3413	33.3878	35.0189	-0.0216631	5.278	0.888239	1
Sb01g036540	4.53989	4.33666	4.38428	7.49298	8.19491	8.40902	0.861515	2.43947	0.000490554	0.00150716
Sb01g036550	136.541	122.648	131.094	203.77	220.295	194.127	0.663454	7.7224	4.31049e-07	2.10529e-06
Sb01g036553	7.77038	8.32246	7.76136	11.3733	11.5945	11.3709	0.525988	4.27404	0.00610527	0.0152881
Sb01g036556	37.7336	37.009	37.6811	58.3625	60.724	57.6765	0.652807	6.71817	3.50277e-06	1.5142e-05
Sb01g036580	743.204	1215.15	939.155	102.907	117.161	89.3318	-3.22725	8.82757	2.17289e-39	1.0364e-37
Sb01g036590	18.7521	18.9466	17.6161	14.7427	9.89968	12.6976	-0.567141	4.14509	0.0318142	0.0671344
Sb01g036600	13.2565	12.2942	13.0344	15.1928	16.1107	12.6229	0.186655	3.67864	0.395116	0.581995
Sb01g036620	44.6821	42.3421	27.0463	132.927	78.2205	66.0669	1.28104	5.1248	1.86097e-06	8.33393e-06
Sb01g036630	45.9246	41.1632	39.1722	41.7831	38.5519	30.9265	-0.18267	4.88988	0.346285	0.522687
Sb01g036650	49.0977	48.7699	47.9605	6.04547	4.93489	2.84038	-3.40083	4.99902	1.81183e-31	5.50148e-30
Sb01g036680	22.3745	19.1431	22.1782	22.187	26.5487	24.8533	0.20814	3.98169	0.363149	0.542856
Sb01g036710	59.1715	59.0432	61.222	43.8145	43.1479	49.8935	-0.390731	5.85326	0.00641305	0.0159683
Sb01g036720	5.07512	5.38925	4.81876	6.32524	7.63661	7.40928	0.484808	3.83168	0.0271167	0.0581709
Sb01g036730	7.10134	5.02435	5.58897	8.94049	9.25167	9.45548	0.640855	3.3311	0.00730309	0.0179853
Sb01g036740	189.146	201.016	182.619	277.97	250.623	228.52	0.402522	7.49203	0.00505174	0.0128718
Sb01g036760	69.8378	70.8462	68.2427	75.2582	73.0862	84.5293	0.156645	6.66284	0.240935	0.385822
Sb01g036780	54.3926	52.9382	48.4147	57.2556	60.9334	67.3843	0.252902	5.21439	0.14165	0.24657
Sb01g036800	102.936	99.8836	90.4999	68.118	64.2732	73.5789	-0.509975	5.93172	0.000329332	0.00104809
Sb01g036830	228.447	188.806	195.821	253.375	233.046	310.601	0.378525	7.42198	0.00969806	0.0232458
Sb01g036840	6.22204	5.31908	5.97408	6.02115	6.46022	7.13832	0.163279	3.60466	0.484034	0.689237
Sb01g036850	7.49321	7.59267	9.17342	4.00193	3.66877	4.33532	-1.0147	2.56742	8.70507e-05	0.000306303
Sb01g036870	31.8461	34.3705	32.1712	9.23242	8.03539	8.26887	-1.94603	4.12251	2.444e-21	4.01331e-20
Sb01g036880	44.5865	42.8754	46.8842	32.4047	33.2881	32.8793	-0.446774	5.6303	0.00346112	0.00912306
Sb01g036890	146.538	140.05	139.793	123.44	126.692	145.168	-0.109161	7.07681	0.414737	0.606574
Sb01g036900	8.22915	13.2626	12.9356	10.911	12.6612	9.81052	-0.043675	4.61174	0.850041	1
Sb01g036910	17.3663	22.6517	21.1413	26.2254	25.1131	24.2273	0.305557	4.75806	0.0931346	0.172324
Sb01g036920	26.4269	25.2481	27.5598	19.8637	21.3347	27.5349	-0.204944	3.99052	0.330654	0.502453
Sb01g036930	19.8608	17.1642	17.1816	75.2582	107.072	106.907	2.41546	5.83242	1.78539e-41	9.25556e-40
Sb01g036960	54.1824	51.4505	56.3341	28.6947	31.2543	27.0303	-0.89694	4.49419	0.0401966	0.0827436
Sb01g036970	16.3054	16.28	17.2409	12.3586	11.6045	14.2206	-0.383822	4.06922	0.063399	0.123472
Sb01g037000	85.9807	77.7512	70.0695	88.6751	90.2237	113.727	0.323827	5.89232	0.0628254	0.122517
Sb01g037010	252.036	288.521	269.11	169.079	179.411	258.082	-0.416566	8.55391	0.0171248	0.0386578
Sb01g037030	41.4229	38.3282	36.5653	42.5373	39.2099	37.4669	0.0353059	5.64901	0.815654	1
Sb01g037050	89.3832	88.7823	88.1497	58.6545	56.5967	53.0609	-0.662063	5.87736	3.75958e-06	1.61884e-05
Sb01g037060	16.2576	15.6906	16.8262	63.8363	64.662	74.5506	2.0574	5.13377	2.68669e-33	9.08239e-32
Sb01g037080	52.0988	56.4608	45.166	22.783	18.4535	18.9764	-1.35233	4.84073	7.44574e-14	7.13281e-13
Sb01g037100	28.1186	22.9745	23.61	291.983	306.89	342.537	3.65523	6.46384	0	0
Sb01g037120	22.3363	22.5394	19.1269	30.4706	27.7749	29.5904	0.456803	4.55978	0.01357	0.0314229
Sb01g037130	7.56011	12.4486	11.5631	9.62167	11.6643	15.865	0.235965	3.46416	0.385864	0.570394
Sb01g037140	4.4921	5.44539	7.79099	0.0973115	0.169481	0.289644	-4.95974	3.03657	2.94425e-30	8.31629e-29
Sb01g037160	129.372	128.837	120.746	57.1097	53.0575	62.2641	-1.13592	6.46181	1.28735e-16	1.53077e-15
Sb01g037170	81.6033	77.7231	78.2259	92.1661	93.4438	101.039	0.27104	6.98275	0.0355041	0.0740433
Sb01g037200	20.9599	19.6062	18.4555	23.7927	22.6207	19.8453	0.166623	4.31225	0.377596	0.560437
Sb01g037220	130.863	144.584	143.427	102.98	100.801	120.193	-0.370532	7.15599	0.00613041	0.0153409
Sb01g037240	2.4372	3.38232	2.45875	7.00642	7.54689	6.1199	1.32309	2.90036	7.9829e-07	3.75546e-06
Sb01g037250	13.3234	14.7222	12.1358	60.5399	64.1635	44.9415	2.07824	4.43839	5.12241e-24	1.01163e-22
Sb01g037260	39.0526	39.9984	38.2045	108.295	115.357	98.1706	1.45664	5.57223	1.50075e-23	2.87374e-22
Sb01g037270	6.88152	8.25229	7.50463	32.2587	34.3648	25.442	2.02428	3.85371	3.16133e-17	3.9526e-16
Sb01g037280	5.64858	7.35408	7.20839	3.36941	2.0238	2.82169	-1.29941	3.24191	1.94968e-06	8.71056e-06
Sb01g037300	60.8536	52.882	54.6653	62.3523	60.4549	63.703	0.147233	5.98537	0.36284	0.542531
Sb01g037310	53.0737	60.1519	62.6834	26.4201	26.6584	25.3952	-1.16449	4.8482	1.31674e-09	8.44105e-09
Sb01g037320	22.2216	22.5114	21.7535	29.3272	29.7788	26.3015	0.361263	4.50236	0.0502598	0.100703
Sb01g037340	63.7018	59.3519	57.1043	81.5105	81.65	67.403	0.355772	5.93131	0.014797	0.0339735
Sb01g037350	48.4765	46.2999	46.3904	36.431	33.5871	42.7178	-0.324374	5.57019	0.0353806	0.0738219
Sb01g037370	12.1	11.1153	11.1088	22.7222	20.2281	19.8359	0.870802	4.11021	3.23674e-05	0.000121805
Sb01g037380	26.1211	24.7148	21.4376	65.9042	67.8123	53.8084	1.3755	4.68329	1.08581e-11	8.58553e-11
Sb01g037410	32.3431	33.0372	32.4871	33.3413	35.1125	37.1212	0.109548	5.4799	0.454199	0.654148
Sb01g037420	84.1552	72.797	74.8389	306.093	314.836	285.496	1.96722	7.45125	9.48679e-43	5.20512e-41
Sb01g037430	29.4949	27.1006	27.4413	126.468	122.575	155.866	2.26835	5.84374	1.4013e-45	8.96831e-44
Sb01g037440	141.081	129.847	132.723	91.6431	85.887	88.9674	-0.599053	6.30956	8.29785e-06	3.41143e-05
Sb01g037450	51.64	55.0574	52.3053	42.1602	43.3273	34.8694	-0.401751	4.79199	0.0336151	0.0705277
Sb01g037460	12.6257	12.5469	13.3898	9.82846	7.91576	9.94133	-0.478149	3.03878	0.0908179	0.168505
Sb01g037470	11.2303	24.1674	23.8963	0.413574	0.388809	0.541915	-5.45428	4.38652	0	0
Sb01g037483	89.7178	82.6773	93.6992	97.725	98.947	118.464	0.244003	6.97163	0.0882342	0.164361
Sb01g037490	26.6945	28.5181	22.3954	15.8131	15.2832	15.8183	-0.725897	3.84838	0.000638381	0.00191717
Sb01g037500	3.4312	4.88401	6.5468	1.49616	1.69481	1.74721	-1.5879	1.71724	2.64545e-06	1.16401e-05
Sb01g037525	31.1771	26.9884	31.4207	10.2907	16.1406	13.8749	-1.15199	3.77842	6.53097e-05	0.000234338
Sb01g037550	4.08112	4.68753	3.9893	4.95072	5.10437	4.95198	0.235261	2.78808	0.359511	0.5391
Sb01g037570	46.6032	43.7596	43.2405	40.0558	39.5688	46.1655	-0.0868713	6.06622	0.544376	0.757896
Sb01g037600	26.7806	30.6654	38.2736	13.1249	15.2533	15.8463	-1.11357	5.22773	1.09655e-09	7.10446e-09
Sb01g037610	13.8873	14.9889	14.8414	11.3246	11.2356	10.0908	-0.421096	4.22592	0.02705	0.0580498
Sb01g037620	34.8663	35.1003	31.7071	22.1019	22.7404	26.7781	-0.505233	4.363	0.00952545	0.0228643
Sb01g037630	8.80261	14.9046	15.4339	4.18439	6.72939	9.02568	-0.970966	5.41717	0.000310292	0.000992515
Sb01g037640	13.9064	13.3328	14.3575	25.3253	28.9015	25.0963	0.931034	4.83104	1.0134e-06	4.70686e-06
Sb01g037650	1.51967	1.9508	2.08352	3.01665	4.08748	3.47573	0.931446	2.79123	0.000547889	0.0016669
Sb01g037700	0.89842	0.968381	1.01707	3.13829	3.33977	3.37295	1.77167	1.68185	9.3923e-11	6.78881e-10
Sb01g037720	18.0735	16.1257	15.7005	48.7165	47.2653	48.4733	1.53326	5.19076	4.60171e-16	5.21476e-15
Sb01g037740	4.47299	4.40684	4.18679	5.4981	4.83519	5.63404	0.289181	2.07011	0.28773	0.44736
Sb01g037750	4.27227	3.55073	3.67332	3.75865	3.37965	2.66286	-0.232181	2.64303	0.388891	0.574044
Sb01g037760	34.7803	32.9951	29.4359	75.5867	71.9696	49.6319	1.02024	5.25869	1.23705e-07	6.45633e-07
Sb01g037770	53.2075	41.8509	39.577	50.4073	46.707	45.2779	0.0805261	5.59888	0.617262	0.824309
Sb01g037780	4.77883	5.37522	5.6186	3.62485	3.6588	4.41006	-0.430781	2.08524	0.107435	0.194955
Sb01g037790	53.0259	56.952	53.9049	19.1947	20.4374	20.3498	-1.44979	5.77425	5.22773e-19	7.36473e-18
Sb01g037800	115.992	106.817	105.045	37.8663	41.8518	40.8865	-1.44267	6.14597	3.16687e-19	4.51567e-18
Sb01g037810	20.0998	18.0624	16.2238	40.3356	37.226	49.8468	1.22814	4.95816	1.89446e-11	1.46624e-10
Sb01g037820	3.2496	2.91918	2.82411	4.99938	6.31068	8.96962	1.17347	3.49939	2.29749e-05	8.8336e-05
Sb01g037840	23.1487	19.3676	18.9591	19.9488	23.7572	23.3023	0.1243	4.39109	0.501924	0.710131
Sb01g037845	3.94731	3.14373	3.46595	4.03843	4.45635	4.6343	0.313627	1.96148	0.238336	0.382273
Sb01g037850	20.0329	17.2063	13.4886	44.301	35.4116	40.5875	1.24564	5.16877	2.72356e-10	1.88795e-09
Sb01g037860	76.0503	68.9094	68.6377	40.5302	41.7422	47.4175	-0.719735	6.03573	6.79922e-07	3.23396e-06
Sb01g037870	14.7857	26.5533	23.3433	4.96288	6.60976	7.21307	-1.78234	4.05631	4.81755e-10	3.25199e-09
Sb01g037880	3.27828	2.79287	2.64637	4.39118	5.0944	5.01738	0.733904	1.87116	0.00690611	0.0170834
Sb01g037890	10.2267	9.41716	11.8198	15.5942	11.3353	12.0623	0.308531	3.38436	0.19274	0.319414
Sb01g037910	128.512	123.981	125.861	152.171	170.199	135.208	0.27424	7.48647	0.04316	0.0881552
Sb01g037920	55.0712	197.508	134.204	7.29836	6.48016	8.19412	-4.13741	5.29042	6.84896e-14	6.58709e-13
Sb01g037925	17.5861	68.9796	43.4676	4.73177	4.69562	6.02646	-3.07212	3.88311	2.09156e-10	1.46478e-09
Sb01g037930	17.5861	68.9796	43.4676	4.73177	4.69562	6.02646	-3.07212	3.88311	2.09154e-10	1.46478e-09
Sb01g037940	30.2882	115.223	69.0031	11.6895	9.74017	11.9688	-2.68297	4.57519	6.7635e-08	3.6383e-07
Sb01g037950	26.0446	97.2732	61.6071	17.8202	12.412	15.211	-2.02465	4.44571	3.25282e-06	1.41279e-05
Sb01g037960	26.4747	93.3014	59.9185	23.5737	15.7119	17.1637	-1.67041	4.46722	3.89322e-05	0.000144574
Sb01g037970	28.0517	102.494	65.5371	17.881	13.8376	18.4251	-1.9671	4.53669	1.93993e-06	8.66929e-06
Sb01g037980	27.5834	26.1463	28.5176	26.2984	27.4559	30.9172	0.0419175	5.53919	0.777591	0.994222
Sb01g037990	10.3414	9.72592	10.4571	10.7772	11.8637	14.3794	0.278524	4.10575	0.173896	0.293272
Sb01g038000	30.6227	30.2303	31.5589	26.858	30.2175	34.7947	-0.00823489	5.95996	0.958184	1
Sb01g038010	68.5953	65.1201	68.6081	81.5348	91.3602	102.674	0.445788	6.77018	0.00124954	0.00356496
Sb01g038020	2.44676	2.17535	2.25139	3.23561	3.29989	3.69063	0.572401	1.59356	0.0324983	0.0684166
Sb01g038030	6.20292	5.6138	5.115	5.77787	5.98168	5.6901	0.0433599	3.7374	0.865415	1
Sb01g038040	275.404	286.051	295.366	256.501	245.538	336.987	-0.0302442	8.42699	0.838156	1
Sb01g038050	8.18136	10.7785	10.5953	3.49105	3.70864	3.68128	-1.44056	3.89042	3.46578e-08	1.92407e-07
Sb01g038060	32.5438	27.9567	29.9296	46.2108	43.0083	46.0254	0.580345	5.7584	0.000186824	0.000622649
Sb01g038070	36.2713	37.2336	37.0492	37.4771	39.0404	31.1975	-0.0375997	4.76052	0.843274	1
Sb01g038080	75.9356	83.7018	83.2421	66.3299	81.5403	79.512	-0.0949268	6.29417	0.50941	0.718976
Sb01g038090	20.1093	20.0413	20.1045	16.7376	15.7019	18.2102	-0.250445	4.27283	0.18632	0.31079
Sb01g038100	16.1142	16.3221	17.9124	14.84	16.3998	17.061	-0.0598104	3.77747	0.788472	1
Sb01g038120	3.86129	4.84191	5.31249	2.82203	2.99084	3.43835	-0.598295	2.1321	0.0650897	0.126367
Sb01g038130	13.6197	20.9676	24.1333	2.78554	3.00081	3.45704	-2.66655	3.19864	7.61843e-07	3.59548e-06
Sb01g038140	8.28649	7.91546	9.39066	9.70682	12.2226	13.4918	0.468951	5.10028	0.0164698	0.037313
Sb01g038150	4.09068	4.12615	5.97408	3.13829	3.51922	4.99869	-0.283265	4.06762	0.273395	0.428659
Sb01g038160	98.0807	91.4769	94.6274	87.1302	86.3157	108.075	-0.0135625	7.22041	0.932213	1
Sb01g038170	847.287	743.675	805.533	1041.01	1005.13	1255.77	0.462368	10.223	0.00081168	0.00239014
Sb01g038190	6.3654	8.04177	7.46513	8.28364	7.49704	6.72722	0.04162	3.45541	0.862288	1
Sb01g038220	1.51967	1.43152	1.25406	4.1479	3.92797	3.728	1.48812	1.79147	1.54179e-07	7.95047e-07
Sb01g038230	129.783	132.626	139.635	112.285	112.825	140.496	-0.136998	7.27342	0.318405	0.48684
Sb01g038240	16.2385	17.3046	16.5299	13.8426	16.011	15.6408	-0.137869	4.32795	0.453583	0.653428
Sb01g038245	8.81216	10.3434	5.50998	4.1479	2.63194	2.177	-1.46226	2.19127	2.17483e-05	8.39044e-05
Sb01g038260	22.0113	26.9322	28.8731	10.0474	11.3752	14.8933	-1.09858	4.68107	9.7001e-08	5.12556e-07
Sb01g038270	118.047	115.911	113.952	94.6354	99.9439	100.544	-0.237357	6.68856	0.0738214	0.140977
Sb01g038280	50.5122	47.156	47.5161	70.7576	67.3637	65.8053	0.490022	6.06249	0.000732846	0.00217931
Sb01g038290	50.8181	62.1448	58.2201	36.5161	35.5113	44.8668	-0.549946	6.15346	0.000323041	0.00102981
Sb01g038300	17.0604	16.0695	12.9554	15.4604	14.2464	10.7822	-0.187029	3.84816	0.434216	0.630227
Sb01g038310	32.2093	33.6548	39.1623	41.2722	43.9155	47.2493	0.334552	4.83465	0.0715539	0.137132
Sb01g038340	65.2119	67.5341	64.6089	61.7076	64.0339	51.8369	-0.152368	5.94621	0.303747	0.468261
Sb01g038350	29.4472	27.1147	31.9144	9.9136	10.119	12.2024	-1.45639	3.63596	3.19812e-10	2.19721e-09
Sb01g038360	79.4624	74.5092	92.6624	42.8292	50.7147	66.3845	-0.624774	7.3335	0.000139806	0.00047612
Sb01g038370	19.5454	16.9256	18.1493	25.2158	25.6415	23.0033	0.434922	4.52803	0.018174	0.0407989
Sb01g038380	14.2218	13.6556	12.1654	14.5237	16.7687	14.015	0.178262	3.27666	0.514776	0.724757
Sb01g038390	233.943	221.212	218.671	106.763	107.421	140.206	-0.926966	7.82768	1.16947e-08	6.81484e-08
Sb01g038400	23.2442	21.557	21.6647	22.7344	20.2181	20.8637	-0.0589694	4.51166	0.74293	0.959421
Sb01g038410	45.6283	16.8133	12.037	78.9439	61.073	66.0855	1.46802	4.82261	3.3315e-05	0.000125094
Sb01g038450	37.122	41.6123	45.403	1.80026	2.54222	2.12094	-4.26199	3.82999	1.07782e-20	1.69304e-19
Sb01g038460	58.6554	95.4768	76.5373	232.282	240.414	293.447	1.73181	6.47406	0.000628021	0.00188906
Sb01g038485	6.08823	5.99274	5.58897	27.5391	28.5127	22.4334	2.1509	3.66816	9.14115e-17	1.10395e-15
Sb01g038490	80.5902	78.8038	75.6289	89.113	98.0198	79.7175	0.183208	6.4019	0.203649	0.33476
Sb01g038500	80.3417	61.9062	44.3859	257.474	190.058	178.066	1.74492	6.33491	7.80135e-18	1.01924e-16
Sb01g038510	119.681	115.56	114.199	139.678	149.502	153.175	0.340183	8.10756	0.00811414	0.0197896
Sb01g038540	2.78128	2.97532	2.39951	4.05059	4.92492	4.25123	0.698683	1.91541	0.014485	0.0333293
Sb01g038550	19.5167	19.0027	20.776	13.3317	14.6751	13.3703	-0.519144	5.03145	0.0020516	0.0056285
Sb01g038560	102.898	95.3785	103.801	68.1667	70.2748	64.0767	-0.576965	6.2486	2.52482e-05	9.65523e-05
Sb01g038570	10.8002	11.4662	10.7928	25.4834	28.4329	27.6563	1.30334	4.63423	3.65477e-12	3.02118e-11
Sb01g038580	19.0006	22.6798	20.9932	12.8938	10.9365	11.8007	-0.814618	4.09545	7.18944e-05	0.000256234
Sb01g038590	34.9906	35.0021	34.6003	52.0495	52.0406	45.4741	0.515892	5.38765	0.00105905	0.00306
Sb01g038600	16.2767	16.2941	18.1197	11.4341	12.7908	13.389	-0.43024	3.93307	0.0369978	0.0768474
Sb01g038610	16.7259	15.9011	15.345	28.0135	25.5218	23.4238	0.681669	4.03214	0.00127837	0.00363897
Sb01g038620	51.0666	50.8049	47.1903	34.3874	33.2881	39.4009	-0.477115	5.27251	0.00422365	0.0109447
Sb01g038630	66.9132	70.9164	75.8659	44.5078	44.1448	57.5551	-0.547371	5.74748	0.000922273	0.00268994
Sb01g038640	35.4589	48.0261	51.8905	10.1934	7.38738	8.48377	-2.37708	4.68426	5.8613e-22	1.00318e-20
Sb01g038680	19.4116	16.5046	17.0632	17.1876	17.4865	13.0994	-0.149636	3.67116	0.524738	0.735929
Sb01g038690	13.4859	13.0661	13.3306	15.0833	16.4696	11.9034	0.123511	4.18275	0.567364	0.775145
Sb01g038700	12.5874	27.6761	29.5643	3.64918	4.76541	6.99817	-2.17753	6.24309	1.41731e-14	1.43708e-13
Sb01g038730	111.05	106.059	99.3672	85.9017	75.6284	86.4634	-0.351811	7.10723	0.0148309	0.0340397
Sb01g038740	80.5902	78.6494	74.3551	67.1692	60.096	63.4601	-0.292558	6.09635	0.0398003	0.0820461
Sb01g038750	59.8596	51.661	31.7959	46.7582	31.9821	29.7399	-0.401839	4.75338	0.275536	0.431538
Sb01g038760	1262.85	1401.18	1319.47	632.61	668.194	731.164	-0.971144	10.238	9.49572e-11	6.85919e-10
Sb01g038770	8.18136	6.07694	7.0899	38.365	43.5267	32.8606	2.4249	3.9543	1.05397e-24	2.15017e-23
Sb01g038780	4.22449	4.30859	4.09792	7.40783	8.0653	6.64313	0.808094	3.36347	0.000566859	0.00171923
Sb01g038800	5.54344	5.55767	5.08537	7.48082	6.71942	6.78328	0.374355	2.7913	0.158287	0.271194
Sb01g038820	168.913	165.776	144.523	341.831	356.528	329.419	1.10081	7.47097	7.43923e-14	7.12858e-13
Sb01g038830	7.33073	8.86981	8.24522	7.74842	6.65961	9.72643	-0.0177313	3.37007	0.946096	1
Sb01g038840	75.1423	74.032	70.4546	62.4253	68.1912	49.1087	-0.289347	5.7924	0.0691198	0.133029
Sb01g038850	56.9828	53.6259	55.6922	45.335	41.8917	48.2117	-0.296209	5.52026	0.0430168	0.0878998
Sb01g038870	76.0121	97.3855	85.2466	23.2574	26.1998	28.4505	-1.73073	5.14303	9.08928e-20	1.34864e-18
Sb01g038880	47.406	49.2471	50.8439	83.8217	72.6475	77.036	0.662702	5.77661	1.71866e-05	6.74219e-05
Sb01g038900	278.176	287.679	349.39	4.67095	2.98087	4.66233	-6.21546	6.41808	1.27906e-23	2.4631e-22
Sb01g038910	634.361	658.247	723.584	120.995	125.336	142.281	-2.37518	7.73497	0	0
Sb01g038920	33.0408	31.6478	33.1092	44.1064	40.8948	45.6516	0.417735	5.69868	0.00518175	0.0131675
Sb01g038930	29.1413	32.4478	32.6649	24.7536	27.2665	26.2922	-0.267093	4.59849	0.127236	0.224968
Sb01g038955	74.1674	62.5939	58.6151	58.7275	56.9157	49.0059	-0.247067	6.20802	0.102169	0.186485
Sb01g038980	9.38562	7.64881	7.36638	14.3291	13.1796	12.8471	0.725192	3.45053	0.00273576	0.0073478
Sb01g038990	190.465	181.017	192.178	184.454	195.172	196.603	0.031805	8.27935	0.804051	1
Sb01g039010	8.16224	7.5225	7.18864	20.6422	15.4527	13.8001	1.12462	2.90561	2.45196e-05	9.39351e-05
Sb01g039040	60.8823	54.903	54.1024	53.8984	45.5405	44.0726	-0.243661	5.34823	0.124951	0.221516
Sb01g039050	9.71058	8.63122	9.0253	7.69977	7.72634	5.95172	-0.357024	3.43849	0.141462	0.246343
Sb01g039070	41.6523	40.4054	38.6785	43.2793	46.9064	39.3542	0.101501	5.29668	0.517814	0.728462
Sb01g039080	51.0188	54.4679	43.043	23.817	22.85	22.3867	-1.10484	4.80729	8.13807e-09	4.82327e-08
Sb01g039110	123.428	121.693	107.652	127.965	122.325	124.435	0.0871132	6.96027	0.534964	0.747547
Sb01g039130	22.0782	21.1219	22.899	28.6339	30.357	27.9553	0.395308	4.67893	0.0254676	0.0550746
Sb01g039150	54.2588	51.0575	51.1105	61.0021	60.8237	69.4678	0.290312	6.28389	0.0332468	0.0698412
Sb01g039180	15.0438	13.9643	13.9823	25.8727	27.8447	25.5354	0.882251	4.37989	5.14252e-06	2.17656e-05
Sb01g039200	9.04155	11.2276	11.4742	8.27147	9.53081	11.782	-0.100666	3.65036	0.665361	0.876257
Sb01g039220	141.119	123.377	101.589	138.693	119.175	140.655	0.122469	7.22784	0.430762	0.626228
Sb01g039230	73.1352	70.5936	65.1816	109.159	100.562	116.129	0.641341	6.37688	9.2486e-06	3.77537e-05
Sb01g039240	56.3233	89.9893	78.5221	85.4516	92.2475	141.542	0.506053	7.70114	0.016273	0.0369188
Sb01g039250	39.9128	71.8567	67.6503	31.7722	36.3188	68.4307	-0.393834	7.2638	0.133126	0.233935
Sb01g039260	53.5898	59.4642	63.8683	38.8516	49.9969	70.7666	-0.148259	6.6462	0.468568	0.67143
Sb01g039270	17.2516	20.2378	14.8216	20.0462	21.3546	28.4412	0.417495	4.48305	0.118047	0.211058
Sb01g039280	15.4739	14.231	9.34129	11.5679	11.7241	14.5663	-0.0442116	4.11159	0.883134	1
Sb01g039285	21.8775	19.9009	15.7103	19.6691	20.6867	21.3776	0.102887	4.46672	0.684906	0.897605
Sb01g039290	17.6148	16.5327	12.8072	20.7638	21.5241	23.5826	0.488584	4.68628	0.0333466	0.0700162
Sb01g039292	30.2309	27.6059	21.4376	39.3746	40.2966	38.6067	0.577296	4.91999	0.012266	0.0287051
Sb01g039295	17.1178	15.7046	10.9805	15.4847	15.353	18.341	0.16724	4.24838	0.557523	0.77206
Sb01g039297	15.3974	14.5678	9.77577	11.5679	11.9534	14.7905	-0.0524289	4.13928	0.858003	1
Sb01g039300	16.8597	16.1818	10.6645	15.1319	16.2801	18.5933	0.19464	4.35513	0.475278	0.678957
Sb01g039310	15.1011	13.7959	8.93643	11.1665	11.3552	14.0991	-0.0466376	4.07642	0.879005	1
Sb01g039320	157.482	143.222	140.583	138.693	121.478	139.085	-0.144445	7.15376	0.320574	0.489432
Sb01g039330	129.831	121.02	121.94	128.998	112.406	150.222	0.0711089	7.13738	0.631431	0.839342
Sb01g039340	97.2396	88.6139	78.453	72.2538	72.0593	77.8021	-0.25087	6.56959	0.100172	0.183399
Sb01g039350	1931.82	1857.75	1851.44	344.58	374.533	520.743	-2.18575	10.5347	1.08512e-38	5.00714e-37
Sb01g039400	84.7765	87.6455	93.6795	77.3383	86.0664	86.4634	-0.0907423	6.40575	0.498565	0.706348
Sb01g039410	16.3818	13.9924	15.187	9.98659	9.23173	8.71735	-0.706328	4.05267	0.000600346	0.00181319
Sb01g039420	27.3445	23.8306	25.259	26.4444	27.0571	30.5995	0.137809	4.63007	0.468732	0.671628
Sb01g039520	29.1413	26.8059	33.2968	34.2536	30.1178	37.3174	0.18806	4.8659	0.288134	0.447824
Sb01g039530	37.1889	37.6967	30.5122	32.4899	20.9558	24.7132	-0.431483	4.85299	0.0970863	0.178577
Sb01g039540	133.282	128.626	131.212	217.661	229.128	171.862	0.654095	7.24099	6.4535e-06	2.69455e-05
Sb01g039550	4.56856	5.1226	5.39148	9.06213	10.8568	12.4453	1.10184	3.1124	0.000118008	0.000406647
Sb01g039570	27.6408	26.3428	26.8784	43.7293	43.5267	48.9966	0.752695	5.73901	2.37808e-07	1.2008e-06
Sb01g039580	21.218	22.1044	19.3145	59.214	52.6986	52.874	1.3957	5.63458	3.64788e-21	5.91029e-20
Sb01g039590	136.761	132.374	124.527	84.6366	86.0465	88.6311	-0.602211	7.40622	2.87558e-06	1.25811e-05
Sb01g039600	44.1373	43.6333	45.3141	32.7818	36.7176	36.327	-0.330521	5.74958	0.0193889	0.0432434
Sb01g039610	10.9818	18.3571	19.7786	3.88029	4.65574	6.26005	-1.72928	4.03708	6.97959e-10	4.63507e-09
Sb01g039630	54.6507	56.3345	54.5962	56.7569	58.5507	59.5826	0.0789913	5.72008	0.599179	0.804488
Sb01g039640	24.8881	23.592	23.9161	29.8138	27.0871	31.0667	0.280952	4.48875	0.112318	0.202337
Sb01g039650	127.126	128.626	114.238	112.674	106.733	96.7878	-0.226686	7.20827	0.142152	0.247367
Sb01g039660	378.751	348.365	339.298	238.206	206.936	219.952	-0.681162	8.49398	1.14125e-05	4.60234e-05
Sb01g039670	48.8014	48.5594	44.4254	67.7409	63.5155	54.5278	0.389843	5.91641	0.017477	0.0393667
Sb01g039680	489.801	591.765	490.22	86.595	81.4805	77.8862	-2.67589	7.5477	2.42607e-37	1.0457e-35
Sb01g039710	3.20182	3.88756	4.27566	8.32013	8.20487	10.2403	1.23612	2.39301	4.64122e-06	1.97496e-05
Sb01g039720	59.3435	51.8154	57.8844	58.7883	58.6005	70.0471	0.148903	6.37144	0.290374	0.450812
Sb01g039740	10.9531	10.975	12.59	15.8131	17.2771	17.1077	0.540125	3.51811	0.014841	0.0340584
Sb01g039760	13.7917	15.6765	17.6161	12.8329	12.093	12.9312	-0.314649	3.76495	0.196406	0.32462
Sb01g039800	69.0063	60.1098	64.8459	155.078	159.053	165.116	1.30481	6.83638	1.37218e-22	2.46254e-21
Sb01g039850	5.00821	9.81012	6.03333	1.25288	1.39573	1.09317	-2.47551	3.04292	7.20542e-16	8.05529e-15
Sb01g039880	32.8784	33.9354	31.1146	37.0027	36.4284	39.0926	0.200554	4.50826	0.270268	0.42454
Sb01g039900	32.7541	44.5596	46.4892	30.8112	32.0419	37.0557	-0.309025	5.87464	0.0959634	0.17676
Sb01g039910	39.3776	33.4863	35.252	50.9547	48.5613	50.7811	0.474963	5.20069	0.0024189	0.00655159
Sb01g039915	45.7908	41.8088	35.6667	73.2512	69.6966	57.3495	0.700257	5.55615	2.37922e-05	9.12821e-05
Sb01g039920	136.283	134.717	134.56	73.4337	73.8439	79.8577	-0.836311	6.58173	2.34562e-09	1.46743e-08
Sb01g039930	67.9454	63.6044	65.1718	101.362	97.6709	92.9944	0.569822	6.42911	3.36651e-05	0.000126339
Sb01g039940	23.9897	22.2026	24.1629	27.1986	29.2504	31.6086	0.323722	4.39194	0.0800553	0.151302
Sb01g039960	32.2571	29.2479	30.453	145.444	126.832	112.419	2.06433	6.09225	2.91984e-40	1.44961e-38
Sb01g039970	6.6139	10.9329	9.37091	3.60052	3.40956	3.42901	-1.36584	2.66515	0.000648	0.00194366
Sb01g040010	102.582	92.8804	94.9335	180.501	196.06	207.731	1.00862	6.955	4.64022e-13	4.15385e-12
Sb01g040020	38.7372	38.1037	37.6318	40.6762	39.1003	39.3636	0.0576118	4.72634	0.733439	0.949803
Sb01g040030	42.1971	51.9417	39.9325	33.5968	49.2691	39.3075	-0.133738	4.80178	0.548739	0.762441
Sb01g040040	67.9359	64.5868	66.3567	52.828	49.9869	53.7336	-0.345335	5.81148	0.018403	0.0412611
[truncated: 11,785 more rows]
