# Supplementary material for: DNA methylation and gene expression regulation associated with vascularization in Sorghum bicolor
Source: New Phytol. 2017 Feb 10;214(3):1213–29. doi: 10.1111/nph.14448 (PMC5655736; doi:10.1111/nph.14448)
Supplement: Supplementary file 5 — Table S5 Sorghum vascular and nonvascular differential expression [file NPH-214-1213-s005.xls]

## Sheet: Dfilter_vas_nonvas_ALL.txt
Supporting Information Table S5 Sorghum vascular and nonvascular differential expression. EdgeR normalized read counts for all three biological replicates, log fold change (logFC), log counts per million (logCPM), the raw p-value and false discovery rate
Gene	AGTTCC_Nonvascular	AGTCAA_Nonvascular	ACAGTG_Vascular	GCCAAT_Nonvascular	TGACCA_Vascular	CTTGTA_Vascular	logFC	logCPM	Pval	FDR
Sb01g000210	61.4093	57.5257	34.2692	47.3068	41.4592	33.9285	0.600078	5.7775	0.000152578	0.000977929
Sb01g000220	34.8274	35.367	36.7968	40.6363	32.4921	39.2939	0.0296538	5.66263	0.853646	1
Sb01g000230	25.3422	22.767	11.668	20.0647	14.3917	12.9665	0.804168	4.66991	2.87468e-05	0.00021179
Sb01g000240	54.5765	57.6995	51.9916	54.9377	44.8634	54.1803	0.146741	7.08693	0.293824	0.583631
Sb01g000280	296.696	333.249	273.154	283.28	294.643	278.503	0.109775	7.8945	0.396144	0.721866
Sb01g000300	39.4115	43.6801	35.2391	40.7964	32.0769	39.7936	0.209803	5.07035	0.232789	0.495258
Sb01g000310	67.0313	75.9189	70.3312	73.3215	67.7795	78.8771	-0.00483809	6.58225	0.973336	1
Sb01g000355	12.4837	9.41382	15.812	10.5126	13.5061	13.5977	-0.404768	3.77244	0.0725841	0.203819
Sb01g000365	1.1244	2.20139	31.3302	5.95003	15.7479	12.2563	-2.67326	5.08197	2.1427e-09	2.71291e-08
Sb01g000370	7.5248	8.95037	10.9332	9.7922	10.7938	12.7823	-0.393467	4.15262	0.0635685	0.184473
Sb01g000380	150.352	162.845	148.039	160.144	134.175	160.595	0.0961671	7.68827	0.464697	0.810639
Sb01g000400	5.91029	5.53243	22.6894	7.52426	21.975	26.4326	-1.90497	3.84547	4.10112e-17	9.91265e-16
Sb01g000420	36.3843	39.8277	51.2863	40.076	48.6828	55.9162	-0.422767	5.28093	0.00764656	0.0315511
Sb01g000460	59.8525	64.5643	51.0511	53.9772	62.2442	56.1266	0.0742654	5.74125	0.630983	0.962928
Sb01g000470	34.4526	31.5146	35.9151	33.2988	37.1971	33.192	-0.0987237	4.98883	0.550284	0.897944
Sb01g000490	231.943	244.035	290.642	247.74	300.067	335.313	-0.355633	7.62434	0.00702668	0.029383
Sb01g000510	6.97702	5.30071	4.49673	6.19017	2.76764	5.89145	0.488416	2.29804	0.139721	0.339349
Sb01g000530	5.13186	4.98208	9.55188	5.20294	8.552	7.18021	-0.722329	2.33846	0.0260526	0.0892526
Sb01g000550	13.1756	12.9187	22.4249	14.3548	23.8847	18.9631	-0.690051	3.49994	0.01435	0.0541785
Sb01g000580	28.9172	28.2125	4.96698	39.0087	4.26216	3.20874	2.95045	3.57721	1.16126e-18	3.18998e-17
Sb01g000600	69.3666	73.4568	69.4789	70.5466	72.4568	60.4926	0.0760311	6.25521	0.584488	0.916272
Sb01g000620	21.3347	19.6097	34.6513	21.5055	29.5307	42.3711	-0.770792	4.64313	6.35686e-05	0.000439756
Sb01g000630	68.7323	62.4209	51.3744	53.6036	64.5413	48.3941	0.169122	6.29969	0.337114	0.642993
Sb01g000640	3.08488	2.52001	4.61429	4.16235	3.23814	4.28708	-0.311541	2.69048	0.288584	0.576389
Sb01g000680	38.2006	41.0153	35.2097	37.5946	36.0623	36.1641	0.120611	5.04237	0.499335	0.853487
Sb01g000700	28.2541	29.5449	47.7006	33.3789	38.83	40.6089	-0.47924	6.10167	0.00216321	0.0105411
Sb01g000720	22.0555	24.9394	19.9561	22.1992	22.5563	19.4891	0.158248	5.14224	0.345308	0.65462
Sb01g000725	4.64174	5.04002	4.26161	3.41526	4.87104	5.99666	-0.209758	2.62669	0.466751	0.813223
Sb01g000730	44.8317	45.6498	56.2826	44.0783	50.371	62.886	-0.333479	6.12488	0.0184824	0.0670096
Sb01g000750	21.9978	20.7683	32.7409	22.5728	34.208	37.4528	-0.676095	4.80266	7.00701e-05	0.00048228
Sb01g000760	9.86009	9.50072	20.8966	12.2202	16.0523	16.3856	-0.755136	3.54199	0.0015135	0.00768853
Sb01g000770	279.6	300.692	219.164	247.1	266.69	258.908	0.151732	7.66469	0.310463	0.607564
Sb01g000780	34.8274	36.207	50.3752	36.1271	43.3689	48.6045	-0.409554	4.96552	0.0143827	0.0542812
Sb01g000790	22.7186	25.2001	32.3588	26.7885	32.2707	38.1366	-0.46001	4.39064	0.012746	0.0489791
Sb01g000800	2.71008	2.08552	3.58563	2.24127	3.21046	3.73476	-0.581308	1.97165	0.0429214	0.134371
Sb01g000810	52.6448	58.076	53.7844	56.7788	57.6499	60.0455	-0.033955	5.56216	0.817747	1
Sb01g000820	28.9748	33.0787	37.7667	30.5506	30.9975	38.8731	-0.217042	4.70377	0.229683	0.490584
Sb01g000830	6.08327	6.54623	7.46516	5.76326	7.22354	8.10075	-0.309459	2.33178	0.232972	0.495584
Sb01g000850	82.3404	84.5796	124.233	87.4895	117.099	139.554	-0.582205	6.30071	5.82613e-05	0.000405682
Sb01g000870	4.72823	5.35864	8.78773	4.69599	7.74939	8.67937	-0.770201	3.11249	0.00333201	0.0153835
Sb01g000880	18.7111	21.3187	27.5682	22.6261	26.5417	24.1181	-0.31994	4.26961	0.127801	0.317467
Sb01g000890	11.4458	8.97934	10.2279	10.3258	12.399	8.20595	-0.00361925	2.74935	0.993609	1
Sb01g000900	4.90121	5.15588	10.2573	6.27021	8.4413	10.5205	-0.838662	2.47996	0.00170859	0.00854999
Sb01g000910	73.6912	76.4402	72.9176	73.7484	77.2725	68.1988	0.0358514	6.00784	0.801667	1
Sb01g000940	12.2242	12.7449	11.668	17.2631	8.57968	10.7835	0.445569	6.11206	0.013008	0.0498506
Sb01g000950	42.4387	43.3615	70.0079	45.0922	67.475	57.9677	-0.578292	5.01681	0.00537729	0.0232335
Sb01g000960	253.191	274.304	200.825	256.812	213.108	204.544	0.342683	7.56921	0.0154087	0.0575902
Sb01g000970	7.35182	7.2414	6.49528	7.23076	5.36922	5.97036	0.291304	2.46689	0.255315	0.529081
Sb01g000990	5.79496	2.49104	7.49455	4.5359	8.27524	4.7342	-0.676073	3.55523	0.0455922	0.141108
Sb01g001010	34.741	35.6277	36.8262	33.6457	34.3187	41.0824	-0.109758	4.7979	0.545776	0.894137
Sb01g001020	42.6982	46.9533	33.8577	39.8359	38.6916	34.4545	0.274973	5.4188	0.0715204	0.201651
Sb01g001040	62.1877	63.7533	78.7369	61.9817	87.9279	95.552	-0.480729	6.32134	0.000572096	0.00324048
Sb01g001050	232.808	240.212	233.301	223.38	254.374	250.939	-0.0849365	7.88485	0.522187	0.872785
Sb01g001060	26.0629	27.1697	24.2177	27.3755	24.8257	25.3017	0.116646	4.73087	0.516482	0.869448
Sb01g001070	18.0192	17.4952	17.5167	17.3165	18.9306	19.0683	-0.0716464	4.04451	0.72953	1
Sb01g001080	366.495	362.534	396.859	369.195	416.391	425.053	-0.173195	8.09881	0.243323	0.511208
Sb01g001100	208.359	233.695	261.222	202.648	269.54	332.736	-0.421616	7.47437	0.00352708	0.0161337
Sb01g001110	9.60061	8.89244	8.11175	8.51148	7.0298	6.8909	0.293665	3.1357	0.268215	0.547441
Sb01g001140	53.7692	45.476	70.4782	55.3113	61.746	65.9632	-0.358589	5.63157	0.0333577	0.109448
Sb01g001170	17.529	30.6746	21.1023	29.0298	19.8163	18.8579	0.369847	4.50865	0.0915705	0.244879
Sb01g001180	1343.83	1237.82	418.343	1570.43	313.297	332.183	1.96459	9.07967	7.33202e-20	2.19496e-18
Sb01g001200	2691.23	2565.43	627.485	2827.68	484.724	518.79	2.30938	10.0645	1.65353e-43	2.23829e-41
Sb01g001220	581.284	441.349	198.444	713.95	144.111	122.221	1.90165	7.71967	1.29092e-07	1.33512e-06
Sb01g001230	1709.6	1879.43	453.935	2001.88	249.862	433.443	2.29754	10.7562	2.11999e-29	1.22198e-27
Sb01g001240	254.056	206.032	81.529	264.283	67.5027	61.4131	1.78342	6.85701	9.21558e-27	4.56191e-25
Sb01g001260	28.2541	33.1656	12.2852	37.141	6.22719	8.62677	1.86093	4.86774	1.0264e-10	1.46172e-09
Sb01g001270	124.462	116.413	100.721	107.501	121.887	107.23	0.0788051	6.4683	0.574233	0.910335
Sb01g001280	4.58408	5.64829	8.99346	4.16235	8.77341	9.15279	-0.903725	4.52747	6.16706e-06	5.07082e-05
Sb01g001290	8.41855	7.47313	16.9877	7.41753	18.3218	15.7544	-1.13113	3.90198	2.85812e-07	2.8239e-06
Sb01g001300	29.3208	28.676	28.5381	23.8268	29.42	30.22	-0.108172	4.80854	0.544224	0.89258
Sb01g001310	26.4954	25.7215	31.1538	25.908	27.6487	35.0331	-0.264446	4.63942	0.139235	0.338482
Sb01g001315	8.21674	7.73382	5.87808	5.68321	6.67001	6.81199	0.159174	2.81919	0.554625	0.900878
Sb01g001320	20.2103	24.5049	19.2507	21.7456	18.8753	24.0918	0.0948989	3.91625	0.669041	1
Sb01g001330	28.0522	26.967	30.7718	26.0948	37.7783	32.2978	-0.314238	4.80455	0.0762077	0.211807
Sb01g001340	9.6871	10.6014	14.4307	11.3131	11.8178	13.4925	-0.330254	3.16545	0.175877	0.40237
Sb01g001350	42.3522	36.6994	29.0671	43.0377	36.8373	23.3291	0.452404	4.42491	0.0384251	0.122931
Sb01g001360	3.63266	4.02622	4.23222	4.45585	4.20681	6.31227	-0.284484	2.46646	0.321836	0.622582
Sb01g001380	22.9204	23.1725	21.5138	20.7317	23.8017	25.5121	-0.0842832	4.72431	0.646544	0.979232
Sb01g001390	63.6004	69.6044	59.398	76.7634	56.9026	54.3644	0.299169	6.69289	0.033647	0.110259
Sb01g001400	19.1724	23.7228	20.103	22.4927	21.4215	22.1193	0.0389155	4.86172	0.838478	1
Sb01g001420	17.0678	14.2511	17.6342	14.0079	19.9547	17.464	-0.280555	4.21762	0.169436	0.391266
Sb01g001440	178.318	192.824	137.576	152.193	181.308	169.616	0.099263	7.26459	0.507578	0.862758
Sb01g001450	7.5248	7.47313	3.02721	7.0173	2.38017	2.57751	1.46269	2.33602	1.9722e-07	1.98904e-06
Sb01g001470	23.9006	17.5821	9.16981	25.6679	7.0298	4.7342	1.68215	3.84033	1.02749e-07	1.07616e-06
Sb01g001480	3.2867	3.27311	4.87881	3.25517	2.87834	4.7079	-0.344299	3.06879	0.224379	0.482436
Sb01g001500	145.047	147.696	170.876	155.555	173.254	190.552	-0.254232	7.0171	0.0517572	0.156286
Sb01g001520	25.1115	27.4594	24.0707	27.0286	22.3348	25.3806	0.148999	4.6805	0.420095	0.753076
Sb01g001550	37.3645	38.2636	38.5014	39.8625	37.972	37.2687	0.0220963	5.25486	0.890784	1
Sb01g001560	16.1452	17.727	21.7489	18.4104	22.833	25.9855	-0.432695	4.54522	0.0194147	0.069824
Sb01g001580	57.6325	55.7588	40.0297	48.4808	54.4948	55.4954	0.109342	7.00766	0.50346	0.858531
Sb01g001585	25.3998	24.1573	16.8113	20.1447	21.5322	23.3291	0.175775	5.86517	0.327519	0.629849
Sb01g001590	56.2198	57.0623	47.2304	52.483	55.7679	57.6258	0.0452129	6.69828	0.760921	1
Sb01g001600	646.268	630.089	890.059	651.168	938.036	1032.5	-0.569572	9.17114	1.60403e-05	0.000123476
Sb01g001610	658.031	646.947	952.249	679.931	977.917	1121.27	-0.620418	9.23092	4.55619e-06	3.81267e-05
Sb01g001615	23.151	26.098	26.4514	24.227	27.1229	28.1159	-0.152963	4.59205	0.401092	0.727756
Sb01g001620	12.1377	13.7876	15.5475	14.2481	14.5024	15.8596	-0.192343	4.66212	0.302033	0.595728
Sb01g001630	6.31392	7.79175	4.61429	6.16349	4.15146	6.20707	0.435775	2.25494	0.15321	0.363192
Sb01g001640	66.8295	69.2857	80.6179	66.0374	84.8004	88.8978	-0.331246	6.43879	0.0194134	0.069824
Sb01g001660	486.056	555.271	336.138	453.75	377.893	380.472	0.44991	8.28568	0.00205262	0.0100773
Sb01g001670	85.6847	80.9009	82.9397	79.7785	94.2104	91.2123	-0.123475	6.427	0.358477	0.672489
Sb01g001710	15.2803	14.28	11.7856	15.4221	11.1536	9.96813	0.451212	3.68312	0.0402279	0.127559
Sb01g001720	37.5087	33.4842	45.9666	38.5285	45.666	51.4976	-0.386085	5.17558	0.0182877	0.0663957
Sb01g001740	7.6113	7.67589	9.90457	7.0173	8.63503	9.12649	-0.31067	3.58077	0.17499	0.400799
Sb01g001760	36.3843	38.756	78.7369	39.5957	74.1174	84.9	-1.05107	6.08717	2.52732e-13	4.55963e-12
Sb01g001770	34.5391	38.2636	46.5544	38.7686	41.7083	49.3409	-0.302512	5.13438	0.0731239	0.204961
Sb01g001810	64.9843	68.9961	54.5486	52.483	65.7314	59.5195	0.0522917	5.57946	0.744548	1
Sb01g001840	162.836	166.176	214.432	154.034	232.841	231.766	-0.491364	7.49093	0.00082662	0.00450508
Sb01g001850	1189.29	1277.76	1444.95	1180.72	1494.94	1569.47	-0.30591	10.0691	0.0212064	0.0752178
Sb01g001870	6.25625	6.54623	10.6687	7.84444	9.32694	10.3363	-0.553944	3.91146	0.00978722	0.0391029
Sb01g001890	14.9631	12.9766	31.918	12.6738	36.09	37.3213	-1.37497	4.63939	3.06215e-13	5.48671e-12
Sb01g001905	21.0464	19.7835	24.2177	23.7201	20.0654	24.7494	-0.096643	4.71258	0.600978	0.932138
Sb01g001920	16.0587	21.9559	21.3374	17.5299	21.5876	21.1724	-0.206706	4.66383	0.296025	0.586667
Sb01g001930	76.9202	81.4803	104.718	77.9908	104.036	107.388	-0.419402	6.40139	0.00154538	0.00783004
Sb01g001940	5.27601	4.80829	5.61357	3.49531	5.64598	6.10186	-0.355881	3.94633	0.123988	0.310042
Sb01g001980	19.6337	17.9876	3.49746	17.5566	2.9337	2.70902	2.59368	3.07273	2.21829e-23	8.61182e-22
Sb01g001990	5.04537	3.73656	2.58636	4.80272	1.02403	2.3934	1.1777	4.01095	8.95128e-05	0.000601254
Sb01g002020	4.06512	3.7076	10.1397	4.61594	8.9118	8.73198	-1.16307	4.97111	9.7348e-09	1.14673e-07
Sb01g002040	3133.32	3538.18	3739.61	3289.73	3795.26	4172.94	-0.233078	11.0628	0.0892452	0.239963
Sb01g002050	278.418	287.339	318.798	329.52	309.477	280.817	-0.022042	8.88888	0.870034	1
Sb01g002060	22.3149	24.9973	20.4851	21.7456	19.0967	21.4091	0.179039	4.08804	0.373709	0.692669
Sb01g002070	4.90121	3.96829	5.26088	5.01617	5.06478	5.20762	-0.161198	2.82617	0.544241	0.89258
Sb01g002090	8.18791	9.76141	7.20065	9.39198	7.94312	6.9435	0.307818	2.79106	0.319941	0.620151
Sb01g002100	6.54456	6.74899	5.37844	6.40362	6.53163	6.9172	0.0642954	3.49175	0.790854	1
Sb01g002120	7.64013	7.84968	9.787	8.11125	10.7108	7.86404	-0.264612	2.8197	0.318028	0.617111
Sb01g002140	47.6283	41.7974	53.4318	46.8265	51.0076	57.7836	-0.251695	6.1527	0.0830377	0.226677
Sb01g002150	88.366	89.6775	98.546	81.8596	107.108	100.234	-0.235064	6.91298	0.13908	0.33816
Sb01g002170	201.007	215.736	241.707	172.684	290.685	252.228	-0.41271	7.48221	0.0171188	0.0627953
Sb01g002180	259.245	257.852	246.85	263.749	271.118	218.799	0.0838477	7.84026	0.613698	0.945357
Sb01g002190	51.0014	40.2622	35.2391	45.3323	37.031	34.6649	0.353168	5.49088	0.0234486	0.0819315
Sb01g002200	222.803	205.221	191.949	195.124	230.987	190.394	0.0228913	7.61492	0.874692	1
Sb01g002210	61.467	66.534	33.4757	65.3703	31.9939	33.0079	0.973473	5.6684	7.86704e-12	1.2467e-10
Sb01g002220	6.83287	5.01105	12.0207	9.71216	12.5097	7.52212	-0.570746	3.9794	0.0473297	0.145572
Sb01g002230	15.828	16.858	15.8708	18.0102	13.3677	17.3587	0.121614	4.38799	0.523858	0.874242
Sb01g002240	38.0853	43.6512	25.1582	34.5262	26.1542	32.14	0.477938	5.09193	0.0117017	0.0454904
Sb01g002250	14.0694	15.0042	13.1669	12.3803	12.4544	12.6771	0.114044	3.10225	0.627861	0.959396
Sb01g002260	33.9625	34.2663	46.4368	40.5296	43.9224	47.6576	-0.343537	4.96709	0.0417238	0.131469
Sb01g002270	49.7329	45.6498	61.1614	53.7637	51.3674	55.7847	-0.174309	4.95778	0.406561	0.734505
Sb01g002280	93.5843	75.3395	115.093	82.2332	105.226	115.12	-0.41745	6.36844	0.0034937	0.0160126
Sb01g002300	27.6486	31.4856	21.8959	28.923	27.0952	23.145	0.287563	4.84939	0.103214	0.268541
Sb01g002390	163.96	175.792	195.358	164.893	200.432	237.815	-0.32837	7.25574	0.0157795	0.058738
Sb01g002400	11.9359	7.67589	1.5283	13.2075	0.719586	0.47342	3.59462	3.57834	1.74645e-16	4.02121e-15
Sb01g002420	32.4922	31.0801	29.1847	31.5645	30.1396	25.1176	0.172193	5.2371	0.313121	0.610989
Sb01g002430	97.8224	101.843	104.6	105.366	129.775	92.5537	-0.0999653	6.14683	0.554458	0.900731
Sb01g002440	55.5567	53.7602	60.5736	45.5991	68.6928	59.6773	-0.286578	5.55158	0.0755167	0.210316
Sb01g002450	11.071	9.96417	18.3102	10.4326	19.3735	19.1735	-0.853326	3.75987	4.31249e-05	0.000307397
Sb01g002460	4.78589	4.66346	8.08236	7.36416	5.53528	9.2317	-0.441436	3.38151	0.111982	0.286487
Sb01g002470	8.82218	9.61658	9.25798	9.33862	9.0225	9.49471	8.73136e-05	2.99336	1	1
Sb01g002480	71.1829	75.1658	6.93614	70.8667	8.71806	9.59991	3.10246	6.53517	0	0
Sb01g002500	13.7811	12.5711	10.8744	9.87225	13.6168	12.3878	-0.0265084	4.10337	0.910241	1
Sb01g002520	8.85101	9.50072	12.2852	9.76552	12.316	11.8618	-0.374682	3.28528	0.105389	0.273275
Sb01g002530	112.209	112.908	122.764	113.691	124.599	125.904	-0.139742	7.08392	0.269482	0.54917
Sb01g002540	0.230645	0.231725	24.012	0.61368	21.7813	16.3593	-5.82464	2.74664	3.7821e-41	4.30166e-39
Sb01g002550	34.049	32.6442	34.1516	29.1365	44.4759	37.6632	-0.279425	5.58293	0.0854334	0.231831
Sb01g002560	24.0159	20.9132	15.1654	18.9974	19.0137	14.6497	0.388421	5.40338	0.0368767	0.118963
Sb01g002580	5.21835	6.86485	9.99274	7.95116	8.33059	10.5731	-0.527519	4.00307	0.0222646	0.0784231
Sb01g002610	5.10303	4.72139	5.29027	6.59039	6.0888	6.10186	-0.0899525	5.21722	0.655186	0.988534
Sb01g002660	18.4805	14.2511	20.0149	21.6923	15.8032	20.962	-0.0607013	6.90773	0.744111	1
Sb01g002680	56.4504	55.4691	41.2641	49.2812	52.4467	42.2922	0.245074	5.92628	0.119518	0.301526
Sb01g002690	30.3587	29.0525	10.1397	26.1214	13.5061	11.6514	1.27622	4.71611	4.97588e-11	7.29396e-10
Sb01g002710	9.51412	9.38486	9.87518	8.75162	10.434	10.3889	-0.151038	3.13954	0.51536	0.868373
Sb01g002750	51.8664	56.8305	66.0402	55.5514	64.5413	62.7282	-0.234958	6.63038	0.078756	0.217556
Sb01g002770	8.38972	8.19727	9.16981	8.51148	9.32694	8.49527	-0.10467	3.46063	0.648072	0.980891
Sb01g002790	6.1121	5.3876	8.55261	6.27021	5.5076	9.88923	-0.430366	3.2847	0.109161	0.280778
Sb01g002810	212.799	219.791	165.703	191.895	199.076	184.239	0.185745	7.44891	0.171185	0.394235
Sb01g002840	70.3757	68.3878	67.9506	61.2346	77.909	76.0629	-0.150201	6.12664	0.337625	0.643622
Sb01g002850	75.3057	76.9906	79.2071	77.804	83.1675	70.4344	-0.016806	5.81554	0.909243	1
Sb01g002880	7.09234	4.95312	6.7304	5.81662	7.61101	4.5501	-0.0802233	2.65753	0.790841	1
Sb01g002910	46.994	48.9808	45.996	40.1294	52.7235	46.9475	-0.0981487	5.76385	0.518162	0.870334
Sb01g002920	27.7351	22.8828	21.5432	26.8152	22.0304	20.1204	0.28193	4.69395	0.113678	0.289998
Sb01g002930	7.8996	7.73382	7.93541	8.99175	4.67731	8.91608	0.193836	4.71307	0.40552	0.733481
Sb01g002950	8.56271	10.5724	8.64078	10.3258	8.71806	9.17909	0.150693	4.50758	0.487816	0.839514
Sb01g002960	103.473	104.508	118.884	105.206	104.063	117.987	-0.122454	6.02691	0.46194	0.80731
Sb01g002980	81.3313	85.5354	52.3737	69.9329	63.4066	53.8384	0.481234	6.06976	0.00276955	0.0131015
Sb01g003010	4.78589	3.96829	3.76197	3.78881	4.87104	4.28708	-0.0439907	4.15271	0.864089	1
Sb01g003040	13.7234	12.0207	16.2235	16.0091	12.233	15.3862	-0.0698786	4.46109	0.726643	1
Sb01g003060	4.23811	5.04002	5.05515	5.04285	3.84702	5.68104	-0.0262521	2.57872	0.926399	1
Sb01g003070	40.9107	42.4057	46.525	42.7175	45.7491	48.3415	-0.157944	5.42632	0.276621	0.559528
Sb01g003090	13.1756	13.1794	21.5432	17.1831	14.364	19.4102	-0.344978	3.39785	0.178237	0.405966
Sb01g003100	13.6657	12.1945	11.0214	12.7005	10.4893	9.49471	0.315112	6.18633	0.0363562	0.117652
Sb01g003110	29.8109	32.4415	23.3654	31.271	22.5286	28.3	0.333765	4.60375	0.0787901	0.217633
Sb01g003120	2.76774	4.28691	12.1382	4.32244	5.17548	9.07389	-1.21191	3.78434	6.64733e-05	0.000458637
Sb01g003130	4.09395	2.6938	5.87808	4.34913	4.53893	4.94461	-0.462087	3.68009	0.0896538	0.240795
Sb01g003140	30.8488	34.4401	30.7718	30.4706	34.8446	40.2407	-0.144917	5.02832	0.429601	0.765608
Sb01g003190	9.51412	10.8621	3.32112	9.76552	2.04805	2.44601	1.94701	2.74669	1.23344e-07	1.27964e-06
Sb01g003230	49.041	51.5009	38.9129	44.2917	45.8874	40.5826	0.207866	5.71197	0.163775	0.381432
Sb01g003240	21.9113	21.6663	28.685	20.8385	29.1986	30.7986	-0.461303	4.4146	0.00953279	0.0382526
Sb01g003250	451.719	499.917	450.966	425.387	512.428	489.359	-0.0772594	8.98752	0.569124	0.910335
Sb01g003290	65.1861	59.0029	63.9241	59.4203	68.499	68.4355	-0.129616	5.97616	0.37172	0.690112
Sb01g003310	154.994	140.454	123.822	122.709	149.812	129.244	0.0536262	7.02561	0.716021	1
Sb01g003320	22.8627	21.2318	17.7518	23.9069	14.4471	14.7812	0.533951	5.02741	0.00252293	0.0120743
Sb01g003340	5.39133	3.47587	1.8516	6.11012	0.830292	1.49916	1.84013	2.81189	3.12894e-06	2.67293e-05
Sb01g003350	10.7827	9.64555	12.3734	11.3397	12.1499	11.6514	-0.186999	3.96091	0.374601	0.69402
Sb01g003380	49.2716	52.3409	68.8323	53.3635	65.51	66.5156	-0.374038	5.83957	0.00968124	0.0387523
Sb01g003390	16.1452	19.2042	18.369	12.8339	16.9933	21.5143	-0.239885	4.34446	0.25322	0.525862
Sb01g003400	4.95887	5.79312	11.7856	7.65766	11.3473	10.4942	-0.867676	4.05646	0.000514143	0.00294707
Sb01g003410	351.849	354.684	416.815	320.928	417.166	424.448	-0.292556	8.22793	0.0207436	0.0738148
Sb01g003420	33.9625	32.6153	29.508	36.3672	32.4367	29.8781	0.164991	4.65558	0.376842	0.696882
Sb01g003422	74.1525	79.3368	54.7543	86.4489	56.0447	60.3348	0.487504	5.36147	0.00505651	0.0220605
Sb01g003424	17.9615	17.9587	13.5784	17.7967	11.8178	15.0705	0.40842	3.34229	0.102207	0.266553
Sb01g003426	11.6764	11.4993	8.22931	12.3537	8.10918	10.8361	0.386259	2.84096	0.146254	0.350771
Sb01g003428	13.7522	17.9007	9.66944	16.4093	10.0189	11.9407	0.603232	3.15934	0.0255071	0.0877102
Sb01g003430	157.819	177.646	122.823	163.426	128.612	147.839	0.321285	7.00433	0.0612442	0.179242
Sb01g003440	0.720767	0.695175	38.5896	1.12063	42.76	20.4886	-5.31829	3.46625	2.46017e-30	1.50207e-28
Sb01g003450	3.83448	3.18622	4.96698	5.17626	4.78801	5.78625	-0.348293	3.55227	0.187015	0.421275
Sb01g003480	27.9946	29.8056	7.23004	29.0564	7.61101	6.23337	2.04318	4.81743	1.18614e-28	6.65648e-27
Sb01g003490	51.7799	54.8898	50.6691	52.3496	52.8342	51.0768	0.0408208	6.50219	0.798539	1
Sb01g003500	13.9252	13.2662	19.8091	12.994	19.0414	22.0403	-0.599635	3.97382	0.00273316	0.0129492
Sb01g003510	74.0371	76.7878	100.545	74.0952	107.855	99.9706	-0.455243	6.35964	0.00151398	0.00768927
Sb01g003520	1.1244	1.50621	128.965	8.83166	80.3999	49.4724	-4.49393	5.97134	5.91792e-14	1.12497e-12
Sb01g003570	131.583	147.377	121	128.873	113.75	148.733	0.0887173	6.91604	0.563356	0.908507
Sb01g003620	19.7202	14.5118	20.6027	13.4209	17.4915	23.1187	-0.361629	4.43313	0.0869277	0.235145
Sb01g003630	387.772	369.775	471.334	392.462	494.771	470.422	-0.320934	8.041	0.0735746	0.205919
Sb01g003640	16.8659	20.5945	33.123	21.719	24.632	27.511	-0.526418	5.62209	0.00810812	0.0331938
Sb01g003650	9.34114	8.19727	9.08164	8.80498	8.60736	10.8361	-0.115137	4.03066	0.595665	0.926786
Sb01g003660	100.215	98.4831	131.346	92.5857	130.356	155.44	-0.518184	6.98288	0.000381089	0.00224386
Sb01g003670	6.31392	4.95312	15.0773	7.57762	15.1667	13.5714	-1.2158	3.84231	2.55255e-07	2.53822e-06
Sb01g003680	14.8766	11.6731	20.5145	14.7283	21.809	21.8825	-0.637063	4.94198	0.000835406	0.00454904
Sb01g003690	4.12279	4.57657	4.14405	3.78881	4.67731	4.26078	-0.0680572	5.08456	0.747066	1
Sb01g003700	711.483	709.252	495.552	652.342	517.272	436.757	0.516142	9.39202	0.000281078	0.00170391
Sb01g003710	35.1446	28.1835	10.4336	36.0204	10.6277	8.96869	1.72602	4.84318	8.19448e-11	1.17685e-09
Sb01g003720	63.7446	62.6236	58.1048	56.3786	60.888	54.6011	0.0740862	5.74296	0.613434	0.945168
Sb01g003740	50.7708	55.0057	48.4648	50.8821	47.4373	56.2581	0.0418697	7.58147	0.78601	1
Sb01g003750	43.073	34.3532	54.7837	40.743	42.4556	60.7556	-0.418999	5.26611	0.0234184	0.0818514
Sb01g003760	9.60061	7.21244	11.521	7.65766	10.1019	11.0465	-0.416801	3.07813	0.0969529	0.256088
Sb01g003770	418.765	417.076	358.622	373.278	454.778	365.98	0.0359119	8.75908	0.817888	1
Sb01g003780	26.7837	20.189	26.3926	23.9069	34.5955	19.8048	-0.188668	4.33441	0.435387	0.772945
Sb01g003790	28.773	29.2263	34.7982	26.6017	35.1767	33.7444	-0.293969	4.81725	0.105503	0.273493
Sb01g003800	20.6716	20.5945	24.2471	21.4255	22.3625	25.854	-0.208975	4.57672	0.242669	0.510136
Sb01g003820	9.42763	11.818	16.7819	10.1657	15.2497	20.2519	-0.73524	4.27884	0.000542484	0.0030923
Sb01g003850	8.04376	9.29796	8.08236	8.85834	7.38959	13.1243	-0.126872	2.79843	0.657959	0.991574
Sb01g003860	7.8996	8.77658	6.40711	9.57875	7.33424	9.73142	0.160356	6.12742	0.377977	0.698524
Sb01g003870	7.43831	7.18347	13.549	9.01843	10.434	9.88923	-0.517525	3.97446	0.0218972	0.0772651
Sb01g003880	39.4404	26.8222	17.1934	33.8858	18.1557	10.2048	1.13659	4.02122	0.000684398	0.00380871
Sb01g003900	248.001	254.781	282.559	253.824	290.823	301.49	-0.20954	7.87029	0.0921817	0.246001
Sb01g003910	5.449	4.83726	10.1103	5.7099	11.0982	7.57473	-0.846553	2.55423	0.00482393	0.021138
Sb01g003940	7.75545	9.21106	9.52249	9.39198	9.54835	7.12761	0.00947127	3.13323	0.975512	1
Sb01g003970	36.2401	36.0622	40.6763	36.2605	39.5496	46.3426	-0.221482	5.22502	0.176291	0.403179
Sb01g003980	16.8948	17.4373	15.9002	16.0357	17.8513	20.0152	-0.0945421	3.69643	0.672822	1
Sb01g004000	66.2817	70.3864	57.9285	66.8378	61.8844	61.7551	0.164478	6.38201	0.243087	0.51084
Sb01g004010	1.52803	1.12966	3.76197	2.88163	3.68096	3.57695	-0.987371	1.56194	0.0055755	0.0239893
Sb01g004016	10.4367	10.2249	12.9612	9.81889	11.4857	12.8876	-0.292615	3.81671	0.159889	0.375312
Sb01g004020	40.3629	43.796	39.5007	34.6062	38.8853	43.055	-0.0323903	5.17625	0.84813	1
Sb01g004030	52.7025	54.3395	57.1349	55.1512	53.0556	50.6034	0.012643	5.7038	0.930688	1
Sb01g004040	11.7917	13.8456	13.9017	10.6193	13.7552	17.7533	-0.32534	3.87835	0.143946	0.347125
Sb01g004100	19.0571	22.3615	8.08236	16.2492	9.46532	8.54787	1.14326	3.61547	7.99093e-07	7.45352e-06
Sb01g004130	7.29416	6.86485	1.14623	6.37694	1.07938	0.815335	2.75384	2.78628	2.77885e-16	6.29602e-15
Sb01g004140	6.74638	6.22761	8.11175	5.89667	7.33424	8.88978	-0.36718	3.36461	0.132421	0.326024
Sb01g004150	21.4788	26.2428	25.746	22.0658	25.4346	18.4371	0.00376467	5.31236	0.987725	1
Sb01g004170	14.127	10.4566	13.9017	12.5938	15.9416	11.3884	-0.149077	3.60153	0.58618	0.917894
Sb01g004200	0.980243	0.955865	17.7812	6.96394	6.9191	4.81311	-1.72569	5.12286	0.00267707	0.0127136
Sb01g004210	17.0678	19.407	41.9107	24.2537	37.3078	42.8971	-1.00717	6.41121	8.3642e-10	1.09615e-08
Sb01g004250	614.007	623.572	897.642	693.859	885.866	873.75	-0.460253	8.81105	0.0063735	0.0269757
Sb01g004260	536.712	543.511	846.973	629.716	807.403	818.097	-0.531996	8.66411	0.00194956	0.00961717
Sb01g004270	13.3198	10.109	42.381	14.7016	26.6524	33.0079	-1.41944	4.5045	2.33184e-08	2.64337e-07
Sb01g004320	0.778428	0.695175	48.3472	2.40136	51.4227	30.0359	-5.05517	4.76367	1.00723e-35	8.47866e-34
Sb01g004340	20.4409	25.7794	27.7152	21.0519	26.1819	32.3767	-0.359114	4.60886	0.0709847	0.200465
Sb01g004350	36.6149	37.1918	47.5537	39.0354	58.4525	57.7047	-0.536892	5.31252	0.000660178	0.00368659
Sb01g004360	56.8541	52.8912	94.3432	52.4297	80.1508	87.4513	-0.691667	6.24131	8.15977e-06	6.58345e-05
Sb01g004370	29.0325	29.7477	28.0091	23.7201	30.6654	29.7729	-0.100761	5.36241	0.546081	0.894348
Sb01g004375	167.333	181.267	95.4894	151.259	114.248	111.175	0.639207	6.96861	5.97356e-06	4.91886e-05
Sb01g004390	263.829	271.089	192.86	228.102	229.88	217.668	0.252686	7.53856	0.141732	0.343086
Sb01g004400	23.2663	20.1311	19.2213	24.2537	20.0654	16.2804	0.284105	4.29506	0.207096	0.454118
Sb01g004420	51.5492	51.7036	47.6125	46.6664	59.4212	56.0214	-0.121394	6.12711	0.418106	0.750496
Sb01g004430	79.5438	73.3699	52.3149	67.9584	60.4729	52.9442	0.414254	5.96585	0.00643631	0.0271908
Sb01g004460	24.3907	23.7518	20.0443	25.2409	22.4732	20.2782	0.2248	5.4459	0.14864	0.354665
Sb01g004480	64.869	66.0126	36.4147	59.4203	39.7156	36.9531	0.750748	6.46952	1.6788e-07	1.71244e-06
Sb01g004510	64.5519	58.7133	19.6916	60.0606	17.5745	19.5154	1.69076	6.33141	2.44839e-33	1.7945e-31
Sb01g004520	9.57178	7.64692	9.14042	6.99062	9.93582	5.73365	-0.0349749	3.41149	0.901508	1
Sb01g004530	139.454	136.515	139.017	130.847	165.062	137.213	-0.117371	6.86817	0.410828	0.740405
Sb01g004540	58.2956	58.7133	87.0838	59.6337	85.2709	83.2431	-0.532972	6.19367	0.000170572	0.00108305
Sb01g004550	187.745	178.486	118.091	154.034	153.299	121.459	0.405204	7.16101	0.0059828	0.0255639
Sb01g004563	13.0315	12.2525	19.1625	15.3153	17.8789	24.3285	-0.595917	3.53183	0.016345	0.0604526
Sb01g004566	21.9978	21.9849	29.8313	23.3999	23.2482	33.6391	-0.363945	4.37222	0.071747	0.202085
Sb01g004600	10.3502	8.42899	18.9568	10.2725	20.3421	18.1478	-0.983006	4.45551	1.76772e-07	1.79614e-06
Sb01g004620	8.82218	8.11037	8.61139	8.56484	7.99847	8.78458	0.00583505	2.72437	0.986343	1
Sb01g004630	6.19859	5.35864	24.8937	6.16349	23.9401	23.8288	-2.03479	4.25448	7.35704e-24	2.97148e-22
Sb01g004640	129.334	130.2	179.752	159.21	160.246	181.425	-0.316312	6.80275	0.0374389	0.1204
Sb01g004650	57.0271	58.1629	50.0519	47.0133	55.076	60.8608	-0.0335738	5.60972	0.832444	1
Sb01g004660	4.06512	3.18622	5.64296	4.40249	3.65328	4.39229	-0.231147	2.5713	0.549453	0.897407
Sb01g004700	91.5662	84.9272	78.296	85.1148	82.9738	67.3835	0.19431	6.82599	0.168872	0.390336
Sb01g004710	29.3208	27.3435	22.3955	23.2932	25.739	23.4343	0.159625	4.46029	0.401044	0.727756
Sb01g004720	26.2647	27.3725	30.4191	26.0681	32.0769	36.8742	-0.318341	4.9183	0.064471	0.186543
Sb01g004730	80.8412	77.4251	108.862	72.8946	100.659	114.2	-0.485894	6.24253	0.0015553	0.00786861
Sb01g004740	53.2502	55.8457	13.6959	52.9366	14.8069	13.7292	1.9396	4.42413	7.8951e-12	1.24998e-10
Sb01g004750	36.9033	40.8415	38.9717	35.0065	41.0164	41.2139	-0.104413	5.11176	0.535491	0.884285
Sb01g004760	0.0288307	0.0579312	3.85014	0.346863	3.21046	3.81366	-4.58056	2.3152	1.73891e-20	5.47565e-19
Sb01g004800	61.5535	64.3036	94.2256	62.9689	86.9038	109.912	-0.624209	5.92127	5.42627e-05	0.000379627
Sb01g004830	6.16976	6.60416	5.23149	5.52312	6.25486	7.31171	-0.040068	2.62947	0.889055	1
Sb01g004840	263.858	265.875	198.356	246.032	239.096	211.277	0.257966	7.76737	0.0515925	0.155961
Sb01g004860	57.892	57.4098	60.1034	49.548	66.1742	50.4456	-0.100333	6.37845	0.551051	0.898261
Sb01g004870	4.90121	3.24415	3.08599	4.21572	3.34884	2.2356	0.512305	2.12228	0.0953133	0.252547
Sb01g004875	168.285	182.628	121.647	154.114	116.739	179.716	0.272389	7.65722	0.136571	0.333849
Sb01g004880	333.628	382.925	303.926	354.44	296.497	323.399	0.213248	8.5162	0.108063	0.278609
Sb01g004920	5.67964	3.93932	3.40929	6.24353	3.65328	3.47175	0.590572	2.13326	0.0519042	0.156597
Sb01g004930	37.2781	42.7532	41.5874	34.5529	43.5626	50.9453	-0.248544	6.03418	0.108208	0.278876
Sb01g004940	6.83287	4.25794	1.79281	9.01843	0.276764	0.789034	2.81529	2.22973	2.45665e-08	2.77561e-07
Sb01g004970	10.1196	11.6731	7.20065	10.3792	8.30291	8.86348	0.400122	3.55005	0.0807642	0.221932
Sb01g004990	8.15908	9.44279	5.5254	9.17852	4.06843	4.33969	0.943398	4.38246	1.59909e-05	0.000123259
Sb01g005000	75.594	81.3644	62.7779	58.5131	75.4181	79.3505	-0.0140956	6.01959	0.932846	1
Sb01g005010	157.675	164.959	208.319	153.634	199.63	204.149	-0.361989	6.96888	0.0691233	0.196307
Sb01g005020	298.513	361.404	410.848	302.224	418.024	465.53	-0.427989	7.93129	0.00386063	0.0174405
Sb01g005110	21.6807	14.6566	6.02503	19.1308	8.57968	3.47175	1.61763	3.83256	1.02665e-06	9.43634e-06
Sb01g005120	46.5904	47.9091	52.2855	40.2094	57.7883	57.1261	-0.31193	5.74543	0.0406993	0.128814
Sb01g005130	0.86492	1.24552	11.7268	1.92109	11.9562	11.2043	-3.10535	2.95552	1.23366e-23	4.8841e-22
Sb01g005160	10.7538	9.50072	8.08236	10.646	10.7108	9.4158	0.131181	4.03843	0.544374	0.892669
Sb01g005170	34.2797	38.4374	32.447	36.7675	33.9589	35.8221	0.0988218	5.0094	0.550871	0.898261
Sb01g005180	96.6692	102.393	84.7031	94.4267	95.788	94.237	0.0951997	6.47048	0.474344	0.822406
Sb01g005200	36.5285	39.5381	33.2405	32.9787	34.5678	37.6106	0.0485652	4.68667	0.792829	1
Sb01g005210	483.894	492.792	671.453	475.469	650.34	665.34	-0.452493	8.46551	0.000310178	0.00186403
Sb01g005220	4.93004	4.22898	3.76197	3.81549	2.54623	2.47231	0.563993	1.86651	0.0690185	0.196154
Sb01g005250	21.5365	21.7532	19.8679	21.799	18.3218	18.9105	0.189004	5.38228	0.240126	0.506337
Sb01g005260	31.1371	28.2704	27.1273	31.8847	30.1119	26.117	0.131301	4.99694	0.452201	0.795123
Sb01g005280	75.2192	77.6858	64.7177	62.2752	78.684	79.6398	-0.0519884	6.06341	0.743959	1
Sb01g005290	17.0966	18.3932	20.0149	17.2898	20.3421	20.3308	-0.201456	4.04599	0.301539	0.594889
Sb01g005300	2.59476	4.72139	17.0758	33.4589	7.25121	5.26023	0.4633	4.49305	0.467687	0.814438
Sb01g005320	9.91775	9.269	9.58127	9.63211	10.7108	10.7572	-0.107693	3.07632	0.660811	0.994639
Sb01g005330	5.59315	6.57519	4.43795	5.7099	5.34154	5.70735	0.205853	3.97469	0.366452	0.68264
Sb01g005340	113.016	131.736	113.241	118.734	107.135	117.014	0.107446	6.93334	0.426295	0.76122
Sb01g005360	534.319	616.446	705.546	528.539	733.701	824.014	-0.430554	8.71298	0.00418656	0.0186895
Sb01g005370	502.98	512.489	83.5863	452.976	78.2135	90.134	2.54308	7.75076	0	0
Sb01g005450	3.48851	3.36001	14.4601	3.22849	16.9933	16.7275	-2.25667	3.32499	1.8383e-20	5.7779e-19
Sb01g005460	7.98609	8.60279	7.37699	8.53816	8.49665	9.46841	-0.0127271	3.25798	0.964204	1
Sb01g005470	47.2823	45.8236	56.7235	41.0632	68.5267	56.1792	-0.435425	5.2447	0.00965073	0.0386529
Sb01g005500	16.8659	13.2373	23.1009	16.436	20.5912	21.9351	-0.495559	3.97876	0.0226253	0.0794797
Sb01g005550	48.4355	46.7215	38.09	36.7941	50.3157	48.2626	-0.0510581	5.63041	0.761432	1
Sb01g005560	1.38387	1.41931	22.4543	1.38745	22.1134	20.4623	-3.95251	3.67473	0	0
Sb01g005570	69.7702	64.3036	54.3429	71.0535	69.357	49.1831	0.246799	6.32477	0.110076	0.282611
Sb01g005580	8.62037	9.1821	10.9626	8.64489	10.7661	11.5199	-0.33028	4.513	0.0808236	0.222059
Sb01g005590	66.6853	69.054	73.6524	63.6894	79.6803	82.8749	-0.244298	6.03589	0.0821517	0.224847
Sb01g005600	48.9545	51.6746	59.9858	51.7359	49.2086	66.0684	-0.202019	5.61339	0.192987	0.431329
Sb01g005610	103.329	110.533	37.7961	118.787	32.6028	35.8484	1.64656	5.38284	3.37669e-18	8.93653e-17
Sb01g005650	193.194	222.05	99.6923	251.449	96.7013	71.4339	1.31585	7.24812	2.07216e-15	4.39887e-14
Sb01g005660	53.7692	68.7933	19.2507	65.9039	11.8178	8.91608	2.23755	5.41467	3.5378e-19	1.00765e-17
Sb01g005663	52.7025	67.5478	18.3396	63.9028	11.4303	7.54842	2.30374	5.39449	3.82991e-18	1.00889e-16
Sb01g005666	52.7313	67.5478	18.3396	64.1696	11.5411	7.67993	2.29672	5.3961	2.42432e-18	6.5072e-17
Sb01g005670	150.64	188.885	128.759	204.996	54.7716	44.8171	1.25392	7.62646	1.10126e-05	8.70972e-05
Sb01g005675	70.3468	92.5741	11.1977	79.3515	6.42092	4.41859	3.45966	5.09135	2.18053e-30	1.34097e-28
Sb01g005680	879.278	992.825	47.6418	825.4	31.7725	50.6297	4.37441	8.21008	0	0
Sb01g005690	34.3085	35.6856	18.3102	38.7686	21.6706	19.2261	0.877226	4.05986	5.15948e-05	0.000362378
Sb01g005710	5.30484	5.21381	13.4608	5.06953	11.1259	10.7309	-1.17914	3.56883	2.28985e-06	1.99931e-05
Sb01g005730	12.3684	11.0649	21.8665	11.6599	21.9197	15.8859	-0.765361	4.61119	0.000428703	0.00249646
Sb01g005760	5.82379	4.98208	2.41001	5.62985	1.85432	1.55177	1.4999	2.79297	1.82946e-07	1.85665e-06
Sb01g005770	161.423	135.414	135.666	159.29	131.297	78.4826	0.401094	7.05674	0.0406882	0.12879
Sb01g005780	51.751	59.9588	2.35123	58.1129	1.49452	2.91943	4.64648	5.00648	0	0
Sb01g005790	106.731	120.033	130.787	111.743	125.595	162.988	-0.309099	6.3902	0.0527165	0.158597
Sb01g005800	7.55363	8.80554	12.4615	10.8862	11.7071	12.9665	-0.44609	3.78994	0.0536889	0.160741
Sb01g005820	46.5327	55.8457	64.3062	55.0178	58.1758	69.9873	-0.290212	5.60306	0.0645055	0.186603
Sb01g005835	53.9133	54.774	45.0849	55.5247	50.8969	58.3096	0.0897578	7.19996	0.628233	0.959716
Sb01g005840	15.6551	16.7132	16.6644	17.4499	14.9176	18.4634	-0.00660226	4.52409	0.977714	1
Sb01g005845	4.41109	8.89244	7.31821	6.53703	7.05748	10.915	-0.35058	2.61348	0.264927	0.542782
Sb01g005860	142.279	148.68	158.209	164.546	147.847	142.947	0.0208377	7.69396	0.872752	1
Sb01g005870	11.4169	12.4842	14.8128	15.3153	13.6721	14.3867	-0.127955	4.42778	0.511278	0.865133
Sb01g005880	8.41855	8.97934	9.40493	11.0196	8.74574	8.36376	0.100679	3.43454	0.672589	1
Sb01g005890	10.8692	12.4842	8.8759	13.1808	7.74939	7.41692	0.604168	3.92928	0.00554767	0.0238817
Sb01g005900	10.898	12.0497	7.84724	12.7539	7.58333	7.33802	0.649064	3.94288	0.00360603	0.0164344
Sb01g005910	265.415	275.492	227.658	245.819	267.409	257.567	0.0638598	7.69686	0.624701	0.956673
Sb01g005920	121.521	126.667	124.498	117.8	143.945	130.559	-0.124643	7.08626	0.349673	0.660613
Sb01g005930	5.96795	6.4014	7.6709	7.57762	7.61101	7.23281	-0.173952	3.03405	0.473654	0.821724
Sb01g005940	8.33206	8.31313	10.6099	9.76552	10.6277	11.0728	-0.290495	3.39998	0.201672	0.445404
Sb01g005950	6.89053	7.2414	8.93468	9.28525	7.91545	7.57473	-0.0597661	3.39418	0.806363	1
Sb01g005955	5.59315	6.22761	7.37699	7.36416	7.36192	6.9435	-0.175751	2.95854	0.478242	0.827056
Sb01g005960	5.88146	6.4014	7.40638	7.81775	7.41727	6.9961	-0.117393	3.89204	0.586726	0.918495
Sb01g005970	21.2194	21.3766	21.3374	23.8268	21.1448	18.2004	0.130789	4.95393	0.458922	0.803367
Sb01g005980	5.59315	6.22761	7.43577	7.41753	7.44495	6.9961	-0.184603	2.96355	0.451615	0.794544
Sb01g005990	24.9385	21.029	18.4572	32.7652	8.63503	10.31	1.07461	4.89984	7.71812e-05	0.000525918
Sb01g006000	7.03468	7.4152	7.37699	9.9523	7.36192	6.9435	0.171223	3.14585	0.492681	0.845492
Sb01g006010	15.6262	12.2525	8.17053	14.9151	7.61101	7.0487	0.906605	3.34888	0.000126376	0.000823804
Sb01g006020	8.41855	8.95037	10.1691	10.8328	9.21624	8.94238	-0.00571166	3.45821	0.983988	1
Sb01g006030	25.9476	28.1835	23.8062	31.0576	28.5067	27.4058	0.0957077	4.78523	0.594751	0.926196
Sb01g006040	322.327	398.885	756.627	471.974	595.817	871.462	-0.898254	8.58844	2.42496e-07	2.41629e-06
Sb01g006050	79.5726	102.162	139.751	103.605	120.89	176.533	-0.615526	6.99938	0.000329636	0.00197052
Sb01g006060	15.6839	15.5256	22.6894	17.5032	23.857	22.1982	-0.496591	4.76153	0.00384088	0.0173721
Sb01g006070	5.59315	6.22761	7.46516	7.36416	7.36192	6.9698	-0.183323	2.96292	0.459258	0.803832
Sb01g006080	5.59315	6.22761	10.4336	7.36416	7.36192	6.9961	-0.368393	3.37783	0.158224	0.372287
Sb01g006090	18.3651	19.2621	22.4543	21.8524	23.9677	23.6973	-0.237227	4.367	0.194234	0.433219
Sb01g006100	112.44	114.038	54.4898	103.525	63.4066	61.3605	0.880285	6.35697	1.05927e-08	1.24348e-07
Sb01g006110	14.2423	13.469	9.28737	13.7678	8.99482	8.91608	0.608806	4.32099	0.00110814	0.00585181
Sb01g006120	59.1894	60.7698	45.2906	59.4736	45.9151	44.7645	0.400129	6.23118	0.00497346	0.0217484
Sb01g006130	12.945	12.9476	11.8737	15.3687	12.6481	11.6777	0.189071	3.79881	0.374997	0.69449
Sb01g006140	11.9359	9.90624	16.1353	14.755	14.198	12.1774	-0.21527	3.47717	0.382686	0.703442
Sb01g006150	8.44738	8.60279	10.8744	10.1924	11.0706	9.3632	-0.199997	3.28561	0.397667	0.723674
Sb01g006160	10.898	10.7752	16.5762	14.2214	15.139	14.0711	-0.349871	5.38497	0.0402041	0.127495
Sb01g006170	5.88146	6.28554	14.9009	7.71103	15.3327	13.7818	-1.14555	3.86698	1.24054e-07	1.28662e-06
Sb01g006180	127.172	128.665	110.831	108.862	141.177	114.094	-0.00561839	6.88196	0.970437	1
Sb01g006190	5.30484	6.3145	3.52685	5.62985	4.04075	3.89257	0.588936	4.16334	0.021081	0.0748143
Sb01g006220	29.119	26.2718	18.5747	33.7791	13.5338	15.8333	0.895583	5.81444	1.34382e-05	0.000104987
Sb01g006240	2.65242	2.6069	7.20065	5.01617	4.78801	4.81311	-0.705631	3.57717	0.0175675	0.0642267
Sb01g006270	8.36089	8.42899	12.9318	9.17852	12.1776	12.8613	-0.547786	2.80098	0.0394383	0.125347
Sb01g006280	21.5942	19.6676	19.1038	18.864	19.9823	23.5658	-0.0597747	4.49649	0.753653	1
Sb01g006290	14.6171	12.7738	19.8679	14.8884	16.163	19.042	-0.381094	3.90094	0.0740487	0.207059
Sb01g006300	132.39	141.005	73.5936	101.204	100.687	89.0556	0.508273	6.66753	0.00329834	0.0152571
Sb01g006310	125.875	117.803	131.493	137.838	133.622	100.549	0.0613172	6.69967	0.736522	1
Sb01g006320	91.0761	94.2251	88.6121	99.603	74.4218	88.477	0.179886	6.02452	0.254143	0.527363
Sb01g006330	56.2486	56.425	48.8469	55.8716	55.2697	42.1344	0.20477	6.54554	0.206418	0.452895
Sb01g006380	19.9508	20.7104	22.66	20.8118	23.1651	23.6973	-0.177528	5.32202	0.314363	0.61234
Sb01g006383	31.0218	32.9918	19.5152	29.4833	23.5249	22.2245	0.518277	4.50852	0.00437496	0.0194102
Sb01g006390	25.4286	27.9518	21.6607	24.0403	28.3406	25.7225	0.0316314	4.7455	0.864046	1
Sb01g006440	84.8775	90.7203	90.8164	89.8375	96.7843	108.65	-0.158536	6.22009	0.257254	0.531888
Sb01g006480	96.7845	97.9617	140.662	107.874	137.718	113.568	-0.373003	7.73364	0.00635937	0.0269293
Sb01g006490	88.0489	93.6458	74.0932	94.4534	68.3053	69.9084	0.379335	5.80948	0.00988568	0.0394083
Sb01g006520	79.0249	84.203	86.3196	81.5661	78.9884	95.8676	-0.0935002	6.21819	0.542743	0.891025
Sb01g006530	0.518952	0.666209	18.6923	2.80158	6.61466	6.44378	-2.98422	5.09235	1.51618e-09	1.94281e-08
Sb01g006540	13.8099	14.1642	12.9612	15.9023	12.2053	10.7309	0.290232	4.59523	0.113623	0.289912
Sb01g006550	7.20767	6.57519	7.31821	8.45812	7.83242	6.39117	0.0468206	3.35174	0.85723	1
Sb01g006570	4.78589	6.08278	7.64151	7.3108	8.77341	7.60103	-0.400776	2.95143	0.126784	0.315412
Sb01g006590	24.2178	24.8525	34.2692	24.5205	28.7281	36.4797	-0.434838	4.68263	0.0149602	0.0561678
Sb01g006600	83.4936	88.1134	61.7786	80.3655	67.5581	58.4148	0.424419	6.31608	0.00535807	0.0231585
Sb01g006630	36.3266	41.7684	46.4956	35.3533	67.0599	60.4663	-0.617442	5.58718	0.00027339	0.00166234
Sb01g006640	193.194	187.205	145.688	158.516	178.042	155.703	0.168655	7.32045	0.238729	0.504264
Sb01g006650	71.7019	75.1368	60.8969	84.3944	48.5721	63.8328	0.41607	6.04312	0.0343895	0.112357
Sb01g006680	16.6641	19.0594	23.2772	21.5589	20.951	23.2239	-0.235404	5.19118	0.180655	0.410238
Sb01g006690	30.1569	24.1863	50.9336	29.4567	47.1606	52.1025	-0.841642	5.91794	1.42147e-07	1.46578e-06
Sb01g006700	97.4765	108.331	72.8588	110.436	64.8458	68.6986	0.61562	6.21619	3.5667e-05	0.000258297
Sb01g006710	23.0357	24.3021	19.0744	25.6945	15.7479	18.5686	0.452	4.49449	0.0292897	0.0984799
Sb01g006720	41.545	40.0305	47.201	37.8614	58.4248	48.4204	-0.367159	5.79672	0.0516597	0.156094
Sb01g006730	22.3726	16.7132	31.8592	18.5171	45.1679	29.9044	-0.892366	3.97961	0.00425374	0.0189496
Sb01g006750	176.155	177.443	148.804	156.328	174.029	160.174	0.0782037	6.98295	0.642242	0.974931
Sb01g006800	8.73569	7.99451	20.2794	8.88503	17.8236	18.3845	-1.14035	3.78872	7.65315e-07	7.14827e-06
Sb01g006810	22.142	21.8401	24.3353	18.9974	19.8716	29.1417	-0.220139	4.09221	0.324705	0.62628
Sb01g006820	86.5497	92.1396	84.9383	89.3305	89.9206	86.1625	0.0381593	6.47557	0.798757	1
Sb01g006860	6.63105	6.57519	4.40856	5.65653	4.34519	4.18188	0.543605	3.59109	0.0217433	0.0767778
Sb01g006900	16.2317	18.3642	22.131	20.9985	18.5155	16.8327	-0.0471218	6.16953	0.772339	1
Sb01g006920	5.24718	4.69243	11.2565	4.61594	10.6001	10.4152	-1.14823	3.02663	2.80743e-06	2.4177e-05
Sb01g006930	34.6545	36.5256	26.3926	40.2895	23.608	21.1724	0.647593	4.92425	0.000220748	0.00137018
Sb01g006960	64.9267	66.8237	33.3581	61.6349	40.4629	36.243	0.812898	6.66114	9.45785e-09	1.11681e-07
Sb01g006980	59.8236	54.0788	47.6418	63.9295	44.2269	36.1378	0.474386	5.00357	0.0733181	0.205387
Sb01g006990	11.1863	8.28416	8.22931	10.2992	6.0888	7.96924	0.417764	4.55918	0.0505181	0.153244
Sb01g007000	11.8782	10.7173	32.2413	14.4081	26.3202	17.7533	-1.04362	3.4845	0.000795347	0.00435208
Sb01g007010	19.5184	17.2925	23.9826	20.0113	23.4142	21.3302	-0.274118	4.1779	0.159906	0.375326
Sb01g007040	130.401	143.727	98.6342	115.852	124.239	122.695	0.174297	6.58899	0.268858	0.548259
Sb01g007060	27.7063	27.9808	24.8937	23.1598	24.798	23.7236	0.102802	4.70785	0.559857	0.905226
Sb01g007070	4.23811	6.28554	4.99637	6.29689	3.48722	5.49694	0.266774	3.95835	0.348726	0.659336
Sb01g007080	65.388	64.043	56.8704	67.0513	53.2217	54.6538	0.254213	5.79217	0.0667969	0.191796
Sb01g007090	22.1131	20.7394	13.4608	20.4382	13.7552	12.4404	0.674392	4.09169	0.000510157	0.00292571
Sb01g007100	6.74638	5.99588	6.93614	7.6043	5.92275	9.02129	-0.104936	2.75009	0.69912	1
Sb01g007120	156.666	145.958	163.91	126.738	209.095	181.636	-0.369436	7.36355	0.0112235	0.0438722
Sb01g007130	49.6464	56.3381	38.4426	53.5503	52.7512	35.9273	0.327669	5.5957	0.0756535	0.210594
Sb01g007140	28.6865	25.5766	28.8614	21.9324	29.9735	35.375	-0.306642	5.28768	0.0693724	0.196897
Sb01g007150	64.0041	74.0361	52.55	65.5571	52.9449	65.9106	0.248086	5.87082	0.110182	0.282794
Sb01g007170	32.6075	26.6773	10.4336	28.923	15.2774	9.57361	1.32167	4.73475	2.99284e-08	3.34914e-07
Sb01g007190	7.72662	7.73382	9.14042	6.85721	8.35827	9.94183	-0.298421	3.02072	0.2147	0.46661
Sb01g007200	4.15162	3.85243	7.0537	4.56258	7.25121	8.86348	-0.882012	2.58024	0.000893314	0.00482833
Sb01g007210	8.70686	9.0083	8.64078	8.7783	10.6554	9.3895	-0.114882	3.75883	0.603165	0.934337
Sb01g007230	55.326	42.5505	40.9408	62.1418	35.7579	26.0381	0.639502	4.71381	0.0128957	0.0494818
Sb01g007260	0.518952	0.144828	6.58345	0.266818	4.64963	6.36487	-4.22806	2.54889	1.36449e-27	7.09537e-26
Sb01g007270	96.3233	99.4389	86.0257	94.4801	93.4631	100.523	0.0516518	6.79719	0.700312	1
Sb01g007280	13.2621	11.818	6.55406	11.7133	7.58333	6.47008	0.835862	3.38169	0.000283104	0.00171496
Sb01g007290	5.0742	8.2552	3.6738	7.57762	3.26581	4.33969	0.889334	3.00061	0.0014295	0.00731264
Sb01g007300	20.2103	19.4939	26.951	24.5205	26.2095	28.5893	-0.347805	4.4891	0.0601409	0.176591
Sb01g007310	78.823	54.1078	73.9756	88.1032	56.017	48.7623	0.306394	5.27004	0.316252	0.614606
Sb01g007316	5.62198	4.31588	4.99637	5.44308	4.98175	4.02407	0.136325	2.76603	0.616484	0.948231
Sb01g007320	8.53388	9.96417	11.8443	7.28412	11.5411	12.0196	-0.457862	2.84118	0.0706858	0.199807
Sb01g007340	4.67057	6.16967	5.05515	4.00226	4.26216	4.10298	0.145108	3.90994	0.651221	0.984229
Sb01g007350	5.76613	5.61933	10.3454	5.68321	8.66271	9.62621	-0.745861	3.399	0.00129287	0.00670142
Sb01g007360	6.68871	5.79312	40.1473	6.69712	46.2196	47.3157	-2.80043	3.92354	2.02664e-23	7.89486e-22
Sb01g007370	64.4942	63.9561	61.3084	67.5315	56.5152	59.5458	0.144009	5.34166	0.366864	0.683221
Sb01g007380	44.1974	44.2015	72.1534	49.0144	65.1502	72.9593	-0.613535	5.7155	3.83307e-05	0.000275948
Sb01g007390	26.1206	24.418	27.1273	23.3999	28.8388	30.7723	-0.230623	5.29928	0.13876	0.337527
Sb01g007400	11.1863	8.1683	0.675979	10.5393	0.0830292	0.657528	4.39038	1.87022	1.70132e-19	4.97492e-18
Sb01g007410	89.2886	89.1561	15.7533	95.6541	10.5724	12.8876	2.8053	4.9338	9.2548e-29	5.21088e-27
Sb01g007420	240.448	248.438	15.8708	254.384	7.25121	21.225	4.06634	6.40796	3.08286e-44	4.43231e-42
Sb01g007450	28.1676	41.6236	4.52612	29.7235	4.04075	5.28653	2.84307	4.06069	1.85152e-29	1.07268e-27
Sb01g007470	2.30645	3.44691	11.4035	7.57762	4.34519	3.97147	-0.561759	4.70619	0.150293	0.357777
Sb01g007500	85.5694	83.4789	92.1683	81.2726	85.1326	90.4496	-0.0971156	6.74415	0.464343	0.810313
Sb01g007510	7.49597	5.01105	6.70101	6.61708	6.11648	8.65307	-0.167221	2.56641	0.549655	0.897435
Sb01g007520	62.7932	71.632	59.6919	60.6743	64.0985	69.6717	0.0119593	6.09602	0.934116	1
Sb01g007530	30.647	35.0194	33.6226	38.2883	41.4039	31.7981	-0.0391796	4.5238	0.863191	1
Sb01g007540	8.59154	8.97934	12.1088	9.04512	10.517	11.704	-0.366908	3.36493	0.107569	0.277557
Sb01g007550	4.26694	3.12829	2.02794	9.28525	0.359793	0.289312	2.64474	4.97446	2.42984e-07	2.41973e-06
Sb01g007560	10.1772	9.61658	6.37772	9.87225	7.33424	7.0487	0.514129	6.20916	0.000975048	0.00522525
Sb01g007570	18.6823	18.9145	0.822931	16.8362	0.110706	0.894238	4.88794	2.79575	3.65847e-23	1.40585e-21
Sb01g007580	2937.5	3261.38	3545.28	2816.45	4158.24	3251.11	-0.281088	11.0309	0.0771799	0.21402
Sb01g007610	51.0303	69.8071	9.99274	53.3902	5.53528	10.4415	2.74552	4.31589	1.96039e-25	8.807e-24
Sb01g007650	83.436	76.5561	65.3349	80.8457	75.944	58.8882	0.266893	5.93821	0.12097	0.304328
Sb01g007655	24.7367	28.0387	26.6571	25.0542	19.9547	31.1931	0.000283898	4.494	1	1
Sb01g007660	26.4377	27.3435	25.3933	29.5634	25.7667	20.1467	0.225421	5.11841	0.204774	0.450222
Sb01g007670	0.893751	3.09932	3.9677	1.06727	3.9854	4.89201	-1.34447	1.63032	0.0012774	0.00662933
Sb01g007680	68.7611	72.2113	50.5221	65.5304	55.1867	49.4198	0.412632	5.95992	0.00336463	0.0155117
Sb01g007690	834.475	836.932	1167.39	879.404	1138.69	1109.57	-0.421194	9.36042	0.00332712	0.0153693
Sb01g007700	26.6972	27.4884	19.7797	20.0113	20.3145	21.3565	0.27147	4.52924	0.158436	0.37262
Sb01g007710	41.9775	43.8539	22.4543	52.0561	14.8069	12.7297	1.46467	6.04466	4.6934e-14	9.02278e-13
Sb01g007720	86.665	103.552	87.7304	91.0648	83.3613	94.1054	0.0848818	6.16597	0.5454	0.893745
Sb01g007730	17.9038	19.0304	15.6357	17.8501	13.6445	13.5714	0.354544	3.95213	0.0871888	0.235682
Sb01g007740	54.0287	56.2222	21.4844	49.2278	24.0508	23.1187	1.21561	5.31177	6.01494e-14	1.14086e-12
Sb01g007750	103.243	89.5617	32.5352	69.7728	33.101	22.7242	1.57137	5.76049	1.12216e-15	2.43694e-14
Sb01g007760	957.12	873.197	550.394	842.957	678.846	503.982	0.625149	9.48342	3.53072e-05	0.000256018
Sb01g007770	17.7885	18.1035	18.7217	18.1703	16.2184	16.6223	0.0684448	4.40443	0.771677	1
Sb01g007800	27.245	31.3698	26.6865	29.1365	25.2132	27.0113	0.153147	5.21463	0.342623	0.650799
Sb01g007830	18.5093	18.6828	5.78991	15.0485	7.99847	7.41692	1.29928	4.42742	1.12689e-09	1.46552e-08
Sb01g007840	12.6567	15.3518	15.2536	15.2086	14.8899	18.2004	-0.161825	3.85451	0.459467	0.804073
Sb01g007850	64.0329	68.8512	45.4963	71.5872	41.3762	50.2878	0.57595	6.48219	0.000103232	0.000686895
Sb01g007870	2.24879	4.14208	18.9274	16.5427	7.66636	5.02352	-0.461673	5.86647	0.365011	0.681151
Sb01g007878	48.9833	53.8181	62.7779	54.2974	58.923	62.1496	-0.22679	5.78803	0.117881	0.298415
Sb01g007890	4.29577	6.60416	2.70392	3.54867	2.07573	2.91943	0.906288	2.01099	0.00846245	0.0344248
Sb01g007910	3.71916	6.14071	2.46879	3.28186	1.88199	2.4197	0.955068	1.67244	0.00517743	0.0225065
Sb01g007930	14.0982	18.7407	9.37554	14.088	8.0815	8.81088	0.836827	4.8236	0.000731276	0.00403984
Sb01g007940	11.4169	14.8304	13.9898	13.0207	15.0283	16.0963	-0.200386	3.3618	0.395063	0.720373
Sb01g007950	54.5188	59.4085	51.9622	52.2962	53.6092	59.2827	0.0117206	6.25182	0.932861	1
Sb01g007960	251.317	242.964	78.0021	215.215	89.5608	81.0864	1.51258	7.11369	1.80138e-26	8.72613e-25
Sb01g007970	77.4103	67.0264	79.2953	66.8912	73.5915	98.7081	-0.251759	5.98529	0.106259	0.27497
Sb01g007980	27.1297	27.9518	35.7387	29.4833	29.8075	36.4271	-0.269959	5.11372	0.117255	0.297161
Sb01g008000	3.31553	4.11312	3.52685	3.0684	2.73996	3.78736	0.0613005	2.09581	0.853945	1
Sb01g008010	11.5611	13.7876	14.1368	12.407	12.2606	14.8864	-0.128937	3.10812	0.606771	0.938408
Sb01g008020	31.7426	35.0774	32.4176	31.0042	33.8759	34.6912	-0.0460438	5.41991	0.776232	1
Sb01g008030	200.95	171.476	259.929	247.02	218.782	219.378	-0.172357	7.50664	0.330968	0.634511
Sb01g008040	1232.31	1114.89	958.921	1310.9	1034.99	882.008	0.34708	10.3528	0.0123317	0.0476403
Sb01g008070	49.0698	45.8526	47.1128	44.265	55.076	49.788	-0.126892	5.55123	0.494026	0.847158
Sb01g008080	35.7212	43.2457	57.4289	45.3857	54.4948	64.017	-0.500563	5.41766	0.00146743	0.00748302
Sb01g008090	8.2744	10.3118	8.8759	11.0729	7.94312	8.33746	0.237885	3.36636	0.333782	0.638393
Sb01g008100	11.1575	10.6304	9.46371	10.0057	9.05018	9.54731	0.179885	4.11001	0.370929	0.68898
Sb01g008120	6.65988	6.05381	3.55624	6.45699	4.01308	3.39285	0.805955	2.28142	0.00293336	0.0137787
Sb01g008130	51.0014	55.7878	68.0682	57.4191	67.0322	75.3001	-0.357599	5.55205	0.0216172	0.0764276
Sb01g008150	42.4964	42.5505	50.4927	42.8509	53.4154	47.8944	-0.247133	5.52285	0.0894232	0.240365
Sb01g008160	21.4788	22.738	19.3683	21.3988	20.5912	22.7768	0.064417	4.9804	0.71472	1
Sb01g008170	138.618	146.247	189.686	144.802	154.794	207.595	-0.361653	7.12913	0.0123827	0.0477943
Sb01g008180	92.1428	98.2224	148.598	66.7844	192.683	161.016	-0.966044	6.83292	5.46876e-08	5.92865e-07
Sb01g008195	77.3238	71.8926	75.3864	69.3993	84.4683	90.3707	-0.194979	6.03817	0.170153	0.392495
Sb01g008220	72.3938	76.9906	59.2511	73.1614	60.5006	56.4685	0.336731	6.20886	0.0111536	0.0436354
Sb01g008230	14.0117	14.1642	17.8988	14.5416	18.8199	20.4623	-0.420758	4.66302	0.029949	0.100306
Sb01g008260	20.0373	18.7407	28.8908	20.7317	30.8592	28.7997	-0.573181	4.36469	0.00258003	0.0123215
Sb01g008270	336.742	393.179	442.531	347.903	472.048	536.333	-0.428863	8.23117	0.00213247	0.0104212
Sb01g008280	62.0148	56.3381	80.7354	62.462	78.6009	83.0853	-0.422953	5.92787	0.00289273	0.0136189
Sb01g008300	9.57178	8.95037	7.70029	8.99175	8.35827	9.96813	0.0794637	3.72813	0.724923	1
Sb01g008310	18.0768	16.858	21.4844	17.3965	23.7463	22.8031	-0.378587	4.02241	0.0551479	0.164356
Sb01g008320	3.05605	3.96829	5.29027	3.76213	3.23814	3.91887	-0.205263	2.1126	0.502506	0.857204
Sb01g008390	103.762	96.7741	71.066	93.7864	92.9373	64.0696	0.367896	6.21231	0.0278475	0.0944865
Sb01g008410	572.116	624.151	479.975	587.319	524.44	503.246	0.24246	8.54873	0.0766568	0.21287
Sb01g008420	167.506	198.472	135.931	205.903	128.834	141.553	0.493116	7.13473	0.000538067	0.00306964
Sb01g008425	12.1089	13.6428	21.5726	14.1413	18.8199	19.7258	-0.591322	3.41149	0.010829	0.0426142
Sb01g008430	73.4029	77.9754	92.4622	80.8724	91.1383	99.392	-0.285067	6.26504	0.0478489	0.14684
Sb01g008450	60.1696	41.5946	60.4561	127.779	28.2299	17.0431	1.11868	5.96619	0.00303386	0.0141939
Sb01g008460	161.308	154.908	166.849	144.855	186.29	156.176	-0.143577	7.4364	0.338585	0.644751
Sb01g008465	3.08488	3.93932	3.93831	3.54867	3.79166	4.15558	-0.168852	1.79532	0.557783	0.903134
Sb01g008480	427.213	442.508	261.81	362.178	284.513	220.43	0.684047	8.07483	0.000437745	0.00254345
Sb01g008490	18.7399	17.5821	22.5424	18.3304	24.9087	23.6447	-0.37946	4.0558	0.0515617	0.155909
Sb01g008500	32.2039	28.647	21.4256	28.6829	22.5563	19.0157	0.507209	5.5124	0.000972886	0.00521685
Sb01g008530	8.56271	7.93658	11.7856	7.49757	15.139	7.99554	-0.540825	2.83411	0.0582997	0.172165
Sb01g008550	2.24879	2.28828	8.67017	2.50809	5.56295	9.12649	-1.72727	3.82604	1.77712e-11	2.71624e-10
Sb01g008560	154.648	137.442	109.626	116.226	130.522	94.4474	0.287244	7.15326	0.124793	0.311461
Sb01g008590	6.34275	5.30071	7.46516	5.60317	7.0298	8.15335	-0.393131	2.7726	0.131209	0.323672
Sb01g008600	42.1793	45.5339	39.0598	34.6062	40.712	45.1064	-0.0302194	5.53063	0.853319	1
Sb01g008610	169.64	152.794	138.223	154.114	159.471	138.554	0.127452	7.35867	0.427964	0.763639
Sb01g008620	4.43992	5.44553	6.14259	4.56258	5.28619	6.8909	-0.342763	2.11709	0.225224	0.483886
Sb01g008630	41.6891	44.1436	52.0504	44.9321	49.1533	51.3135	-0.221923	5.42252	0.147482	0.352862
Sb01g008690	91.3355	86.6072	52.9027	90.2644	39.5772	44.7119	0.967327	7.48551	8.08342e-12	1.27801e-10
Sb01g008695	9.024	8.2552	10.2866	10.4059	10.4063	10.4152	-0.167811	3.55059	0.503672	0.858718
Sb01g008700	138.762	131.243	170.17	156.889	155.707	172.562	-0.223494	6.69804	0.157457	0.370972
Sb01g008710	8.76452	7.84968	13.0493	9.71216	10.2403	12.2563	-0.432678	2.98714	0.111694	0.285923
Sb01g008720	49.041	48.0829	54.4604	41.33	61.4416	59.7562	-0.343587	6.24795	0.0164746	0.0608134
Sb01g008730	20.0085	17.2925	16.9289	18.9174	14.4194	14.7812	0.28573	5.74055	0.0702718	0.198951
Sb01g008740	132.563	143.583	116.504	117.64	132.487	128.534	0.0607378	6.58777	0.665409	0.99972
Sb01g008750	5.91029	5.44553	9.787	6.05676	12.2883	9.2317	-0.845762	2.74291	0.00172492	0.00862028
Sb01g008760	19.576	17.669	20.0736	16.7828	22.1688	19.3313	-0.188676	4.05063	0.34698	0.656911
Sb01g008770	20.9022	22.3904	16.1941	24.3871	13.6445	15.4651	0.579289	5.11516	0.000956056	0.00513237
Sb01g008790	69.2801	66.2733	86.5254	64.9434	88.4814	101.023	-0.461335	6.27819	0.00130048	0.00673468
Sb01g008800	50.6843	69.1699	84.3211	72.5744	80.9811	93.0797	-0.425094	7.58851	0.00718154	0.0299167
Sb01g008820	12.772	14.8883	8.19992	17.2631	4.53893	6.62788	1.21425	3.56213	7.83036e-06	6.34489e-05
Sb01g008840	20.3833	12.7449	23.6593	18.864	17.2424	17.0957	-0.157295	3.76232	0.566256	0.910335
Sb01g008850	5.53549	5.04002	5.99564	6.32358	3.79166	5.36543	0.158685	4.82115	0.460675	0.805566
Sb01g008860	173.849	176.951	307.512	224.314	312.992	254.253	-0.60494	8.53602	5.28735e-05	0.000371053
Sb01g008920	31.4831	32.9918	47.5831	34.7396	44.8911	53.102	-0.553106	6.09363	0.000192184	0.00120698
Sb01g008930	144.124	143.959	210.759	146.883	202.785	222.692	-0.548651	7.05451	2.04187e-05	0.000153594
Sb01g008970	31.6272	25.9822	37.1495	32.3116	38.7469	30.8512	-0.247264	4.39321	0.265666	0.543902
Sb01g009010	7.8996	7.29933	11.4916	7.65766	11.2643	11.5199	-0.584336	3.14585	0.0133826	0.0510596
Sb01g009020	170.274	172.258	156.328	157.743	181.031	168.59	-0.0163275	7.97364	0.901416	1
Sb01g009025	34.7986	33.2236	34.0929	36.0204	35.8409	37.2687	-0.0431927	5.06703	0.794727	1
Sb01g009030	7.6113	9.96417	11.9031	9.52539	13.2847	11.9933	-0.455962	3.37097	0.0494749	0.150765
Sb01g009070	34.568	34.9036	21.1023	32.4183	24.3829	21.1461	0.612572	4.78854	0.000381103	0.00224386
Sb01g009080	8.62037	5.18484	4.02649	7.44421	1.27311	4.02407	1.18779	2.63621	0.00188989	0.00935264
Sb01g009090	93.3825	98.5989	109.009	96.4546	105.918	112.937	-0.184854	6.32933	0.165385	0.384301
Sb01g009140	18.5381	17.9297	10.316	16.2759	9.35462	11.1517	0.774268	5.85714	7.36586e-07	6.89887e-06
Sb01g009170	173.388	197.488	172.933	185.918	164.259	190.604	0.077127	7.40378	0.563718	0.90892
Sb01g009200	14.0405	16.3656	20.1324	13.9546	19.7886	20.8831	-0.454982	3.82917	0.0274287	0.0932423
Sb01g009220	44.2839	52.3698	23.1009	44.1583	26.1542	25.3017	0.91706	5.04838	8.4591e-08	8.94518e-07
Sb01g009225	83.2341	96.89	64.365	90.5846	68.3883	74.1692	0.387538	5.96009	0.00944594	0.0379489
Sb01g009280	143.26	147.174	115.063	135.623	141.703	130.296	0.138397	6.82596	0.31288	0.610651
Sb01g009290	23.6411	25.7794	16.9583	24.0936	18.7646	20.0941	0.396923	4.60277	0.0259764	0.0890621
Sb01g009310	4.35343	3.33105	5.05515	3.12177	3.81934	4.33969	-0.290069	2.19117	0.338281	0.644403
Sb01g009330	77.122	91.4444	62.8661	95.8142	41.3485	72.3544	0.582332	5.83581	0.0023177	0.0112152
Sb01g009360	6.02561	8.83451	4.46734	8.43144	4.4559	3.55065	0.901268	2.94426	0.000786073	0.00430757
Sb01g009380	19.403	21.898	15.9296	18.784	15.0006	19.5154	0.251841	4.09604	0.23446	0.497774
Sb01g009390	65.2438	67.0844	67.1571	61.4748	81.5346	80.7708	-0.243818	5.65261	0.103496	0.26917
Sb01g009400	35.7212	33.4263	57.1643	38.3417	53.6368	65.3057	-0.712183	5.11484	4.81819e-05	0.000340164
Sb01g009430	25.7458	21.7242	20.5145	21.4255	18.9306	17.4113	0.277189	4.98938	0.122993	0.308213
Sb01g009434	4.6994	5.01105	6.17199	4.32244	6.00577	7.18021	-0.464556	2.49661	0.072038	0.202736
Sb01g009438	9.60061	11.5862	11.3447	11.3397	9.79744	10.8887	0.0223589	3.66301	0.925842	1
Sb01g009470	13.2621	13.8166	11.4916	15.4487	14.0873	13.4136	0.125097	3.79043	0.561683	0.907227
Sb01g009490	3.74799	2.72277	4.79064	3.0684	3.65328	4.6816	-0.460026	1.61946	0.118154	0.298995
Sb01g009500	16.9524	15.0332	7.08309	13.2875	6.97445	5.20762	1.23273	3.82684	1.0498e-06	9.6335e-06
Sb01g009520	226.119	284.674	35.9445	284.081	22.6116	33.797	3.10547	7.86833	0	0
Sb01g009530	9.024	9.0083	6.23077	10.2191	6.72536	7.46952	0.467348	5.8622	0.0109122	0.0428722
Sb01g009550	13.8099	9.9352	15.7239	14.4882	11.9285	11.3884	-0.0293388	3.91012	0.90247	1
Sb01g009560	2806.58	2943.05	3110.8	3236.68	2947.09	2884.52	0.00706723	11.299	0.967729	1
Sb01g009570	2569.07	2724.39	2641.26	2669.56	2680.96	2560.65	0.0145971	10.7806	0.922213	1
Sb01g009580	13.1468	12.1076	21.6901	57.8461	16.0523	20.5412	0.512019	3.92028	0.24351	0.511411
Sb01g009590	170.389	194.707	140.427	216.229	139.018	141.553	0.465549	6.93819	0.005509	0.0237302
Sb01g009600	78.2464	85.4775	81.4996	121.989	81.9774	90.134	0.172057	6.7382	0.298682	0.590763
Sb01g009610	32.2327	26.0111	31.918	71.6939	29.42	31.3509	0.487615	5.23102	0.0770238	0.213626
Sb01g009630	37.5087	36.0043	43.8799	81.5395	40.5736	45.159	0.258773	5.15222	0.317901	0.616935
Sb01g009660	5.16069	3.24415	7.43577	48.3473	9.40997	9.3106	1.11745	3.70911	0.0791797	0.218425
Sb01g009670	47.2823	48.865	41.176	47.2534	40.9057	33.5865	0.310214	5.30842	0.0554045	0.164977
Sb01g009680	55.4414	55.4981	9.787	45.5991	11.8455	13.4925	2.15458	5.49208	2.8655e-34	2.21981e-32
Sb01g009685	41.8333	42.985	7.72968	37.4345	7.22354	5.54954	2.57683	6.01351	0	0
Sb01g009710	12.253	12.6	9.25798	12.3003	7.58333	9.2843	0.507862	3.34862	0.042753	0.134004
Sb01g009760	181.46	178.225	176.871	157.556	229.077	187.054	-0.197244	7.15066	0.195833	0.435772
Sb01g009770	0.576613	0.72414	11.1684	1.4675	6.69768	5.02352	-3.03692	2.10795	8.20116e-13	1.41936e-11
Sb01g009780	4.46875	4.51864	3.82075	3.6554	5.47992	3.31394	0.00291607	2.61326	1	1
Sb01g009790	52.789	50.0236	68.5384	48.5875	61.5523	88.3192	-0.528806	5.71432	0.00180041	0.0089522
Sb01g009800	46.8498	48.3146	46.8189	47.787	51.9209	54.3644	-0.0991243	5.62703	0.493567	0.846542
Sb01g009820	78.5924	62.0733	69.5083	70.0663	77.2171	59.5458	0.0308815	5.32141	0.932438	1
Sb01g009840	58.1803	60.5381	63.2481	61.5281	69.44	64.9112	-0.132597	5.35597	0.416114	0.747515
Sb01g009860	622.339	663.747	765.738	643.271	775.022	828.722	-0.296456	8.84893	0.0319834	0.105806
Sb01g009880	209.743	259.329	172.698	229.837	119.396	150.469	0.659248	7.00772	8.37631e-05	0.0005661
Sb01g009900	75.8247	81.9727	59.6919	78.7112	61.1371	59.1512	0.394036	6.32246	0.00305824	0.0142868
Sb01g009920	110.018	109.924	91.0809	85.6751	75.6119	124.01	0.0720275	10.0456	0.708811	1
Sb01g009930	91.6815	88.2582	75.8566	68.5988	63.2405	103.022	0.0375652	9.77238	0.846516	1
Sb01g009933	10.3502	11.4414	13.1963	9.28525	9.71441	12.1774	-0.175168	2.94798	0.517606	0.870002
Sb01g009936	29.9839	33.3684	30.566	28.7096	31.7725	35.2961	-0.0850282	4.83248	0.633944	0.966216
Sb01g009940	92.5464	94.0803	81.7347	81.8329	98.3342	100.891	-0.065812	6.4293	0.672832	1
Sb01g009950	4.00746	3.50484	1.46952	5.30967	1.38382	0.47342	1.94899	3.51814	4.67724e-07	4.48572e-06
Sb01g009960	114.198	105.174	37.5609	113.051	36.6159	35.0331	1.60594	6.90163	7.60162e-31	4.77849e-29
Sb01g009980	8.85101	10.1959	64.7177	36.2338	18.3218	14.3078	-0.815707	5.34878	0.0990655	0.260256
Sb01g010010	23.7565	21.4925	21.6901	22.1459	24.6043	23.5658	-0.0519682	4.41089	0.774957	1
Sb01g010030	1651.28	1973.51	1458.23	1551.94	1665.76	1589.85	0.135134	10.0108	0.451046	0.79385
Sb01g010040	10.6673	12.0497	7.61211	13.0474	8.27524	6.54898	0.673054	3.90182	0.0021348	0.0104266
Sb01g010050	20.7581	24.5628	21.0141	25.4544	16.1077	22.014	0.259248	5.12525	0.196191	0.436311
Sb01g010060	156.954	146.276	181.985	141.653	196.004	200.967	-0.380068	7.04424	0.00641235	0.0271165
Sb01g010070	79.4573	76.9037	167.055	86.7157	184.823	142.131	-1.023	7.20863	8.29554e-12	1.30851e-10
Sb01g010090	16.6065	17.8718	17.4285	18.4104	19.1797	15.0968	0.0329847	4.68597	0.858285	1
Sb01g010110	82.0232	80.032	92.4622	73.8818	102.098	90.2392	-0.271585	6.28539	0.048363	0.148014
Sb01g010130	97.1305	92.7768	81.4702	86.7958	96.5629	85.4261	0.0706723	6.57132	0.605972	0.937532
Sb01g010136	23.4682	24.6208	28.0091	24.7073	32.16	26.4063	-0.249979	4.51335	0.162248	0.378727
Sb01g010140	98.7739	99.41	101.103	104.246	99.2752	114.121	-0.0564849	6.39073	0.701018	1
Sb01g010150	32.8381	33.7739	38.3251	37.0343	39.9924	40.6615	-0.198949	5.77952	0.170196	0.392568
Sb01g010170	58.8434	59.9009	40.5588	50.9355	43.7287	40.5037	0.443149	5.57568	0.00386154	0.0174423
Sb01g010190	145.797	162.816	230.421	169.643	216.927	233.396	-0.509296	6.92619	0.000196737	0.00123239
Sb01g010210	508.054	552.722	410.907	485.261	440.248	443.148	0.256375	8.4989	0.0465701	0.14356
Sb01g010240	313.822	313.64	300.458	302.785	349.165	323.583	-0.0651513	8.03784	0.639856	0.972554
Sb01g010250	99.9271	100.684	89.9346	99.1227	79.0991	86.4781	0.230311	6.56155	0.0878536	0.236952
Sb01g010260	4.93004	5.09795	6.02503	5.30967	7.91545	6.57528	-0.419466	3.24369	0.109549	0.281602
Sb01g010270	412.682	377.016	159.707	410.365	188.698	117.382	1.36542	8.05281	8.38736e-17	1.9891e-15
Sb01g010280	1009.88	1098.17	950.015	993.629	1144.94	1056.33	-0.0229017	9.62596	0.865016	1
Sb01g010290	40.7377	32.1808	70.9484	43.4913	60.6113	64.2274	-0.749795	5.39963	1.27286e-05	9.97638e-05
Sb01g010300	37.4222	35.367	35.3273	34.0192	37.2801	33.7444	0.00615414	5.83851	0.96948	1
Sb01g010310	4.61291	4.92415	6.23077	3.9489	5.42457	7.41692	-0.500636	2.54166	0.0633732	0.183953
Sb01g010320	3.71916	3.79449	5.40783	3.76213	4.26216	5.23392	-0.401998	2.30316	0.145396	0.349443
Sb01g010330	142.914	144.423	136.283	134.476	154.157	149.101	-0.059464	6.92622	0.649333	0.982361
Sb01g010340	11.1863	14.4828	11.1684	12.5671	11.0706	16.4382	-0.017167	3.84225	0.945763	1
Sb01g010350	17.5579	20.3918	22.0428	17.023	20.5636	19.5943	-0.178189	3.96327	0.383078	0.704048
Sb01g010360	7.66896	5.88002	8.93468	5.57649	9.99117	8.39006	-0.51427	2.86525	0.0740255	0.207011
Sb01g010390	719.642	794.614	642.122	711.256	738.406	690.747	0.103607	8.88822	0.450057	0.792692
Sb01g010400	20.8734	24.8525	18.6041	22.9196	22.3348	20.7253	0.154537	4.45254	0.408077	0.736591
Sb01g010410	291.68	286.47	257.989	264.043	293.314	258.961	0.0557371	7.91084	0.681221	1
Sb01g010430	105.982	118.527	103.748	91.0648	129.885	121.722	-0.17143	6.70455	0.250082	0.521083
Sb01g010440	18.7976	20.4497	30.3309	12.1135	39.3558	24.197	-0.870352	4.01143	0.00122108	0.00637691
Sb01g010480	3.575	2.6069	4.26161	2.72154	3.90237	4.10298	-0.462198	2.60205	0.0991002	0.260298
Sb01g010530	52.8178	53.036	48.8175	53.3635	54.1627	50.8927	0.0492164	5.71008	0.729468	1
Sb01g010540	73.1434	68.7644	35.8857	78.9246	25.656	24.2233	1.365	6.62327	1.53532e-16	3.55434e-15
Sb01g010560	14.819	13.3531	24.1001	16.0624	19.069	22.3297	-0.565906	3.95358	0.0110001	0.0431528
Sb01g010570	4.09395	5.27174	6.26016	5.28299	6.53163	6.15446	-0.370534	2.6929	0.150445	0.358086
Sb01g010580	58.4974	54.2236	91.0809	46.2128	109.903	88.2666	-0.863993	6.30749	1.87104e-08	2.1446e-07
Sb01g010590	49.3004	48.5464	62.3664	46.8265	62.0228	63.7013	-0.378662	5.53771	0.00932035	0.0375197
Sb01g010610	16.6641	14.8304	7.78846	17.3965	9.71441	9.15279	0.874455	5.55235	1.80842e-07	1.83584e-06
Sb01g010630	45.6389	45.1574	21.6019	44.6119	20.4528	18.9894	1.14954	5.91976	3.82307e-15	7.95198e-14
Sb01g010640	21.45	15.5835	10.1691	24.734	11.5134	5.94406	1.16086	3.28227	0.00572639	0.0245764
Sb01g010650	37.6817	43.825	48.0827	49.9216	46.9668	46.8949	-0.110832	5.56875	0.478358	0.827172
Sb01g010660	79.9186	72.2113	94.3432	95.9743	85.6861	66.5945	0.00877798	5.96847	0.969326	1
Sb01g010670	3.54617	3.67863	1.32257	3.81549	1.27311	1.78848	1.32801	3.21053	2.12532e-06	1.8662e-05
Sb01g010680	43.4478	41.5657	46.4662	48.2406	53.1663	51.9184	-0.185581	6.0321	0.192798	0.431019
Sb01g010700	1.52803	0.811037	11.0802	2.24127	6.42092	5.70735	-2.33587	1.99317	1.0019e-06	9.22881e-06
Sb01g010710	58.0361	67.4899	81.1469	67.6116	73.7576	80.876	-0.287745	5.94766	0.0478499	0.14684
Sb01g010720	79.1114	78.6706	72.5355	72.9746	77.9644	71.0394	0.0587656	6.30735	0.67217	1
Sb01g010730	13.4639	14.7435	18.8099	14.0079	13.7275	23.0135	-0.396151	3.67581	0.109755	0.281956
Sb01g010740	13.3486	12.9766	13.3139	12.7005	11.5687	15.9911	-0.0670295	3.46576	0.777427	1
Sb01g010760	7.46714	5.76416	7.58272	7.0173	5.86739	6.73309	0.00565706	6.18406	0.982201	1
Sb01g010770	18.6246	25.4028	18.1045	20.8651	20.0931	21.1987	0.127382	4.40124	0.529036	0.878838
Sb01g010800	20.2103	20.5945	21.1611	18.7039	24.7427	24.539	-0.243672	4.74495	0.161493	0.377591
Sb01g010820	14.3	13.469	11.1096	15.1286	9.05018	8.57417	0.579305	5.81148	0.00034581	0.002056
Sb01g010825	163.499	158.587	146.247	145.175	175.025	144.683	0.00400645	6.8221	0.978092	1
Sb01g010830	83.1765	81.8568	63.1012	76.043	76.6082	58.8619	0.279808	5.86974	0.0720116	0.202679
Sb01g010840	333.225	316.218	363.207	301.077	438.92	324.056	-0.24465	7.77592	0.161392	0.377431
Sb01g010860	178.519	170.202	157.768	155.688	183.882	161.831	0.00261684	6.8522	0.985546	1
Sb01g010870	24.8232	24.447	34.2398	23.8802	41.4869	36.9268	-0.623005	4.87844	0.000255262	0.00156189
Sb01g010910	32.694	33.7739	44.9967	33.6724	43.8947	45.6062	-0.425516	5.94452	0.00307096	0.01433
Sb01g010920	36.2113	33.8608	34.9746	30.7907	40.3798	37.6369	-0.164045	5.54171	0.287277	0.574589
Sb01g010930	79.7456	90.1699	74.5928	84.1543	72.3737	82.796	0.144991	6.49194	0.283825	0.569627
Sb01g010940	12.8296	13.0635	10.316	14.9151	11.2089	10.4678	0.351236	4.21881	0.07501	0.209247
Sb01g010950	6.83287	7.2414	11.521	6.88389	11.6241	11.8355	-0.738833	2.9891	0.00731457	0.0303803
Sb01g010960	6.31392	6.4883	6.4365	8.24466	5.28619	5.49694	0.290096	2.31846	0.355612	0.668821
Sb01g010990	24.1024	20.7394	18.9274	24.7607	13.7275	9.70512	0.717438	5.59989	0.000836984	0.00455645
Sb01g011010	48.6662	47.4746	71.7714	49.1478	74.6709	75.116	-0.608737	5.94389	4.92451e-05	0.000347166
Sb01g011025	6.28509	4.05519	5.14332	5.7099	4.23449	5.73365	0.0869089	3.08764	0.765162	1
Sb01g011030	15.3667	15.0332	5.08454	12.994	4.23449	5.39173	1.55966	3.37559	1.80075e-08	2.06891e-07
Sb01g011040	593.191	555.821	113.888	548.657	111.896	93.4742	2.41079	8.19945	1.13505e-43	1.55922e-41
Sb01g011050	185.439	183.671	139.457	249.154	104.008	97.1827	0.86003	7.879	6.6851e-05	0.000461056
Sb01g011060	5.53549	4.05519	4.26161	5.84331	3.84702	3.26134	0.442188	3.45624	0.094688	0.251221
Sb01g011070	34.4238	35.6277	38.7072	34.2594	40.795	46.1322	-0.268487	5.02651	0.117129	0.296935
Sb01g011100	376.701	356.277	557.36	349.264	548.961	666.497	-0.712039	8.55306	1.04501e-07	1.09349e-06
Sb01g011110	20.6716	24.9104	16.3411	20.8118	13.5891	20.699	0.390711	3.68212	0.12144	0.305197
Sb01g011140	44.4857	53.5284	37.3846	44.9321	50.205	41.0561	0.151926	5.01879	0.408673	0.737381
Sb01g011150	95.0547	106.246	111.625	105.873	110.844	134.767	-0.21787	6.18158	0.132747	0.326566
Sb01g011160	6.19859	7.00968	6.40711	7.97785	6.36557	7.49582	0.0639127	4.71599	0.770009	1
Sb01g011170	33.0976	34.2953	35.8857	35.4867	35.1767	34.6386	-0.0389331	5.02621	0.812821	1
Sb01g011220	13.8964	14.8883	37.9724	18.7039	37.4461	40.53	-1.28729	5.24255	5.84864e-10	7.77259e-09
Sb01g011230	7.03468	8.80554	8.8759	8.53816	8.05383	6.9435	0.0307961	3.14438	0.911735	1
Sb01g011250	30.9353	30.1532	22.6306	31.0576	25.3792	24.6705	0.342212	4.72945	0.053983	0.161521
Sb01g011260	101.253	95.0362	103.131	98.2155	114.829	92.0277	-0.0738743	6.85326	0.627289	0.959167
Sb01g011280	5.10303	4.95312	3.73258	3.89554	3.65328	4.28708	0.255605	3.56816	0.305028	0.600068
Sb01g011305	8.13025	8.66072	6.37772	8.61821	8.66271	7.33802	0.182684	5.08118	0.340922	0.648257
Sb01g011310	28.0811	26.8801	28.303	30.6307	25.1578	22.9083	0.165009	5.76251	0.277994	0.561629
Sb01g011340	13.9252	11.9918	14.3719	11.0196	15.9969	14.1237	-0.268627	3.17082	0.287362	0.574656
Sb01g011400	6.65988	6.63312	4.61429	6.96394	4.89872	5.81255	0.401703	3.06842	0.137641	0.335621
Sb01g011410	9.80243	8.95037	10.6099	9.49871	9.65906	10.1259	-0.105299	4.0849	0.616246	0.948037
Sb01g011420	43.5631	34.498	26.5395	38.235	24.0231	23.7499	0.646235	5.45493	4.0973e-05	0.000292979
Sb01g011430	76.8049	63.5505	97.2529	71.8273	99.718	83.7165	-0.403562	6.28725	0.0111902	0.0437523
Sb01g011440	46.7633	49.0098	26.3926	58.5398	27.7594	25.1702	0.960139	5.60479	1.52371e-07	1.56456e-06
Sb01g011460	6.40041	5.4745	4.9082	7.36416	3.76399	6.9172	0.302841	3.16272	0.280783	0.56526
Sb01g011480	24.2754	28.647	3.02721	30.7107	0.553528	0.92054	4.21796	3.32297	2.09704e-19	6.07463e-18
Sb01g011490	14.0982	14.1931	13.8723	19.2909	11.9008	14.8601	0.228029	4.0177	0.305583	0.600967
Sb01g011510	38.6331	37.4815	37.4728	30.8174	36.8926	40.9509	-0.109161	5.21827	0.526065	0.875914
Sb01g011520	5.33367	5.59036	6.37772	11.0462	0.968673	0.604926	1.46834	4.2205	0.00864533	0.0350764
Sb01g011530	66.743	74.3837	62.3664	64.81	71.4881	65.3057	0.0481791	6.47544	0.753737	1
Sb01g011540	10.1484	9.06624	9.31676	12.5404	5.00943	6.25967	0.626833	5.15045	0.00799849	0.0328082
Sb01g011550	16.6353	16.1628	18.1339	15.6889	19.3458	17.3324	-0.176876	4.96465	0.317086	0.615624
Sb01g011560	98.1396	93.5589	91.992	80.5255	108.657	92.2907	-0.105894	6.6628	0.482765	0.833141
Sb01g011570	20.9311	20.2759	25.6872	16.9696	21.3662	21.2513	-0.231515	4.47096	0.232409	0.494665
Sb01g011580	39.4692	38.3794	29.6549	30.5239	37.972	33.3235	0.101955	5.74913	0.528615	0.878503
Sb01g011595	11.7053	13.9904	20.0736	15.9023	14.1426	16.6486	-0.289735	3.22385	0.308272	0.604744
Sb01g011610	38.9214	42.985	56.1063	39.1688	54.135	57.4417	-0.469879	6.99139	0.000789215	0.0043213
Sb01g011620	179.298	181.18	215.99	162.412	233.174	237.21	-0.392535	7.2209	0.00407457	0.0182514
Sb01g011630	0.288307	0.231725	10.6687	0.0800453	8.57968	7.075	-5.44518	2.13774	9.46177e-36	8.00438e-34
Sb01g011640	49.7041	48.9229	77.7376	53.6837	76.6082	73.2486	-0.5793	5.51806	7.61195e-05	0.000519501
Sb01g011650	2.42178	2.37518	5.34905	2.34799	5.81204	4.6027	-1.14021	2.26392	4.6645e-05	0.000330266
Sb01g011700	222.198	200.905	288.085	239.309	292.622	192.077	-0.222284	7.47698	0.270918	0.551533
Sb01g011710	7.38065	9.06624	5.67235	5.89667	6.19951	6.86459	0.252516	3.97131	0.280785	0.56526
Sb01g011720	76.9491	72.6458	56.4296	64.5699	65.0672	63.7539	0.209097	6.097	0.228281	0.488263
Sb01g011730	4.75706	4.11312	4.93759	4.69599	4.59428	5.47064	-0.145167	2.55126	0.603411	0.93459
Sb01g011740	284.818	324.357	293.61	293.339	293.785	312.642	0.00394851	8.02736	0.977877	1
Sb01g011750	17.6732	20.8263	16.7819	24.7607	13.8935	10.9413	0.604678	3.65106	0.0178077	0.0649164
Sb01g011830	17.7309	16.018	21.8665	18.784	21.3938	25.5121	-0.388559	4.4833	0.036551	0.118158
Sb01g011840	8.41855	8.77658	6.14259	8.35139	7.44495	9.3632	0.153525	3.32986	0.532463	0.881767
Sb01g011845	40.2188	40.7256	33.4463	43.011	37.3908	36.6638	0.205405	5.30122	0.196608	0.43701
Sb01g011910	67.4638	69.8651	98.4285	73.108	93.4078	96.9723	-0.456645	6.58147	0.000494138	0.00284347
Sb01g011920	54.7206	57.6416	62.8955	52.8299	66.7278	61.3868	-0.209529	5.5704	0.163068	0.3802
Sb01g011930	14.7613	15.0332	16.1353	15.1019	16.3291	14.5971	-0.0677065	4.79451	0.702548	1
Sb01g011940	16.174	14.3959	14.5483	14.6216	18.1834	17.2009	-0.144207	4.08595	0.486107	0.837372
Sb01g011950	356.203	402.014	311.362	344.995	336.185	366.98	0.120864	7.89892	0.394968	0.720295
Sb01g011960	29.3208	31.9491	22.3367	44.3718	12.9249	10.2574	1.21567	6.55673	2.18507e-07	2.19462e-06
Sb01g011980	1.49919	1.99863	4.05588	1.36077	3.81934	3.10353	-1.17511	2.164	0.00010619	0.000705198
Sb01g012070	11.0421	10.2828	12.1676	8.88503	10.7938	11.9144	-0.207456	3.97913	0.330246	0.633554
Sb01g012080	50.9726	51.0664	56.1651	47.4135	59.5319	65.9895	-0.281933	5.85287	0.0601382	0.176591
Sb01g012120	12.1089	11.3545	10.7569	8.69825	11.9285	10.047	-0.0258081	3.98018	0.910745	1
Sb01g012150	10.4944	7.93658	6.93614	9.09848	6.75304	6.41748	0.453211	2.68115	0.162432	0.379016
Sb01g012170	3.22903	2.92553	6.84796	2.90831	5.5076	7.33802	-1.11919	3.29214	1.09025e-05	8.63465e-05
Sb01g012180	18.1922	14.1352	8.8759	14.3281	7.11283	7.89034	0.966256	4.78082	7.41361e-07	6.93786e-06
Sb01g012190	16.6641	13.6718	6.17199	18.3037	4.4559	3.52435	1.78251	4.11386	1.56588e-12	2.65202e-11
Sb01g012230	48.7815	35.5698	58.722	43.5713	43.5626	54.8905	-0.296995	5.31426	0.106923	0.276374
Sb01g012240	38.4024	35.1932	29.6255	36.3406	26.9014	30.5619	0.336033	4.86046	0.0496758	0.151175
Sb01g012290	17.6155	16.858	15.43	15.0218	20.01	21.6195	-0.205663	4.12372	0.355626	0.668821
Sb01g012300	458.754	516.689	548.484	497.828	518.213	539.357	-0.124494	8.91952	0.411962	0.741781
Sb01g012310	10.5809	11.6731	13.4314	11.1797	13.5614	15.4388	-0.343963	3.75258	0.109878	0.282162
Sb01g012330	9.51412	6.14071	13.1963	7.17739	13.0356	14.4919	-0.834812	4.14964	0.000243654	0.00149868
Sb01g012360	13.0026	13.6428	28.0384	13.9812	17.5468	23.8025	-0.771992	3.5729	0.0254915	0.0876824
Sb01g012370	88.9714	83.5658	73.9169	78.7912	84.413	76.0629	0.100565	6.358	0.471895	0.819958
Sb01g012380	37.5952	32.3546	34.7688	39.5157	38.8023	26.8009	0.125378	5.30574	0.523036	0.873559
Sb01g012390	13.6946	12.8897	14.225	14.3281	14.5301	13.8344	-0.0577947	3.41223	0.799414	1
Sb01g012450	15.7704	15.8732	14.607	14.4081	14.8622	17.8848	-0.0405201	4.08442	0.876554	1
Sb01g012470	31.2813	28.3573	23.5123	31.5645	25.6283	21.8562	0.361485	5.4747	0.0169648	0.0623179
Sb01g012480	71.2982	67.6057	48.0533	63.5293	55.5465	43.2128	0.463467	6.84919	0.00129033	0.00669027
Sb01g012500	48.0607	49.734	47.3479	46.5863	56.4321	49.5776	-0.0871225	6.13445	0.534266	0.883205
Sb01g012510	144.442	147.84	147.305	137.705	172.811	154.072	-0.141205	6.60143	0.298933	0.591088
Sb01g012550	22.1996	25.229	27.5094	22.7862	29.1709	28.5893	-0.280325	4.56864	0.116539	0.295787
Sb01g012570	16.4046	14.1642	47.7888	17.8501	45.5553	35.5591	-1.41201	4.96455	8.62053e-13	1.4874e-11
Sb01g012610	10.9268	10.8042	17.2816	11.3664	16.7719	14.8338	-0.562294	3.75968	0.00843129	0.0343144
Sb01g012650	29.0901	30.9932	32.8879	28.5762	33.9866	35.638	-0.209588	5.37002	0.197236	0.438206
Sb01g012670	1.38387	1.44828	64.6883	1.65427	68.7205	57.205	-5.40375	4.93478	0	0
Sb01g012680	252.585	261.588	299.4	234.479	305.187	328.159	-0.317225	7.84873	0.0126196	0.0485757
Sb01g012690	37.7105	37.5105	34.9158	32.6318	43.7564	39.6884	-0.134353	5.07347	0.441723	0.781303
Sb01g012735	124.693	113.313	17.5755	97.842	23.0544	18.9631	2.49423	6.18282	3.81445e-34	2.90205e-32
Sb01g012740	465.096	450.734	103.366	495.374	90.7232	72.9593	2.40178	8.05159	8.27822e-22	2.87271e-20
Sb01g012790	46.3309	48.3146	38.472	53.1234	46.5794	40.6089	0.233831	5.81184	0.115423	0.293569
Sb01g012800	15.5974	15.6704	16.4292	13.3942	15.4988	20.1467	-0.221956	3.74592	0.307667	0.604004
Sb01g012820	30.0704	27.9228	40.8527	27.5623	43.784	35.2435	-0.48655	5.1872	0.00442082	0.0195815
Sb01g012830	19.4895	23.1435	23.4829	19.1842	24.2722	28.6682	-0.306144	4.50257	0.255126	0.528786
Sb01g012880	37.5375	33.1367	33.0348	34.1526	34.8999	32.0348	0.0684401	5.04134	0.696429	1
Sb01g012920	19.922	22.9408	18.9862	17.8768	21.6983	20.8831	-0.019904	4.32433	0.921347	1
Sb01g012930	0.288307	0.289656	7.17126	0.506953	6.36557	6.60158	-4.19348	2.67273	6.92851e-24	2.80506e-22
Sb01g012940	38.0565	26.7932	35.1803	36.9542	41.4592	25.9066	-0.0103175	4.65329	0.970493	1
Sb01g012960	718.085	762.143	839.331	732.841	742.889	658.659	-0.0179999	9.60841	0.896981	1
Sb01g012970	35.7212	33.716	41.4699	37.5412	35.9793	45.3958	-0.199495	4.76684	0.264883	0.542725
Sb01g013000	108.057	110.62	33.5932	84.4211	42.3725	36.8216	1.42594	8.49389	6.05709e-15	1.23569e-13
Sb01g013010	4.20928	3.24415	6.61284	3.84217	5.45225	8.07445	-0.834004	3.37977	0.00113556	0.00598172
Sb01g013020	30.8776	31.7173	30.4191	29.7502	29.1709	29.694	0.0486043	4.9	0.777653	1
Sb01g013040	8.36089	6.37243	10.3454	9.81889	9.71441	9.59991	-0.271911	2.9342	0.312885	0.610651
Sb01g013045	15.9145	17.8428	16.3705	16.8362	15.3881	20.1467	-0.0371518	3.57173	0.876875	1
Sb01g013060	4.03629	4.08415	3.55624	5.76326	2.87834	4.10298	0.397834	2.88304	0.257462	0.532168
Sb01g013080	2.96956	3.27311	4.20283	3.62872	3.81934	4.31339	-0.320525	3.68106	0.190806	0.427663
Sb01g013090	12.0512	9.29796	14.1074	12.6205	12.4544	13.4925	-0.237272	3.59696	0.310299	0.607382
Sb01g013100	10.1772	10.3407	6.46589	25.0275	5.17548	3.91887	1.55075	5.7913	1.24347e-07	1.28887e-06
Sb01g013110	163.268	174.952	154.388	151.686	166.446	179.269	-0.0298041	7.02371	0.825626	1
Sb01g013170	45.7543	48.1408	38.3251	46.2929	48.1569	46.553	0.0753522	5.47973	0.631392	0.963491
Sb01g013180	5.93912	4.4607	5.37844	4.77603	6.19951	6.49638	-0.252769	3.58806	0.309604	0.606336
Sb01g013190	3.71916	3.07035	1.2344	3.28186	1.13473	0.999443	1.57883	1.58233	2.29453e-07	2.29777e-06
Sb01g013200	10.6385	9.58762	9.05225	10.1391	9.90814	8.25856	0.157986	4.0821	0.436353	0.774302
Sb01g013210	39.2674	44.2595	57.7228	41.7303	50.5924	57.9677	-0.40872	5.27336	0.0112195	0.0438618
Sb01g013215	5.88146	7.09657	11.3153	9.33862	10.4617	12.2826	-0.60912	3.00016	0.0237253	0.0827538
Sb01g013290	5.21835	4.02622	0.264514	16.7028	0.193735	0	5.81786	5.57872	5.00023e-23	1.89997e-21
Sb01g013300	16.1163	19.7545	10.5218	13.1808	8.49665	11.4147	0.68804	4.31171	0.00483165	0.0211664
Sb01g013310	11.6764	10.6304	16.0178	11.9534	19.0137	20.4097	-0.694403	3.69742	0.00172682	0.00862726
Sb01g013320	83.3495	88.0844	81.2057	81.1125	78.4902	93.0534	-0.00128255	6.71562	0.993788	1
Sb01g013390	687.554	699.78	694.995	635.933	688.588	746.663	-0.074346	9.5013	0.575947	0.910335
Sb01g013400	26.726	24.7946	26.951	22.6528	30.6654	32.4293	-0.280171	5.82274	0.0768321	0.213229
Sb01g013410	14.127	16.7132	16.0472	13.6877	14.3917	15.7281	-0.0522611	3.6994	0.822657	1
Sb01g013420	105.52	116.876	90.9927	109.342	113.003	98.1032	0.134974	6.34152	0.361447	0.676319
Sb01g013430	4.38226	6.14071	14.6658	5.73658	17.0487	14.8864	-1.5183	3.44157	9.48542e-09	1.11968e-07
Sb01g013460	80.0051	79.9451	92.3447	88.7168	88.0386	87.4513	-0.10703	6.47227	0.456362	0.79999
Sb01g013470	240.448	256.548	259.37	238.001	258.304	277.635	-0.1138	7.8129	0.384546	0.705945
Sb01g013510	2.73891	3.27311	4.43795	3.76213	3.4042	4.20818	-0.300691	1.8742	0.302292	0.596084
Sb01g013530	41.372	46.7505	49.6992	42.0238	51.146	55.3639	-0.263457	5.3223	0.0964539	0.25509
Sb01g013540	65.3591	67.345	52.7558	63.1557	59.1998	52.8127	0.249329	5.42279	0.103413	0.268997
Sb01g013560	3.37319	2.6069	5.29027	3.52199	4.26216	4.6816	-0.581624	2.22768	0.0649982	0.187615
Sb01g013600	42.0063	47.7933	34.1223	48.5341	31.468	36.1115	0.44377	6.61744	0.00482964	0.0211603
Sb01g013650	3.92097	4.34484	1.82221	4.48254	0.802615	0.552324	2.00796	1.52894	1.11961e-06	1.0237e-05
Sb01g013670	47.8877	52.3409	40.6175	47.9471	42.5109	43.9229	0.22174	5.54189	0.12167	0.30564
Sb01g013680	57.5748	57.3229	25.5697	52.7765	20.7296	22.3823	1.28776	5.51424	2.80153e-17	6.84442e-16
Sb01g013700	37.7682	35.0484	51.8741	37.9148	42.8984	52.0499	-0.406933	4.87746	0.0263281	0.0900588
Sb01g013710	17.4426	10.138	250.906	13.1541	217.702	212.566	-4.06337	6.73933	0	0
Sb01g013720	6.08327	5.90898	6.52467	6.03008	6.72536	7.10131	-0.175445	2.89698	0.473603	0.821724
Sb01g013730	88.7985	99.9024	124.939	98.7492	117.043	136.029	-0.395119	6.42812	0.00455057	0.0200773
Sb01g013750	8.96634	7.35726	8.37627	10.0323	7.63868	4.6027	0.355789	4.03795	0.155435	0.367265
Sb01g013770	9.94658	10.4276	7.61211	6.85721	7.47262	8.86348	0.184584	2.95621	0.533252	0.882301
Sb01g013800	16.8659	15.4097	23.1302	14.168	24.798	24.8546	-0.648272	4.22342	0.00125636	0.00652809
Sb01g013810	9.74477	10.8331	16.635	11.5532	13.3954	15.5703	-0.504524	4.42416	0.0100151	0.0398634
Sb01g013820	17.9038	17.9007	7.90602	17.3165	9.35462	8.36376	1.05119	4.55069	1.80817e-08	2.07604e-07
Sb01g013890	86.0307	89.7355	56.0475	85.1415	55.159	55.4428	0.646681	6.55935	6.30161e-07	5.95292e-06
Sb01g013930	133.284	140.194	64.3356	129.113	68.1946	63.2279	1.04019	7.36346	6.03643e-15	1.23221e-13
Sb01g013950	4.03629	4.43174	2.82148	4.72267	2.29714	3.89257	0.548261	2.2407	0.0724074	0.20344
Sb01g013970	74.4119	50.0526	71.2717	83.8608	52.5575	45.764	0.296867	5.16789	0.363142	0.678716
Sb01g013980	25.3998	21.2897	27.2155	24.6273	26.6524	26.117	-0.165315	5.12307	0.326179	0.628089
Sb01g014000	6.16976	5.18484	5.93686	6.16349	4.95407	4.23448	0.212631	2.69873	0.494377	0.847503
Sb01g014010	27.0432	29.6608	0.881712	18.357	0.0553528	0.894238	5.34942	2.90846	2.23876e-19	6.47414e-18
Sb01g014060	27.072	25.3159	10.5512	26.4416	9.07785	8.86348	1.46825	3.82599	1.20709e-11	1.86594e-10
Sb01g014100	4.6994	3.47587	2.38062	4.61594	2.13108	2.2093	0.928306	3.29404	0.000550118	0.00312902
Sb01g014110	7.84194	6.74899	10.3748	7.09735	12.1223	9.65252	-0.567601	4.29656	0.00701726	0.0293498
Sb01g014120	111.488	85.5354	85.3791	108.221	74.1174	44.896	0.578784	6.0595	0.0130481	0.0499777
Sb01g014130	41.718	31.3118	57.3407	47.0933	50.288	26.4326	-0.158055	5.23659	0.557236	0.902726
Sb01g014140	292.574	288.526	237.416	266.151	296.635	253.043	0.106221	7.86589	0.448147	0.790175
Sb01g014150	27.072	25.7215	28.832	26.2815	25.0748	33.0868	-0.137822	5.14841	0.440919	0.780368
Sb01g014160	35.4329	38.5243	27.627	32.4183	28.1746	32.3241	0.271238	4.62058	0.144937	0.348635
Sb01g014170	34.7986	30.327	40.2649	30.9508	50.5371	44.1859	-0.490636	5.11489	0.00835606	0.0340572
Sb01g014180	14.5018	14.7725	18.4866	16.8095	14.8622	13.5977	-0.0259977	4.34871	0.89836	1
Sb01g014190	1.98932	2.75173	21.0729	8.13794	15.8862	11.9407	-1.92258	3.84483	0.000196848	0.00123286
Sb01g014200	14.5595	17.6401	18.6923	15.4754	17.2701	18.9105	-0.202898	3.92932	0.326669	0.628926
Sb01g014220	25.198	27.4594	9.93396	23.3465	9.82512	8.28486	1.43849	5.16836	1.02368e-16	2.41122e-15
Sb01g014230	6.63105	4.22898	0.0587808	4.48254	0	0.131506	6.23419	4.09085	4.70932e-31	3.02178e-29
Sb01g014240	49.5887	46.6636	59.4568	44.2384	64.9565	67.4361	-0.449531	5.19941	0.07223	0.203159
Sb01g014270	11.2151	12.629	16.0472	10.9929	15.1943	18.8579	-0.52445	4.02414	0.0106444	0.0419898
Sb01g014290	199.883	204.294	151.037	182.903	171.843	160.937	0.27904	7.48037	0.035123	0.114357
Sb01g014351	6.42924	6.80692	7.20065	6.85721	10.0189	8.49527	-0.355955	2.7957	0.165391	0.384301
Sb01g014400	29.5803	29.4001	25.0112	27.3755	25.6283	28.1948	0.131214	5.08121	0.450513	0.793097
Sb01g014570	55.4125	61.6678	58.869	65.8773	51.3674	60.1507	0.10276	6.05405	0.498533	0.852566
Sb01g014580	7.32299	6.57519	2.67453	5.60317	1.93735	2.70902	1.41193	2.24839	2.99054e-05	0.000219564
Sb01g014610	16.174	16.9738	19.2801	16.9963	15.7202	19.91	-0.130963	3.64632	0.573091	0.910335
Sb01g014620	3.43085	3.82346	4.23222	3.60204	3.93005	4.7605	-0.251642	3.24308	0.323467	0.624529
Sb01g014630	10.7538	10.7462	11.9913	9.87225	8.74574	10.6783	-0.00184816	4.02525	0.99777	1
Sb01g014640	51.751	58.0181	61.808	50.0283	67.6411	71.2498	-0.328934	5.44322	0.0346462	0.113032
Sb01g014680	10.9845	13.0056	11.1977	11.6866	9.43765	12.23	0.118123	4.32524	0.563349	0.908507
Sb01g014690	6.8617	7.35726	9.84579	7.84444	9.05018	11.6777	-0.470526	3.53182	0.0433849	0.135528
Sb01g014700	12.0512	10.4856	16.8407	13.8212	15.1113	15.544	-0.384932	3.97218	0.0730342	0.204811
Sb01g014710	9.45646	9.269	14.3425	11.3397	11.4027	16.0963	-0.476469	3.88081	0.0331087	0.108816
Sb01g014720	50.396	43.796	56.9292	49.548	58.6186	55.4165	-0.250132	5.99102	0.0702698	0.198951
Sb01g014730	3.31553	3.30208	3.90892	4.2424	3.12743	2.78792	0.146843	2.90058	0.598888	0.929703
Sb01g014740	64.0617	72.2402	55.6654	66.4643	55.0483	59.5195	0.252214	5.79118	0.0826962	0.225945
Sb01g014760	80.2357	93.5589	59.5744	84.3677	63.8771	72.144	0.400251	5.68855	0.0118694	0.0460434
Sb01g014770	52.7025	47.0691	59.6331	53.657	59.8917	57.0735	-0.202782	5.66353	0.158511	0.372746
Sb01g014790	65.3591	65.5781	66.922	59.4203	83.6934	80.4026	-0.279435	5.75866	0.0800052	0.220363
Sb01g014830	5.91029	5.73519	5.58418	4.74935	6.53163	7.31171	-0.245862	2.67158	0.355511	0.668817
Sb01g014850	46.0714	51.6457	36.3265	47.2534	34.3464	44.4226	0.332712	5.02014	0.0659174	0.189751
Sb01g014860	39.9016	44.3753	37.5609	41.7303	40.6289	39.8462	0.0941716	6.43009	0.504493	0.859603
Sb01g014880	542.449	618.676	511.511	527.765	558.648	563.397	0.0480414	8.55597	0.725965	1
Sb01g014910	7.12117	6.25657	30.8599	6.75048	29.42	27.5373	-2.12458	3.70277	8.16114e-20	2.4346e-18
Sb01g014930	11.9647	6.72002	21.5726	10.7794	18.0173	7.94294	-0.689294	3.747	0.0807785	0.221953
Sb01g014940	14.2135	12.2525	14.5483	13.7945	11.0982	18.2004	-0.123264	3.67899	0.63662	0.969121
Sb01g014990	8.01493	8.97934	8.64078	8.7783	7.88777	7.41692	0.10646	3.12407	0.657581	0.991137
Sb01g014995	6.31392	7.87865	8.02358	7.12403	8.02615	10.1785	-0.299469	2.8377	0.239712	0.505761
Sb01g015000	38.8349	45.9684	4.5849	40.6096	5.45225	5.60214	3.0017	4.42365	7.90332e-43	9.92301e-41
Sb01g015010	73.0569	72.9933	73.2409	61.368	89.3947	91.6857	-0.294279	6.05243	0.0793763	0.218854
Sb01g015030	3.43085	4.05519	3.64441	3.9489	3.0444	4.86571	-0.0162651	4.52861	0.951419	1
Sb01g015040	21.45	23.4911	36.0326	29.6434	30.5824	26.5641	-0.320645	4.71645	0.145214	0.349128
Sb01g015050	3.14254	3.24415	3.52685	2.93499	4.34519	4.41859	-0.399605	1.89143	0.154503	0.365596
Sb01g015060	22.5168	20.189	28.2736	21.5855	26.6247	24.1444	-0.297833	4.18717	0.193556	0.432288
Sb01g015090	3155.72	3497.16	2395.08	2876.45	2926.78	2770.01	0.235898	10.8068	0.129048	0.319616
Sb01g015100	15.0496	15.9311	10.5218	17.4499	8.33059	8.86348	0.805816	4.98238	1.13751e-05	8.9797e-05
Sb01g015110	85.1658	82.2044	15.7533	65.6905	18.9306	18.9368	2.11904	7.05225	1.58207e-42	1.94248e-40
Sb01g015150	66.4547	65.3464	96.5769	69.506	93.8506	112.043	-0.587406	6.31581	3.34532e-05	0.000243562
Sb01g015160	6.89053	6.74899	7.17126	10.3792	3.21046	3.55065	0.788231	4.61037	0.00527913	0.0228646
Sb01g015200	66.916	61.6099	55.8124	49.2812	66.1466	65.4898	-0.0764741	7.7431	0.616563	0.94831
Sb01g015210	17.4137	19.1752	27.3331	14.6483	24.4382	32.7186	-0.721944	4.5438	0.000344258	0.00204749
Sb01g015220	18.5958	18.6249	20.25	16.8629	19.5672	21.5669	-0.182964	5.7615	0.257787	0.532517
Sb01g015240	371.627	444.941	485.265	382.27	490.979	588.882	-0.384663	8.52564	0.0149094	0.0559831
Sb01g015260	4.38226	4.77933	4.82003	5.17626	6.22719	5.62844	-0.21783	2.01828	0.432513	0.769414
Sb01g015280	14.127	11.4704	8.49383	13.3676	9.27159	7.73253	0.611894	4.15216	0.00415704	0.0185699
Sb01g015320	21.3059	20.5077	26.8334	20.5716	27.538	25.3806	-0.354223	4.56585	0.0436279	0.136119
Sb01g015370	64.7248	68.5037	71.2717	68.0652	73.3978	73.6695	-0.117273	6.43334	0.3751	0.694642
Sb01g015380	7.64013	8.71865	9.72822	7.20407	9.93582	9.91553	-0.328299	3.28625	0.159345	0.374189
Sb01g015390	12.7432	13.3242	17.6342	10.3792	15.8032	19.1998	-0.530571	3.36185	0.0266986	0.0911337
Sb01g015410	85.5983	82.7547	127.878	87.5695	113.086	134.32	-0.552247	6.4414	0.000119148	0.000781031
Sb01g015430	3.22903	3.56277	4.17344	4.77603	4.53893	3.86627	-0.119202	3.0635	0.655411	0.988698
Sb01g015470	636.379	634.665	713.099	643.938	687.952	690.01	-0.1269	9.09883	0.369655	0.687141
Sb01g015490	130.949	108.013	114.446	111.423	96.6459	132.505	0.0281488	6.44073	0.858731	1
Sb01g015500	2.99839	2.75173	3.9677	3.76213	3.45955	3.26134	-0.166238	1.54765	0.565405	0.910086
Sb01g015510	41.4585	39.8277	20.7202	42.2372	24.3275	22.4875	0.870885	5.29528	3.06355e-06	2.62167e-05
Sb01g015520	24.6214	23.8387	26.3044	25.0008	22.6116	27.511	-0.0571026	5.33297	0.713471	1
Sb01g015530	219.286	219.675	296.255	228.369	295.861	301.016	-0.420461	7.70713	0.00352722	0.0161337
Sb01g015535	24.5926	23.3752	25.8636	21.4255	25.739	31.0616	-0.252753	4.34508	0.182516	0.413605
Sb01g015540	47.2823	49.1546	110.155	46.7198	127.699	113.41	-1.29495	6.63166	1.05147e-20	3.36708e-19
Sb01g015550	9.65827	7.29933	5.61357	9.09848	6.78071	5.99666	0.502344	3.13408	0.0481466	0.14755
Sb01g015570	46.7922	45.9974	60.9557	47.0666	60.1131	58.8882	-0.363634	6.31513	0.00705262	0.0294458
Sb01g015590	44.6587	45.4181	41.6462	43.598	40.0477	39.741	0.138551	5.12504	0.398419	0.724528
Sb01g015620	4.26694	3.04139	38.3545	2.02781	24.632	35.1909	-3.39458	4.18552	2.90727e-24	1.21165e-22
Sb01g015660	18.0192	16.3656	6.87735	16.2225	8.60736	7.73253	1.12323	4.83042	1.17696e-09	1.52713e-08
Sb01g015663	1.00907	1.79587	7.84724	2.08118	8.19221	6.33857	-2.19026	2.88099	2.81289e-12	4.6505e-11
Sb01g015666	3.86331	3.85243	16.488	4.16235	17.1317	12.7297	-1.96259	4.45241	3.97973e-18	1.04592e-16
Sb01g015670	59.0452	58.076	241.677	67.6649	253.792	208.358	-1.92918	6.7302	3.03581e-34	2.34641e-32
Sb01g015680	17.3272	15.0621	12.6085	17.2631	13.423	12.1511	0.379066	4.77233	0.0343208	0.112166
Sb01g015770	14.646	11.4124	8.05297	12.2736	5.81204	3.99777	1.10225	4.37573	0.00065999	0.00368659
Sb01g015780	245.954	212.173	174.226	198.459	216.623	163.54	0.244067	7.66237	0.148904	0.355138
Sb01g015800	6.74638	7.21244	8.78773	6.53703	7.9708	6.52268	-0.18331	2.81995	0.478233	0.827056
Sb01g015900	19.2877	18.8566	2.82148	15.9023	3.81934	3.62956	2.39331	3.23321	2.32047e-19	6.69902e-18
Sb01g015960	42.4964	48.3146	28.0972	39.1421	31.1913	28.9312	0.558557	5.64045	0.00022039	0.0013682
Sb01g016110	227.301	233.897	30.4778	271.327	9.57603	15.9122	3.71062	7.78399	2.41784e-34	1.89025e-32
Sb01g016120	25.6305	20.189	2.02794	33.0854	1.77129	0.789034	4.10607	3.95783	4.22429e-33	3.05658e-31
Sb01g016170	128.642	129.998	155.593	131.381	155.237	178.821	-0.328234	6.77014	0.0164416	0.0607303
Sb01g016390	223.005	225.468	242.941	204.436	264.143	261.801	-0.235929	8.06751	0.0621385	0.181313
Sb01g016400	7.49597	7.70485	26.7159	8.51148	21.2555	22.1719	-1.56353	5.06218	1.32721e-17	3.32859e-16
Sb01g016420	34.6545	27.5173	0.146952	18.944	0.193735	0.263011	7.03452	3.48026	0	0
Sb01g016430	2.94073	4.22898	5.78991	4.02895	4.4559	6.10186	-0.545115	1.90575	0.0697584	0.197794
Sb01g016440	42.2658	41.8263	21.8959	33.032	29.6414	27.7214	0.562941	4.62578	0.003892	0.0175543
Sb01g016500	16.693	18.1904	12.0501	16.0891	13.7275	12.1774	0.425201	3.37878	0.0611409	0.179032
Sb01g016510	7.5248	9.50072	12.7554	11.7933	10.0189	14.676	-0.37753	3.05409	0.164173	0.382151
Sb01g016520	10.898	11.818	11.5504	11.5265	13.3123	11.1254	-0.0716644	3.03669	0.776191	1
Sb01g016550	50.5978	49.0388	47.5243	50.4552	51.3397	42.0818	0.0907995	5.86323	0.572628	0.910335
Sb01g016560	2.76774	3.38898	3.82075	3.38858	4.12378	4.81311	-0.418555	3.31483	0.108023	0.278559
Sb01g016570	29.7821	24.0125	26.0693	25.4811	28.6451	21.6721	0.0536783	4.73697	0.786869	1
Sb01g016590	6.4869	6.3145	3.17416	6.03008	4.81569	3.44545	0.718687	2.34413	0.0109916	0.0431312
Sb01g016600	707.159	680.837	148.304	635.079	157.921	161.699	2.11216	7.8226	1.99001e-22	7.26142e-21
Sb01g016650	4.95887	2.80966	90.111	4.32244	126.066	59.7825	-4.51084	4.8824	2.53635e-43	3.39507e-41
Sb01g016660	9.83126	10.6304	11.0508	10.7261	10.0189	10.8887	-0.0350765	3.36926	0.879616	1
Sb01g016710	5.39133	2.8676	5.05515	4.13567	6.00577	5.54954	-0.422208	2.45931	0.151495	0.359956
Sb01g016770	12.3107	13.3242	1.44013	11.5532	0.719586	3.15614	2.80187	2.75151	7.09675e-08	7.58712e-07
Sb01g016775	262.503	282.936	20.2206	268.072	13.2293	25.5384	3.78509	6.52819	0	0
Sb01g016790	12.8873	14.5697	16.3705	16.4093	16.7719	19.1209	-0.252563	3.94115	0.221087	0.477146
Sb01g016820	19.4607	16.9738	12.873	17.7167	12.7588	14.5445	0.430264	4.4783	0.0235592	0.0822506
Sb01g016823	8.90868	8.51589	9.14042	9.52539	7.86009	8.02184	0.107546	3.31872	0.645185	0.978132
Sb01g016826	13.8676	15.7283	14.9009	15.2353	14.2533	16.3856	-0.0227176	3.47798	0.921904	1
Sb01g016830	24.5926	27.1697	36.3265	28.6295	29.337	33.2446	-0.298802	4.6213	0.105897	0.274305
Sb01g016840	9.08166	12.5711	7.75907	13.7411	7.66636	6.9435	0.662575	4.62084	0.00127582	0.00662211
Sb01g016850	175.463	182.31	224.102	197.578	217.952	239.945	-0.296353	7.09365	0.0516915	0.156149
Sb01g016870	5.59315	4.37381	4.84942	5.06953	4.76034	5.15502	0.0261864	2.60819	0.923948	1
Sb01g016880	5.3625	6.02485	6.81857	6.0034	5.81204	6.39117	-0.128965	2.19533	0.628325	0.959716
Sb01g016890	22.6032	21.927	24.2177	19.5577	22.0581	24.9072	-0.151669	4.59396	0.394378	0.719489
Sb01g016910	5.93912	4.4607	5.31966	5.81662	6.97445	5.44433	-0.129116	3.41267	0.630411	0.962297
Sb01g016960	65.9357	72.2982	88.8178	65.3703	105.364	93.6583	-0.499552	6.09777	0.000560781	0.00318116
Sb01g016980	3.80565	3.85243	7.02431	4.32244	6.25486	6.73309	-0.739197	2.66705	0.0081813	0.0334572
Sb01g016990	117.629	119.744	88.5827	107.154	101.213	99.7602	0.25065	6.58189	0.0630286	0.183219
Sb01g017010	194.665	187.234	169.847	162.999	210.894	168.958	-0.0126994	7.1606	0.932602	1
Sb01g017020	33.6454	33.716	26.8334	30.6573	26.0435	26.4852	0.304484	5.71275	0.0602485	0.176819
Sb01g017030	44.601	47.8222	47.0834	48.5341	42.2065	54.0488	-0.0242454	5.83982	0.878597	1
Sb01g017050	295.313	292.669	343.75	322.342	314.957	356.722	-0.157625	7.83774	0.222409	0.4792
Sb01g017060	5.33367	4.08415	2.7627	7.87112	2.60158	2.70902	1.09868	1.84056	0.000696361	0.00386769
Sb01g017070	2.24879	2.6938	3.79136	4.29576	3.15511	4.83941	-0.349598	3.32979	0.235665	0.499438
Sb01g017100	36.096	40.1753	35.2685	35.0865	36.6989	39.7147	-0.00443151	5.46782	0.979477	1
Sb01g017110	7.15001	7.21244	9.28737	10.2458	9.493	10.6257	-0.256413	3.00297	0.326164	0.628089
Sb01g017120	44.6587	42.2898	52.3443	48.3473	59.1444	44.2648	-0.203052	4.81957	0.424981	0.759313
Sb01g017140	15.3667	15.7573	8.8759	23.4799	5.59063	10.5731	1.12452	4.73469	3.18943e-05	0.00023306
Sb01g017150	6.74638	5.61933	11.5798	9.76552	14.7515	7.0224	-0.590282	4.13503	0.0380858	0.122076
Sb01g017160	195.731	209.016	4.34978	170.363	2.07573	3.94517	5.79259	6.06462	0	0
Sb01g017170	68.5017	78.323	1.05805	60.034	0.166058	1.15725	6.4341	4.54915	1.71941e-39	1.81595e-37
Sb01g017190	12.3684	13.498	3.85014	9.3653	3.81934	4.28708	1.55773	2.66865	2.86188e-06	2.46086e-05
Sb01g017200	10.1772	8.86348	7.81785	9.89893	9.27159	9.10019	0.143752	3.2195	0.542886	0.891039
Sb01g017210	3.86331	3.33105	2.85087	3.44195	3.48722	3.15614	0.163091	2.43079	0.554387	0.900731
Sb01g017220	36.7879	30.3849	31.5065	30.0437	34.2357	28.9575	0.0378084	5.47877	0.814436	1
Sb01g017226	9.19698	9.24003	13.3726	10.9929	11.2089	11.5199	-0.293836	4.32684	0.132542	0.326227
Sb01g017230	52.27	52.8912	5.49601	49.8949	6.11648	4.7079	3.24769	4.37033	2.38221e-44	3.36172e-42
Sb01g017240	265.415	269.931	185.218	224.58	249.807	219.693	0.214913	7.76968	0.148257	0.354044
Sb01g017250	108.547	122.611	94.4902	100.003	110.65	113.858	0.0538508	6.6384	0.720639	1
Sb01g017260	4.43992	4.51864	5.40783	4.32244	5.67366	5.60214	-0.329121	3.82638	0.154503	0.365596
Sb01g017290	87.847	89.3299	88.7296	89.9709	92.965	110.123	-0.12752	6.47036	0.388873	0.711853
Sb01g017300	4.09395	4.43174	2.96843	6.75048	2.13108	2.18299	1.07072	3.27082	0.000137411	0.000888584
Sb01g017310	60.3714	56.9754	43.8799	54.1907	47.6864	44.0807	0.338556	6.43877	0.011394	0.0444372
Sb01g017320	21.277	22.5642	14.4013	21.7723	12.0115	17.2798	0.586198	4.48367	0.00595863	0.0254638
Sb01g017340	84.7622	92.5741	195.094	85.8619	182.443	200.967	-1.13618	7.03752	1.33967e-17	3.35738e-16
Sb01g017350	10.6673	10.8331	18.3984	11.74	13.0633	15.807	-0.507312	4.2889	0.0116756	0.0454098
Sb01g017380	97.4765	108.418	251.846	71.267	251.578	267.588	-1.47607	7.32958	2.84278e-10	3.89514e-09
Sb01g017390	67.8674	83.9134	158.855	48.5341	144.498	170.168	-1.24123	6.87022	3.03731e-07	2.99139e-06
Sb01g017400	58.4398	74.2968	143.014	39.4623	133.262	156.176	-1.3285	6.6674	3.1829e-05	0.000232683
Sb01g017410	58.3821	74.2968	143.014	39.3823	133.262	155.966	-1.32895	6.66702	3.16274e-05	0.000231458
Sb01g017420	58.3821	74.2389	143.014	39.3823	133.206	155.966	-1.32925	6.66686	3.16788e-05	0.000231784
Sb01g017430	268.817	260.256	589.013	191.015	659.168	643.904	-1.39375	8.46257	2.49486e-11	3.75422e-10
Sb01g017450	12.08	10.7462	18.369	13.2875	18.5155	18.2004	-0.608626	4.11196	0.0024768	0.0118803
Sb01g017460	37.3645	48.8071	18.1927	39.1955	14.7515	22.7505	1.17002	5.74893	5.72559e-09	6.90132e-08
Sb01g017480	9.28347	9.76141	9.16981	9.15184	10.3233	10.1259	-0.0714147	4.6063	0.704449	1
Sb01g017530	41.6315	39.2484	39.9416	38.1016	43.2859	37.2161	-0.0176138	5.26427	0.913836	1
Sb01g017540	79.1978	82.1465	76.3269	82.58	81.59	85.2946	0.00416367	5.98349	0.977015	1
Sb01g017550	141.53	157.399	167.026	148.858	170.044	202.571	-0.269246	7.17191	0.0472512	0.145357
Sb01g017570	13.2333	11.0069	7.14187	13.9812	5.06478	5.28653	1.1282	3.47497	1.17028e-05	9.21697e-05
Sb01g017580	8.62037	9.06624	23.0127	6.48367	33.9036	21.1198	-1.69089	3.61589	9.60899e-09	1.13309e-07
Sb01g017590	36.1248	39.625	46.4368	38.5018	44.8911	52.2603	-0.329796	5.46242	0.0263256	0.0900588
Sb01g017630	3.43085	3.27311	8.43505	5.22962	6.72536	6.28597	-0.842611	3.8163	0.000838979	0.00456439
Sb01g017640	14.0117	14.4249	16.4292	14.755	17.2424	13.8081	-0.136163	4.85512	0.4668	0.813223
Sb01g017670	8.41855	8.1683	11.8149	9.92561	11.0706	14.2552	-0.486092	2.96123	0.0597902	0.175682
Sb01g017680	6.71755	3.73656	3.46807	8.43144	1.57755	0.789034	1.69881	5.47873	5.16465e-06	4.29226e-05
Sb01g017720	64.9555	72.6458	93.1088	68.2519	109.626	103.574	-0.573419	6.90752	2.15077e-05	0.000161286
Sb01g017730	13.8099	14.6566	10.3748	14.7016	12.7588	10.8361	0.345571	3.3998	0.138193	0.336555
Sb01g017760	257.804	277.23	314.742	304.999	343.713	313.509	-0.210429	7.98225	0.107365	0.277136
Sb01g017770	286.087	305.5	352.068	335.843	376.122	336.128	-0.198586	8.12188	0.12709	0.31608
Sb01g017780	3.60383	4.02622	9.14042	4.66931	7.11283	8.20595	-0.990206	2.96308	0.000127386	0.000829912
Sb01g017790	75.0174	78.4099	81.9698	80.9791	85.6861	75.379	-0.0520602	6.60889	0.700009	1
Sb01g017810	14.473	14.9752	21.1905	14.8351	20.01	24.6968	-0.573507	3.943	0.00509539	0.0222045
Sb01g017830	4.41109	3.76553	3.9677	3.54867	4.20681	4.12928	-0.0700574	2.68294	0.797055	1
Sb01g017840	211.242	231.232	121.088	207.291	131.601	123.142	0.789791	7.26062	2.88197e-08	3.23039e-07
Sb01g017860	52.2123	59.4374	32.5058	52.0027	29.5584	32.7975	0.786612	5.89995	6.21458e-07	5.87397e-06
Sb01g017910	183.363	183.41	77.3849	185.812	81.2855	78.6141	1.21953	6.86856	3.45439e-21	1.14388e-19
Sb01g017940	130.084	151.085	63.836	149.631	59.1998	66.5945	1.18377	7.02225	1.57871e-17	3.93037e-16
Sb01g017960	16.5488	18.7987	23.3654	17.9568	19.6779	23.8551	-0.327659	4.20275	0.091817	0.245307
Sb01g017970	28.4559	30.9932	39.2362	31.8313	31.6895	40.3722	-0.285968	4.52532	0.116369	0.295443
Sb01g018000	1.06673	0.579312	35.2685	1.25404	35.2874	37.6369	-5.2111	3.89487	0	0
Sb01g018010	108.634	106.246	118.238	111.183	108.519	109.728	-0.0453333	7.10311	0.73658	1
Sb01g018020	27.6774	31.8042	29.5374	29.3766	30.0012	34.6386	-0.0841011	5.64707	0.591338	0.922309
Sb01g018030	87.3281	90.981	102.749	87.0893	102.79	108.992	-0.24508	6.41664	0.0678209	0.193901
Sb01g018050	2.45061	2.6938	5.17271	3.81549	3.09975	4.33969	-0.490168	4.36218	0.0719325	0.202507
Sb01g018070	56.4216	64.0719	26.2456	51.0956	27.5657	28.1422	1.06581	5.18309	3.18593e-09	3.94708e-08
Sb01g018080	5.62198	5.12691	5.78991	4.93613	4.87104	6.83829	-0.158384	2.19397	0.572331	0.910335
Sb01g018110	23.4105	22.5063	24.4528	25.7212	18.5432	25.065	0.0739903	4.38856	0.725078	1
Sb01g018120	48.0319	47.3588	41.9107	41.33	46.5794	41.924	0.0680028	5.23246	0.673435	1
Sb01g018130	100.59	101.003	104.453	101.204	105.004	101.628	-0.0389411	6.73375	0.776126	1
Sb01g018140	54.6053	55.7878	2.20428	55.6048	1.4115	1.76218	4.94728	4.85108	0	0
Sb01g018150	9.83126	6.92278	1.46952	3.84217	1.10706	1.60437	2.2964	2.56405	5.14381e-10	6.8681e-09
Sb01g018155	10.898	7.53106	2.17489	5.06953	1.0517	1.34136	2.36264	2.71479	1.05698e-10	1.50313e-09
Sb01g018160	20.3833	16.5683	6.49528	14.0346	7.19586	9.57361	1.13056	3.61099	7.88802e-06	6.38857e-05
Sb01g018180	14.8766	11.0069	0.382075	9.28525	0.276764	0.604926	4.77976	3.69231	3.56073e-38	3.4998e-36
Sb01g018200	26.5242	28.7628	22.8657	25.1876	25.7944	24.0129	0.146906	4.7882	0.406781	0.734863
Sb01g018210	57.8631	59.4085	30.1252	46.2395	35.8963	30.9038	0.754223	5.62458	4.47721e-05	0.000318006
Sb01g018220	112.814	122.032	119.737	118.147	126.315	129.402	-0.0890245	6.71673	0.503345	0.858412
Sb01g018260	73.3452	68.0692	102.043	73.2948	88.7582	110.912	-0.490787	6.19432	0.000515579	0.0029548
Sb01g018280	43.246	58.3947	36.738	36.7408	36.6989	40.1881	0.284047	5.44214	0.107198	0.27681
Sb01g018290	102.003	119.136	104.777	104.352	106.914	120.038	-0.0274823	6.47372	0.844712	1
Sb01g018300	98.2837	112.908	111.419	100.137	116.628	133.399	-0.215448	6.8939	0.12062	0.303674
Sb01g018310	20.5563	20.8552	23.6005	22.5994	22.833	22.5664	-0.108075	4.49483	0.556817	0.902584
Sb01g018320	7.46714	5.64829	6.17199	5.30967	7.58333	7.86404	-0.231538	3.2873	0.365345	0.681519
Sb01g018350	28.2829	32.4415	43.9387	31.6712	44.7527	50.4456	-0.590616	4.7069	0.000817639	0.00446329
Sb01g018380	8.87985	9.84831	14.6658	10.4326	15.305	11.0728	-0.492246	4.33019	0.0145599	0.0548221
Sb01g018395	14.1559	16.8001	41.9401	15.8756	43.0091	40.1092	-1.41676	5.34928	1.52721e-19	4.47351e-18
Sb01g018400	59.1894	74.4416	80.8236	103.205	56.017	58.9671	0.274738	7.65647	0.155188	0.366808
Sb01g018420	11.4169	13.5559	11.7856	13.8212	12.233	10.3889	0.173453	4.11327	0.417962	0.750279
Sb01g018450	107.481	110.909	114.799	107.821	106.665	123.089	-0.0789583	7.13914	0.551177	0.898261
Sb01g018460	4.43992	4.66346	3.73258	4.08231	4.81569	3.49805	0.130017	3.67302	0.596987	0.928148
Sb01g018570	23.3817	22.0139	31.5947	21.5589	32.7135	36.4797	-0.590198	4.53407	0.00105663	0.00561468
Sb01g018630	13.5216	12.9187	16.2529	14.1413	19.9823	19.0157	-0.445156	3.74192	0.0442084	0.137577
Sb01g018700	50.1077	53.4995	72.5649	56.2185	70.6301	76.7993	-0.460909	5.61375	0.00192261	0.00949797
Sb01g018730	17.0101	16.4235	17.3991	16.8095	21.1448	17.3061	-0.152605	4.14892	0.439546	0.778668
Sb01g018750	0.259476	0.376553	9.46371	0.186772	13.0633	8.17965	-5.21137	2.85994	3.16811e-34	2.44311e-32
Sb01g018770	108.692	98.9755	125.585	101.577	146.325	141.369	-0.418408	7.11579	0.0032958	0.0152476
Sb01g018790	7.20767	6.57519	20.25	7.33748	21.5876	19.2787	-1.53221	3.96681	1.80185e-12	3.03203e-11
Sb01g018800	18.0768	17.0607	22.0722	18.7573	21.4215	17.6481	-0.181636	3.97139	0.379497	0.700214
Sb01g018810	53.3656	58.945	55.4303	46.8798	61.1371	70.8815	-0.236012	5.68236	0.145954	0.350355
Sb01g018820	14.646	12.7449	19.5446	13.5543	14.9176	17.464	-0.342476	4.32671	0.0745191	0.208186
Sb01g018860	8.24557	8.13934	7.6709	8.29803	7.77706	9.2843	-0.00353818	4.94623	0.992896	1
Sb01g018900	23.1222	26.8801	20.8966	21.8257	21.4492	24.4074	0.105308	4.45786	0.567192	0.910335
Sb01g018910	27.3026	28.9077	23.9826	26.0948	24.1061	22.6979	0.217462	5.491	0.242257	0.509409
Sb01g018920	47.8877	54.1367	42.9688	49.4146	44.559	54.759	0.089717	5.42264	0.593209	0.924516
Sb01g018930	47.34	50.9795	55.7536	46.2128	55.7956	65.332	-0.291541	5.5745	0.059496	0.174984
Sb01g018940	24.9385	27.2277	34.0341	26.9486	32.5751	37.3213	-0.393605	4.70461	0.0262338	0.0897995
Sb01g018950	24.9385	27.2277	34.2692	27.1087	32.7412	37.7158	-0.401687	4.71032	0.0233636	0.0816882
Sb01g018980	8.53388	7.50209	13.7547	9.92561	10.351	13.9396	-0.550731	3.29664	0.02664	0.0909795
Sb01g018990	23.0357	22.1297	22.0428	21.9057	25.6283	19.8837	-0.0103013	4.18958	0.960804	1
Sb01g019000	3.74799	2.83863	8.55261	2.64149	8.85644	5.94406	-1.3387	2.13884	1.24455e-05	9.77027e-05
Sb01g019030	4.95887	3.6207	4.14405	3.62872	4.62196	4.7079	-0.143218	3.28265	0.583809	0.915614
Sb01g019040	129.882	129.853	131.463	105.74	149.674	156.623	-0.260486	7.22013	0.0869924	0.235263
Sb01g019076	32.2903	29.7766	32.7115	29.2699	31.9939	28.6156	-0.030917	4.94269	0.859544	1
Sb01g019080	31.5119	33.5132	29.9782	29.6434	33.2947	33.4813	-0.0315875	4.77103	0.880989	1
Sb01g019100	5.30484	4.51864	7.87663	4.77603	6.64233	5.23392	-0.435152	3.16891	0.13055	0.322352
Sb01g019110	20.7292	24.8235	16.7819	23.7734	12.5374	17.4903	0.56649	4.57755	0.00444116	0.0196558
Sb01g019120	1.7875	1.41931	48.3766	2.32131	48.1292	45.6062	-4.67703	5.40078	0	0
Sb01g019130	50.742	54.8319	20.2206	54.244	15.5541	15.4651	1.64158	5.82815	2.11773e-24	8.9244e-23
Sb01g019140	59.5065	65.8678	46.5838	55.925	44.0331	42.0818	0.45021	6.21426	0.00163221	0.00821052
Sb01g019150	86.5497	100.742	26.0693	86.3689	25.5453	23.8551	1.85838	5.28903	6.1951e-31	3.91604e-29
Sb01g019160	8.82218	11.0938	10.5218	11.9801	10.8215	10.4942	0.00300629	3.78869	0.994305	1
Sb01g019170	1.26855	0.405519	15.9884	0.373545	10.3786	19.5154	-4.48505	4.81645	1.6227e-32	1.12852e-30
Sb01g019180	8.85101	7.35726	14.4601	9.71216	11.1536	12.835	-0.568053	3.58754	0.0165726	0.0611343
Sb01g019240	6.54456	5.88002	5.34905	6.32358	5.42457	5.31283	0.22085	2.89731	0.36664	0.682955
Sb01g019270	5.56432	5.53243	6.55406	6.99062	5.42457	5.91775	0.0160538	2.41271	0.961948	1
Sb01g019280	1928.94	2193.91	1572.21	1818.5	1850.5	1800.65	0.185805	10.4387	0.194503	0.433664
Sb01g019290	3.45968	3.38898	4.64368	4.93613	3.57025	4.6816	-0.1289	2.24969	0.702486	1
Sb01g019310	121.838	126.319	129.553	123.43	140.928	132.926	-0.118548	6.70063	0.368947	0.686125
Sb01g019320	86.0884	86.2596	123.822	76.55	135.393	132.268	-0.653452	6.67815	3.3612e-05	0.000244613
Sb01g019330	136.196	148.42	146.247	125.484	169.988	156.518	-0.205179	6.92164	0.13645	0.333648
Sb01g019340	15.6262	15.8152	20.25	16.4093	18.8199	22.8557	-0.37202	4.57418	0.0435451	0.135886
Sb01g019370	191.378	194.968	191.067	191.362	207.794	196.391	-0.0431745	7.43988	0.738457	1
Sb01g019380	15.6551	12.1656	7.93541	10.8862	8.13686	6.65419	0.768035	5.12576	0.000168769	0.0010732
Sb01g019420	96.2656	88.7796	75.0337	87.0893	91.8579	73.0382	0.181679	6.12724	0.250062	0.521083
Sb01g019440	1.52803	2.63587	4.61429	2.32131	3.81934	3.83997	-0.918211	2.26511	0.00215352	0.0105012
Sb01g019490	52.097	51.5588	63.4833	50.8554	62.9638	67.5676	-0.328496	5.73675	0.0243228	0.0844051
Sb01g019510	97.1593	95.6734	103.102	96.2678	116.96	102.969	-0.1601	7.33249	0.255438	0.529142
Sb01g019530	22.978	22.0718	17.164	19.7445	20.3698	21.8036	0.126442	4.20164	0.525935	0.875792
Sb01g019533	13.2909	12.9766	10.6981	13.5543	11.8455	11.5725	0.222948	3.34409	0.3238	0.625054
Sb01g019550	2.39295	1.56414	5.17271	2.4814	3.62561	4.6027	-1.0548	1.82749	0.000727358	0.0040195
Sb01g019560	36.5285	37.3367	71.3893	43.5179	62.0781	55.4428	-0.686089	5.92455	1.45688e-05	0.000113066
Sb01g019570	18.7399	19.1173	20.7202	21.4521	21.892	22.356	-0.131372	4.37573	0.472656	0.820826
Sb01g019580	35.6635	31.5146	16.3411	33.0053	11.7348	12.1248	1.3179	5.50468	2.16611e-13	3.92253e-12
Sb01g019590	3.43085	4.20001	5.99564	4.5359	4.81569	6.10186	-0.474657	3.08647	0.296433	0.587272
Sb01g019610	57.7767	53.4415	72.271	61.7949	65.1225	59.046	-0.182936	6.35339	0.193296	0.431822
Sb01g019710	222.775	213.303	326.028	217.27	273.802	370.636	-0.570835	8.03101	0.000552406	0.00313993
Sb01g019720	0.778428	0.984831	88.4063	5.81662	55.5188	28.8523	-4.50588	5.73817	5.22496e-14	9.99384e-13
Sb01g019730	135.043	145.639	143.984	141.814	156.206	164.908	-0.138638	6.89278	0.31676	0.615177
Sb01g019750	22.3726	22.6511	23.5711	19.9046	21.975	25.3806	-0.127711	4.42408	0.493516	0.846535
Sb01g019770	260.312	204.208	311.568	240.189	319.607	255.7	-0.331672	7.63722	0.0631834	0.18348
Sb01g019790	195.991	212.752	260.105	206.57	266.247	310.958	-0.444468	7.64961	0.00105057	0.00558595
Sb01g019800	48.8391	53.2967	51.2569	49.3346	55.2697	63.2016	-0.164381	5.49673	0.275306	0.557754
Sb01g019820	17.3849	21.0001	22.4543	19.8245	21.4492	20.4886	-0.145427	4.72627	0.419185	0.751923
Sb01g019840	400.862	435.295	543.223	398.759	593.05	578.993	-0.474027	8.20951	0.00148058	0.00754104
Sb01g019860	11.3016	8.74761	9.61066	11.153	12.9525	9.2054	-0.0257234	3.72184	0.918615	1
Sb01g019920	37.4799	39.1905	41.1466	37.4078	39.8263	42.4237	-0.113339	5.73285	0.42565	0.760349
Sb01g019930	40.3918	38.9877	46.3781	38.9554	55.5188	52.3392	-0.382373	5.68853	0.00912821	0.0368072
Sb01g019940	9.88892	12.4262	12.2852	11.4998	11.9562	9.2317	0.0153263	4.38465	0.944669	1
Sb01g019970	7.46714	7.18347	7.31821	6.7238	5.14781	7.96924	0.0644569	3.6367	0.804225	1
Sb01g020010	524.113	548.29	617.786	562.772	620.062	655.714	-0.211657	8.70423	0.122429	0.307028
Sb01g020130	6.1121	6.4883	5.23149	7.17739	4.64963	5.91775	0.323827	2.16797	0.255414	0.529124
Sb01g020140	7.78428	7.21244	8.05297	8.37807	7.86009	9.73142	-0.133774	3.06844	0.58441	0.916218
Sb01g020150	139.31	138.427	116.386	125.858	130.854	118.565	0.141792	6.83621	0.394264	0.719369
Sb01g020160	13.3774	14.338	18.1339	11.0729	17.3808	19.8048	-0.512427	3.63935	0.0313546	0.104134
Sb01g020170	9.28347	7.93658	11.6386	11.9267	9.29926	13.7292	-0.249867	3.08226	0.363905	0.679669
Sb01g020190	34.4526	37.916	50.4927	33.7524	49.7621	56.5474	-0.563335	4.97383	0.00101725	0.00542234
Sb01g020210	12.7143	18.6249	5.2021	23.9069	1.9927	4.7079	2.21436	4.45312	8.47685e-13	1.4641e-11
Sb01g020220	14.9919	15.989	14.3131	12.3803	18.986	17.0168	-0.215199	4.29805	0.286214	0.573203
Sb01g020230	95.0835	87.0996	70.4194	89.9442	59.6149	66.9101	0.466518	6.60421	0.000825459	0.00450091
Sb01g020270	113.478	102.046	100.368	105.42	115.798	97.1564	0.0346684	6.59766	0.813265	1
Sb01g020280	22.9204	16.5394	1.14623	23.3199	0.359793	1.15725	4.55399	2.74619	4.01216e-28	2.17964e-26
Sb01g020290	44.2551	36.8732	33.2112	38.7152	38.8023	32.4556	0.19803	5.60526	0.201106	0.444471
Sb01g020330	19.6913	25.9532	0.0587808	13.8478	0	0.736432	6.18707	3.39983	8.9205e-17	2.11406e-15
Sb01g020340	524.026	535.661	14.3131	363.859	1.30079	16.0174	5.4915	7.201	2.68493e-19	7.70542e-18
Sb01g020350	33.8472	24.4759	1.08745	21.9324	0.110706	0.841636	5.29391	3.72201	2.99585e-26	1.41898e-24
Sb01g020380	23.5258	14.4538	0.235123	11.6599	0.166058	0.289312	6.1426	2.77849	1.68156e-43	2.2624e-41
Sb01g020460	28.7442	31.3408	24.2765	32.1782	23.4696	22.7505	0.388378	5.94618	0.0089875	0.036326
Sb01g020480	2.45061	1.53518	15.43	3.17513	13.34	15.5703	-2.6261	3.41415	9.41057e-20	2.7975e-18
Sb01g020520	26.7837	26.938	36.2678	28.923	35.8686	36.4534	-0.393763	4.79987	0.0224393	0.078932
Sb01g020570	27.6198	25.4318	0.73476	27.0019	0.138382	1.07835	5.34682	3.8085	2.40798e-34	1.88688e-32
Sb01g020590	72.7398	63.7533	48.8762	57.0189	65.1502	47.342	0.261963	5.75961	0.122521	0.307196
Sb01g020820	22.142	22.7959	35.3567	24.2804	28.6727	35.3224	-0.52122	4.38608	0.00556849	0.0239642
Sb01g020835	5.0742	5.06898	6.75979	6.83053	5.67366	7.81144	-0.253627	3.08317	0.329727	0.632951
Sb01g020900	5.99678	6.74899	4.291	7.6043	7.00212	4.89201	0.33016	2.9331	0.230802	0.492386
Sb01g020910	862.123	952.129	774.79	841.676	855.477	821.647	0.115297	9.72026	0.370279	0.687925
Sb01g020930	9.28347	7.67589	7.99419	8.96507	7.94312	9.46841	0.0288934	3.81637	0.903477	1
Sb01g020970	12.7432	10.4856	43.4978	14.7283	49.9005	44.8171	-1.86396	4.83906	2.50998e-10	3.45445e-09
Sb01g020990	35.2022	38.9298	18.0751	35.1666	19.1521	21.3302	0.899909	5.09912	4.46212e-07	4.29151e-06
Sb01g021000	16.0875	17.698	14.1662	16.8362	15.9139	16.7275	0.11271	3.88494	0.58035	0.912419
Sb01g021020	51.2321	42.3767	64.4238	49.3346	64.3199	58.2833	-0.387636	6.30023	0.00638754	0.0270217
Sb01g021050	38.4889	27.0249	0.205733	25.9613	0	0.105205	8.17415	3.32293	0	0
Sb01g021070	6.1121	6.34347	0	8.53816	0	0.0526023	8.31934	1.55152	1.20512e-43	1.64344e-41
Sb01g021120	7.12117	5.99588	5.64296	6.75048	6.0888	5.73365	0.185836	2.63808	0.484035	0.834739
Sb01g021140	22.8915	26.5615	12.3146	22.306	10.6831	16.3067	0.867806	3.85395	0.0002214	0.00137372
Sb01g021180	0.115323	0.0868968	5.11393	0.506953	6.14416	4.36599	-4.41866	1.46933	2.32456e-19	6.70515e-18
Sb01g021190	12.1665	14.8594	14.4013	15.5288	18.4048	19.305	-0.292405	4.45777	0.148741	0.354874
Sb01g021230	43.9091	39.625	60.9557	41.8637	52.5021	65.0164	-0.509205	5.82062	0.00066536	0.00371309
Sb01g021240	30.1569	32.2677	6.37772	28.9764	9.88047	6.39117	2.01212	3.69752	2.57164e-15	5.41191e-14
Sb01g021260	12.6855	15.2359	14.3131	17.4232	14.6685	13.1769	0.105369	3.47729	0.693935	1
Sb01g021290	36.6149	38.6691	26.5395	34.1793	23.2758	19.1209	0.667356	5.13335	0.000456526	0.00264129
Sb01g021300	1.47036	1.44828	8.75834	6.21685	4.17913	3.73476	-0.864129	3.01803	0.0712495	0.201067
Sb01g021330	87.7317	98.1355	93.1382	89.0103	94.6256	112.095	-0.12561	6.3054	0.379088	0.700044
Sb01g021350	30.6758	35.6567	34.328	32.2582	37.6952	37.6632	-0.153963	4.83405	0.3885	0.711361
Sb01g021360	14.646	14.3669	17.0464	15.0218	16.7719	20.9357	-0.314495	4.25114	0.110303	0.282959
Sb01g021445	11.1575	10.978	8.75834	12.994	7.91545	8.86348	0.460119	2.87442	0.0750225	0.209247
Sb01g021470	29.4938	28.5601	9.46371	27.6156	10.6277	11.4673	1.4399	4.30734	1.05621e-13	1.97252e-12
Sb01g021500	323.797	311.496	139.81	288.83	155.32	143.683	1.07443	8.72514	4.71014e-16	1.04353e-14
Sb01g021650	5.39133	6.60416	6.67162	7.20407	6.47627	6.20707	-0.0110065	2.74742	0.973544	1
Sb01g021680	909.29	955.662	627.779	878.95	704.392	795.82	0.366716	9.25138	0.00941251	0.0378325
Sb01g021690	23.2663	23.3173	33.9753	24.6806	30.1396	36.6638	-0.499868	4.74357	0.00419678	0.0187204
Sb01g021700	0.345968	0.231725	6.70101	0.586999	5.75669	8.07445	-4.11756	1.90404	4.09931e-27	2.07454e-25
Sb01g021710	10.2349	10.8621	13.6078	10.7261	12.0392	16.4908	-0.405139	3.18891	0.0995212	0.26105
Sb01g021760	72.365	82.0016	101.338	84.2877	90.3911	94.2633	-0.260942	6.64708	0.056225	0.166996
Sb01g021800	16.52	14.5407	21.6607	16.7295	23.6356	25.2491	-0.561787	4.29542	0.00343462	0.0157887
Sb01g021880	3.2002	3.24415	1.67525	8.03121	0.193735	0.315614	2.73217	3.19184	1.11461e-06	1.01952e-05
Sb01g021890	804.837	888.375	67.4216	814.994	58.6739	64.9638	3.71453	8.6832	0	0
Sb01g021950	29.3208	29.0525	36.1208	30.9775	37.3354	39.9514	-0.34396	5.20549	0.0290624	0.0978609
Sb01g021960	38.6908	39.1036	11.4329	30.4172	13.2847	14.939	1.44705	5.45737	3.84681e-17	9.30458e-16
Sb01g021970	82.0521	77.6568	59.4568	75.1358	55.159	57.6258	0.447246	6.56306	0.0011788	0.00618651
Sb01g022010	23.67	24.0994	29.9488	28.2293	28.7281	33.9548	-0.285433	4.30793	0.157704	0.371374
Sb01g022040	12.1665	15.4097	20.103	17.7967	16.3844	21.1724	-0.34543	3.32354	0.166446	0.386144
Sb01g022060	8.41855	7.61796	7.75907	7.97785	6.67001	7.81144	0.110664	3.09597	0.657712	0.991246
Sb01g022090	17.9903	15.2359	23.5711	17.8234	24.6873	24.8546	-0.518074	4.36581	0.0053956	0.0233037
Sb01g022150	78.3329	77.6858	61.2202	76.3632	72.2354	66.1999	0.218898	6.05392	0.127698	0.317313
Sb01g022170	31.1371	30.8484	39.4419	34.3928	36.8926	36.1378	-0.222536	5.23199	0.158283	0.372389
Sb01g022180	74.0948	81.5672	94.1081	80.0986	98.5833	100.023	-0.312178	6.65158	0.0240762	0.0836944
Sb01g022190	179.99	188.363	144.542	173.858	156.067	149.154	0.269654	7.1159	0.0428523	0.134192
Sb01g022205	2.99839	3.18622	4.5849	3.30854	3.48722	5.65474	-0.53186	1.81279	0.0829841	0.226586
Sb01g022220	14.5883	15.4966	17.1346	14.5416	18.2111	19.1472	-0.288315	3.79445	0.161484	0.377591
Sb01g022230	97.7648	94.6017	101.779	93.0126	111.591	87.9773	-0.0784979	6.556	0.581224	0.913152
Sb01g022240	17.7309	16.858	20.5439	17.8768	24.0508	23.5395	-0.377053	4.30037	0.0552192	0.164504
Sb01g022250	6.37158	4.5476	11.668	6.11012	13.6998	11.7303	-1.12249	3.4336	3.7023e-06	3.13515e-05
Sb01g022260	108.922	109.809	49.9637	93.3595	63.4066	59.7562	0.849895	6.64145	2.56753e-08	2.89607e-07
Sb01g022280	21.3347	24.3311	22.0722	22.4927	22.3902	28.9312	-0.107051	4.35999	0.597124	0.928278
Sb01g022290	10.6962	9.81934	9.4931	11.3931	10.2956	8.10075	0.194679	3.74467	0.384229	0.705517
Sb01g022310	10.379	11.789	16.9289	12.6738	17.021	17.727	-0.568362	4.00742	0.00662602	0.0278952
Sb01g022320	7.12117	5.27174	9.25798	7.49757	10.9875	7.31171	-0.469243	3.88821	0.0536093	0.160559
Sb01g022330	1.7875	1.41931	4.76125	1.36077	4.95407	4.18188	-1.6036	1.87753	4.21721e-06	3.54734e-05
Sb01g022360	19.8932	23.7808	29.3022	23.8535	28.1192	32.7186	-0.416642	4.55926	0.0246879	0.0853847
Sb01g022370	12.599	13.9325	5.31966	11.0996	5.64598	6.9435	1.06959	4.01559	1.88063e-06	1.66467e-05
Sb01g022390	3.40202	1.82483	6.93614	2.82827	4.67731	4.41859	-0.990453	3.7343	0.000751342	0.0041391
Sb01g022400	40.3341	38.785	37.7961	39.5424	37.9443	33.3761	0.121119	5.41805	0.420866	0.754139
Sb01g022420	50.7708	46.6636	28.0972	37.6746	42.7877	26.3011	0.475189	4.58962	0.0647163	0.187053
Sb01g022460	64.6384	63.7823	67.7449	60.6743	80.815	61.5972	-0.152342	5.92074	0.319878	0.620135
Sb01g022470	30.0704	29.6897	18.898	26.3883	22.9991	18.4108	0.514312	4.18728	0.0121674	0.0470696
Sb01g022480	7.6113	4.5476	6.52467	7.04398	6.97445	7.20651	-0.108512	2.44688	0.718383	1
Sb01g022770	87.2993	103.262	86.1433	89.4106	85.8521	94.3422	0.071931	6.56584	0.601732	0.93305
Sb01g023110	56.5658	45.2443	56.4296	50.4285	55.2421	51.7606	-0.102291	5.89181	0.530308	0.879692
Sb01g023140	48.349	49.4443	55.783	47.9471	53.4984	57.5732	-0.19522	5.58964	0.190861	0.427729
Sb01g023170	6.97702	6.92278	7.64151	6.99062	7.14051	9.44211	-0.213877	2.70632	0.421043	0.754337
Sb01g023190	9.51412	5.99588	100.868	10.3258	94.6532	79.1138	-3.40876	5.02351	0	1.12104e-44
Sb01g023200	1.55686	1.33242	5.49601	2.53477	4.17913	4.5501	-1.38492	3.6823	1.55532e-06	1.39193e-05
Sb01g023248	43.6496	45.6208	34.0929	36.9809	41.2101	40.8194	0.120291	5.66015	0.455905	0.799567
Sb01g023250	27.3603	30.4139	22.2485	28.0692	26.2095	24.0392	0.24366	4.00249	0.294795	0.585048
Sb01g023260	34.4238	38.6112	55.7242	40.2094	49.5961	52.576	-0.479343	5.32549	0.00187411	0.00928131
Sb01g023530	42.1793	44.3174	47.9651	43.5446	52.4467	53.9436	-0.247383	5.99438	0.0800314	0.220399
Sb01g023540	36.8168	43.5353	41.4111	40.5296	37.9443	47.4998	-0.0696872	5.17655	0.691748	1
Sb01g023740	19.4607	17.9587	18.7217	16.5427	16.6335	22.2245	-0.093956	4.37129	0.653439	0.986467
Sb01g023750	397.921	391.934	280.238	359.99	261.819	314.509	0.424767	8.03197	0.00216624	0.0105513
Sb01g023950	43.9091	53.2967	51.9916	52.9099	41.1548	54.6538	0.0224556	5.72908	0.890712	1
Sb01g024160	41.3432	43.4774	19.4858	36.6874	22.0581	27.9318	0.805848	4.65253	2.8371e-05	0.000209202
Sb01g024390	28.773	22.4483	0.911103	17.103	1.85432	2.57751	3.6699	3.48259	7.87943e-22	2.74272e-20
Sb01g024410	10.1772	7.29933	8.67017	6.08344	10.6277	9.70512	-0.300532	3.50773	0.249177	0.520005
Sb01g024420	35.4041	38.9587	41.9401	42.7175	42.6493	43.1602	-0.125685	5.51526	0.401807	0.728742
Sb01g024486	8.59154	11.818	13.9898	13.1808	13.0356	12.8876	-0.248329	3.0888	0.349898	0.66089
Sb01g024620	3.80565	4.6345	4.14405	3.60204	3.81934	3.86627	0.0253955	2.18563	0.932426	1
Sb01g024706	13.3486	18.0456	17.7518	17.6366	13.3123	25.2228	-0.199271	3.80215	0.451606	0.794544
Sb01g024739	15.7992	22.4773	20.926	18.7039	16.0523	27.4847	-0.178216	3.91026	0.48147	0.831454
Sb01g024773	30.7335	38.0608	44.5852	36.2338	32.7965	49.7617	-0.275687	4.84935	0.16364	0.381218
Sb01g024850	34.1643	35.4249	34.5631	37.6213	37.8613	37.9788	-0.0423518	4.97791	0.798402	1
Sb01g024860	40.0458	48.6622	12.2264	45.7325	10.5447	12.5982	1.92604	4.65114	4.46858e-25	1.9634e-23
Sb01g025090	94.8241	101.438	83.5863	95.2272	99.3859	90.4496	0.0922382	6.39288	0.49668	0.850508
Sb01g025290	61.5535	64.6802	0.499637	50.4552	0.138382	1.57807	6.30253	3.98481	5.05354e-29	2.88357e-27
Sb01g025310	17.2119	13.469	19.1332	14.4081	24.1338	14.939	-0.368241	3.40207	0.228943	0.489402
Sb01g025350	170.966	171.013	143.366	158.169	164.564	157.912	0.102447	7.207	0.432467	0.769373
Sb01g025570	19.922	18.5959	0.881712	31.1643	0.332117	0.631227	5.23728	5.95053	0	0
Sb01g025580	32.6363	31.3987	1.2344	30.4172	1.63291	1.65697	4.37794	4.31139	0	0
Sb01g025600	0.259476	0.289656	15.1067	0.773771	10.517	12.9402	-4.83673	5.35601	0	0
Sb01g025610	0.461291	0.26069	25.0112	0.61368	24.2168	20.5412	-5.68763	4.17495	0	0
Sb01g025910	21.3635	19.2332	23.6887	20.545	25.4346	21.6458	-0.210833	4.06537	0.314415	0.612371
Sb01g025920	42.6982	46.2001	23.8356	41.3567	27.0398	27.3006	0.736153	5.72479	1.15254e-06	1.05223e-05
Sb01g026210	10.4655	9.24003	15.9884	11.2063	11.6518	12.4404	-0.374019	3.35172	0.118571	0.299759
Sb01g026240	34.2797	20.3918	91.4042	24.734	74.3388	83.3746	-1.64941	4.96005	3.62014e-11	5.36444e-10
Sb01g026300	16.2317	14.9752	56.841	18.9174	65.5654	52.2077	-1.80008	5.04699	2.69288e-17	6.58846e-16
Sb01g026330	11.7917	12.1366	16.0178	14.4882	14.4471	15.8859	-0.27029	4.84782	0.129519	0.32046
Sb01g026340	9.6871	8.0814	13.5196	11.74	13.1463	14.2815	-0.472074	3.22435	0.0558087	0.166006
Sb01g026550	52.2412	53.5864	33.8871	50.9355	33.1563	33.8759	0.635296	5.80799	1.0193e-05	8.11243e-05
Sb01g026590	21.2194	21.2897	21.984	22.7862	25.2962	22.0929	-0.0873181	4.26546	0.654909	0.988248
Sb01g026690	20.0085	23.0856	35.533	20.4916	38.913	37.0583	-0.81032	4.16436	6.3178e-05	0.000437232
Sb01g026730	2.50827	3.33105	6.23077	3.62872	4.12378	4.7605	-0.672688	2.44569	0.0205371	0.0731872
Sb01g026770	13.7811	13.7876	16.1353	13.5277	14.4194	20.8568	-0.323328	4.21296	0.162836	0.379842
Sb01g026850	70.1738	88.9534	71.6832	70.2531	75.8333	93.1323	-0.0693664	5.78783	0.67941	1
Sb01g026860	65.1573	69.054	66.0108	66.9979	67.2813	68.5407	-0.00449727	6.18866	0.975614	1
Sb01g026890	5.27601	5.59036	7.23004	4.90944	6.17183	7.67993	-0.418443	2.5081	0.106904	0.276345
Sb01g026920	26.3801	29.458	38.472	30.4172	35.6749	40.0566	-0.404813	5.86016	0.0159075	0.0591368
Sb01g027020	17.4426	18.4511	21.1023	16.6494	20.01	24.6968	-0.325106	4.97365	0.0647049	0.187036
Sb01g027260	70.8658	79.5685	64.5413	72.441	73.9236	77.5883	0.0447054	6.01934	0.766669	1
Sb01g027270	26.6107	29.9794	1.96916	27.9358	1.82664	2.73532	3.68959	3.5242	3.04082e-43	4.01864e-41
Sb01g027280	4.72823	7.12554	0.499637	7.44421	0.359793	0.604926	3.70857	1.97623	1.86289e-23	7.29876e-22
Sb01g027300	8.76452	12.9476	0	7.95116	0.30444	0	6.5556	2.44909	2.06747e-21	6.96834e-20
Sb01g027320	2.13347	1.30345	24.3646	2.82827	36.007	29.3521	-3.83577	3.32489	5.64077e-25	2.46253e-23
Sb01g027390	191.291	215.186	182.955	184.718	199.076	217.747	-0.020865	7.56441	0.883876	1
Sb01g027410	25.2557	28.2994	28.2148	26.8418	27.9531	28.3	-0.0712613	4.70857	0.678175	1
Sb01g027420	7.84194	4.69243	20.9847	8.37807	15.9969	16.2541	-1.34666	4.39487	2.09834e-07	2.11125e-06
Sb01g027435	5.56432	5.61933	3.9677	4.08231	6.06113	7.18021	-0.174602	2.6713	0.558324	0.903607
Sb01g027460	43.5343	42.927	32.9466	42.9043	40.1861	36.2167	0.242364	5.33203	0.120219	0.302956
Sb01g027530	105.29	105.724	60.3385	97.0149	67.3643	67.8569	0.655285	6.54809	1.79582e-06	1.5925e-05
Sb01g027550	47.5418	42.8112	16.635	42.5574	14.9452	13.887	1.54776	5.32589	1.05474e-21	3.62687e-20
Sb01g027580	24.2466	22.9697	12.1088	20.9985	10.9598	8.81088	1.09754	3.41117	5.73347e-05	0.000399803
Sb01g027590	6.80404	7.44416	9.96335	7.25744	10.7661	9.59991	-0.495691	3.7031	0.0239561	0.0833622
Sb01g027600	32.0309	38.5243	28.0972	29.7235	32.9349	30.1411	0.137078	4.82463	0.448249	0.790256
Sb01g027610	90.3841	57.3519	0.73476	72.2809	0.498175	1.31506	6.42063	4.89242	0	0
Sb01g027620	227.013	207.133	0.764151	137.625	0.830292	3.41915	6.82468	7.21928	2.94273e-44	4.21931e-42
Sb01g027630	124.808	137.731	121.97	127.352	130.937	150.285	-0.048471	6.7295	0.753533	1
Sb01g027640	103.185	109.548	106.658	112.063	112.034	124.378	-0.0790125	6.92251	0.57051	0.910335
Sb01g027660	16.4046	14.4828	5.2021	16.9162	5.12013	4.49749	1.68975	5.24378	9.50674e-17	2.24673e-15
Sb01g027670	127.172	161.078	70.0667	121.695	74.9476	77.3779	0.882181	6.86756	1.13298e-08	1.32498e-07
Sb01g027680	23.67	22.2456	33.652	21.5322	29.3646	28.1422	-0.434437	5.18115	0.0142076	0.0537173
Sb01g027690	39.5268	43.4484	46.4662	43.3579	42.9261	45.0538	-0.0897065	5.57493	0.543541	0.891776
Sb01g027700	19.4895	20.3049	12.0501	19.4243	12.9249	12.4404	0.662145	4.40763	0.000242654	0.00149307
Sb01g027720	40.1035	39.2194	51.345	38.4217	54.7716	47.9996	-0.388309	5.38795	0.00953454	0.0382552
Sb01g027730	21.3059	18.3932	15.959	22.7329	15.0836	10.047	0.603738	3.73266	0.0684273	0.195154
Sb01g027740	100.533	97.5851	46.7307	114.571	32.6028	31.2194	1.50038	7.42942	2.24416e-18	6.04271e-17
Sb01g027760	39.4115	37.2208	38.0018	31.6446	41.902	41.2665	-0.162513	4.81727	0.372465	0.690891
Sb01g027765	7.75545	6.60416	9.64005	7.68435	7.5003	9.46841	-0.271192	2.59921	0.305122	0.600185
Sb01g027790	174.627	173.823	125.35	163.292	140.07	135.135	0.353357	7.63259	0.0113401	0.0442621
Sb01g027800	47.0516	43.6801	21.1317	44.3184	17.962	17.9374	1.24391	5.74692	2.05676e-16	4.70567e-15
Sb01g027810	76.6607	101.409	48.8762	76.3899	56.2384	51.7343	0.697903	5.88091	1.91245e-05	0.000144466
Sb01g027820	14.9055	16.1049	13.7253	18.277	15.6648	12.9928	0.217919	3.21501	0.355988	0.669198
Sb01g027830	110.335	117.542	85.144	88.6902	106.028	104.494	0.0983653	6.55177	0.537694	0.886503
Sb01g027860	348.62	346.602	349.952	338.405	384.868	354.145	-0.0752464	8.03382	0.56791	0.910335
Sb01g027880	81.562	116.355	3.11538	74.8157	3.07208	4.89201	4.61815	4.86861	0	0
Sb01g027890	12.6567	15.4966	16.7819	13.7945	14.0873	17.7533	-0.213102	4.69681	0.296856	0.58787
Sb01g027900	260.543	248.322	196.152	220.044	235.36	224.769	0.151357	7.68578	0.26392	0.541339
Sb01g027910	34.9139	37.018	48.6999	43.678	42.7877	46.9738	-0.259951	5.74688	0.0992305	0.260509
Sb01g027920	117.975	124.262	102.808	124.737	99.0815	115.225	0.210623	7.65817	0.113443	0.289595
Sb01g027930	6.77521	4.4607	5.37844	6.88389	4.73266	4.47119	0.314902	5.09561	0.140652	0.341201
Sb01g027940	66.8007	71.632	56.5765	62.3286	59.8363	60.1244	0.185404	5.88786	0.271487	0.552458
Sb01g027980	10.9845	10.7173	16.7231	11.2597	11.0982	15.7807	-0.403353	3.34882	0.116135	0.295026
Sb01g028000	18.9994	20.1601	1.26379	10.5393	1.35614	1.05205	3.75547	2.75115	1.86584e-23	7.30188e-22
Sb01g028010	179.298	175.184	188.128	132.582	239.539	213.854	-0.397477	7.59029	0.0101565	0.0403508
Sb01g028020	22.7186	22.1587	24.2765	23.7734	26.68	24.802	-0.142059	5.10945	0.393863	0.718936
Sb01g028050	11.8494	10.8911	11.1096	11.5532	12.8142	11.9407	-0.0646865	3.20164	0.782731	1
Sb01g028080	7.29416	6.77795	1.5283	6.61708	2.54623	1.78848	1.8163	2.30062	1.32852e-09	1.71332e-08
Sb01g028090	11.5034	9.1821	12.1088	8.4848	10.0742	9.02129	-0.0970503	2.83779	0.72134	1
Sb01g028100	163.989	166.697	146.158	162.065	148.65	130.611	0.211987	7.10206	0.233915	0.496981
Sb01g028110	18.3363	15.0911	17.3697	16.6494	18.045	13.2032	0.0428498	4.13752	0.880741	1
Sb01g028140	20.2968	19.7835	17.5755	18.2236	16.4121	18.9894	0.137983	4.52048	0.496779	0.850592
Sb01g028150	7.03468	7.56002	6.52467	6.08344	5.61831	6.04926	0.184465	3.70494	0.4239	0.758018
Sb01g028220	299.147	304.747	276.064	295.554	296.635	274.505	0.0863246	7.77886	0.521486	0.872213
Sb01g028230	47.8877	50.8636	68.9205	54.751	71.156	61.229	-0.390972	5.29069	0.0193375	0.0695832
Sb01g028250	19.1724	18.7697	22.6894	25.6412	22.4732	20.7516	-0.0513468	5.2379	0.775191	1
Sb01g028260	13.4639	13.44	23.2478	17.4232	20.6189	15.7807	-0.42742	4.48731	0.0540618	0.1617
Sb01g028270	12.6855	13.5559	19.721	15.0752	20.2591	18.1478	-0.492093	4.13605	0.0210502	0.0747339
Sb01g028300	56.0756	62.2471	91.4629	66.4376	88.4814	116.567	-0.682428	6.09567	2.00414e-05	0.000150856
Sb01g028310	27.1008	28.9656	32.8879	25.4544	31.2743	31.5614	-0.231738	4.53845	0.217543	0.471583
Sb01g028320	121.867	111.286	63.9829	140.96	62.3549	48.1311	1.10057	5.9857	5.80956e-06	4.7931e-05
Sb01g028330	34.7121	33.4553	34.9746	34.9798	39.3005	32.4293	-0.0488738	4.35681	0.855957	1
Sb01g028360	42.727	44.4043	38.8247	47.3601	38.6916	45.5273	0.128234	6.17553	0.377628	0.697993
Sb01g028380	222.457	245.744	219.752	228.476	223.764	250.334	0.00583131	7.58414	0.966644	1
Sb01g028390	42.1504	45.0126	37.8255	43.8915	39.6049	41.7399	0.137031	5.15834	0.383259	0.704211
Sb01g028395	166.007	197.516	165.086	167.508	179.094	198.6	-0.0316446	7.15446	0.82473	1
Sb01g028400	72.7974	74.094	135.313	77.0036	124.046	131.795	-0.804836	6.17571	2.20756e-09	2.78881e-08
Sb01g028410	29.1766	28.1256	21.1905	29.8836	21.8367	20.962	0.446304	6.16606	0.00123772	0.00644797
Sb01g028420	71.1829	76.8168	65.8933	73.108	65.8698	75.4579	0.0934791	6.22905	0.539023	0.887514
Sb01g028430	17.0389	16.3076	9.02285	16.2225	11.6241	11.2043	0.637287	4.46721	0.000655471	0.00366452
Sb01g028460	85.3388	88.7217	84.6738	80.6856	93.9336	96.078	-0.108841	6.24751	0.42691	0.761948
Sb01g028470	500.731	532.851	460.224	480.672	579.101	564.975	-0.0833647	8.56347	0.541348	0.88954
Sb01g028480	21.4212	19.9283	17.7224	20.0914	20.6743	16.1752	0.171097	4.69875	0.342831	0.651122
Sb01g028490	8.10142	9.21106	7.58272	8.61821	7.36192	8.04815	0.173236	3.60732	0.451553	0.794544
Sb01g028500	60.9769	52.8333	73.9169	49.2545	103.676	63.8065	-0.565982	6.8179	0.0021212	0.0103735
Sb01g028510	26.553	26.8511	15.43	25.4544	18.7092	16.9116	0.626991	4.68902	0.000505689	0.00290155
Sb01g028520	384.37	440.306	513.921	406.63	500.859	568.841	-0.363048	8.58472	0.00630208	0.02671
Sb01g028530	12.08	12.9476	11.2271	11.1797	11.9008	9.78402	0.137685	4.39189	0.47269	0.820835
Sb01g028540	36.7014	28.0677	12.6379	42.7442	8.71806	9.02129	1.82391	4.4019	5.60469e-14	1.06781e-12
Sb01g028560	5.85263	4.72139	5.84869	6.99062	4.34519	4.10298	0.298942	4.02414	0.228806	0.489139
Sb01g028580	24.8809	24.7366	8.8759	26.0681	9.60371	7.91664	1.51975	4.9942	8.16117e-18	2.08211e-16
Sb01g028650	23.7276	20.4787	20.8672	20.2248	19.5395	21.5143	0.0571514	5.19669	0.743806	1
Sb01g028683	122.271	127.536	94.0493	133.142	85.3263	97.2616	0.469145	6.56407	0.0198019	0.0709465
Sb01g028686	20.4698	22.6801	17.1052	21.719	15.4711	19.6469	0.312645	4.73941	0.203123	0.44757
Sb01g028690	36.269	35.8305	23.4535	31.6979	24.2722	26.0381	0.492557	5.98735	0.0238211	0.0830028
Sb01g028700	23.7276	21.6083	5.05515	32.0982	2.98905	3.15614	2.79026	4.04227	2.19488e-21	7.37584e-20
Sb01g028720	45.466	42.8691	32.3882	45.6525	31.7171	25.4332	0.581804	5.59213	0.000249148	0.00152915
Sb01g028730	9.86009	10.0221	9.787	10.3792	9.60371	9.2317	0.0804935	3.24244	0.736513	1
Sb01g028740	37.1339	31.7753	39.6183	32.0982	42.76	40.5826	-0.283828	5.53954	0.0571071	0.169143
Sb01g028750	37.5375	34.8167	24.8937	37.5946	27.3166	25.4069	0.502332	5.28768	0.00155951	0.00788204
Sb01g028780	9.45646	9.58762	7.17126	9.3653	6.39324	8.70567	0.350687	2.76536	0.17989	0.408962
Sb01g028790	3.80565	2.43311	8.90529	3.84217	7.44495	5.18132	-1.09259	2.15715	0.000629216	0.00353085
Sb01g028800	92.3735	87.1865	107.686	85.6751	120.807	108.545	-0.345665	6.43651	0.0103584	0.041014
Sb01g028810	35.0581	36.0911	26.951	32.0715	38.996	32.666	0.0657697	4.22295	0.823415	1
Sb01g028830	945.3	955.518	1093.53	884.447	1179.84	1129.32	-0.288866	9.55723	0.0388557	0.123924
Sb01g028840	5.7373	6.60416	10.4924	8.03121	6.39324	7.28541	-0.244908	4.14727	0.307014	0.603104
Sb01g028850	49.041	58.5395	40.8527	52.6698	39.937	50.9453	0.282486	5.11417	0.111536	0.285584
Sb01g028860	5.7373	6.28554	6.52467	5.1229	6.5593	7.33802	-0.252837	2.81544	0.319906	0.620151
Sb01g028870	25.1692	31.978	11.6974	44.6919	7.83242	9.52101	1.8101	5.69674	4.54979e-16	1.00932e-14
Sb01g028900	3.14254	2.08552	17.0464	2.72154	17.4084	17.0168	-2.69298	2.72244	1.10646e-18	3.04932e-17
Sb01g028920	30.474	30.5298	54.3429	33.1654	63.5727	64.8586	-0.956671	5.27666	1.23438e-08	1.43862e-07
Sb01g028940	18.4516	21.2608	30.2721	18.8373	26.2649	27.6162	-0.523251	4.72818	0.0029896	0.0140184
Sb01g028950	122.674	139.267	134.197	129.593	141.233	134.925	-0.0677375	6.78786	0.631848	0.964015
Sb01g028970	24.852	25.8084	27.1861	24.9474	28.0915	27.3795	-0.12862	4.69582	0.456929	0.800703
Sb01g028980	30.7623	28.7628	26.0987	29.9636	30.5547	21.6721	0.192456	6.22377	0.220749	0.476649
Sb01g028990	2.39295	1.30345	26.5395	1.8944	28.5344	22.014	-3.78249	3.12229	7.85395e-34	5.85739e-32
Sb01g029020	16.7218	17.5821	16.9877	20.705	13.6721	15.3336	0.258647	4.64223	0.197883	0.439127
Sb01g029060	10.0907	9.84831	5.84869	10.2191	5.14781	6.41748	0.791697	3.60486	0.000526665	0.00301073
Sb01g029070	35.8077	37.1339	30.9187	31.6712	32.0216	29.5625	0.177355	5.87137	0.235586	0.499303
Sb01g029090	1.29738	0.840003	4.20283	3.84217	3.12743	3.65586	-0.871976	3.38981	0.0318433	0.105446
Sb01g029100	9.36997	9.32693	13.2845	9.55207	14.3364	15.1495	-0.59838	3.51532	0.00716357	0.0298589
Sb01g029120	182.7	196.966	241.854	180.475	221.273	273.505	-0.395185	7.63893	0.00516369	0.0224561
Sb01g029130	18.6534	17.5242	0.0587808	13.9812	0.166058	0.263011	6.63249	2.42209	7.49606e-40	8.14461e-38
Sb01g029160	7.29416	8.89244	9.69883	7.12403	10.2403	12.1774	-0.4628	3.20123	0.060567	0.177642
Sb01g029170	32.7516	41.0153	55.6654	41.7036	64.6244	57.3102	-0.621005	4.99294	0.0022241	0.0108099
Sb01g029180	243.965	258.344	233.889	258.786	241.31	266.588	0.0370552	7.53913	0.820912	1
Sb01g029230	237.478	267.787	377.314	225.061	415.035	385.417	-0.68946	7.73566	1.15083e-06	1.05095e-05
Sb01g029250	126.509	141.931	23.4829	127.539	21.2555	19.4365	2.62531	5.98264	6.25025e-27	3.13047e-25
Sb01g029260	55.0666	49.5022	72.9176	50.3752	59.2551	41.7399	-0.166466	5.53528	0.511532	0.86518
Sb01g029265	42.2946	37.7712	28.9789	36.8742	24.2168	19.3313	0.689352	4.69219	0.00469578	0.0206617
Sb01g029270	45.8119	40.0594	28.5087	39.4356	22.6116	21.0146	0.796778	4.99323	0.00268393	0.0127444
Sb01g029273	51.8952	47.7933	48.4942	46.8532	37.3908	44.896	0.16417	5.06979	0.446944	0.7886
Sb01g029276	21.6807	17.8139	17.5167	17.0763	14.8069	15.3862	0.245753	3.66443	0.39525	0.720655
Sb01g029280	57.1135	66.2443	18.7511	52.1895	15.222	16.3856	1.80144	4.59363	7.65686e-13	1.32922e-11
Sb01g029290	15.9434	14.1931	13.8135	12.1402	11.6518	12.23	0.165401	3.21407	0.588165	0.919699
Sb01g029300	289.2	299.186	243.117	271.914	275.574	251.833	0.158972	7.61386	0.235478	0.499146
Sb01g029310	17.4137	15.2649	14.078	14.7283	11.7071	12.23	0.318525	3.46021	0.265773	0.544057
Sb01g029320	19.8643	25.3739	12.5791	25.401	10.8768	10.8887	1.04036	3.67759	0.000756284	0.00416042
Sb01g029330	19.922	17.9297	11.0508	17.023	10.9875	10.8098	0.740086	3.80556	0.00185362	0.00919454
Sb01g029340	23.6411	18.7987	9.787	21.879	10.2126	9.65252	1.11688	3.98005	1.38322e-05	0.000107817
Sb01g029350	19.1724	21.927	25.6872	21.5589	22.8607	27.4847	-0.279084	4.1663	0.165589	0.384656
Sb01g029360	7.64013	9.1821	6.14259	7.95116	5.14781	6.33857	0.490353	3.83753	0.0246381	0.0852642
Sb01g029400	4.58408	4.51864	1.32257	5.25631	0.60888	1.02574	2.27791	3.56808	1.94758e-08	2.22484e-07
Sb01g029420	6.45807	7.21244	11.2565	9.57875	13.7552	9.52101	-0.569706	3.29666	0.0261203	0.0894472
Sb01g029430	6.83287	8.19727	9.08164	12.6205	9.85279	6.18077	0.139663	2.67254	0.664183	0.998433
Sb01g029450	72.1343	36.7863	22.4543	62.9423	13.0356	13.0191	1.82498	4.44171	8.02805e-06	6.49115e-05
Sb01g029460	3.66149	4.37381	2.41001	4.93613	2.90602	1.86738	0.853116	1.68513	0.00535858	0.0231585
Sb01g029465	3.45968	4.95312	0.881712	3.97558	1.71594	2.3145	1.32842	1.61163	0.000223425	0.00138553
Sb01g029480	74.6714	81.1327	51.8741	64.8367	59.5319	65.2005	0.320887	6.05153	0.0425924	0.133575
Sb01g029505	8.44738	9.29796	6.67162	7.3108	6.64233	8.02184	0.230979	2.99417	0.352768	0.664797
Sb01g029510	34.1932	28.4732	15.6945	36.7941	11.7071	11.9933	1.33682	5.75665	1.63686e-14	3.22882e-13
Sb01g029530	17.1542	18.1904	23.5711	17.5566	24.0508	27.1165	-0.498626	4.09318	0.0115727	0.0450674
Sb01g029590	156.147	186.133	16.3117	144.081	17.2701	20.8568	3.15856	6.47663	0	0
Sb01g029600	54.9801	55.8167	78.1491	59.7938	77.1341	77.8513	-0.45054	5.79917	0.00306225	0.0142992
Sb01g029610	1596.96	1328.16	119.619	1435.67	137.026	111.648	3.56563	8.95551	6.45237e-17	1.53556e-15
Sb01g029620	422.6	358.942	12.7848	272.447	18.0173	12.7034	4.59817	6.8732	8.05983e-19	2.24487e-17
Sb01g029640	122.386	130.954	106.658	113.584	126.564	114.541	0.0773041	6.39083	0.610288	0.941767
Sb01g029650	34.0202	27.4594	37.6785	35.8603	38.3318	21.8299	-0.00712148	4.24828	0.979704	1
Sb01g029660	86.0307	66.3312	7.14187	50.1884	22.8053	10.7309	2.31549	4.76905	3.58255e-07	3.49539e-06
Sb01g029670	20.4698	22.4194	15.3418	18.4371	11.5411	16.9116	0.485391	3.90072	0.030733	0.10252
Sb01g029680	5.27601	5.18484	4.84942	5.84331	7.66636	4.15558	-0.0317241	2.51747	0.923848	1
Sb01g029730	16.1163	19.2621	0.822931	14.4615	0.664233	0.710131	4.49836	2.48836	2.29102e-32	1.57718e-30
Sb01g029740	37.9988	43.0719	70.5076	32.3383	106.72	92.4748	-1.25005	6.58257	8.83896e-13	1.52432e-11
Sb01g029745	1.81633	2.43311	3.79136	1.4675	4.28984	3.68216	-1.04154	2.20757	0.000596772	0.00336512
Sb01g029750	35.5482	32.0649	25.0406	34.9531	25.3516	25.4069	0.436279	6.21565	0.00159939	0.00806047
Sb01g029770	6.60222	5.50347	8.37627	6.64376	7.9708	6.9961	-0.314997	4.43521	0.115715	0.294171
Sb01g029790	44.0244	48.1119	55.107	46.3729	57.7883	62.0181	-0.336712	5.19961	0.0397464	0.126221
Sb01g029910	14.4153	14.7725	19.3683	14.088	15.9969	19.1472	-0.332976	3.94741	0.130032	0.321376
Sb01g029920	14.1847	15.149	17.6636	16.9696	18.986	20.8568	-0.312537	3.72705	0.151625	0.360215
Sb01g029925	50.5113	47.6195	72.1828	54.6976	61.58	70.4344	-0.41791	5.74645	0.00670126	0.0281667
Sb01g029980	28.3982	30.1242	9.64005	31.2443	10.4617	7.73253	1.6895	4.13481	3.65889e-16	8.17553e-15
Sb01g030010	9.45646	11.2387	10.4042	9.84557	12.399	12.5719	-0.212347	3.62112	0.364794	0.680895
Sb01g030070	118.667	118.469	100.074	108.995	115.078	106.099	0.107545	6.66589	0.440866	0.780355
Sb01g030080	11.5034	13.4111	13.5784	12.5671	15.4711	18.0426	-0.329607	3.94182	0.132854	0.326769
Sb01g030120	15.7704	11.76	14.3131	13.0207	15.1667	12.7034	-0.056854	3.6319	0.842996	1
Sb01g030130	19.1147	21.4635	18.6629	23.64	20.2591	21.5669	0.0862869	4.69401	0.640795	0.973493
Sb01g030150	35.2887	37.7132	46.0254	38.4217	43.8394	44.5015	-0.269998	5.35363	0.0736707	0.20612
Sb01g030160	112.094	93.1534	64.9234	98.5891	73.3978	64.0433	0.586302	6.0216	0.000107613	0.000713673
Sb01g030170	26.0918	27.7201	16.8407	25.1075	19.3181	20.2256	0.484594	4.69947	0.00569462	0.0244616
Sb01g030180	27.1008	26.2428	23.0421	27.6423	25.0471	21.6458	0.215863	4.42272	0.248937	0.519664
Sb01g030230	18.9417	17.8718	9.93396	19.8512	9.99117	10.9939	0.87355	5.3082	3.52666e-07	3.4464e-06
Sb01g030250	0.115323	0	6.1132	0.0800453	5.67366	5.07612	-6.34874	3.02884	8.68041e-28	4.60536e-26
Sb01g030324	7.84194	7.44416	4.291	7.44421	4.59428	5.89145	0.619914	2.78973	0.017473	0.0639498
Sb01g030340	160.846	169.246	152.859	164.2	160.246	152.178	0.0872471	7.3021	0.507821	0.862758
Sb01g030350	20.9311	20.3049	23.9532	21.9858	23.1098	23.7499	-0.163469	4.248	0.397416	0.723341
Sb01g030380	22.8339	28.4732	14.5189	21.4521	12.0392	15.1231	0.803343	4.31092	8.94644e-05	0.000601167
Sb01g030400	3.71916	3.44691	3.93831	3.86885	1.88199	3.34024	0.269343	3.71959	0.393597	0.718567
Sb01g030430	61.813	60.0167	65.9815	68.4654	66.534	51.2872	0.0503539	6.85456	0.729058	1
Sb01g030450	27.4468	25.7794	17.4579	25.321	15.9139	16.4908	0.655576	5.85917	2.15202e-05	0.000161345
Sb01g030460	133.89	97.6141	141.897	113.771	157.617	130.006	-0.31497	6.24135	0.41539	0.746303
Sb01g030470	3.51734	4.75036	5.14332	5.28299	4.62196	3.81366	-0.00163591	2.04845	1	1
Sb01g030480	50.9726	61.1464	44.6734	54.5375	49.5407	52.7601	0.181122	5.47726	0.23135	0.493245
Sb01g030490	38.143	37.1918	30.8599	35.7269	39.4388	32.0611	0.117577	5.59411	0.44817	0.790175
Sb01g030510	15.7415	14.4538	16.488	13.2342	16.3014	18.516	-0.240784	4.7028	0.219858	0.475269
Sb01g030530	80.1493	70.7919	118.473	66.2508	159.886	96.5778	-0.787654	5.81415	0.00446925	0.0197595
Sb01g030560	16.6065	23.6939	3.11538	18.864	2.68461	2.57751	2.81932	3.06645	1.04597e-19	3.09854e-18
Sb01g030580	27.1008	23.7228	20.6615	27.5089	24.3275	17.2798	0.331369	5.19018	0.0685884	0.195294
Sb01g030635	2.45061	4.40277	3.76197	2.72154	4.12378	4.18188	-0.334662	2.75268	0.268749	0.548071
Sb01g030650	32.3768	33.3394	37.4434	30.6307	36.2561	39.4254	-0.231712	5.27562	0.158163	0.372185
Sb01g030660	35.4041	33.1656	41.2641	34.6062	42.6216	41.0035	-0.275503	4.87478	0.123005	0.30822
Sb01g030680	74.8444	76.3244	48.4648	68.2519	48.0185	49.4198	0.588568	5.90033	3.99188e-05	0.000286404
Sb01g030710	56.6811	61.8705	50.1106	52.0294	54.3287	61.9392	0.0357279	5.59015	0.818496	1
Sb01g030750	78.1023	86.4913	90.8457	79.6717	87.9832	109.15	-0.237596	6.17596	0.140868	0.341646
Sb01g030780	31.5119	23.2594	31.3596	58.353	20.5912	11.441	0.836033	5.28401	0.0141143	0.0534342
Sb01g030800	6.51573	5.53243	16.635	11.82	7.5003	4.33969	-0.253166	3.43519	0.549646	0.897435
Sb01g030880	36.7303	39.5091	2.17489	35.2199	0.30444	1.13095	4.94839	3.8491	2.04507e-24	8.62888e-23
Sb01g030890	9.11049	9.87727	0.0587808	8.05789	0.0830292	0.157807	6.42685	2.49181	6.16571e-44	8.71327e-42
Sb01g030905	6.60222	7.38623	2.88026	4.96281	2.79531	3.18244	1.0952	2.50702	8.54801e-05	0.000576444
Sb01g030910	8.87985	10.1959	4.70246	10.0323	3.43187	5.15502	1.13034	3.00952	1.90859e-05	0.000144206
Sb01g030920	9.74477	11.9628	4.76125	8.67157	5.14781	5.41803	0.985793	2.877	0.000158345	0.00101127
Sb01g030930	16.8659	15.4387	0.73476	14.1413	1.90967	0.394517	3.93061	2.93553	6.18695e-19	1.73746e-17
Sb01g030940	5.7373	6.54623	0.264514	3.78881	0.110706	0.0526023	5.22291	1.28915	5.31321e-24	2.17963e-22
Sb01g030950	91.1626	103.958	2.29245	79.6184	0.387469	1.81478	5.93155	5.02015	3.11133e-25	1.37774e-23
Sb01g031030	100.965	97.7879	14.4013	156.569	1.07938	7.39062	3.9574	6.86069	3.03028e-11	4.52585e-10
Sb01g031090	36.0095	34.0636	50.0812	39.8892	51.6165	40.8194	-0.373955	4.57438	0.111282	0.285041
Sb01g031100	66.57	65.665	35.2391	53.3902	37.0864	37.4265	0.757882	5.57752	1.1741e-06	1.06961e-05
Sb01g031160	7.64013	7.29933	8.08236	8.08457	7.11283	8.17965	-0.021505	4.76101	0.916785	1
Sb01g031170	5.3625	3.33105	12.4321	7.47089	5.83972	6.10186	-0.590779	2.91351	0.130081	0.321426
Sb01g031190	13.2621	14.6856	17.1346	14.1146	17.187	17.4376	-0.299243	4.51236	0.0948982	0.2517
Sb01g031210	14.7036	17.3794	12.1088	13.3676	10.7938	13.2821	0.328557	3.93439	0.217434	0.471437
Sb01g031220	54.5765	53.5284	51.8153	50.7487	50.205	56.3107	0.00463075	6.11922	0.976112	1
Sb01g031230	51.0591	59.2347	40.6763	49.2278	44.4759	43.581	0.309192	5.57236	0.0543709	0.162339
Sb01g031250	3.66149	3.99725	6.96553	4.08231	6.89142	4.7605	-0.663942	2.52427	0.0452886	0.140463
Sb01g031260	48.0896	53.094	63.3069	50.2684	60.888	63.6224	-0.310461	5.26093	0.0536804	0.160729
Sb01g031270	4.72823	4.25794	4.11466	5.28299	2.26946	3.07723	0.593674	2.19546	0.0693976	0.196935
Sb01g031280	18.9994	20.6525	6.64223	16.2225	5.39689	4.5501	1.75226	3.3913	2.52286e-12	4.19752e-11
Sb01g031290	21.5653	21.1449	29.1553	23.5066	25.2962	33.3235	-0.40656	4.28024	0.0383379	0.12271
Sb01g031300	85.6847	92.9217	41.4405	83.5139	45.7767	42.8708	1.0106	5.83077	3.96129e-12	6.46427e-11
Sb01g031320	6.25625	5.96692	9.96335	7.87112	8.19221	12.4141	-0.604829	2.93717	0.0223948	0.0787852
Sb01g031330	43.3902	42.4925	37.2376	41.0632	40.6013	35.9536	0.157781	5.37121	0.290146	0.578489
Sb01g031335	28.1387	29.6029	27.3037	24.4405	28.2576	29.9307	-0.0572401	4.57095	0.754239	1
Sb01g031340	51.8375	54.3395	38.619	47.6269	38.7746	53.5228	0.232185	5.03467	0.248817	0.519509
Sb01g031365	9.88892	10.138	15.6063	10.7261	14.8345	14.9653	-0.561856	3.04412	0.0274109	0.0931912
Sb01g031430	24.9097	20.5656	17.9869	30.1504	15.305	17.0957	0.5861	4.49128	0.00343074	0.015773
Sb01g031480	14.7613	14.2221	17.8694	16.9696	16.9103	19.2261	-0.232749	3.94901	0.256215	0.530364
Sb01g031520	150.929	168.406	107.334	155.982	112.283	122.879	0.472714	7.25933	0.000510006	0.00292533
Sb01g031530	12.3684	11.0649	11.5798	8.80498	14.8345	10.7572	-0.205673	3.29642	0.428638	0.76444
Sb01g031570	17.6444	17.2925	10.463	20.3849	9.9635	10.1259	0.856747	5.02297	8.08341e-07	7.53565e-06
Sb01g031580	54.3458	57.1491	45.5257	54.8844	45.7767	47.3683	0.262742	5.32524	0.0833939	0.227449
Sb01g031600	10.4944	10.8331	11.4035	11.7133	9.43765	12.7823	-0.0252431	3.98726	0.909958	1
Sb01g031660	14.3288	15.4097	17.6636	18.3304	21.1171	20.5938	-0.304583	3.78435	0.179356	0.408015
Sb01g031670	6.25625	5.4745	6.14259	5.1229	6.75304	7.86404	-0.301286	2.22526	0.292959	0.582527
Sb01g031685	32.9823	38.756	20.6321	36.1004	15.6095	23.7236	0.846432	4.13085	0.000176426	0.00111771
Sb01g031700	7.6113	7.3283	9.11103	8.4848	11.2643	10.8098	-0.412695	2.73502	0.110189	0.282794
Sb01g031705	24.4484	25.229	27.2449	29.8035	20.8957	21.0672	0.200321	5.3813	0.23918	0.504938
Sb01g031710	17.2407	17.5821	12.9024	16.5961	11.1813	12.7034	0.482955	5.53529	0.00332973	0.0153771
Sb01g031730	6.60222	5.3876	7.78846	6.35026	6.06113	8.57417	-0.289892	2.65486	0.286118	0.573079
Sb01g031740	0.691936	0.318622	23.4535	2.10786	24.715	17.9111	-4.39419	3.09435	1.34098e-17	3.35817e-16
Sb01g031760	16.8083	16.5394	8.81712	16.0624	8.93947	7.44322	0.97156	4.4692	2.98445e-07	2.94274e-06
Sb01g031790	7.43831	5.21381	17.4285	10.8328	14.4471	7.94294	-0.760321	3.45856	0.0261081	0.0894143
Sb01g031800	12.0512	13.6138	28.5381	13.4743	29.8628	23.0661	-1.05729	3.4753	0.000841112	0.00457453
Sb01g031810	20.4121	18.4801	23.8062	17.8234	20.6189	26.4326	-0.321363	4.36845	0.0918985	0.245486
Sb01g031820	50.5978	52.6305	44.2913	42.424	38.996	43.5547	0.199357	5.83586	0.221905	0.478387
Sb01g031840	81.1872	76.2664	86.4372	87.2227	78.7116	86.0047	-0.0376194	6.67958	0.787522	1
Sb01g031870	59.9966	53.905	70.3312	54.7776	86.2396	67.8043	-0.411619	5.29705	0.0217374	0.0767647
Sb01g031880	34.4238	37.3656	35.8563	36.1805	26.9014	23.3817	0.326266	4.89668	0.0957556	0.253523
Sb01g031950	45.2065	46.8084	31.2126	45.6258	37.2247	25.3543	0.553512	5.59487	0.00101061	0.00539035
Sb01g032010	6.91936	4.92415	18.1045	8.85834	16.4121	12.23	-1.17376	3.08129	0.000143116	0.000922148
Sb01g032050	12.4548	12.3104	11.4916	14.088	11.1259	10.7572	0.219662	4.95477	0.251571	0.523253
Sb01g032060	3.83448	2.66484	10.6981	2.7749	5.81204	8.25856	-1.4162	2.27438	1.20382e-05	9.46577e-05
Sb01g032070	17.5579	16.858	18.3396	19.0508	22.5286	23.1976	-0.260994	3.94934	0.213961	0.46545
Sb01g032100	11.6188	9.9352	7.52394	9.09848	9.24391	7.91664	0.311836	3.729	0.170976	0.393886
Sb01g032110	20.095	15.989	1.67525	23.8001	1.02403	1.07835	3.98736	3.50901	1.33509e-39	1.42332e-37
Sb01g032120	17.3561	19.378	18.898	18.1436	21.3938	25.1702	-0.254711	4.30275	0.236354	0.500462
Sb01g032140	10.3502	10.2828	10.2866	9.92561	9.46532	11.6251	-0.0384034	3.29043	0.873452	1
Sb01g032160	4.75706	3.85243	4.84942	4.02895	4.48357	4.28708	-0.107572	3.23839	0.670209	1
Sb01g032170	85.0793	83.6816	90.64	91.385	91.8856	78.4826	-0.004639	6.41109	0.973439	1
Sb01g032180	11.3881	11.2966	9.28737	11.7133	9.40997	9.04759	0.310092	3.34116	0.195948	0.435885
Sb01g032210	24.9674	27.1118	23.5417	30.9508	19.069	27.7477	0.238852	6.16309	0.175043	0.400893
Sb01g032220	22.7762	26.0401	24.8937	22.5461	28.7834	29.4573	-0.220533	4.8207	0.238404	0.503799
Sb01g032240	27.418	30.5008	30.7718	26.2015	28.5067	30.1411	-0.0882312	5.15168	0.587526	0.919281
Sb01g032260	17.5002	16.6263	22.8657	15.929	19.5949	18.9894	-0.295664	4.27297	0.120093	0.302663
Sb01g032280	397.604	429.821	508.043	415.515	529.172	551.64	-0.354236	8.4785	0.0164138	0.0606476
Sb01g032310	8.76452	8.42899	5.87808	10.1124	4.62196	5.49694	0.77161	3.37087	0.00164376	0.00826081
Sb01g032320	20.1238	22.767	20.1912	19.1575	21.6983	22.8294	-0.0611514	4.88616	0.732963	1
Sb01g032330	43.3613	35.2222	27.3037	38.1016	29.337	16.9642	0.665034	5.33649	0.00173248	0.00865171
Sb01g032340	57.9496	57.265	47.054	55.8449	52.7789	49.6302	0.194612	5.54948	0.175399	0.40152
Sb01g032360	58.6992	54.745	81.4408	52.8832	76.3591	92.9482	-0.592309	5.82609	6.07186e-05	0.000421162
Sb01g032370	42.8135	47.2719	24.8349	45.6525	21.8367	25.1965	0.917301	5.28583	5.3206e-06	4.41325e-05
Sb01g032380	82.3116	75.3975	118.149	78.1509	107.55	135.135	-0.613445	6.34221	1.80992e-05	0.000138009
Sb01g032400	2.1623	3.12829	4.43795	3.33522	3.9854	4.78681	-0.613569	2.95772	0.0301085	0.100751
Sb01g032420	204.9	205.859	164.322	177.247	212.555	192.314	0.0468362	7.34492	0.739649	1
Sb01g032430	493.12	570.478	484.824	448.787	560.447	570.524	-0.0954495	8.74859	0.510144	0.864264
Sb01g032510	6.51573	6.98071	9.84579	6.64376	11.9008	9.258	-0.622119	2.94364	0.011272	0.0440316
Sb01g032570	122.963	126.725	141.368	130.954	168.328	144.604	-0.255198	6.70155	0.0926985	0.247035
Sb01g032575	2.79657	1.88276	12.9906	2.1879	19.2904	19.5943	-2.91594	3.35607	3.84358e-24	1.59017e-22
Sb01g032593	57.8631	58.916	36.2384	50.7487	39.9924	46.0796	0.45349	6.12973	0.00464815	0.0204786
Sb01g032600	296.004	274.942	29.5961	251.262	31.468	37.9788	3.05293	6.59537	0	0
Sb01g032610	588.636	349.991	40.5	239.229	61.3309	69.6191	2.78008	7.12702	1.8999e-22	6.94005e-21
Sb01g032650	0.922581	0.405519	23.8944	1.4675	22.3625	17.3061	-4.49242	5.21226	0	0
Sb01g032660	47.5418	49.9657	40.5588	47.707	46.2749	42.3711	0.168435	5.59805	0.255632	0.529468
Sb01g032670	2.79657	3.7076	8.2587	10.4326	5.70133	5.81255	-0.221768	2.78822	0.618689	0.950591
Sb01g032680	3.80565	3.38898	4.291	3.89554	4.06843	3.68216	-0.117793	2.34799	0.670464	1
Sb01g032700	66.7142	71.3133	81.9405	63.2891	87.8448	94.1843	-0.391026	5.92231	0.00744731	0.0308225
Sb01g032710	11.9647	10.3407	17.7224	13.0741	16.9379	18.7264	-0.593143	4.26232	0.00274404	0.0129953
Sb01g032715	8.62037	6.54623	11.1096	9.0718	9.63138	14.2026	-0.527519	3.13002	0.0435243	0.135846
Sb01g032730	121.781	119.02	160.442	113.931	164.841	169.406	-0.479822	7.07247	0.000488081	0.00281
Sb01g032740	2.82541	2.57794	3.9677	2.50809	3.70864	5.52324	-0.739565	3.95013	0.00235621	0.0113692
Sb01g032750	6.94819	7.12554	8.78773	7.65766	8.27524	9.70512	-0.300597	2.84427	0.240701	0.507261
Sb01g032760	17.5002	18.1614	15.7826	15.4487	17.6022	17.8848	-0.00486272	3.94542	0.984895	1
Sb01g032780	0.691936	1.8538	4.9082	1.97445	4.20681	4.02407	-1.53482	2.88539	3.29009e-05	0.000239951
Sb01g032810	14.5883	18.3352	20.8378	18.4638	21.9197	23.2502	-0.361134	3.94233	0.082004	0.224566
Sb01g032840	73.3452	67.5478	52.4913	65.9039	52.7235	53.2598	0.383875	6.39152	0.00382991	0.0173317
Sb01g032850	4.64174	2.83863	3.35051	3.44195	4.51125	4.10298	-0.132003	2.35011	0.7048	1
Sb01g032870	31.9155	29.2263	28.9495	26.575	34.7615	30.9301	-0.10978	4.61619	0.578195	0.910335
Sb01g032910	438.774	471.241	266.042	469.839	250.305	243.022	0.861655	8.47961	1.28166e-09	1.65715e-08
Sb01g032930	23.6988	23.2015	26.8628	28.3894	25.8497	29.9044	-0.133865	4.88073	0.489134	0.841178
Sb01g032940	240.534	240.386	189.715	223.46	248.34	211.461	0.116942	7.45922	0.403875	0.731528
Sb01g032950	10.725	10.3987	8.31748	9.04512	10.2956	9.96813	0.0774	2.90631	0.758033	1
Sb01g032960	10.7827	10.3118	8.14114	9.01843	10.1572	9.75772	0.10142	3.41375	0.675029	1
Sb01g032970	10.7827	10.7462	8.14114	9.09848	10.1572	9.75772	0.125852	3.04666	0.606514	0.9382
Sb01g032980	10.725	10.138	8.02358	8.91171	10.0189	9.78402	0.0970169	2.75999	0.70526	1
Sb01g033010	60.4579	70.7051	1.91038	105.34	0.442822	1.47286	5.94849	4.94414	0	0
Sb01g033020	30.7623	37.2787	35.7681	35.4601	36.2284	39.1624	-0.103016	6.12824	0.562096	0.907638
Sb01g033030	17.0966	15.7573	26.5983	23.053	21.1724	13.6503	-0.134901	4.87146	0.598015	0.929322
Sb01g033050	78.1311	82.4361	82.7046	74.1486	95.5389	95.1838	-0.220371	6.71806	0.11124	0.284975
Sb01g033060	194.059	590.58	1386.96	527.178	1158.59	1569.15	-1.64921	9.8196	3.20899e-09	3.97419e-08
Sb01g033120	106.126	109.345	93.6084	105.099	103.482	105.205	0.0846085	6.32297	0.549849	0.897599
Sb01g033210	38.316	48.9229	56.0769	43.9715	54.7716	57.1261	-0.356349	5.2508	0.0279555	0.0947902
Sb01g033220	115.957	123.365	33.3581	107.581	34.6785	32.6923	1.78393	5.55394	8.71883e-26	3.98e-24
Sb01g033230	17.0966	16.858	14.8715	15.5021	15.6648	16.07	0.0852957	4.53214	0.638681	0.971389
Sb01g033240	54.317	56.0195	41.9401	51.9227	45.4723	43.2128	0.312757	5.46759	0.0352161	0.114558
Sb01g033250	29.0901	26.7353	32.7997	26.7351	31.2743	39.0046	-0.320397	4.91052	0.0683899	0.195118
Sb01g033290	42.1504	43.3615	40.7939	43.0377	41.6253	43.318	0.0318502	5.99487	0.830216	1
Sb01g033300	297.244	327.688	356.153	313.511	357.883	421.528	-0.275086	7.98356	0.0700963	0.19857
Sb01g033320	46.8498	48.6912	23.9532	36.6341	36.173	28.0633	0.583404	5.15373	0.00252085	0.0120711
Sb01g033340	254.834	294.291	311.92	240.99	350.079	392.281	-0.416154	7.61242	0.0255074	0.0877102
Sb01g033350	53.0773	52.196	38.8835	42.4774	43.8394	45.5536	0.203645	5.10259	0.256638	0.530981
Sb01g033360	183.824	190.275	146.658	174.285	173.697	150.232	0.220689	7.14962	0.105292	0.273092
Sb01g033390	45.6101	40.3781	4.14405	37.7013	4.64963	4.07668	3.26352	3.95464	1.01888e-41	1.19067e-39
Sb01g033400	40.0746	31.196	0.646589	37.8347	1.10706	1.02574	5.28471	4.33061	0	0
Sb01g033440	16.174	13.3531	17.4873	12.1402	17.6022	15.6755	-0.285003	4.25187	0.166197	0.385698
Sb01g033450	13.8964	13.7007	10.8744	12.0868	11.458	9.94183	0.298034	3.99017	0.153236	0.36323
Sb01g033470	10.8692	10.6593	111.272	11.4465	103.51	94.7893	-3.23011	5.69918	0	0
Sb01g033540	35.0004	39.567	24.541	38.2616	23.608	22.7505	0.670396	5.78515	3.8565e-06	3.25681e-05
Sb01g033550	290.7	306.08	317.651	251.849	337.264	346.728	-0.239211	8.39934	0.0714826	0.201641
Sb01g033560	329.707	375.076	262.985	307.854	313.49	334.393	0.152742	8.04387	0.284904	0.571252
Sb01g033570	55.5279	48.1698	47.9945	50.9355	50.1219	45.3432	0.108234	6.16629	0.485807	0.836946
Sb01g033580	32.7516	44.7229	39.7358	44.3184	35.6749	36.6375	0.120442	5.65424	0.54054	0.888783
Sb01g033590	54.5765	63.2609	95.8127	76.2565	81.1748	81.2968	-0.411924	7.21678	0.00684819	0.0287097
Sb01g033650	66.8871	57.8733	67.0983	94.0532	44.5313	54.5748	0.396924	6.83618	0.0833673	0.227413
Sb01g033710	6.57339	5.64829	7.90602	5.49644	6.69768	7.12761	-0.294383	2.70116	0.245533	0.514771
Sb01g033720	143.606	138.977	117.591	134.716	110.872	120.722	0.257055	8.14151	0.0587253	0.173076
Sb01g033730	45.8984	40.6677	25.3933	37.4879	30.9145	27.0113	0.573958	5.5283	0.000304683	0.0018336
Sb01g033740	99.1198	103.291	61.279	81.4594	72.2354	68.7775	0.488588	6.24834	0.00091603	0.00494403
Sb01g033750	25.8323	24.0125	24.8643	24.7607	23.857	21.5406	0.086763	5.52622	0.588324	0.919811
Sb01g033760	152.341	162.874	181.78	153.9	178.789	202.992	-0.264664	6.97087	0.0567284	0.168182
Sb01g033770	8.44738	7.84968	5.84869	7.04398	6.64233	8.70567	0.137959	2.41937	0.620569	0.952662
Sb01g033790	11.9071	11.1228	9.08164	14.5949	9.60371	8.96869	0.444508	3.94466	0.0370569	0.119442
Sb01g033800	20.8734	16.8869	9.11103	20.1714	5.81204	4.26078	1.59489	3.12668	1.94467e-05	0.000146672
Sb01g033830	51.0591	52.8333	44.115	53.4969	55.934	43.7388	0.130397	5.22337	0.478206	0.827056
Sb01g033840	13.5504	12.7449	6.26016	11.2864	8.80109	8.15335	0.69398	3.63999	0.00471183	0.0207216
Sb01g033850	8.18791	9.76141	13.6665	7.97785	11.5687	17.1746	-0.710155	2.90136	0.00742613	0.0307535
Sb01g033900	108.288	112.589	123.969	114.625	123.879	152.021	-0.253263	6.76217	0.0679061	0.194024
Sb01g033940	31.4831	26.3877	37.414	30.5506	32.9349	34.7175	-0.248615	5.52155	0.106993	0.276452
Sb01g033950	21.277	21.7821	26.1869	19.451	27.9808	21.8036	-0.281264	4.89259	0.120985	0.304328
Sb01g033960	14.8478	12.2235	16.488	12.6205	15.1943	17.7796	-0.317607	3.92855	0.129785	0.320965
Sb01g033990	2.85424	4.57657	5.73113	3.60204	5.39689	5.62844	-0.602563	2.02393	0.0368335	0.11888
Sb01g034010	103.473	104.479	87.4071	92.8792	106.609	91.5279	0.0751609	6.50556	0.615331	0.947057
Sb01g034020	29.9262	28.0387	24.7173	25.5611	29.0879	28.7734	0.016148	4.48721	0.930108	1
Sb01g034030	44.6299	44.2595	31.5653	42.5841	37.9997	32.8764	0.359851	5.33311	0.0317491	0.105206
Sb01g034060	44.5145	46.5767	49.1114	46.9065	55.6019	50.5771	-0.170316	5.41708	0.262776	0.540033
Sb01g034070	98.3414	106.68	111.096	101.257	108.907	118.565	-0.144637	6.85522	0.261213	0.53757
Sb01g034120	10.1196	9.21106	9.787	9.7922	9.27159	11.2043	-0.0557221	5.20264	0.769857	1
Sb01g034130	195.212	223.962	179.164	225.621	175.192	183.503	0.26162	7.43637	0.0622009	0.181354
Sb01g034200	13.2333	12.9187	15.0185	12.5671	11.8732	15.1231	-0.117873	3.73837	0.588766	0.920055
Sb01g034210	20.9022	20.7394	8.93468	14.7016	16.1907	16.1226	0.449175	3.4826	0.134188	0.329255
Sb01g034220	7.43831	9.79038	7.64151	10.1391	5.36922	4.97091	0.607011	4.02771	0.0230013	0.0805674
Sb01g034230	20.7292	19.8414	20.6615	19.958	21.6429	25.3017	-0.159744	4.17592	0.439826	0.779008
Sb01g034260	50.1365	47.7643	43.6448	45.9994	41.8744	45.9218	0.130551	5.38036	0.410096	0.739399
Sb01g034330	10.1484	11.4414	3.20355	19.1842	0.830292	2.02519	2.75178	5.7544	4.36986e-16	9.71309e-15
Sb01g034380	2.27762	1.59311	4.49673	1.84104	3.73631	4.52379	-1.15797	2.255	0.000102157	0.000680271
Sb01g034390	2.68125	2.72277	4.93759	2.42804	4.70499	4.44489	-0.84632	3.44212	0.000585712	0.00331154
Sb01g034400	33.2129	38.785	30.9775	30.1237	38.0274	40.7405	-0.104319	5.36108	0.536224	0.884971
Sb01g034440	4.72823	4.66346	3.40929	8.56484	2.13108	2.68272	1.12905	4.76524	1.28126e-05	0.000100329
Sb01g034480	64.4365	67.2002	48.0827	62.5154	50.6478	54.1277	0.344794	6.43384	0.0100877	0.0401151
Sb01g034510	12.8296	14.4249	13.4314	11.9534	15.8032	15.2021	-0.180933	3.52184	0.424947	0.759292
Sb01g034520	19.576	18.0745	55.7242	25.3477	57.4285	59.4669	-1.45355	5.97093	8.07103e-19	2.24615e-17
Sb01g034530	60.6886	57.8733	64.1593	54.1373	70.1043	66.8838	-0.220059	5.64509	0.185806	0.419163
Sb01g034540	4.38226	5.09795	6.17199	5.04285	5.31387	7.36432	-0.376338	3.87132	0.100475	0.263099
Sb01g034550	32.9246	37.6843	80.0595	30.4706	97.5592	88.3981	-1.39618	6.17943	7.36546e-20	2.20303e-18
Sb01g034580	38.0565	37.4525	23.2772	36.2071	27.0675	26.9061	0.531893	5.16475	0.00104813	0.00557474
Sb01g034590	6.28509	6.34347	9.46371	6.99062	8.16453	9.04759	-0.442718	2.68624	0.0797948	0.219843
Sb01g034600	5.79496	7.99451	8.08236	7.25744	7.5003	9.62621	-0.260419	2.45723	0.345733	0.655316
Sb01g034610	133.861	125.856	2.96843	91.3583	9.57603	6.47008	4.20481	5.09999	1.55702e-33	1.15362e-31
Sb01g034620	6.05444	4.69243	3.55624	5.04285	3.29349	3.41915	0.620239	3.10589	0.0136102	0.0518431
Sb01g034640	7.38065	10.0221	10.6981	8.4848	12.0669	11.7303	-0.414206	3.23938	0.098117	0.258324
Sb01g034660	9.62944	9.24003	12.6379	9.57875	13.6998	15.7281	-0.564393	3.19671	0.017991	0.0654793
Sb01g034706	110.825	112.01	98.7812	95.8676	106.499	115.62	-0.0100433	6.64	0.946743	1
Sb01g034750	60.1696	56.425	22.4249	52.0561	23.9954	22.1719	1.29772	5.60517	2.4634e-16	5.60746e-15
Sb01g034760	143.807	145.205	131.934	124.63	168.3	131.216	-0.0608581	6.6798	0.684701	1
Sb01g034820	123.02	133.908	87.2601	123.91	78.2135	87.8984	0.587885	7.0401	6.87703e-06	5.62062e-05
Sb01g034835	3.9498	3.76553	5.14332	4.69599	4.4559	6.52268	-0.377065	3.05102	0.250092	0.521083
Sb01g034840	3.575	3.50484	4.5849	4.32244	3.93005	6.02296	-0.350269	3.01429	0.294537	0.584632
Sb01g034850	109.441	116.992	76.562	91.5184	92.9096	93.0534	0.276153	6.23801	0.0650474	0.187707
Sb01g034860	21.7672	20.1601	18.9568	19.2642	20.1484	18.9631	0.0754673	3.95189	0.715483	1
Sb01g034870	42.727	49.8788	31.8298	39.3823	36.7819	34.4019	0.35729	6.0875	0.0230267	0.0806398
Sb01g034875	128.556	157.631	138.399	139.946	145.993	186.659	-0.14466	6.87739	0.37934	0.700214
Sb01g034910	8.13025	8.57382	11.139	8.53816	8.74574	11.0728	-0.294267	2.75965	0.250751	0.522139
Sb01g034940	8.2744	10.949	8.75834	7.68435	9.76976	11.0728	-0.138353	3.32497	0.587076	0.918873
Sb01g034950	3.05605	3.07035	6.37772	2.85495	7.33424	5.83885	-1.12146	2.27656	4.58964e-05	0.000325651
Sb01g034960	38.2583	36.9891	27.8915	52.0561	28.7558	30.22	0.551525	5.97888	0.000822936	0.0044886
Sb01g034980	47.6283	102.683	37.6197	46.1061	40.878	39.8725	0.730413	5.60862	0.00263437	0.0125318
Sb01g034990	31.1371	82.0306	59.5156	31.3244	63.8494	68.9879	-0.412923	5.63364	0.137368	0.335202
Sb01g035000	33.1264	83.5079	13.9017	28.2026	17.3808	17.6218	1.56589	4.70633	7.01134e-07	6.58315e-06
Sb01g035020	3.48851	48.9229	6.49528	4.18904	5.81204	5.23392	1.6894	3.17471	0.0108485	0.0426812
Sb01g035030	3.25787	50.6609	8.17053	6.99062	7.33424	8.41636	1.34783	4.40846	0.0238515	0.0830661
Sb01g035060	33.2706	76.672	37.3258	29.0031	36.4775	40.6615	0.279392	5.16232	0.310089	0.607076
Sb01g035070	13.3486	57.294	14.1368	14.7016	11.6241	15.5966	1.04474	4.27728	0.00982572	0.0392198
Sb01g035090	5.67964	51.4719	3.93831	5.1229	4.40055	5.44433	2.17444	6.57137	0.000149516	0.00095993
Sb01g035110	9.11049	57.0043	13.9311	12.0335	13.3954	13.9133	0.921852	3.73609	0.051015	0.154462
Sb01g035130	121.118	165.596	117.709	116.866	134.397	115.541	0.134474	6.42065	0.394291	0.719369
Sb01g035180	11.4169	58.7423	29.2728	14.0079	33.4884	29.1154	-0.126589	4.23632	0.767144	1
Sb01g035190	4.93004	51.0084	14.3719	4.72267	14.3917	12.9928	0.53851	3.63439	0.371445	0.689751
Sb01g035210	5.62198	52.1381	5.96625	5.38972	4.42822	6.15446	1.93118	4.11762	0.00108114	0.00573506
Sb01g035220	15.5109	62.7974	22.0722	17.8501	19.069	21.225	0.62442	4.34046	0.0981172	0.258324
Sb01g035230	208.821	307.962	21.984	164.733	21.3385	32.1137	3.17488	6.3098	6.53538e-40	7.12357e-38
Sb01g035240	3.63266	49.676	3.93831	2.98836	3.93005	4.07668	2.23545	4.92245	0.000885374	0.00478693
Sb01g035250	65.2726	109.461	92.7855	67.2914	106.969	86.1888	-0.240633	6.75456	0.230958	0.492595
Sb01g035260	64.2347	60.0457	75.2982	65.4503	76.6636	68.6722	-0.217615	5.54765	0.189171	0.425006
Sb01g035270	108.49	112.358	111.654	112.437	113.501	132.268	-0.100945	6.86301	0.468324	0.815044
Sb01g035280	105.924	111.633	134.226	103.819	136.251	153.414	-0.399498	6.97457	0.00323619	0.0150151
Sb01g035290	353.435	344.72	542.664	332.508	473.847	608.924	-0.657264	8.25029	8.78175e-06	7.05194e-05
Sb01g035300	19.7202	18.7697	16.8995	16.4093	17.3254	17.0168	0.0992166	4.18104	0.614516	0.946146
Sb01g035310	43.7073	43.1298	54.431	41.1966	50.3433	48.999	-0.264214	5.49928	0.065323	0.188359
Sb01g035320	212.021	226.337	302.515	216.522	312.577	330.526	-0.530038	7.86674	0.000187134	0.00117875
Sb01g035330	13.3774	12.658	19.8091	13.3676	18.4325	19.9889	-0.563289	4.28609	0.00232288	0.0112355
Sb01g035350	215.048	243.05	100.221	214.228	123.63	126.193	0.941487	8.43489	5.19442e-11	7.58488e-10
Sb01g035360	49.6176	51.8484	43.0569	51.9761	38.055	31.0879	0.451987	6.18632	0.00289293	0.0136189
Sb01g035380	12.426	10.2249	7.84724	11.9801	9.32694	9.99443	0.349661	4.04661	0.165476	0.384446
Sb01g035400	15.9145	16.8001	6.40711	17.6633	5.83972	5.91775	1.47155	4.45907	6.42607e-12	1.02841e-10
Sb01g035410	269.394	251.856	406.44	274.902	361.952	419.95	-0.577821	8.08112	4.65425e-05	0.000329685
Sb01g035420	23.1799	23.4621	24.8349	23.3199	23.0268	26.3274	-0.0846822	4.13072	0.673193	1
Sb01g035430	59.0164	64.3326	94.6665	67.9318	86.8208	95.1312	-0.532107	6.08551	0.000157417	0.00100574
Sb01g035440	33.4724	34.0056	31.095	37.3811	39.4388	27.9318	0.0909007	4.78288	0.62957	0.961143
Sb01g035450	4.90121	7.44416	4.99637	5.97671	6.75304	6.12816	0.0346924	4.37826	0.891917	1
Sb01g035470	5.79496	5.4745	10.0809	6.16349	10.1296	10.4678	-0.814822	3.02769	0.000682653	0.00380024
Sb01g035480	2.1623	1.9407	103.131	4.74935	115.355	65.5161	-4.99914	4.69839	6.65056e-42	7.85271e-40
Sb01g035500	19.8355	21.6373	32.8585	22.1459	36.7266	36.243	-0.734106	4.55527	0.000223759	0.00138709
Sb01g035510	93.296	94.9493	110.802	95.1205	108.547	126.298	-0.28668	6.5113	0.0349701	0.113914
Sb01g035520	14.4153	15.2359	17.5461	13.7678	18.1557	18.2004	-0.312104	3.79307	0.151051	0.359284
Sb01g035525	4.58408	5.09795	5.87808	4.00226	6.19951	7.23281	-0.497615	2.93767	0.0601509	0.176605
Sb01g035530	8.18791	9.24003	9.787	7.71103	11.7071	9.86292	-0.319052	3.52142	0.172677	0.396702
Sb01g035540	53.0773	51.385	57.8697	51.0422	61.4969	65.9369	-0.253039	6.15291	0.0861481	0.23342
Sb01g035560	32.9535	29.458	38.5602	44.1583	27.621	22.9083	0.258797	5.00244	0.366294	0.68264
Sb01g035580	662.846	632.117	623.459	597.431	790.493	734.275	-0.182949	9.13465	0.219129	0.474054
Sb01g035590	10.1484	11.7021	18.7805	10.2191	18.8476	21.4617	-0.881757	3.59864	9.73585e-05	0.000650613
Sb01g035610	16.8371	18.4801	18.2514	16.5694	20.1484	20.1993	-0.175784	4.89938	0.321175	0.621666
Sb01g035620	157.387	151.085	129.259	142.427	151.251	143.262	0.0894381	7.37989	0.504391	0.859514
Sb01g035640	13.1756	12.8028	14.4601	12.6205	13.5338	15.2547	-0.164195	4.07806	0.404159	0.731876
Sb01g035670	14.3288	13.6138	13.4902	16.3559	13.5891	12.9665	0.14597	4.31402	0.43983	0.779008
Sb01g035680	104.684	106.68	136.695	107.341	133.483	139.107	-0.36087	6.92199	0.00466717	0.0205544
Sb01g035700	3.71916	4.83726	3.3799	3.01504	4.42822	5.78625	-0.234754	2.89916	0.422828	0.756659
Sb01g035705	10.379	12.4262	11.7268	9.89893	11.6241	15.7018	-0.256472	3.31358	0.300779	0.59377
Sb01g035710	29.8686	39.8856	32.1825	34.4195	31.1636	38.7679	0.0286055	5.17436	0.872942	1
Sb01g035715	12.8296	15.0332	14.1074	12.4604	14.198	18.9631	-0.229704	3.60496	0.341064	0.64849
Sb01g035720	62.3031	69.025	70.7427	58.4597	75.9163	89.1871	-0.313645	5.87044	0.0439246	0.136856
Sb01g035740	249.039	243.717	294.962	220.098	353.621	306.592	-0.422177	7.55769	0.0102088	0.0405158
Sb01g035750	91.0184	99.6417	64.218	88.6368	67.8902	66.4367	0.492236	6.28109	0.000245587	0.0015092
Sb01g035760	30.474	32.9049	40.5294	33.7524	38.9407	37.3213	-0.265713	5.36877	0.0720101	0.202679
Sb01g035770	81.5331	75.8609	96.3711	67.4782	110.097	120.354	-0.539568	6.47964	0.000217151	0.00134883
Sb01g035800	1.81633	1.79587	3.76197	2.00113	3.95772	3.02463	-0.934091	1.42805	0.00184699	0.00916436
Sb01g035850	7.8996	10.6304	10.992	8.88503	9.60371	11.704	-0.236669	3.23612	0.324807	0.626369
Sb01g035860	116.274	132.778	184.572	120.441	170.044	190.578	-0.561224	6.65584	0.000239369	0.00147419
Sb01g035870	29.7244	31.2829	28.8614	31.3244	28.5344	33.1657	0.0277584	5.67705	0.857605	1
Sb01g035880	59.8236	58.7423	56.8998	55.5514	63.0191	52.1551	0.0170385	5.56245	0.909869	1
Sb01g035950	193.252	192.766	146.923	170.256	165.809	153.914	0.253408	7.33179	0.0615899	0.179975
Sb01g035970	21.4788	19.0304	3.32112	22.7862	2.18643	4.18188	2.7053	4.31364	5.24395e-25	2.29224e-23
Sb01g035980	23.151	25.8953	33.1818	25.0542	30.6378	36.0062	-0.429936	4.92947	0.0129099	0.0495305
Sb01g036010	16.6065	14.5987	10.6687	13.7945	6.5593	12.6245	0.591499	3.97551	0.0180005	0.0655067
Sb01g036030	29.7532	31.1091	18.1339	25.988	20.4528	20.962	0.543837	6.69367	0.000413776	0.00241823
Sb01g036050	20.2391	20.8263	62.6603	23.7201	58.0927	65.7528	-1.52513	5.66129	1.9821e-18	5.35403e-17
Sb01g036080	19.403	21.2608	15.959	22.5194	9.90814	15.4914	0.611381	4.83529	0.0156174	0.0582558
Sb01g036090	7.49597	7.87865	4.46734	8.1913	5.09245	4.52379	0.742306	3.2395	0.00506765	0.0221006
Sb01g036100	25.7746	24.5628	21.6901	24.3071	21.6153	22.3034	0.18603	5.06971	0.267649	0.54681
Sb01g036110	265.703	272.682	281.266	249.981	317.67	306.592	-0.199918	7.74391	0.160757	0.376645
Sb01g036120	18.4516	20.1021	18.898	18.3037	23.2205	26.6693	-0.275123	3.86609	0.220604	0.476428
Sb01g036160	20.6428	17.8428	74.681	21.4788	66.9492	72.1703	-1.83365	5.44332	4.99133e-30	3.00434e-28
Sb01g036170	156.032	156.443	97.7819	135.677	113.888	98.9449	0.528783	7.5988	0.000110805	0.000732412
Sb01g036190	19.922	23.0277	27.5388	26.1214	25.573	23.3291	-0.145852	4.86738	0.459732	0.804413
Sb01g036200	170.591	173.678	127.055	155.101	141.316	138.002	0.297226	7.04874	0.0234363	0.081897
Sb01g036230	97.563	98.9755	79.4129	105.5	84.6067	75.4316	0.335059	6.88972	0.0107218	0.0422462
Sb01g036250	99.091	98.8017	82.1168	82.9002	99.0815	100.707	-0.00589429	6.6892	0.96904	1
Sb01g036260	300.3	339.94	258.577	291.525	252.381	257.909	0.277212	7.72585	0.029245	0.0983645
Sb01g036270	90.1535	79.7423	123.44	80.739	116.462	130.191	-0.562329	6.58725	4.87344e-05	0.000343636
Sb01g036280	35.4329	36.3229	28.4205	33.4322	35.9239	34.3493	0.0916115	5.33293	0.562938	0.90836
Sb01g036290	2.42178	2.05656	32.9173	2.21459	19.0137	30.3515	-3.61773	4.88295	0	5.60519e-45
Sb01g036300	19.7778	21.1449	19.574	20.0647	15.6648	19.5943	0.153423	5.52609	0.349295	0.660007
Sb01g036340	39.7863	38.0029	25.6284	38.4217	24.5213	29.2206	0.54978	5.6225	0.000230453	0.00142521
Sb01g036355	85.5694	83.2472	79.7068	90.4245	70.381	67.9095	0.250144	6.4195	0.0655287	0.188808
Sb01g036360	4.03629	3.6207	3.90892	5.46976	3.4042	3.39285	0.295368	3.23293	0.315843	0.614203
Sb01g036370	8.21674	8.22623	5.73113	6.4303	8.05383	6.70679	0.157771	2.67971	0.557996	0.903253
Sb01g036380	26.8702	38.1767	9.58127	25.4277	11.7071	10.4152	1.51231	4.20383	1.91275e-08	2.18932e-07
Sb01g036410	165.027	186.683	199.355	155.021	221.411	254.779	-0.414914	7.3768	0.00424499	0.018918
Sb01g036430	52.6448	53.9919	64.2768	49.9749	79.4866	74.7215	-0.480465	5.76008	0.00150687	0.00765888
Sb01g036440	6.94819	7.90761	19.4858	9.31193	13.9212	14.6497	-0.990135	4.7555	8.31434e-07	7.72975e-06
Sb01g036460	30.7047	30.6166	28.1266	29.0564	33.8482	30.9301	-0.0399443	4.60516	0.824787	1
Sb01g036470	2.42178	2.43311	119.207	3.38858	84.6344	73.0119	-5.0657	5.30643	0	0
Sb01g036480	1.98932	1.44828	20.7202	2.08118	14.2533	16.7275	-3.2237	3.69559	3.11144e-30	1.88953e-28
Sb01g036490	26.3224	27.4015	41.8225	34.0726	26.8184	36.6901	-0.262353	4.61989	0.203405	0.448018
Sb01g036510	49.8771	52.3698	35.6212	49.7882	37.3908	35.4013	0.487802	5.278	0.0016323	0.00821052
Sb01g036540	4.35343	4.28691	4.34978	4.72267	4.53893	4.78681	-0.0333457	2.43947	0.907744	1
Sb01g036550	217.845	223.267	270.774	209.238	309.809	294.915	-0.428914	7.7224	0.00107757	0.00572059
Sb01g036553	24.9674	25.0553	30.2721	21.9324	34.7892	37.5843	-0.512768	4.27404	0.0073065	0.0303518
Sb01g036556	139.281	140.078	169.054	123.83	190.081	212.645	-0.504101	6.71817	0.000324969	0.00194545
Sb01g036580	380.219	464.435	370.995	553.38	196.419	278.871	0.724213	8.82757	0.00141592	0.00724863
Sb01g036590	29.2055	34.7008	4.61429	45.8393	2.51855	2.68272	3.48412	4.14509	5.18225e-32	3.51072e-30
Sb01g036600	9.48529	10.0511	12.726	10.646	12.9249	14.7812	-0.421734	3.67864	0.0610774	0.178908
Sb01g036620	4.29577	3.6207	5.17271	3.41526	5.06478	3.73476	-0.301536	5.1248	0.284923	0.571256
Sb01g036630	19.3742	20.9421	20.3675	22.7595	14.7792	18.9894	0.220741	4.88988	0.266269	0.544773
Sb01g036650	72.192	77.0196	6.40711	61.4748	3.48722	3.55065	3.97081	4.99902	3.10118e-39	3.23512e-37
Sb01g036680	6.60222	5.30071	11.7562	4.13567	9.90814	13.2821	-1.12431	3.98169	3.13348e-06	2.67613e-05
Sb01g036710	66.6565	71.1685	55.6948	64.6766	57.982	61.0712	0.212521	5.85326	0.141173	0.342075
Sb01g036720	16.5488	20.218	24.541	19.1041	24.4382	30.1148	-0.501529	3.83168	0.0210209	0.0746375
Sb01g036730	13.7811	15.5835	10.463	13.3942	12.0946	10.2048	0.383976	3.3311	0.111432	0.285359
Sb01g036740	145.105	169.681	123.528	166.414	102.347	122.458	0.466179	7.49203	0.00124579	0.0064823
Sb01g036760	119.676	122.061	129.288	119.401	140.375	143.473	-0.19411	6.66284	0.147298	0.352496
Sb01g036780	23.9583	29.3711	7.02431	27.0553	6.75304	8.57417	1.84527	5.21439	1.73286e-23	6.81283e-22
Sb01g036800	43.2172	43.3036	35.4448	42.6374	35.2874	32.2189	0.327264	5.93172	0.0238605	0.083089
Sb01g036830	109.355	108.447	100.486	113.397	107.163	107.782	0.070359	7.42198	0.633124	0.965442
Sb01g036840	19.2012	15.4097	18.369	15.6355	18.2664	22.5664	-0.236872	3.60466	0.308795	0.605356
Sb01g036850	5.39133	5.59036	6.4365	4.80272	5.34154	6.8909	-0.242486	2.56742	0.365331	0.681519
Sb01g036870	21.796	21.2318	6.49528	18.8373	8.19221	7.83774	1.45641	4.12251	2.70779e-12	4.48547e-11
Sb01g036880	49.7617	45.3601	62.1607	46.2662	77.6046	80.3763	-0.638907	5.6303	3.34476e-05	0.000243562
Sb01g036890	124.664	141.063	130.493	124.15	138.852	138.686	-0.0657189	7.07681	0.625778	0.95771
Sb01g036900	28.7153	28.0966	52.3443	31.9647	50.0943	35.112	-0.631416	4.61174	0.00626695	0.026581
Sb01g036910	23.8141	28.3863	37.1201	28.5762	36.6712	33.3761	-0.407631	4.75806	0.0263787	0.090214
Sb01g036920	5.27601	5.27174	9.43432	5.17626	7.69403	8.41636	-0.699429	3.99052	0.00182401	0.00905828
Sb01g036930	42.2946	41.6236	64.5707	48.4541	72.6228	70.3292	-0.648561	5.83242	0.000162548	0.00103694
Sb01g036960	0.691936	0.753106	6.99492	3.81549	3.87469	3.28764	-1.42081	4.49419	0.00186513	0.00924312
Sb01g036970	19.4607	20.0152	14.5483	22.5194	17.2147	19.5417	0.272762	4.06922	0.192643	0.430757
Sb01g037000	36.269	30.7904	24.3353	32.7385	33.9866	26.8535	0.228406	5.89232	0.197654	0.438762
Sb01g037010	515.665	599.009	428.542	475.522	549.293	525.996	0.0805382	8.55391	0.644443	0.977225
Sb01g037030	65.0132	65.9547	52.3443	58.86	62.687	61.834	0.101837	5.64901	0.503697	0.858718
Sb01g037050	52.9619	54.8319	33.799	51.3357	36.8096	40.2144	0.52163	5.87736	0.000328706	0.00196565
Sb01g037060	29.3496	31.2249	24.1001	29.4567	26.3756	28.1685	0.194806	5.13377	0.246266	0.515762
Sb01g037080	24.5349	25.229	18.1045	26.3082	17.9066	17.0168	0.520701	4.84073	0.00426317	0.0189841
Sb01g037100	7.09234	5.96692	7.93541	8.83166	5.61831	5.33913	0.215331	6.46384	0.279085	0.56305
Sb01g037120	21.1905	21.869	20.6615	23.8535	24.3552	18.7264	0.0702414	4.55978	0.711204	1
Sb01g037130	12.253	12.4262	8.2587	13.4476	9.32694	7.54842	0.601167	3.46416	0.0298067	0.0998883
Sb01g037140	27.4468	28.7339	0.529027	22.9196	0.415146	1.07835	5.27548	3.03657	3.70118e-34	2.82219e-32
Sb01g037160	93.8438	98.9755	71.0072	97.8687	76.5252	67.6991	0.433601	6.46181	0.00154703	0.0078355
Sb01g037170	143.923	142.453	195.211	147.924	174.444	189.842	-0.365407	6.98275	0.00468884	0.0206338
Sb01g037200	15.4244	14.8304	22.3073	15.7689	24.715	19.5943	-0.533189	4.31225	0.0057185	0.0245487
Sb01g037220	184.199	171.65	142.984	172.658	155.569	141.395	0.264577	7.15599	0.0510236	0.154464
Sb01g037240	8.01493	10.7752	11.139	8.67157	10.2956	12.0722	-0.287178	2.90036	0.278457	0.562272
Sb01g037250	8.76452	8.89244	6.84796	9.31193	7.00212	7.89034	0.310463	4.43839	0.138358	0.336837
Sb01g037260	17.1254	16.5683	26.4808	16.5694	26.7907	26.8272	-0.672229	5.57223	6.38281e-06	5.23809e-05
Sb01g037270	8.87985	10.978	9.28737	12.2736	7.05748	9.258	0.327952	3.85371	0.170257	0.39263
Sb01g037280	23.0934	20.9132	7.28882	23.64	5.72901	5.10242	1.90069	3.24191	7.40187e-12	1.17793e-10
Sb01g037300	77.122	81.0168	49.3759	65.0234	67.8071	64.7534	0.294377	5.98537	0.0707419	0.199933
Sb01g037310	22.0266	17.669	11.2271	21.1853	10.0465	7.81144	1.06648	4.8482	6.91097e-08	7.40246e-07
Sb01g037320	14.3865	16.4235	24.1589	18.0902	20.7573	25.6436	-0.528704	4.50236	0.00504428	0.0220128
Sb01g037340	53.8845	55.585	50.4927	52.6431	53.5815	54.759	0.0293755	5.93131	0.843183	1
Sb01g037350	61.5823	60.4802	44.9379	57.766	49.9005	41.4243	0.40023	5.57019	0.0100898	0.0401184
Sb01g037370	15.3091	13.2952	23.0127	15.1819	17.7959	25.2754	-0.593695	4.11021	0.00505078	0.0220384
Sb01g037380	9.80243	6.98071	7.75907	9.20521	6.64233	6.33857	0.326287	4.68329	0.123526	0.309273
Sb01g037410	44.8029	48.9808	60.1915	47.787	61.2755	69.172	-0.429383	5.4799	0.00355022	0.0162214
Sb01g037420	127.749	122.119	193.742	107.474	189.832	220.351	-0.757142	7.45125	6.2353e-08	6.70832e-07
Sb01g037430	34.049	28.9656	34.1223	32.6852	34.8722	34.2441	-0.109333	5.84374	0.484997	0.835974
Sb01g037440	52.3853	51.7036	41.3523	51.5758	44.8081	38.6364	0.318905	6.30956	0.019701	0.0706817
Sb01g037450	9.36997	9.269	7.20065	12.5938	6.75304	6.15446	0.63636	4.79199	0.00154755	0.0078355
Sb01g037460	9.65827	8.95037	2.1455	7.36416	2.15876	1.05205	2.27859	3.03878	2.71835e-13	4.8939e-12
Sb01g037470	51.6069	53.1809	13.6371	53.8972	10.5447	8.23225	2.2917	4.38652	6.4309e-15	1.30568e-13
Sb01g037483	168.775	176.545	123.704	161.238	146.823	147.865	0.27578	6.97163	0.054619	0.163009
Sb01g037490	11.3305	13.1504	4.05588	10.0057	4.34519	4.20818	1.45024	3.84838	1.78846e-10	2.48964e-09
Sb01g037500	4.18045	5.5614	1.73403	5.7099	1.13473	0.973142	2.00883	1.71724	2.09468e-08	2.38248e-07
Sb01g037525	0.778428	0.782071	10.6099	1.70763	8.02615	11.3095	-3.18513	3.77842	5.02829e-22	1.77204e-20
Sb01g037550	8.38972	8.71865	10.2573	7.76439	8.27524	11.9933	-0.295759	2.78808	0.253072	0.525682
Sb01g037570	101.57	108.853	81.2057	99.3362	71.0176	83.059	0.396703	6.06622	0.00577105	0.0247493
Sb01g037600	68.617	75.5133	32.0943	76.7901	27.9808	29.1417	1.30817	5.22773	1.12952e-12	1.93126e-11
Sb01g037610	31.0218	29.6029	20.2794	30.5506	17.2147	19.8048	0.670099	4.22592	0.000481889	0.00277623
Sb01g037620	4.67057	3.73656	17.693	4.80272	21.8367	19.6995	-2.16325	4.363	2.40259e-24	1.00873e-22
Sb01g037630	71.4712	56.8885	95.6658	66.2241	100.714	63.938	-0.419797	5.41717	0.113986	0.290624
Sb01g037640	35.7212	34.2374	37.5315	27.9358	37.0033	48.4204	-0.329163	4.83104	0.0833816	0.227434
Sb01g037650	10.6673	9.81934	11.7268	12.1669	11.0429	12.3352	-0.104219	2.79123	0.693611	1
Sb01g037700	4.15162	4.6345	4.37917	3.97558	4.51125	4.36599	-0.0551619	1.68185	0.852175	1
Sb01g037720	38.316	40.5229	41.0878	38.3417	33.184	52.313	-0.111555	5.19076	0.550042	0.897722
Sb01g037740	2.04698	2.98346	4.70246	2.42804	3.9854	4.52379	-0.82407	2.07011	0.00439633	0.0194827
Sb01g037750	8.82218	11.0938	8.22931	8.32471	9.10553	8.57417	0.123924	2.64303	0.645574	0.978446
Sb01g037760	21.7095	22.0139	31.2714	24.0936	28.7281	36.243	-0.504971	5.25869	0.00943412	0.0379149
Sb01g037770	52.443	57.5257	44.644	49.548	51.146	48.9727	0.139855	5.59888	0.390282	0.713794
Sb01g037780	3.66149	3.6207	4.55551	3.22849	4.23449	3.62956	-0.24024	2.08524	0.398059	0.724224
Sb01g037790	6.25625	6.22761	136.078	7.33748	159.997	117.277	-4.38068	5.77425	0	0
Sb01g037800	5.62198	5.61933	117.444	7.65766	143.917	120.564	-4.33452	6.14597	0	0
Sb01g037810	27.7639	28.8787	35.1215	26.575	35.5918	36.9531	-0.371678	4.95816	0.0419361	0.131881
Sb01g037820	6.02561	4.11312	30.9187	4.93613	34.5678	26.6167	-2.61023	3.49939	2.07499e-19	6.02102e-18
Sb01g037840	21.0464	19.9863	20.1912	19.7178	20.2868	21.6458	-0.0323928	4.39109	0.866232	1
Sb01g037845	3.575	3.36001	4.14405	3.09508	4.31752	4.12928	-0.328143	1.96148	0.240734	0.507274
Sb01g037850	49.1851	61.9864	36.1796	48.1606	30.1673	35.0068	0.652548	5.16877	0.000879192	0.00475804
Sb01g037860	78.9384	81.4513	68.509	69.9863	75.3905	69.5928	0.109704	6.03573	0.450128	0.792748
Sb01g037870	21.9978	17.4083	21.4844	24.9474	17.9343	12.4141	0.312646	4.05631	0.265561	0.543752
Sb01g037880	3.05605	3.36001	4.14405	2.61481	3.68096	3.31394	-0.302383	1.87116	0.295458	0.585939
Sb01g037890	11.8782	12.9766	6.05442	11.233	6.22719	5.86515	0.991319	3.38436	5.59571e-05	0.000390677
Sb01g037910	217.239	223.093	213.551	227.115	203.892	231.213	0.0411878	7.48647	0.761907	1
Sb01g037920	2.96956	2.8676	31.4183	6.11012	10.517	5.33913	-1.98215	5.29042	0.000101247	0.00067474
Sb01g037925	2.73891	2.46208	12.6967	3.52199	5.59063	3.10353	-1.29158	3.88311	0.00532311	0.0230345
Sb01g037930	2.73891	2.46208	12.6967	3.52199	5.59063	3.10353	-1.29158	3.88311	0.0053231	0.0230345
Sb01g037940	3.31553	3.36001	12.9318	8.03121	5.70133	3.15614	-0.565061	4.57519	0.235059	0.498652
Sb01g037950	3.51734	2.72277	9.66944	5.54981	4.89872	3.05093	-0.577188	4.44571	0.18048	0.409896
Sb01g037960	3.66149	2.72277	7.25943	6.16349	4.67731	3.02463	-0.251496	4.46722	0.538241	0.887036
Sb01g037970	5.449	3.18622	5.64296	9.39198	3.87469	2.99833	0.527849	4.53669	0.201102	0.444471
Sb01g037980	57.0271	56.3091	75.9742	57.179	67.6688	77.3779	-0.374261	5.53919	0.0115623	0.0450376
Sb01g037990	18.3651	19.4649	28.0972	20.2248	24.0508	29.168	-0.485995	4.10575	0.0182154	0.0661614
Sb01g038000	142.856	168.898	37.4434	133.916	40.878	39.3991	1.92042	5.95996	1.32108e-32	9.29018e-31
Sb01g038010	132.275	127.275	143.66	122.763	152.912	153.204	-0.234494	6.77018	0.0899953	0.241464
Sb01g038020	2.94073	2.63587	3.9677	2.32131	3.48722	3.47175	-0.468067	1.59356	0.0986228	0.259354
Sb01g038030	33.6742	27.6042	12.4321	32.6051	7.36192	12.7823	1.52678	3.7374	2.09739e-09	2.65852e-08
Sb01g038040	392.875	368.298	424.486	339.499	468.201	440.86	-0.276899	8.42699	0.0619664	0.180904
Sb01g038050	30.0992	23.1435	17.4579	30.1771	24.2999	13.098	0.604905	3.89042	0.0181985	0.0661282
Sb01g038060	65.388	69.8071	69.0087	59.0467	74.3388	86.557	-0.24338	5.7584	0.117746	0.29814
Sb01g038070	17.4137	18.9725	19.9855	17.6366	18.1004	13.8344	0.0577662	4.76052	0.769846	1
Sb01g038080	69.5107	74.2968	88.1124	77.5105	77.1618	84.4792	-0.174299	6.29417	0.229736	0.490604
Sb01g038090	16.52	15.0621	24.541	16.5694	26.7077	21.3828	-0.592685	4.27283	0.00213422	0.0104252
Sb01g038100	9.6871	8.13934	15.43	9.0718	12.1499	10.652	-0.506444	3.77747	0.0269352	0.0918031
Sb01g038120	2.79657	2.52001	10.2573	2.16122	6.58698	4.89201	-1.53774	2.1321	5.88889e-06	4.85149e-05
Sb01g038130	3.11371	3.21518	22.8363	4.34913	4.37287	3.57695	-1.5256	3.19864	0.00354433	0.016201
Sb01g038140	64.2059	57.294	60.2209	71.4271	46.441	52.1025	0.281308	5.10028	0.145319	0.349307
Sb01g038150	30.7335	24.3601	30.2133	25.1609	39.0514	26.985	-0.262175	4.06762	0.302263	0.596078
Sb01g038160	210.32	235.259	168.583	179.008	217.592	213.46	0.0587269	7.22041	0.712096	1
Sb01g038170	1239.23	1351.88	1591.08	1207.11	1567.54	1687.16	-0.351409	10.223	0.0108781	0.0427728
Sb01g038190	13.2909	14.0773	15.1067	16.3559	15.7202	12.9928	-0.00275297	3.45541	0.993155	1
Sb01g038220	2.62359	3.04139	6.08381	3.30854	4.62196	5.89145	-0.885693	1.79147	0.00193299	0.00954231
Sb01g038230	162.518	167.711	189.833	164.119	205.857	198.81	-0.266158	7.27342	0.0533728	0.16009
Sb01g038240	23.2663	22.0428	25.4815	23.1864	28.3129	23.1976	-0.168549	4.32795	0.365348	0.681519
Sb01g038245	3.40202	3.99725	3.11538	4.37581	2.40785	3.12983	0.444374	2.19127	0.211298	0.460808
Sb01g038260	36.6149	33.9477	26.0399	34.9798	32.9902	29.2995	0.256719	4.68107	0.210692	0.459929
Sb01g038270	108.317	117.832	80.3534	106.78	89.4224	91.5805	0.349068	6.68856	0.00909214	0.0366879
Sb01g038280	83.5224	100.598	58.0754	84.2343	58.7293	67.6202	0.540911	6.06249	0.000213142	0.00132587
Sb01g038290	94.0745	102.075	86.4666	90.1577	95.2344	98.4188	0.0314172	6.15346	0.837583	1
Sb01g038300	11.3016	11.818	17.164	15.1552	13.34	17.0957	-0.314088	3.84816	0.195635	0.435473
Sb01g038310	12.945	16.1338	19.4271	15.6622	22.2241	17.385	-0.399671	4.83465	0.03635	0.117643
Sb01g038340	66.3105	74.0651	49.8461	64.8633	53.4154	56.074	0.365059	5.94621	0.0146868	0.0552756
Sb01g038350	5.42017	5.27174	3.40929	6.40362	2.87834	3.47175	0.808618	3.63596	0.00103863	0.00552766
Sb01g038360	200.027	224.483	297.078	212.574	301.479	294.073	-0.486571	7.3335	0.00294192	0.013817
Sb01g038370	21.6807	21.3187	26.5689	21.879	24.4659	32.2189	-0.359908	4.52803	0.0538691	0.161223
Sb01g038380	6.1121	5.76416	2.64514	10.1657	2.90602	2.02519	1.54142	3.27666	1.62868e-07	1.6643e-06
Sb01g038390	268.644	258.605	288.996	221.325	376.842	283.658	-0.343037	7.82768	0.0336872	0.110379
Sb01g038400	38.2295	33.658	12.4909	37.5412	10.434	10.8361	1.6967	4.51166	8.52282e-20	2.54026e-18
Sb01g038410	11.0133	11.5283	8.14114	9.57875	7.30657	9.67882	0.353858	4.82261	0.317235	0.615748
Sb01g038450	0.144153	0.202759	22.9833	0.346863	10.0189	4.99721	-5.74389	3.82999	1.09808e-27	5.78071e-26
Sb01g038460	6.65988	10.3697	0.470246	49.8949	0.221411	0.131506	6.33978	6.47406	9.89084e-23	3.68824e-21
Sb01g038485	8.41855	8.40003	9.02285	11.9801	7.19586	10.4415	0.111614	3.66816	0.665429	0.99972
Sb01g038490	87.0398	96.8031	75.3864	86.8491	76.9403	89.4764	0.162677	6.4019	0.262208	0.539095
Sb01g038500	21.2194	22.2746	30.8893	22.1192	29.1156	29.0627	-0.440785	6.33491	0.0284973	0.0963165
Sb01g038510	374.626	410.616	433.097	371.01	447.278	482.047	-0.23674	8.10756	0.0651072	0.187848
Sb01g038540	6.05444	5.15588	2.38062	4.37581	2.38017	3.26134	0.955413	1.91541	0.00131901	0.00682236
Sb01g038550	46.5039	47.7064	47.9651	49.9482	54.1073	46.1848	-0.0403825	5.03145	0.810703	1
Sb01g038560	73.2876	69.8071	57.7521	73.5349	65.4546	67.4098	0.184436	6.2486	0.181601	0.411973
Sb01g038570	27.0143	25.0263	36.885	25.1609	29.2816	40.0829	-0.460795	4.63423	0.0133734	0.0510325
Sb01g038580	18.6534	20.6525	15.959	16.0091	18.4878	16.8064	0.109669	4.09545	0.598012	0.929322
Sb01g038590	34.9428	37.4236	44.9085	31.8313	44.4206	54.2855	-0.463145	5.38765	0.00367888	0.0167284
Sb01g038600	13.5792	13.1214	20.0149	14.9685	15.8862	17.122	-0.347141	3.93307	0.0981668	0.258354
Sb01g038610	12.4837	10.2249	10.9332	9.76552	12.4544	14.5971	-0.226832	4.03214	0.298582	0.590634
Sb01g038620	40.9684	42.6953	28.303	34.3661	32.0493	28.7471	0.405424	5.27251	0.0164943	0.0608722
Sb01g038630	55.499	52.196	39.3831	46.3462	48.4337	42.3185	0.243118	5.74748	0.144662	0.348172
Sb01g038640	14.2423	14.5118	38.8247	20.4649	33.1286	25.4858	-0.984507	4.68426	3.83136e-05	0.000275936
Sb01g038680	5.96795	5.96692	12.0207	7.23076	10.6001	9.3106	-0.735198	3.67116	0.00261013	0.0124374
Sb01g038690	16.693	22.1877	24.8055	23.56	22.1411	25.3017	-0.21027	4.18275	0.333933	0.638645
Sb01g038700	111.517	122.235	150.773	90.2644	186.733	163.488	-0.628747	6.24309	0.0202841	0.0724105
Sb01g038730	210.608	194.417	152.184	176.02	191.493	165.618	0.190085	7.10723	0.188234	0.423434
Sb01g038740	70.7216	79.0761	53.7844	69.6394	58.3141	64.7534	0.311041	6.09635	0.0303448	0.101442
Sb01g038750	17.1254	22.0428	7.49455	18.9707	1.88199	2.89312	2.2455	4.75338	9.40702e-09	1.1112e-07
Sb01g038760	1363.6	1702.16	1359.07	1774.26	1078.71	1198.17	0.412687	10.238	0.00558171	0.024013
Sb01g038770	7.15001	6.74899	9.69883	6.75048	7.55565	10.652	-0.434542	3.9543	0.0640218	0.185472
Sb01g038780	12.2242	13.9904	16.488	12.8072	14.7792	18.9631	-0.364386	3.36347	0.11874	0.300085
Sb01g038800	6.89053	6.45933	8.14114	9.28525	8.77341	6.18077	-0.0279507	2.7913	0.921768	1
Sb01g038820	87.1551	98.1065	103.19	85.2749	111.896	135.109	-0.372475	7.47097	0.0111698	0.0436776
Sb01g038830	11.6188	7.73382	16.3998	10.2992	16.3567	13.1506	-0.630099	3.37007	0.0162707	0.0602104
Sb01g038840	53.7115	54.9767	33.799	49.5747	34.5401	38.347	0.5687	5.7924	0.000432886	0.00251848
Sb01g038850	37.4222	42.927	40.4412	40.5296	42.3725	44.7382	-0.0776253	5.52026	0.602614	0.933867
Sb01g038870	14.8766	12.8897	12.7554	17.9035	14.6131	12.9139	0.181482	5.14303	0.346259	0.655912
Sb01g038880	37.4799	41.1891	52.8439	31.5112	54.6332	58.4674	-0.591109	5.77661	0.000152759	0.0009789
Sb01g038900	20.5851	28.0966	16.5762	26.8152	1.88199	2.68272	1.83709	6.41808	0.000356009	0.00210963
Sb01g038910	43.9379	42.6953	5.17271	49.4146	4.62196	3.68216	3.33716	7.73497	0	0
Sb01g038920	59.3335	66.4181	61.808	59.6337	73.0657	74.6952	-0.177054	5.69868	0.238116	0.503409
Sb01g038930	21.5365	21.1449	16.4292	19.9846	19.2628	19.042	0.194854	4.59849	0.277976	0.561629
Sb01g038955	83.0035	93.3851	82.2344	85.4617	87.236	95.7887	-0.0187542	6.20802	0.902588	1
Sb01g038980	10.4079	9.81934	11.3447	9.17852	10.2956	15.0179	-0.318495	3.45053	0.196335	0.436546
Sb01g038990	417.958	403.201	442.179	398.385	498.258	428.893	-0.167127	8.27935	0.192384	0.430348
Sb01g039010	3.80565	3.59174	1.61647	3.25517	1.32847	1.94628	1.11956	2.90561	0.000143431	0.000923999
Sb01g039040	25.544	28.5311	32.4764	27.2421	32.7688	27.9318	-0.196208	5.34823	0.226425	0.485662
Sb01g039050	15.0208	13.9904	13.4314	10.7527	15.3881	12.9139	-0.0700409	3.43849	0.777629	1
Sb01g039070	45.2065	45.4181	28.1854	41.3567	27.7041	33.0342	0.569344	5.29668	0.000358421	0.00212281
Sb01g039080	23.6123	23.4621	14.4013	28.2026	16.1077	11.6777	0.835808	4.80729	1.81699e-05	0.000138313
Sb01g039110	132.823	124.262	118.678	118.734	148.567	123.405	-0.0558876	6.96027	0.692413	1
Sb01g039130	26.2647	26.5615	26.3338	24.0669	22.3348	28.4052	-0.00358021	4.67893	0.986826	1
Sb01g039150	94.997	99.5838	94.3432	93.9732	99.0815	105.468	-0.0508639	6.28389	0.710805	1
Sb01g039180	21.8825	18.3352	23.6887	18.0102	19.4288	25.9066	-0.245577	4.37989	0.209138	0.45761
Sb01g039200	13.3486	14.338	16.7819	13.9546	14.7792	16.1489	-0.196174	3.65036	0.406348	0.734369
Sb01g039220	166.353	201.282	153.624	172.097	174.61	166.144	0.126588	7.22784	0.41654	0.748082
Sb01g039230	76.6607	86.2886	65.8051	79.5383	81.8114	71.881	0.143619	6.37688	0.32312	0.624214
Sb01g039240	316.474	299.215	317.71	336.27	404.933	279.318	-0.0738417	7.70114	0.725109	1
Sb01g039250	252.24	227.901	256.372	249.234	327.882	215.59	-0.133048	7.2638	0.611269	0.942798
Sb01g039260	127.143	175.097	122.323	136.904	141.399	163.067	0.0411055	6.6462	0.840977	1
Sb01g039270	18.2498	32.5573	19.8973	23.1331	32.7412	19.4365	0.036777	4.48305	0.892336	1
Sb01g039280	15.3956	31.196	16.635	20.7317	29.0879	17.6481	0.0871504	4.11159	0.773113	1
Sb01g039285	18.4516	34.0056	19.1332	23.1598	30.5547	20.6464	0.104311	4.46672	0.683162	1
Sb01g039290	21.3059	37.6843	31.7416	28.0959	42.5663	34.9016	-0.326655	4.68628	0.156037	0.368378
Sb01g039292	20.6716	34.8746	24.394	25.1075	35.5642	24.5653	-0.0677099	4.91999	0.771926	1
Sb01g039295	16.0587	31.8042	17.4873	21.1853	29.8075	18.7527	0.0639568	4.24838	0.824256	1
Sb01g039297	15.828	31.5146	17.3403	21.4521	29.4477	17.99	0.0866781	4.13928	0.768826	1
Sb01g039300	17.6444	34.2663	20.7496	23.7201	32.9072	22.6979	-0.0138641	4.35513	0.961186	1
Sb01g039310	14.9631	30.7325	16.0178	20.3315	28.7558	17.3587	0.0875736	4.07642	0.776074	1
Sb01g039320	127.951	141.642	149.832	140.693	175.219	132.531	-0.157358	7.15376	0.281091	0.565575
Sb01g039330	143.433	165.596	148.862	139.359	172.562	155.045	-0.0876825	7.13738	0.555673	0.901676
Sb01g039340	101.34	133.908	93.8142	115.559	109.266	99.4183	0.2137	6.56959	0.162979	0.380098
Sb01g039350	1751.75	1828.77	1806.51	1600.1	2123.14	1810.18	-0.147882	10.5347	0.358217	0.672197
Sb01g039400	87.2704	87.0127	83.1161	87.5162	74.5602	81.5861	0.129884	6.40575	0.337136	0.642999
Sb01g039410	16.2317	16.2787	21.9252	15.4487	29.4477	26.4589	-0.698687	4.05267	0.000753777	0.00414931
Sb01g039420	26.2936	22.9987	20.5145	18.944	24.3552	22.9609	0.0081741	4.63007	0.96776	1
Sb01g039520	21.8536	21.4056	31.3008	23.3199	28.7834	31.7455	-0.463732	4.8659	0.0101211	0.0402336
Sb01g039530	27.6774	42.145	11.9031	57.6059	9.46532	13.9659	1.85022	4.85299	6.92224e-12	1.10315e-10
Sb01g039540	112.814	120.931	145.394	113.984	143.696	166.039	-0.388351	7.24099	0.00754152	0.0311669
Sb01g039550	0.663105	0.521381	17.7518	1.25404	18.903	16.9905	-4.44553	3.1124	2.09207e-38	2.11119e-36
Sb01g039570	58.3533	65.3754	77.2086	57.5526	82.3096	83.2694	-0.42155	5.73901	0.0037971	0.0172107
Sb01g039580	54.0863	57.0333	65.0704	59.0734	65.3716	68.1988	-0.222962	5.63458	0.126815	0.315466
Sb01g039590	217.153	237.315	239.914	227.062	241.836	219.641	-0.0414208	7.40622	0.747186	1
Sb01g039600	69.1359	71.1685	61.6023	71.1869	66.8938	66.8838	0.114254	5.74958	0.421414	0.754803
Sb01g039610	28.2541	21.6373	18.4572	33.4589	16.9103	14.7286	0.734704	4.03708	0.00757648	0.0312999
Sb01g039630	28.6577	32.1229	64.7765	26.3082	76.1931	63.4909	-1.23137	5.72008	1.34391e-15	2.88899e-14
Sb01g039640	17.4137	18.4221	19.574	17.9301	16.3567	18.5949	-0.0201288	4.48875	0.914553	1
Sb01g039650	204.727	253.941	126.702	198.459	138.576	166.065	0.607215	7.20827	9.09411e-05	0.000610125
Sb01g039660	498.684	534.531	332.699	403.268	445.313	380.42	0.310329	8.49398	0.0449568	0.139561
Sb01g039670	53.9998	65.2016	72.7412	56.8055	63.2682	85.0053	-0.328606	5.91641	0.0464312	0.143171
Sb01g039680	27.245	42.8981	85.9081	48.7743	96.0647	125.036	-1.36813	7.5477	1.19675e-11	1.85248e-10
Sb01g039710	5.27601	4.98208	2.4394	5.17626	3.15511	3.05093	0.834424	2.39301	0.00309331	0.0144284
Sb01g039720	87.0686	84.9272	125.673	87.9164	119.091	132.558	-0.537763	6.37144	0.000146276	0.000941256
Sb01g039740	7.92843	9.0083	9.46371	9.12516	8.35827	8.02184	0.0126617	3.51811	0.962165	1
Sb01g039760	16.9813	12.0787	11.6386	16.436	12.5651	8.04815	0.496863	3.76495	0.0453836	0.140654
Sb01g039800	107.51	110.938	123.41	106.994	117.182	131.716	-0.194133	6.83638	0.141812	0.343182
Sb01g039850	5.99678	5.99588	17.84	6.80385	20.785	17.5429	-1.5785	3.04292	8.96891e-08	9.46369e-07
Sb01g039880	12.9161	9.55865	8.99346	11.1797	9.43765	9.07389	0.290987	4.50826	0.129078	0.319669
Sb01g039900	128.815	112.358	44.0562	117.96	45.9981	31.5877	1.562	5.87464	2.07778e-16	4.74554e-15
Sb01g039910	28.1964	28.1835	32.3001	27.8291	32.409	33.2446	-0.218154	5.20069	0.17167	0.39495
Sb01g039915	38.4601	46.6346	37.8548	41.917	35.4811	40.0303	0.163887	5.55615	0.3273	0.629707
Sb01g039920	92.0852	88.8086	76.7971	78.391	91.5258	88.5559	0.0132797	6.58173	0.924929	1
Sb01g039930	81.043	87.4182	88.0243	81.0058	103.371	104.152	-0.244654	6.42911	0.0763308	0.212045
Sb01g039940	12.8008	10.5145	20.0736	12.1669	17.2701	19.7785	-0.686637	4.39194	0.000323749	0.00193873
Sb01g039960	59.6795	67.6637	49.1114	65.1835	45.8874	53.8121	0.371488	6.09225	0.0141274	0.0534666
Sb01g039970	5.91029	4.37381	9.99274	9.33862	5.78436	3.07723	0.0593822	2.66515	0.886822	1
Sb01g040010	110.767	107.868	86.5547	101.711	106.388	100.102	0.128391	6.955	0.356047	0.669271
Sb01g040020	16.1452	15.6994	11.6974	14.1413	11.9008	13.1243	0.323896	4.72634	0.0663779	0.190802
Sb01g040030	14.5307	11.1518	15.2536	12.5404	13.9212	9.62621	-0.0210208	4.80178	0.929365	1
Sb01g040040	56.7388	62.4788	44.791	54.8577	53.4431	45.7114	0.274073	5.81148	0.0642599	0.186051
[truncated: 11,785 more rows]
