# Supplementary material for: DNA methylation and gene expression regulation associated with vascularization in Sorghum bicolor
Source: New Phytol. 2017 Feb 10;214(3):1213–29. doi: 10.1111/nph.14448 (PMC5655736; doi:10.1111/nph.14448)
Supplement: Supplementary file 6 — Table S6 GO terms for vascular‐expressed genes from all tissues for sorghum and vascular‐expressed genes in maize and Arabidopsis [file NPH-214-1213-s006.xls]

## Sheet: Nonvascular DE
ST5 - GO Terms for each tissues type and go terms found between orthologs
id	enrichment	description	ratio_in_study	ratio_in_pop	p_uncorrected	p_bonferroni	p_holm	p_sidak
......GO:0015988	e	energy coupled proton transmembrane transport, against electrochemical gradient	19/2732	30/33996	1e-11	4.03e-08	4.03e-08	3.93e-08
.......GO:0015991	e	ATP hydrolysis coupled proton transport	19/2732	30/33996	1e-11	4.03e-08	4.03e-08	3.93e-08
...GO:0033180	e	proton-transporting V-type ATPase, V1 domain	2732-10-01	10/33996	1.11e-11	4.44e-08	4.43e-08	4.32e-08
.....GO:1901606	e	alpha-amino acid catabolic process	36/2732	72/33996	2.16e-11	8.64e-08	8.64e-08	8.43e-08
....GO:0009063	e	cellular amino acid catabolic process	39/2732	78/33996	2.79e-11	1.12e-07	1.12e-07	1.09e-07
.....GO:0015672	e	monovalent inorganic cation transport	53/2732	184/33996	3.86e-11	1.55e-07	1.54e-07	1.51e-07
.....GO:0005777	e	peroxisome	54/2732	171/33996	4.27e-11	1.71e-07	1.71e-07	1.67e-07
...GO:0030170	e	pyridoxal phosphate binding	37/2732	108/33996	4.72e-11	1.89e-07	1.89e-07	1.84e-07
.......GO:0015077	e	monovalent inorganic cation transmembrane transporter activity	49/2732	192/33996	4.78e-11	1.92e-07	1.91e-07	1.87e-07
...GO:0016903	e	oxidoreductase activity, acting on the aldehyde or oxo group of donors	25/2732	69/33996	4.79e-11	1.92e-07	1.92e-07	1.87e-07
...GO:0016820	e	hydrolase activity, acting on acid anhydrides, catalyzing transmembrane movement of substances	41/2732	152/33996	5.08e-11	2.04e-07	2.03e-07	1.99e-07
...GO:0031668	e	cellular response to extracellular stimulus	39/2732	152/33996	5.08e-11	2.04e-07	2.03e-07	1.99e-07
...GO:0009414	e	response to water deprivation	63/2732	257/33996	5.31e-11	2.13e-07	2.12e-07	2.08e-07
....GO:0042579	e	microbody	56/2732	179/33996	5.46e-11	2.19e-07	2.18e-07	2.14e-07
...GO:0006790	e	sulfur compound metabolic process	67/2732	265/33996	5.81e-11	2.33e-07	2.32e-07	2.27e-07
...GO:0071496	e	cellular response to external stimulus	40/2732	153/33996	6.29e-11	2.52e-07	2.51e-07	2.46e-07
.....GO:1902600	e	hydrogen ion transmembrane transport	22/2732	50/33996	6.43e-11	2.58e-07	2.57e-07	2.51e-07
.....GO:0009064	e	glutamine family amino acid metabolic process	23/2732	50/33996	6.43e-11	2.58e-07	2.57e-07	2.51e-07
...GO:0009415	e	response to water	65/2732	266/33996	6.76e-11	2.71e-07	2.7e-07	2.64e-07
..GO:0016829	e	lyase activity	68/2732	303/33996	6.87e-11	2.75e-07	2.74e-07	2.69e-07
....GO:0015992	e	proton transport	28/2732	70/33996	6.89e-11	2.76e-07	2.75e-07	2.69e-07
...GO:0006818	e	hydrogen transport	28/2732	70/33996	6.89e-11	2.76e-07	2.75e-07	2.69e-07
....GO:0016620	e	oxidoreductase activity, acting on the aldehyde or oxo group of donors, NAD or NADP as acceptor	22/2732	55/33996	7.19e-11	2.88e-07	2.87e-07	2.81e-07
.....GO:0000325	e	plant-type vacuole	26/2732	65/33996	7.34e-11	2.94e-07	2.93e-07	2.87e-07
.....GO:0046395	e	carboxylic acid catabolic process	57/2732	167/33996	7.35e-11	2.94e-07	2.93e-07	2.87e-07
....GO:0016054	e	organic acid catabolic process	57/2732	167/33996	7.35e-11	2.94e-07	2.93e-07	2.87e-07
....GO:0008652	e	cellular amino acid biosynthetic process	77/2732	295/33996	7.38e-11	2.96e-07	2.94e-07	2.88e-07
...GO:0019748	e	secondary metabolic process	54/2732	230/33996	7.59e-11	3.04e-07	3.02e-07	2.97e-07
..GO:0048046	e	apoplast	80/2732	374/33996	7.69e-11	3.08e-07	3.06e-07	3e-07
.....GO:1901607	e	alpha-amino acid biosynthetic process	56/2732	223/33996	7.85e-11	3.15e-07	3.13e-07	3.07e-07
...GO:0007154	e	cell communication	46/2732	202/33996	8.3e-11	3.33e-07	3.3e-07	3.24e-07
....GO:1901605	e	alpha-amino acid metabolic process	99/2732	335/33996	8.66e-11	3.47e-07	3.44e-07	3.38e-07
.....GO:0046686	e	response to cadmium ion	102/2732	456/33996	8.89e-11	3.56e-07	3.54e-07	3.47e-07
......GO:0072330	e	monocarboxylic acid biosynthetic process	64/2732	288/33996	9.22e-11	3.7e-07	3.67e-07	3.6e-07
...GO:0009991	e	response to extracellular stimulus	40/2732	162/33996	1.03e-10	4.14e-07	4.11e-07	4.04e-07
....GO:0034220	e	ion transmembrane transport	71/2732	254/33996	1.05e-10	4.19e-07	4.16e-07	4.09e-07
....GO:1901701	e	cellular response to oxygen-containing compound	69/2732	328/33996	1.08e-10	4.31e-07	4.28e-07	4.21e-07
....GO:0044282	e	small molecule catabolic process	62/2732	183/33996	1.17e-10	4.69e-07	4.64e-07	4.57e-07
....GO:0042742	e	defense response to bacterium	55/2732	255/33996	1.22e-10	4.88e-07	4.84e-07	4.76e-07
....GO:0009072	e	aromatic amino acid family metabolic process	38/2732	124/33996	1.24e-10	4.97e-07	4.92e-07	4.85e-07
...GO:0044437	e	vacuolar part	101/2732	416/33996	1.28e-10	5.14e-07	5.09e-07	5.01e-07
....GO:0006812	e	cation transport	106/2732	501/33996	1.3e-10	5.2e-07	5.14e-07	5.07e-07
...GO:1901657	e	glycosyl compound metabolic process	97/2732	501/33996	1.3e-10	5.2e-07	5.14e-07	5.07e-07
....GO:0009532	e	plastid stroma	99/2732	527/33996	1.32e-10	5.3e-07	5.25e-07	5.17e-07
....GO:0015711	e	organic anion transport	41/2732	170/33996	1.33e-10	5.33e-07	5.27e-07	5.19e-07
...GO:0016798	e	hydrolase activity, acting on glycosyl bonds	86/2732	440/33996	1.37e-10	5.51e-07	5.45e-07	5.37e-07
..GO:0048037	e	cofactor binding	132/2732	542/33996	1.4e-10	5.61e-07	5.55e-07	5.47e-07
....GO:0006066	e	alcohol metabolic process	49/2732	205/33996	1.4e-10	5.63e-07	5.56e-07	5.49e-07
...GO:0080167	e	response to karrikin	45/2732	184/33996	1.41e-10	5.64e-07	5.58e-07	5.5e-07
....GO:0009116	e	nucleoside metabolic process	76/2732	428/33996	1.41e-10	5.66e-07	5.59e-07	5.52e-07
...GO:0050662	e	coenzyme binding	87/2732	395/33996	1.44e-10	5.76e-07	5.69e-07	5.62e-07
......GO:0022890	e	inorganic cation transmembrane transporter activity	64/2732	284/33996	1.46e-10	5.86e-07	5.78e-07	5.71e-07
....GO:0009651	e	response to salt stress	119/2732	529/33996	1.51e-10	6.04e-07	5.97e-07	5.89e-07
....GO:1901361	e	organic cyclic compound catabolic process	83/2732	467/33996	1.53e-10	6.15e-07	6.07e-07	5.99e-07
...GO:0044255	e	cellular lipid metabolic process	146/2732	783/33996	1.54e-10	6.19e-07	6.11e-07	6.03e-07
...GO:0022804	e	active transmembrane transporter activity	86/2732	386/33996	1.59e-10	6.36e-07	6.27e-07	6.2e-07
...GO:0098542	e	defense response to other organism	81/2732	468/33996	1.6e-10	6.4e-07	6.31e-07	6.24e-07
...GO:0044262	e	cellular carbohydrate metabolic process	86/2732	444/33996	1.62e-10	6.49e-07	6.4e-07	6.33e-07
....GO:0005773	e	vacuole	159/2732	659/33996	1.63e-10	6.53e-07	6.43e-07	6.36e-07
....GO:0044283	e	small molecule biosynthetic process	166/2732	721/33996	1.65e-10	6.62e-07	6.52e-07	6.45e-07
....GO:0009308	e	amine metabolic process	33/2732	119/33996	1.67e-10	6.68e-07	6.58e-07	6.51e-07
.....GO:0008324	e	cation transmembrane transporter activity	91/2732	387/33996	1.68e-10	6.73e-07	6.63e-07	6.56e-07
...GO:0005774	e	vacuolar membrane	99/2732	407/33996	1.69e-10	6.76e-07	6.65e-07	6.59e-07
....GO:0010038	e	response to metal ion	118/2732	559/33996	1.7e-10	6.82e-07	6.71e-07	6.65e-07
...GO:0006952	e	defense response	134/2732	803/33996	1.71e-10	6.85e-07	6.74e-07	6.68e-07
...GO:0006970	e	response to osmotic stress	125/2732	573/33996	1.71e-10	6.85e-07	6.74e-07	6.68e-07
.....GO:0046394	e	carboxylic acid biosynthetic process	136/2732	573/33996	1.71e-10	6.85e-07	6.74e-07	6.68e-07
....GO:0016053	e	organic acid biosynthetic process	136/2732	573/33996	1.71e-10	6.85e-07	6.74e-07	6.68e-07
....GO:0005783	e	endoplasmic reticulum	90/2732	445/33996	1.72e-10	6.89e-07	6.77e-07	6.71e-07
....GO:0006820	e	anion transport	67/2732	276/33996	1.8e-10	7.23e-07	7.1e-07	7.05e-07
..GO:0016049	e	cell growth	59/2732	303/33996	1.82e-10	7.31e-07	7.18e-07	7.13e-07
.....GO:0006396	p	RNA processing	2732-07-01	548/33996	1.87e-10	7.48e-07	7.35e-07	7.3e-07
.....GO:0009570	e	chloroplast stroma	99/2732	522/33996	1.88e-10	7.53e-07	7.4e-07	7.34e-07
...GO:0043207	e	response to external biotic stimulus	135/2732	741/33996	1.88e-10	7.55e-07	7.41e-07	7.36e-07
..GO:0031090	e	organelle membrane	135/2732	662/33996	1.9e-10	7.62e-07	7.48e-07	7.42e-07
...GO:1901615	e	organic hydroxy compound metabolic process	73/2732	314/33996	1.9e-10	7.62e-07	7.48e-07	7.43e-07
...GO:0009617	e	response to bacterium	68/2732	314/33996	1.9e-10	7.62e-07	7.48e-07	7.43e-07
....GO:0008610	e	lipid biosynthetic process	107/2732	606/33996	1.95e-10	7.83e-07	7.68e-07	7.63e-07
...GO:1901135	e	carbohydrate derivative metabolic process	141/2732	824/33996	1.96e-10	7.85e-07	7.69e-07	7.65e-07
....GO:1901565	e	organonitrogen compound catabolic process	108/2732	458/33996	2.02e-10	8.11e-07	7.95e-07	7.91e-07
.GO:0051704	e	multi-organism process	138/2732	793/33996	2.05e-10	8.21e-07	8.05e-07	8.01e-07
...GO:0044723	e	single-organism carbohydrate metabolic process	127/2732	777/33996	2.05e-10	8.22e-07	8.06e-07	8.02e-07
...GO:0044248	e	cellular catabolic process	162/2732	989/33996	2.07e-10	8.3e-07	8.13e-07	8.09e-07
...GO:0055086	e	nucleobase-containing small molecule metabolic process	114/2732	714/33996	2.13e-10	8.55e-07	8.37e-07	8.33e-07
..GO:0009605	e	response to external stimulus	193/2732	1010/33996	2.17e-10	8.72e-07	8.54e-07	8.5e-07
...GO:0006979	e	response to oxidative stress	92/2732	487/33996	2.19e-10	8.78e-07	8.6e-07	8.56e-07
....GO:0005794	e	Golgi apparatus	94/2732	487/33996	2.19e-10	8.78e-07	8.6e-07	8.56e-07
...GO:0022891	e	substrate-specific transmembrane transporter activity	148/2732	668/33996	2.19e-10	8.79e-07	8.6e-07	8.57e-07
....GO:1901566	e	organonitrogen compound biosynthetic process	145/2732	668/33996	2.19e-10	8.79e-07	8.6e-07	8.57e-07
...GO:0044712	e	single-organism catabolic process	177/2732	881/33996	2.22e-10	8.92e-07	8.72e-07	8.69e-07
...GO:0009725	e	response to hormone	145/2732	881/33996	2.22e-10	8.92e-07	8.72e-07	8.69e-07
...GO:0006520	e	cellular amino acid metabolic process	143/2732	540/33996	2.23e-10	8.95e-07	8.75e-07	8.72e-07
.GO:0040007	e	growth	65/2732	348/33996	2.28e-10	9.14e-07	8.93e-07	8.91e-07
...GO:0007165	e	signal transduction	127/2732	780/33996	2.28e-10	9.15e-07	8.94e-07	8.92e-07
....GO:0042626	e	ATPase activity, coupled to transmembrane movement of substances	37/2732	146/33996	2.3e-10	9.24e-07	9.02e-07	9e-07
..GO:0009719	e	response to endogenous stimulus	156/2732	937/33996	2.31e-10	9.26e-07	9.04e-07	9.03e-07
.....GO:0009119	e	ribonucleoside metabolic process	75/2732	415/33996	2.32e-10	9.29e-07	9.07e-07	9.05e-07
....GO:1901617	e	organic hydroxy compound biosynthetic process	41/2732	173/33996	2.37e-10	9.48e-07	9.25e-07	9.24e-07
......GO:0032787	e	monocarboxylic acid metabolic process	124/2732	583/33996	2.37e-10	9.49e-07	9.26e-07	9.25e-07
.GO:0005576	e	extracellular region	109/2732	583/33996	2.37e-10	9.49e-07	9.26e-07	9.25e-07
...GO:0071702	e	organic substance transport	143/2732	994/33996	2.39e-10	9.57e-07	9.33e-07	9.33e-07
..GO:0051707	e	response to other organism	129/2732	718/33996	2.48e-10	9.96e-07	9.71e-07	9.71e-07
....GO:0015075	e	ion transmembrane transporter activity	126/2732	556/33996	2.49e-10	9.96e-07	9.71e-07	9.71e-07
...GO:0005975	e	carbohydrate metabolic process	209/2732	1219/33996	2.49e-10	1e-06	9.74e-07	9.75e-07
.GO:0005215	e	transporter activity	217/2732	1096/33996	2.52e-10	1.01e-06	9.83e-07	9.84e-07
....GO:0003723	p	RNA binding	13/2732	688/33996	2.52e-10	1.01e-06	9.83e-07	9.84e-07
...GO:0055085	e	transmembrane transport	185/2732	836/33996	2.6e-10	1.04e-06	1.01e-06	1.01e-06
..GO:0022857	e	transmembrane transporter activity	180/2732	836/33996	2.6e-10	1.04e-06	1.01e-06	1.01e-06
..GO:0022892	e	substrate-specific transporter activity	159/2732	736/33996	2.6e-10	1.04e-06	1.01e-06	1.01e-06
..GO:0009607	e	response to biotic stimulus	143/2732	769/33996	2.62e-10	1.05e-06	1.02e-06	1.02e-06
...GO:0044435	e	plastid part	165/2732	1118/33996	2.65e-10	1.06e-06	1.03e-06	1.03e-06
...GO:0010035	e	response to inorganic substance	201/2732	944/33996	2.65e-10	1.06e-06	1.03e-06	1.03e-06
..GO:0051716	e	cellular response to stimulus	219/2732	1495/33996	2.66e-10	1.07e-06	1.04e-06	1.04e-06
....GO:0004553	e	hydrolase activity, hydrolyzing O-glycosyl compounds	80/2732	406/33996	2.68e-10	1.07e-06	1.04e-06	1.05e-06
...GO:0044711	e	single-organism biosynthetic process	312/2732	1695/33996	2.7e-10	1.08e-06	1.05e-06	1.05e-06
....GO:0044434	e	chloroplast part	164/2732	1099/33996	2.7e-10	1.08e-06	1.05e-06	1.05e-06
.....GO:0019752	e	carboxylic acid metabolic process	251/2732	1099/33996	2.7e-10	1.08e-06	1.05e-06	1.05e-06
...GO:1901700	e	response to oxygen-containing compound	221/2732	1181/33996	2.7e-10	1.08e-06	1.05e-06	1.05e-06
...GO:1901575	e	organic substance catabolic process	209/2732	1224/33996	2.72e-10	1.09e-06	1.06e-06	1.06e-06
...GO:0010033	e	response to organic substance	201/2732	1268/33996	2.78e-10	1.11e-06	1.08e-06	1.09e-06
..GO:0016491	e	oxidoreductase activity	339/2732	1778/33996	2.83e-10	1.13e-06	1.1e-06	1.11e-06
..GO:0009056	e	catabolic process	213/2732	1313/33996	2.83e-10	1.14e-06	1.1e-06	1.11e-06
..GO:0044765	e	single-organism transport	330/2732	1861/33996	2.91e-10	1.17e-06	1.13e-06	1.14e-06
....GO:0016301	e	kinase activity	208/2732	1527/33996	2.95e-10	1.18e-06	1.15e-06	1.15e-06
...GO:0071705	e	nitrogen compound transport	55/2732	273/33996	2.96e-10	1.19e-06	1.15e-06	1.16e-06
....GO:0006259	p	DNA metabolic process	19/2732	791/33996	2.99e-10	1.2e-06	1.16e-06	1.17e-06
...GO:0019637	e	organophosphate metabolic process	167/2732	987/33996	3e-10	1.2e-06	1.16e-06	1.17e-06
...GO:0006811	e	ion transport	159/2732	726/33996	3.07e-10	1.23e-06	1.19e-06	1.2e-06
....GO:0005829	e	cytosol	179/2732	1168/33996	3.08e-10	1.23e-06	1.2e-06	1.2e-06
...GO:0006629	e	lipid metabolic process	198/2732	1128/33996	3.12e-10	1.25e-06	1.21e-06	1.22e-06
....GO:0016773	e	phosphotransferase activity, alcohol group as acceptor	196/2732	1482/33996	3.14e-10	1.26e-06	1.22e-06	1.23e-06
..GO:0005886	e	plasma membrane	399/2732	2126/33996	3.16e-10	1.27e-06	1.22e-06	1.23e-06
..GO:0030312	e	external encapsulating structure	103/2732	665/33996	3.19e-10	1.28e-06	1.24e-06	1.25e-06
...GO:0005618	e	cell wall	103/2732	665/33996	3.19e-10	1.28e-06	1.24e-06	1.25e-06
....GO:0043436	e	oxoacid metabolic process	254/2732	1109/33996	3.2e-10	1.28e-06	1.24e-06	1.25e-06
..GO:0009628	e	response to abiotic stimulus	314/2732	1762/33996	3.21e-10	1.29e-06	1.24e-06	1.25e-06
....GO:0009536	e	plastid	284/2732	1871/33996	3.22e-10	1.29e-06	1.25e-06	1.26e-06
...GO:1901564	e	organonitrogen compound metabolic process	298/2732	1435/33996	3.23e-10	1.29e-06	1.25e-06	1.26e-06
.GO:0044425	e	membrane part	329/2732	2069/33996	3.24e-10	1.3e-06	1.26e-06	1.27e-06
...GO:0006082	e	organic acid metabolic process	255/2732	1110/33996	3.26e-10	1.31e-06	1.26e-06	1.28e-06
.....GO:0009507	e	chloroplast	266/2732	1738/33996	3.29e-10	1.32e-06	1.27e-06	1.29e-06
....GO:0044270	e	cellular nitrogen compound catabolic process	75/2732	434/33996	3.34e-10	1.34e-06	1.29e-06	1.31e-06
...GO:0044281	e	small molecule metabolic process	398/2732	1957/33996	3.35e-10	1.34e-06	1.29e-06	1.31e-06
..GO:0042221	e	response to chemical	351/2732	2017/33996	3.4e-10	1.36e-06	1.31e-06	1.33e-06
....GO:0031669	e	cellular response to nutrient levels	33/2732	122/33996	3.41e-10	1.37e-06	1.32e-06	1.33e-06
.....GO:0016310	e	phosphorylation	194/2732	1491/33996	3.47e-10	1.39e-06	1.34e-06	1.36e-06
..GO:0016021	e	integral component of membrane	262/2732	1591/33996	3.55e-10	1.42e-06	1.37e-06	1.39e-06
....GO:0043603	e	cellular amide metabolic process	22/2732	59/33996	3.61e-10	1.45e-06	1.4e-06	1.41e-06
..GO:0006950	e	response to stress	412/2732	2654/33996	3.62e-10	1.45e-06	1.4e-06	1.41e-06
.....GO:0030554	e	adenyl nucleotide binding	348/2732	2761/33996	3.69e-10	1.48e-06	1.43e-06	1.44e-06
....GO:0035639	e	purine ribonucleoside triphosphate binding	321/2732	2623/33996	3.7e-10	1.48e-06	1.43e-06	1.45e-06
.GO:0051234	e	establishment of localization	372/2732	2392/33996	3.71e-10	1.49e-06	1.43e-06	1.45e-06
..GO:0006810	e	transport	371/2732	2331/33996	3.8e-10	1.53e-06	1.47e-06	1.49e-06
....GO:0017076	e	purine nucleotide binding	369/2732	2987/33996	3.93e-10	1.58e-06	1.52e-06	1.54e-06
....GO:0016070	p	RNA metabolic process	48/2732	1453/33996	3.96e-10	1.59e-06	1.53e-06	1.55e-06
.....GO:0005524	e	ATP binding	300/2732	2398/33996	3.97e-10	1.59e-06	1.53e-06	1.55e-06
....GO:0006796	e	phosphate-containing compound metabolic process	358/2732	2500/33996	4.03e-10	1.62e-06	1.55e-06	1.58e-06
....GO:0044272	e	sulfur compound biosynthetic process	44/2732	197/33996	4.09e-10	1.64e-06	1.58e-06	1.6e-06
..GO:0097367	e	carbohydrate derivative binding	378/2732	3032/33996	4.14e-10	1.66e-06	1.6e-06	1.62e-06
...GO:0010817	e	regulation of hormone levels	41/2732	176/33996	4.14e-10	1.66e-06	1.6e-06	1.62e-06
....GO:0009416	e	response to light stimulus	102/2732	658/33996	4.2e-10	1.68e-06	1.62e-06	1.64e-06
...GO:0055114	e	oxidation-reduction process	333/2732	1816/33996	4.27e-10	1.71e-06	1.64e-06	1.67e-06
....GO:0032549	e	ribonucleoside binding	361/2732	2965/33996	4.29e-10	1.72e-06	1.65e-06	1.68e-06
...GO:0001882	e	nucleoside binding	361/2732	2966/33996	4.32e-10	1.73e-06	1.66e-06	1.69e-06
...GO:0016772	e	transferase activity, transferring phosphorus-containing groups	234/2732	1930/33996	4.42e-10	1.77e-06	1.7e-06	1.73e-06
...GO:0044249	e	cellular biosynthetic process	362/2732	3007/33996	4.44e-10	1.78e-06	1.71e-06	1.73e-06
.....GO:0032559	e	adenyl ribonucleotide binding	340/2732	2719/33996	4.49e-10	1.8e-06	1.73e-06	1.75e-06
....GO:0090304	p	nucleic acid metabolic process	66/2732	2166/33996	4.5e-10	1.8e-06	1.73e-06	1.76e-06
...GO:0051186	e	cofactor metabolic process	64/2732	348/33996	4.54e-10	1.82e-06	1.74e-06	1.77e-06
...GO:0000166	e	nucleotide binding	455/2732	3655/33996	4.64e-10	1.86e-06	1.78e-06	1.82e-06
...GO:1901265	e	nucleoside phosphate binding	455/2732	3655/33996	4.64e-10	1.86e-06	1.78e-06	1.82e-06
...GO:0043168	e	anion binding	470/2732	3404/33996	4.67e-10	1.87e-06	1.79e-06	1.82e-06
..GO:0044446	e	intracellular organelle part	329/2732	2868/33996	4.71e-10	1.89e-06	1.81e-06	1.84e-06
...GO:0006793	e	phosphorus metabolic process	365/2732	2522/33996	4.72e-10	1.89e-06	1.81e-06	1.84e-06
....GO:0001883	e	purine nucleoside binding	361/2732	2943/33996	4.76e-10	1.91e-06	1.83e-06	1.86e-06
.....GO:0032550	e	purine ribonucleoside binding	361/2732	2943/33996	4.76e-10	1.91e-06	1.83e-06	1.86e-06
....GO:0032555	e	purine ribonucleotide binding	361/2732	2944/33996	4.77e-10	1.91e-06	1.83e-06	1.86e-06
..GO:0009058	e	biosynthetic process	404/2732	3291/33996	4.79e-10	1.92e-06	1.84e-06	1.87e-06
.GO:0044422	e	organelle part	330/2732	2874/33996	4.84e-10	1.94e-06	1.86e-06	1.89e-06
....GO:0051188	e	cofactor biosynthetic process	44/2732	198/33996	4.86e-10	1.95e-06	1.86e-06	1.9e-06
...GO:0048364	e	root development	41/2732	177/33996	4.98e-10	2e-06	1.91e-06	1.95e-06
..GO:0036094	e	small molecule binding	468/2732	3758/33996	4.98e-10	2e-06	1.91e-06	1.95e-06
..GO:0016787	e	hydrolase activity	384/2732	3219/33996	5.01e-10	2.01e-06	1.92e-06	1.96e-06
...GO:0003676	p	nucleic acid binding	133/2732	3630/33996	5.03e-10	2.02e-06	1.92e-06	1.97e-06
...GO:0032553	e	ribonucleotide binding	375/2732	2992/33996	5.07e-10	2.03e-06	1.94e-06	1.98e-06
...GO:1901576	e	organic substance biosynthetic process	373/2732	3068/33996	5.09e-10	2.04e-06	1.95e-06	1.99e-06
..GO:0044763	e	single-organism cellular process	821/2732	5100/33996	5.17e-10	2.07e-06	1.98e-06	2.02e-06
.GO:0016020	e	membrane	699/2732	4324/33996	5.26e-10	2.11e-06	2.01e-06	2.05e-06
.........GO:0043492	e	ATPase activity, coupled to movement of substances	37/2732	150/33996	5.26e-10	2.11e-06	2.01e-06	2.06e-06
..GO:0016740	e	transferase activity	437/2732	3434/33996	5.37e-10	2.15e-06	2.05e-06	2.1e-06
..GO:0043229	e	intracellular organelle	753/2732	5884/33996	5.39e-10	2.16e-06	2.06e-06	2.11e-06
.GO:0050896	e	response to stimulus	672/2732	4333/33996	5.43e-10	2.18e-06	2.07e-06	2.12e-06
....GO:0033993	e	response to lipid	80/2732	482/33996	5.66e-10	2.27e-06	2.16e-06	2.21e-06
.......GO:0046034	e	ATP metabolic process	48/2732	228/33996	5.69e-10	2.28e-06	2.17e-06	2.22e-06
..GO:0044710	e	single-organism metabolic process	814/2732	5018/33996	5.69e-10	2.28e-06	2.17e-06	2.22e-06
...GO:0043231	e	intracellular membrane-bounded organelle	736/2732	5476/33996	5.7e-10	2.28e-06	2.17e-06	2.23e-06
..GO:0043227	e	membrane-bounded organelle	736/2732	5478/33996	5.73e-10	2.3e-06	2.19e-06	2.24e-06
..GO:0043167	e	ion binding	793/2732	6652/33996	5.82e-10	2.33e-06	2.22e-06	2.27e-06
..GO:0071704	e	organic substance metabolic process	1004/2732	8474/33996	6.09e-10	2.44e-06	2.32e-06	2.38e-06
..GO:0044238	e	primary metabolic process	908/2732	8019/33996	6.09e-10	2.44e-06	2.32e-06	2.38e-06
...GO:0070887	e	cellular response to chemical stimulus	90/2732	566/33996	6.13e-10	2.46e-06	2.33e-06	2.4e-06
....GO:0031667	e	response to nutrient levels	34/2732	131/33996	6.16e-10	2.47e-06	2.35e-06	2.41e-06
....GO:0046700	e	heterocycle catabolic process	74/2732	433/33996	6.24e-10	2.5e-06	2.38e-06	2.44e-06
...GO:0044444	e	cytoplasmic part	826/2732	5390/33996	6.26e-10	2.51e-06	2.38e-06	2.45e-06
.GO:0044699	e	single-organism process	1209/2732	8044/33996	6.36e-10	2.55e-06	2.42e-06	2.48e-06
.GO:0043226	e	organelle	753/2732	5887/33996	6.44e-10	2.58e-06	2.45e-06	2.52e-06
..GO:0044237	e	cellular metabolic process	882/2732	7473/33996	6.61e-10	2.65e-06	2.52e-06	2.58e-06
..GO:0044424	e	intracellular part	987/2732	7721/33996	6.61e-10	2.65e-06	2.51e-06	2.58e-06
.GO:0044464	e	cell part	1186/2732	9029/33996	6.67e-10	2.67e-06	2.53e-06	2.61e-06
.GO:0009987	e	cellular process	1187/2732	9695/33996	6.78e-10	2.72e-06	2.58e-06	2.65e-06
.....GO:0006576	e	cellular biogenic amine metabolic process	25/2732	77/33996	7.11e-10	2.85e-06	2.7e-06	2.78e-06
GO:0005575	e	cellular_component	1418/2732	10770/33996	7.27e-10	2.91e-06	2.76e-06	2.84e-06
.GO:0003824	e	catalytic activity	1322/2732	9526/33996	7.3e-10	2.93e-06	2.77e-06	2.85e-06
.....GO:0030001	e	metal ion transport	62/2732	334/33996	7.42e-10	2.97e-06	2.82e-06	2.9e-06
GO:0008150	e	biological_process	1911/2732	16457/33996	7.58e-10	3.04e-06	2.88e-06	2.96e-06
....GO:0015291	e	secondary active transmembrane transporter activity	45/2732	208/33996	7.75e-10	3.11e-06	2.94e-06	3.03e-06
GO:0003674	e	molecular_function	2075/2732	19988/33996	7.95e-10	3.19e-06	3.02e-06	3.11e-06
....GO:0009737	e	response to abscisic acid	69/2732	391/33996	8.06e-10	3.23e-06	3.06e-06	3.15e-06
.GO:0008152	e	metabolic process	1326/2732	10760/33996	8.22e-10	3.3e-06	3.12e-06	3.21e-06
.......GO:0046961	e	proton-transporting ATPase activity, rotational mechanism	2732-12-01	18/33996	8.32e-10	3.33e-06	3.15e-06	3.25e-06
...GO:0043169	e	cation binding	391/2732	3613/33996	8.61e-10	3.45e-06	3.26e-06	3.36e-06
.....GO:0042278	e	purine nucleoside metabolic process	69/2732	393/33996	8.84e-10	3.54e-06	3.35e-06	3.45e-06
....GO:0097305	e	response to alcohol	75/2732	443/33996	9.54e-10	3.83e-06	3.61e-06	3.73e-06
....GO:0044106	e	cellular amine metabolic process	25/2732	78/33996	9.67e-10	3.88e-06	3.66e-06	3.78e-06
....GO:0072521	e	purine-containing compound metabolic process	75/2732	445/33996	1.05e-09	4.21e-06	3.98e-06	4.11e-06
......GO:0019829	e	cation-transporting ATPase activity	26/2732	84/33996	1.05e-09	4.23e-06	3.99e-06	4.12e-06
....GO:0005739	e	mitochondrion	110/2732	754/33996	1.06e-09	4.24e-06	4e-06	4.13e-06
.....GO:0009108	e	coenzyme biosynthetic process	32/2732	121/33996	1.17e-09	4.68e-06	4.41e-06	4.56e-06
....GO:0050660	e	flavin adenine dinucleotide binding	35/2732	141/33996	1.27e-09	5.1e-06	4.81e-06	4.98e-06
.....GO:0042625	e	ATPase activity, coupled to transmembrane movement of ions	26/2732	85/33996	1.4e-09	5.62e-06	5.3e-06	5.48e-06
....GO:0006753	e	nucleoside phosphate metabolic process	100/2732	667/33996	1.44e-09	5.78e-06	5.45e-06	5.63e-06
....GO:0009505	e	plant-type cell wall	51/2732	255/33996	1.6e-09	6.41e-06	6.04e-06	6.25e-06
......GO:0046128	e	purine ribonucleoside metabolic process	68/2732	392/33996	1.65e-09	6.63e-06	6.25e-06	6.46e-06
..GO:0033178	e	proton-transporting two-sector ATPase complex, catalytic domain	14/2732	26/33996	1.73e-09	6.95e-06	6.54e-06	6.77e-06
....GO:0030258	e	lipid modification	34/2732	136/33996	1.79e-09	7.16e-06	6.74e-06	6.98e-06
.....GO:0009117	e	nucleotide metabolic process	99/2732	660/33996	1.84e-09	7.38e-06	6.94e-06	7.19e-06
....GO:0019439	e	aromatic compound catabolic process	76/2732	459/33996	1.97e-09	7.88e-06	7.42e-06	7.68e-06
...GO:0051276	p	chromosome organization	2732-10-01	527/33996	1.97e-09	7.91e-06	7.45e-06	7.71e-06
.....GO:0008509	e	anion transmembrane transporter activity	41/2732	186/33996	2.41e-09	9.66e-06	9.08e-06	9.41e-06
..GO:0048589	e	developmental growth	52/2732	268/33996	2.49e-09	9.99e-06	9.39e-06	9.73e-06
...GO:0009314	e	response to radiation	103/2732	702/33996	2.52e-09	1.01e-05	9.5e-06	9.85e-06
.GO:0005488	e	binding	1212/2732	13237/33996	2.55e-09	1.02e-05	9.59e-06	9.95e-06
....GO:0005996	e	monosaccharide metabolic process	59/2732	322/33996	2.73e-09	1.09e-05	1.03e-05	1.07e-05
.....GO:0046165	e	alcohol biosynthetic process	31/2732	119/33996	3.14e-09	1.26e-05	1.18e-05	1.23e-05
...GO:0009409	e	response to cold	62/2732	347/33996	3.26e-09	1.31e-05	1.23e-05	1.27e-05
....GO:0042578	e	phosphoric ester hydrolase activity	54/2732	283/33996	3.34e-09	1.34e-05	1.26e-05	1.31e-05
....GO:1901659	e	glycosyl compound biosynthetic process	35/2732	146/33996	3.44e-09	1.38e-05	1.29e-05	1.34e-05
.....GO:0034284	e	response to monosaccharide	21/2732	60/33996	3.47e-09	1.39e-05	1.3e-05	1.35e-05
....GO:0009526	e	plastid envelope	80/2732	502/33996	3.9e-09	1.56e-05	1.47e-05	1.53e-05
.GO:0016209	e	antioxidant activity	43/2732	204/33996	4.22e-09	1.69e-05	1.59e-05	1.65e-05
....GO:0009743	e	response to carbohydrate	37/2732	161/33996	4.3e-09	1.72e-05	1.62e-05	1.68e-05
.....GO:0006073	e	cellular glucan metabolic process	53/2732	278/33996	4.9e-09	1.96e-05	1.84e-05	1.91e-05
.....GO:0044042	e	glucan metabolic process	53/2732	278/33996	4.9e-09	1.96e-05	1.84e-05	1.91e-05
.....GO:0034285	e	response to disaccharide	25/2732	84/33996	5.42e-09	2.17e-05	2.04e-05	2.12e-05
......GO:0009744	e	response to sucrose	25/2732	84/33996	5.42e-09	2.17e-05	2.04e-05	2.12e-05
.....GO:0009941	e	chloroplast envelope	79/2732	497/33996	5.49e-09	2.2e-05	2.06e-05	2.15e-05
..GO:0031975	e	envelope	86/2732	557/33996	5.64e-09	2.26e-05	2.12e-05	2.2e-05
...GO:0031967	e	organelle envelope	86/2732	557/33996	5.64e-09	2.26e-05	2.12e-05	2.2e-05
...GO:0009850	e	auxin metabolic process	19/2732	51/33996	5.8e-09	2.33e-05	2.18e-05	2.27e-05
...GO:0060560	e	developmental growth involved in morphogenesis	49/2732	251/33996	6.08e-09	2.44e-05	2.28e-05	2.38e-05
......GO:0009084	e	glutamine family amino acid biosynthetic process	14/2732	28/33996	6.17e-09	2.47e-05	2.31e-05	2.41e-05
...GO:0009506	e	plasmodesma	88/2732	578/33996	6.88e-09	2.76e-05	2.58e-05	2.69e-05
..GO:0005911	e	cell-cell junction	88/2732	579/33996	7.2e-09	2.88e-05	2.7e-05	2.81e-05
.GO:0030054	e	cell junction	88/2732	579/33996	7.2e-09	2.88e-05	2.7e-05	2.81e-05
.....GO:0006412	p	translation	2732-06-01	410/33996	7.33e-09	2.94e-05	2.74e-05	2.86e-05
....GO:0046486	e	glycerolipid metabolic process	41/2732	193/33996	7.54e-09	3.02e-05	2.82e-05	2.95e-05
...GO:0033554	e	cellular response to stress	97/2732	661/33996	7.65e-09	3.07e-05	2.86e-05	2.99e-05
....GO:0090407	e	organophosphate biosynthetic process	77/2732	481/33996	8.38e-09	3.36e-05	3.14e-05	3.28e-05
....GO:0009267	e	cellular response to starvation	29/2732	111/33996	9.3e-09	3.73e-05	3.48e-05	3.64e-05
........GO:0015078	e	hydrogen ion transmembrane transporter activity	29/2732	111/33996	9.3e-09	3.73e-05	3.48e-05	3.64e-05
..GO:0006807	e	nitrogen compound metabolic process	368/2732	3456/33996	1.04e-08	4.16e-05	3.88e-05	4.06e-05
....GO:0006644	e	phospholipid metabolic process	55/2732	300/33996	1.09e-08	4.36e-05	4.06e-05	4.25e-05
.....GO:0015405	e	P-P-bond-hydrolysis-driven transmembrane transporter activity	38/2732	174/33996	1.19e-08	4.78e-05	4.45e-05	4.66e-05
...GO:0008219	e	cell death	24/2732	81/33996	1.2e-08	4.82e-05	4.49e-05	4.7e-05
..GO:0016265	e	death	24/2732	81/33996	1.2e-08	4.82e-05	4.49e-05	4.7e-05
...GO:0016769	e	transferase activity, transferring nitrogenous groups	17/2732	43/33996	1.28e-08	5.13e-05	4.78e-05	5e-05
....GO:0008483	e	transaminase activity	17/2732	43/33996	1.28e-08	5.13e-05	4.78e-05	5e-05
...GO:0016684	e	oxidoreductase activity, acting on peroxide as acceptor	39/2732	182/33996	1.35e-08	5.39e-05	5.02e-05	5.26e-05
..GO:0004601	e	peroxidase activity	39/2732	182/33996	1.35e-08	5.39e-05	5.02e-05	5.26e-05
....GO:0015399	e	primary active transmembrane transporter activity	38/2732	175/33996	1.4e-08	5.63e-05	5.24e-05	5.49e-05
......GO:0009746	e	response to hexose	20/2732	59/33996	1.53e-08	6.14e-05	5.71e-05	5.98e-05
......GO:0009161	e	ribonucleoside monophosphate metabolic process	50/2732	264/33996	1.63e-08	6.53e-05	6.07e-05	6.37e-05
.....GO:0009141	e	nucleoside triphosphate metabolic process	61/2732	354/33996	1.71e-08	6.85e-05	6.37e-05	6.68e-05
...GO:0015849	e	organic acid transport	32/2732	134/33996	1.75e-08	7.02e-05	6.53e-05	6.84e-05
....GO:0046942	e	carboxylic acid transport	32/2732	134/33996	1.75e-08	7.02e-05	6.53e-05	6.84e-05
...GO:0042446	e	hormone biosynthetic process	21/2732	65/33996	1.78e-08	7.13e-05	6.63e-05	6.95e-05
.......GO:0009167	e	purine ribonucleoside monophosphate metabolic process	48/2732	252/33996	1.81e-08	7.24e-05	6.72e-05	7.06e-05
......GO:0009126	e	purine nucleoside monophosphate metabolic process	48/2732	252/33996	1.81e-08	7.24e-05	6.72e-05	7.06e-05
.....GO:0009123	e	nucleoside monophosphate metabolic process	50/2732	266/33996	1.86e-08	7.47e-05	6.93e-05	7.28e-05
....GO:0008299	e	isoprenoid biosynthetic process	35/2732	156/33996	2.14e-08	8.59e-05	7.97e-05	8.38e-05
.......GO:0036442	e	hydrogen-exporting ATPase activity	13/2732	26/33996	2.17e-08	8.7e-05	8.07e-05	8.48e-05
.....GO:0009074	e	aromatic amino acid family catabolic process	13/2732	26/33996	2.17e-08	8.7e-05	8.07e-05	8.48e-05
...GO:0042594	e	response to starvation	29/2732	115/33996	2.2e-08	8.84e-05	8.19e-05	8.61e-05
.......GO:0046873	e	metal ion transmembrane transporter activity	38/2732	178/33996	2.28e-08	9.15e-05	8.48e-05	8.92e-05
....GO:0006732	e	coenzyme metabolic process	49/2732	260/33996	2.54e-08	0.000102	9.42e-05	9.91e-05
......GO:0009199	e	ribonucleoside triphosphate metabolic process	60/2732	350/33996	2.6e-08	0.000104	9.65e-05	0.000102
..GO:0044767	e	single-organism developmental process	216/2732	1855/33996	2.75e-08	0.00011	0.000102	0.000107
...GO:0044428	p	nuclear part	22/2732	721/33996	3.33e-08	0.000133	0.000124	0.00013
.....GO:0009069	e	serine family amino acid metabolic process	27/2732	104/33996	3.44e-08	0.000138	0.000128	0.000135
....GO:0006575	e	cellular modified amino acid metabolic process	23/2732	79/33996	3.47e-08	0.000139	0.000129	0.000136
.....GO:0016114	e	terpenoid biosynthetic process	31/2732	131/33996	3.65e-08	0.000146	0.000135	0.000143
....GO:0046872	e	metal ion binding	374/2732	3571/33996	4.37e-08	0.000175	0.000162	0.000171
.....GO:0015698	e	inorganic anion transport	26/2732	99/33996	4.76e-08	0.000191	0.000176	0.000186
...GO:0005737	e	cytoplasm	111/2732	817/33996	4.96e-08	0.000199	0.000184	0.000194
.....GO:0006721	e	terpenoid metabolic process	34/2732	154/33996	5.16e-08	0.000207	0.000191	0.000202
...GO:0016614	e	oxidoreductase activity, acting on CH-OH group of donors	43/2732	220/33996	5.3e-08	0.000212	0.000196	0.000207
....GO:0006631	e	fatty acid metabolic process	52/2732	292/33996	5.43e-08	0.000218	0.000201	0.000212
....GO:1901362	e	organic cyclic compound biosynthetic process	166/2732	1360/33996	5.84e-08	0.000234	0.000216	0.000228
....GO:0006720	e	isoprenoid metabolic process	37/2732	177/33996	6.19e-08	0.000248	0.000229	0.000242
..GO:0003735	p	structural constituent of ribosome	2732-05-01	355/33996	6.26e-08	0.000251	0.000232	0.000245
.....GO:0004672	e	protein kinase activity	161/2732	1313/33996	6.36e-08	0.000255	0.000235	0.000248
....GO:0044550	e	secondary metabolite biosynthetic process	32/2732	141/33996	6.36e-08	0.000255	0.000235	0.000249
....GO:0000096	e	sulfur amino acid metabolic process	31/2732	134/33996	6.37e-08	0.000255	0.000236	0.000249
..GO:0042445	e	hormone metabolic process	27/2732	107/33996	6.56e-08	0.000263	0.000242	0.000256
......GO:0004674	e	protein serine/threonine kinase activity	130/2732	1006/33996	6.96e-08	0.000279	0.000257	0.000272
....GO:0006766	e	vitamin metabolic process	21/2732	70/33996	7.62e-08	0.000306	0.000282	0.000298
....GO:0044264	e	cellular polysaccharide metabolic process	58/2732	346/33996	8.27e-08	0.000332	0.000305	0.000323
...GO:0009266	e	response to temperature stimulus	80/2732	536/33996	8.42e-08	0.000337	0.000311	0.000329
....GO:0044275	e	cellular carbohydrate catabolic process	14/2732	33/33996	8.56e-08	0.000343	0.000316	0.000335
.GO:0002376	e	immune system process	47/2732	256/33996	8.92e-08	0.000357	0.000329	0.000348
....GO:0042430	e	indole-containing compound metabolic process	19/2732	59/33996	8.94e-08	0.000358	0.00033	0.000349
...GO:0043414	p	macromolecule methylation	2732-02-01	268/33996	9.71e-08	0.000389	0.000358	0.000379
.......GO:0004386	p	helicase activity	2732-02-01	268/33996	9.71e-08	0.000389	0.000358	0.000379
....GO:0048585	e	negative regulation of response to stimulus	28/2732	116/33996	1.05e-07	0.00042	0.000386	0.000409
.....GO:0016791	e	phosphatase activity	43/2732	227/33996	1.16e-07	0.000465	0.000428	0.000454
....GO:0022838	e	substrate-specific channel activity	25/2732	97/33996	1.28e-07	0.000511	0.00047	0.000498
....GO:0009059	p	macromolecule biosynthetic process	84/2732	1733/33996	1.28e-07	0.000512	0.00047	0.000499
....GO:1901137	e	carbohydrate derivative biosynthetic process	52/2732	297/33996	1.29e-07	0.000517	0.000475	0.000504
....GO:0016042	e	lipid catabolic process	30/2732	131/33996	1.31e-07	0.000526	0.000483	0.000512
......GO:0044769	e	ATPase activity, coupled to transmembrane movement of ions, rotational mechanism	2732-12-01	25/33996	1.36e-07	0.000547	0.000502	0.000533
.......GO:0006816	e	calcium ion transport	15/2732	39/33996	1.42e-07	0.000568	0.000522	0.000554
....GO:0010941	e	regulation of cell death	23/2732	85/33996	1.54e-07	0.000617	0.000566	0.000601
...GO:0022803	e	passive transmembrane transporter activity	25/2732	98/33996	1.58e-07	0.000634	0.000582	0.000618
....GO:0015267	e	channel activity	25/2732	98/33996	1.58e-07	0.000634	0.000582	0.000618
...GO:0048513	e	organ development	44/2732	234/33996	1.61e-07	0.000645	0.000591	0.000628
.....GO:0043067	e	regulation of programmed cell death	22/2732	79/33996	1.64e-07	0.000657	0.000602	0.00064
....GO:0016052	e	carbohydrate catabolic process	48/2732	267/33996	1.65e-07	0.000661	0.000605	0.000644
...GO:0071804	e	cellular potassium ion transport	17/2732	50/33996	1.74e-07	0.000696	0.000637	0.000678
....GO:0071805	e	potassium ion transmembrane transport	17/2732	50/33996	1.74e-07	0.000696	0.000637	0.000678
.....GO:0034660	p	ncRNA metabolic process	2732-04-01	315/33996	1.83e-07	0.000732	0.00067	0.000714
.....GO:0009970	e	cellular response to sulfate starvation	2732-09-01	14/33996	1.9e-07	0.000763	0.000698	0.000744
......GO:0006468	e	protein phosphorylation	161/2732	1336/33996	1.94e-07	0.000778	0.000712	0.000759
......GO:0009144	e	purine nucleoside triphosphate metabolic process	57/2732	343/33996	1.99e-07	0.000796	0.000728	0.000776
.......GO:0009205	e	purine ribonucleoside triphosphate metabolic process	57/2732	343/33996	1.99e-07	0.000796	0.000728	0.000776
....GO:0020037	e	heme binding	82/2732	567/33996	2.04e-07	0.000819	0.000749	0.000799
......GO:0043069	e	negative regulation of programmed cell death	14/2732	35/33996	2.08e-07	0.000834	0.000762	0.000813
....GO:0009851	e	auxin biosynthetic process	14/2732	35/33996	2.08e-07	0.000834	0.000762	0.000813
....GO:0044242	e	cellular lipid catabolic process	26/2732	106/33996	2.1e-07	0.000841	0.000768	0.00082
.....GO:0060548	e	negative regulation of cell death	15/2732	40/33996	2.1e-07	0.000842	0.000769	0.000821
....GO:0006325	p	chromatin organization	2732-06-01	357/33996	2.35e-07	0.000942	0.00086	0.000918
......GO:0050897	e	cobalt ion binding	17/2732	51/33996	2.41e-07	0.000966	0.000881	0.000941
...GO:0042886	e	amide transport	17/2732	51/33996	2.41e-07	0.000966	0.000881	0.000941
....GO:0016051	e	carbohydrate biosynthetic process	60/2732	373/33996	2.43e-07	0.000973	0.000887	0.000948
....GO:0009705	e	plant-type vacuole membrane	22/2732	81/33996	2.65e-07	0.00106	0.000969	0.00104
.....GO:0016211	e	ammonia ligase activity	2732-06-01	6/33996	2.68e-07	0.00107	0.00098	0.00105
....GO:0016880	e	acid-ammonia (or amide) ligase activity	2732-06-01	6/33996	2.68e-07	0.00107	0.00098	0.00105
.....GO:0015718	e	monocarboxylic acid transport	2732-11-01	22/33996	2.71e-07	0.00109	0.00099	0.00106
....GO:0000302	e	response to reactive oxygen species	38/2732	192/33996	2.84e-07	0.00114	0.00104	0.00111
.....GO:0031348	e	negative regulation of defense response	19/2732	63/33996	2.87e-07	0.00115	0.00105	0.00112
....GO:0016836	e	hydro-lyase activity	19/2732	63/33996	2.87e-07	0.00115	0.00105	0.00112
...GO:0071495	e	cellular response to endogenous stimulus	53/2732	313/33996	2.89e-07	0.00116	0.00106	0.00113
......GO:0034470	p	ncRNA processing	2732-01-01	220/33996	3.13e-07	0.00126	0.00114	0.00122
.......GO:0009169	e	purine ribonucleoside monophosphate catabolic process	38/2732	195/33996	3.57e-07	0.00143	0.0013	0.00139
......GO:0009158	e	ribonucleoside monophosphate catabolic process	38/2732	195/33996	3.57e-07	0.00143	0.0013	0.00139
.......GO:0006200	e	ATP catabolic process	38/2732	195/33996	3.57e-07	0.00143	0.0013	0.00139
.....GO:0009125	e	nucleoside monophosphate catabolic process	38/2732	195/33996	3.57e-07	0.00143	0.0013	0.00139
......GO:0009128	e	purine nucleoside monophosphate catabolic process	38/2732	195/33996	3.57e-07	0.00143	0.0013	0.00139
....GO:0035556	e	intracellular signal transduction	44/2732	244/33996	3.67e-07	0.00147	0.00134	0.00143
...GO:1901698	e	response to nitrogen compound	44/2732	244/33996	3.67e-07	0.00147	0.00134	0.00143
...GO:0045087	e	innate immune response	40/2732	213/33996	4e-07	0.0016	0.00146	0.00156
.....GO:0019318	e	hexose metabolic process	49/2732	284/33996	4.25e-07	0.00171	0.00155	0.00166
...GO:0046906	e	tetrapyrrole binding	83/2732	586/33996	4.75e-07	0.0019	0.00173	0.00185
......GO:0006813	e	potassium ion transport	20/2732	71/33996	4.82e-07	0.00193	0.00175	0.00188
....GO:0005976	e	polysaccharide metabolic process	60/2732	380/33996	5.16e-07	0.00207	0.00188	0.00202
......GO:0009150	e	purine ribonucleotide metabolic process	62/2732	399/33996	6.04e-07	0.00242	0.0022	0.00236
.....GO:0006650	e	glycerophospholipid metabolic process	34/2732	170/33996	6.2e-07	0.00248	0.00225	0.00242
.....GO:0006163	e	purine nucleotide metabolic process	64/2732	415/33996	6.25e-07	0.00251	0.00227	0.00244
......GO:0072329	e	monocarboxylic acid catabolic process	22/2732	85/33996	6.58e-07	0.00264	0.00239	0.00257
...GO:0033179	e	proton-transporting V-type ATPase, V0 domain	2732-07-01	9/33996	6.69e-07	0.00268	0.00243	0.00261
.GO:0032502	e	developmental process	223/2732	2012/33996	7.08e-07	0.00284	0.00257	0.00277
....GO:1901136	e	carbohydrate derivative catabolic process	56/2732	347/33996	7.18e-07	0.00288	0.0026	0.0028
.....GO:0009163	e	nucleoside biosynthetic process	23/2732	92/33996	7.2e-07	0.00289	0.00261	0.00282
......GO:0042455	e	ribonucleoside biosynthetic process	23/2732	92/33996	7.2e-07	0.00289	0.00261	0.00282
.....GO:0006260	p	DNA replication	2732-05-01	319/33996	7.26e-07	0.00291	0.00263	0.00284
..GO:0065008	e	regulation of biological quality	103/2732	784/33996	7.43e-07	0.00298	0.00269	0.0029
..GO:0006955	e	immune response	40/2732	215/33996	7.76e-07	0.00311	0.00281	0.00303
....GO:0032870	e	cellular response to hormone stimulus	51/2732	308/33996	7.86e-07	0.00315	0.00285	0.00307
....GO:0071310	e	cellular response to organic substance	69/2732	467/33996	8.1e-07	0.00325	0.00293	0.00316
...GO:0009826	e	unidimensional cell growth	40/2732	216/33996	8.2e-07	0.00329	0.00297	0.0032
......GO:0006563	e	L-serine metabolic process	2732-11-01	24/33996	8.24e-07	0.0033	0.00298	0.00322
...GO:0016627	e	oxidoreductase activity, acting on the CH-CH group of donors	18/2732	61/33996	8.4e-07	0.00337	0.00304	0.00328
....GO:0034645	p	cellular macromolecule biosynthetic process	83/2732	1661/33996	8.61e-07	0.00345	0.00312	0.00337
....GO:0019693	e	ribose phosphate metabolic process	68/2732	458/33996	9.16e-07	0.00367	0.00331	0.00358
.....GO:0009259	e	ribonucleotide metabolic process	68/2732	458/33996	9.16e-07	0.00367	0.00331	0.00358
......GO:0006536	e	glutamate metabolic process	2732-09-01	16/33996	9.37e-07	0.00376	0.00339	0.00366
.......GO:0010053	e	root epidermal cell differentiation	19/2732	68/33996	1.06e-06	0.00426	0.00384	0.00415
...GO:0071214	e	cellular response to abiotic stimulus	24/2732	101/33996	1.13e-06	0.00452	0.00407	0.0044
...GO:0016830	e	carbon-carbon lyase activity	24/2732	101/33996	1.13e-06	0.00452	0.00407	0.0044
.....GO:0034614	e	cellular response to reactive oxygen species	16/2732	51/33996	1.37e-06	0.00549	0.00494	0.00535
......GO:0015103	e	inorganic anion transmembrane transporter activity	18/2732	63/33996	1.42e-06	0.00569	0.00512	0.00554
...GO:0009110	e	vitamin biosynthetic process	17/2732	57/33996	1.43e-06	0.00573	0.00516	0.00558
....GO:0042537	e	benzene-containing compound metabolic process	16/2732	52/33996	1.83e-06	0.00733	0.0066	0.00715
......GO:0006541	e	glutamine metabolic process	2732-09-01	17/33996	1.85e-06	0.00741	0.00667	0.00722
......GO:0070838	e	divalent metal ion transport	22/2732	90/33996	1.87e-06	0.00751	0.00676	0.00732
...GO:0009555	e	pollen development	29/2732	140/33996	1.92e-06	0.0077	0.00693	0.00751
.....GO:0009411	e	response to UV	25/2732	111/33996	1.96e-06	0.00785	0.00706	0.00765
....GO:1901658	e	glycosyl compound catabolic process	51/2732	317/33996	1.98e-06	0.00794	0.00713	0.00774
........GO:0015085	e	calcium ion transmembrane transporter activity	2732-11-01	26/33996	2.19e-06	0.00879	0.0079	0.00857
....GO:0006984	e	ER-nucleus signaling pathway	2732-11-01	26/33996	2.19e-06	0.00879	0.0079	0.00857
.....GO:0071396	e	cellular response to lipid	26/2732	119/33996	2.26e-06	0.00907	0.00814	0.00884
.....GO:0072523	e	purine-containing compound catabolic process	50/2732	310/33996	2.51e-06	0.0101	0.00903	0.0098
....GO:0044724	e	single-organism carbohydrate catabolic process	41/2732	235/33996	2.63e-06	0.0106	0.00947	0.0103
.....GO:0009164	e	nucleoside catabolic process	50/2732	311/33996	2.64e-06	0.0106	0.0095	0.0103
......GO:0042454	e	ribonucleoside catabolic process	50/2732	311/33996	2.64e-06	0.0106	0.0095	0.0103
...GO:0044391	p	ribosomal subunit	2732-02-01	223/33996	2.84e-06	0.0114	0.0102	0.0111
.....GO:0031329	e	regulation of cellular catabolic process	18/2732	66/33996	2.97e-06	0.0119	0.0107	0.0116
....GO:0034599	e	cellular response to oxidative stress	17/2732	60/33996	3.14e-06	0.0126	0.0113	0.0123
...GO:0048583	e	regulation of response to stimulus	50/2732	314/33996	3.17e-06	0.0127	0.0114	0.0124
.....GO:0043562	e	cellular response to nitrogen levels	2732-08-01	14/33996	3.32e-06	0.0133	0.0119	0.013
......GO:0004356	e	glutamate-ammonia ligase activity	2732-05-01	5/33996	3.34e-06	0.0134	0.012	0.0131
.......GO:0006542	e	glutamine biosynthetic process	2732-05-01	5/33996	3.34e-06	0.0134	0.012	0.0131
.....GO:0072511	e	divalent inorganic cation transport	22/2732	93/33996	3.36e-06	0.0135	0.0121	0.0131
........GO:0015079	e	potassium ion transmembrane transporter activity	18/2732	67/33996	3.76e-06	0.0151	0.0135	0.0147
......GO:0043648	e	dicarboxylic acid metabolic process	17/2732	61/33996	4.03e-06	0.0161	0.0144	0.0157
...GO:0034637	e	cellular carbohydrate biosynthetic process	49/2732	308/33996	4.19e-06	0.0168	0.015	0.0164
.....GO:0071215	e	cellular response to abscisic acid stimulus	19/2732	74/33996	4.25e-06	0.017	0.0152	0.0166
....GO:0034440	e	lipid oxidation	19/2732	74/33996	4.25e-06	0.017	0.0152	0.0166
...GO:0009620	e	response to fungus	40/2732	232/33996	4.38e-06	0.0176	0.0157	0.0171
......GO:0006152	e	purine nucleoside catabolic process	49/2732	309/33996	4.47e-06	0.0179	0.016	0.0175
.......GO:0009750	e	response to fructose	13/2732	38/33996	4.51e-06	0.0181	0.0161	0.0176
....GO:0006518	e	peptide metabolic process	13/2732	38/33996	4.51e-06	0.0181	0.0161	0.0176
...GO:0009698	e	phenylpropanoid metabolic process	25/2732	116/33996	4.56e-06	0.0183	0.0163	0.0178
...GO:0016638	e	oxidoreductase activity, acting on the CH-NH2 group of donors	2732-10-01	23/33996	4.76e-06	0.0191	0.017	0.0186
....GO:0005099	e	Ras GTPase activator activity	2732-10-01	23/33996	4.76e-06	0.0191	0.017	0.0186
....GO:0006865	e	amino acid transport	22/2732	95/33996	4.88e-06	0.0196	0.0175	0.0191
....GO:0046434	e	organophosphate catabolic process	51/2732	327/33996	4.95e-06	0.0198	0.0177	0.0193
...GO:0016143	e	S-glycoside metabolic process	19/2732	75/33996	5.27e-06	0.0211	0.0188	0.0206
.....GO:0019760	e	glucosinolate metabolic process	19/2732	75/33996	5.27e-06	0.0211	0.0188	0.0206
....GO:0019757	e	glycosinolate metabolic process	19/2732	75/33996	5.27e-06	0.0211	0.0188	0.0206
....GO:0016841	e	ammonia-lyase activity	2732-07-01	11/33996	5.31e-06	0.0213	0.0189	0.0207
......GO:0006559	e	L-phenylalanine catabolic process	2732-07-01	11/33996	5.31e-06	0.0213	0.0189	0.0207
......GO:1902222	e	erythrose 4-phosphate/phosphoenolpyruvate family amino acid catabolic process	2732-07-01	11/33996	5.31e-06	0.0213	0.0189	0.0207
......GO:0009646	e	response to absence of light	2732-09-01	19/33996	6.05e-06	0.0243	0.0216	0.0237
.....GO:0019852	e	L-ascorbic acid metabolic process	2732-06-01	8/33996	6.51e-06	0.0261	0.0232	0.0254
......GO:0009065	e	glutamine family amino acid catabolic process	2732-06-01	8/33996	6.51e-06	0.0261	0.0232	0.0254
.....GO:0019853	e	L-ascorbic acid biosynthetic process	2732-06-01	8/33996	6.51e-06	0.0261	0.0232	0.0254
....GO:0048528	e	post-embryonic root development	17/2732	63/33996	6.51e-06	0.0261	0.0232	0.0254
....GO:0003677	p	DNA binding	102/2732	1886/33996	6.81e-06	0.0273	0.0243	0.0266
.....GO:0097306	e	cellular response to alcohol	23/2732	104/33996	6.86e-06	0.0275	0.0244	0.0268
....GO:0006749	e	glutathione metabolic process	2732-10-01	24/33996	7.57e-06	0.0303	0.0269	0.0296
.....GO:0043604	e	amide biosynthetic process	2732-10-01	24/33996	7.57e-06	0.0303	0.0269	0.0296
...GO:0009624	e	response to nematode	26/2732	127/33996	7.99e-06	0.032	0.0284	0.0312
......GO:0005507	e	copper ion binding	44/2732	271/33996	8.13e-06	0.0326	0.0289	0.0318
.....GO:0009738	e	abscisic acid-activated signaling pathway	16/2732	58/33996	8.88e-06	0.0356	0.0316	0.0347
....GO:0012501	e	programmed cell death	16/2732	58/33996	8.88e-06	0.0356	0.0316	0.0347
....GO:0034976	e	response to endoplasmic reticulum stress	16/2732	58/33996	8.88e-06	0.0356	0.0316	0.0347
.......GO:0016887	e	ATPase activity	63/2732	443/33996	9.09e-06	0.0364	0.0323	0.0355
....GO:0009753	e	response to jasmonic acid	30/2732	157/33996	9.12e-06	0.0366	0.0324	0.0356
.GO:0005198	p	structural molecule activity	2732-12-01	429/33996	9.45e-06	0.0379	0.0336	0.0369
.GO:0032501	e	multicellular organismal process	116/2732	961/33996	1.03e-05	0.0412	0.0365	0.0402
....GO:0016616	e	oxidoreductase activity, acting on the CH-OH group of donors, NAD or NADP as acceptor	34/2732	190/33996	1.03e-05	0.0414	0.0367	0.0404
...GO:0006869	e	lipid transport	29/2732	149/33996	1.07e-05	0.043	0.038	0.0419
...GO:0032989	e	cellular component morphogenesis	48/2732	307/33996	1.09e-05	0.0435	0.0385	0.0424
....GO:0000902	e	cell morphogenesis	48/2732	307/33996	1.09e-05	0.0435	0.0385	0.0424
.....GO:0031347	e	regulation of defense response	30/2732	159/33996	1.1e-05	0.0441	0.039	0.0429
.......GO:0046130	e	purine ribonucleoside catabolic process	48/2732	308/33996	1.12e-05	0.0451	0.0399	0.044
...GO:0005096	e	GTPase activator activity	13/2732	41/33996	1.17e-05	0.0468	0.0413	0.0456
....GO:0006833	e	water transport	13/2732	41/33996	1.17e-05	0.0468	0.0413	0.0456
...GO:0042044	e	fluid transport	13/2732	41/33996	1.17e-05	0.0468	0.0413	0.0456
...GO:1902589	p	single-organism organelle organization	21/2732	592/33996	1.18e-05	0.0472	0.0417	0.046
......GO:0015294	e	solute:cation symporter activity	15/2732	53/33996	1.2e-05	0.048	0.0424	0.0468

## Sheet: Vascular DE
ST5 - GO Terms for each tissues type and go terms found between orthologs
id	enrichment	description	ratio_in_study	ratio_in_pop	p_uncorrected	p_bonferroni	p_holm	p_sidak
...GO:0022613	e	ribonucleoprotein complex biogenesis	27/2292	49/33996	1.47e-11	4.74e-08	4.74e-08	4.62e-08
.....GO:0006406	e	mRNA export from nucleus	20/2292	35/33996	1.63e-11	5.26e-08	5.26e-08	5.13e-08
......GO:0051168	e	nuclear export	23/2292	40/33996	2.09e-11	6.76e-08	6.76e-08	6.59e-08
....GO:1902593	e	single-organism nuclear import	36/2292	66/33996	2.12e-11	6.85e-08	6.85e-08	6.68e-08
....GO:0006606	e	protein import into nucleus	36/2292	66/33996	2.12e-11	6.85e-08	6.85e-08	6.68e-08
.....GO:0006913	e	nucleocytoplasmic transport	44/2292	97/33996	2.6e-11	8.41e-08	8.4e-08	8.2e-08
....GO:0051169	e	nuclear transport	44/2292	97/33996	2.6e-11	8.41e-08	8.4e-08	8.2e-08
....GO:0051028	e	mRNA transport	20/2292	36/33996	2.89e-11	9.35e-08	9.33e-08	9.11e-08
....GO:0015935	e	small ribosomal subunit	32/2292	91/33996	2.9e-11	9.37e-08	9.34e-08	9.13e-08
......GO:0009218	e	pyrimidine ribonucleotide metabolic process	23/2292	67/33996	3.03e-11	9.77e-08	9.74e-08	9.53e-08
.......GO:0009220	e	pyrimidine ribonucleotide biosynthetic process	23/2292	67/33996	3.03e-11	9.77e-08	9.74e-08	9.53e-08
...GO:0009560	e	embryo sac egg cell differentiation	31/2292	73/33996	3.23e-11	1.04e-07	1.04e-07	1.02e-07
....GO:0015934	e	large ribosomal subunit	64/2292	132/33996	3.41e-11	1.1e-07	1.1e-07	1.07e-07
.....GO:0009451	e	RNA modification	56/2292	201/33996	4.21e-11	1.36e-07	1.35e-07	1.33e-07
.........GO:0008026	e	ATP-dependent helicase activity	40/2292	119/33996	4.27e-11	1.38e-07	1.37e-07	1.34e-07
........GO:0070035	e	purine NTP-dependent helicase activity	40/2292	119/33996	4.27e-11	1.38e-07	1.37e-07	1.34e-07
......GO:0006397	e	mRNA processing	31/2292	119/33996	4.27e-11	1.38e-07	1.37e-07	1.34e-07
......GO:0051170	e	nuclear import	36/2292	68/33996	4.28e-11	1.38e-07	1.38e-07	1.35e-07
...GO:0072594	e	establishment of protein localization to organelle	51/2292	242/33996	4.41e-11	1.43e-07	1.42e-07	1.39e-07
...GO:0043414	e	macromolecule methylation	75/2292	268/33996	4.9e-11	1.58e-07	1.57e-07	1.54e-07
....GO:0009909	e	regulation of flower development	48/2292	194/33996	4.92e-11	1.59e-07	1.58e-07	1.55e-07
....GO:0006405	e	RNA export from nucleus	21/2292	37/33996	5.02e-11	1.62e-07	1.61e-07	1.58e-07
.........GO:0010388	e	cullin deneddylation	18/2292	42/33996	5.73e-11	1.85e-07	1.84e-07	1.8e-07
........GO:0000338	e	protein deneddylation	18/2292	42/33996	5.73e-11	1.85e-07	1.84e-07	1.8e-07
.....GO:0048831	e	regulation of shoot system development	53/2292	211/33996	5.83e-11	1.88e-07	1.87e-07	1.84e-07
......GO:0006221	e	pyrimidine nucleotide biosynthetic process	24/2292	75/33996	6.16e-11	1.99e-07	1.97e-07	1.94e-07
.....GO:0022627	e	cytosolic small ribosomal subunit	32/2292	75/33996	6.16e-11	1.99e-07	1.97e-07	1.94e-07
.....GO:0016568	e	chromatin modification	61/2292	253/33996	6.47e-11	2.09e-07	2.07e-07	2.04e-07
...GO:0017038	e	protein import	38/2292	135/33996	6.52e-11	2.11e-07	2.09e-07	2.05e-07
...GO:0022412	e	cellular process involved in reproduction in multicellular organism	32/2292	94/33996	6.66e-11	2.15e-07	2.13e-07	2.1e-07
......GO:0034470	e	ncRNA processing	45/2292	220/33996	6.7e-11	2.16e-07	2.14e-07	2.11e-07
....GO:0006325	e	chromatin organization	70/2292	357/33996	6.74e-11	2.18e-07	2.16e-07	2.12e-07
...GO:2000241	e	regulation of reproductive process	55/2292	229/33996	7.56e-11	2.44e-07	2.42e-07	2.38e-07
......GO:0010608	e	posttranscriptional regulation of gene expression	37/2292	143/33996	7.61e-11	2.46e-07	2.43e-07	2.39e-07
.....GO:0034660	e	ncRNA metabolic process	59/2292	315/33996	7.72e-11	2.49e-07	2.47e-07	2.43e-07
...GO:0009888	e	tissue development	29/2292	108/33996	8.09e-11	2.61e-07	2.58e-07	2.55e-07
.....GO:0022625	e	cytosolic large ribosomal subunit	61/2292	108/33996	8.09e-11	2.61e-07	2.58e-07	2.55e-07
....GO:0001510	e	RNA methylation	35/2292	70/33996	8.39e-11	2.71e-07	2.68e-07	2.64e-07
.....GO:0006220	e	pyrimidine nucleotide metabolic process	24/2292	76/33996	8.43e-11	2.72e-07	2.69e-07	2.65e-07
....GO:0006479	e	protein methylation	39/2292	166/33996	8.47e-11	2.73e-07	2.7e-07	2.67e-07
......GO:0008213	e	protein alkylation	39/2292	166/33996	8.47e-11	2.73e-07	2.7e-07	2.67e-07
...GO:0050658	e	RNA transport	21/2292	38/33996	8.51e-11	2.75e-07	2.71e-07	2.68e-07
.....GO:0050657	e	nucleic acid transport	21/2292	38/33996	8.51e-11	2.75e-07	2.71e-07	2.68e-07
..GO:0051236	e	establishment of RNA localization	21/2292	38/33996	8.51e-11	2.75e-07	2.71e-07	2.68e-07
....GO:0042254	e	ribosome biogenesis	26/2292	48/33996	8.99e-11	2.9e-07	2.86e-07	2.83e-07
.....GO:0006626	e	protein targeting to mitochondrion	18/2292	43/33996	9.24e-11	2.98e-07	2.94e-07	2.91e-07
....GO:0072655	e	establishment of protein localization to mitochondrion	18/2292	43/33996	9.24e-11	2.98e-07	2.94e-07	2.91e-07
..GO:0044085	e	cellular component biogenesis	43/2292	144/33996	9.32e-11	3.01e-07	2.97e-07	2.93e-07
...GO:0016570	e	histone modification	51/2292	214/33996	9.39e-11	3.03e-07	2.99e-07	2.96e-07
....GO:0044445	e	cytosolic part	108/2292	299/33996	9.55e-11	3.08e-07	3.04e-07	3e-07
.....GO:0048580	e	regulation of post-embryonic development	57/2292	273/33996	9.72e-11	3.14e-07	3.09e-07	3.06e-07
......GO:0016569	e	covalent chromatin modification	58/2292	231/33996	1.02e-10	3.3e-07	3.24e-07	3.21e-07
....GO:0016571	e	histone methylation	35/2292	152/33996	1.05e-10	3.38e-07	3.32e-07	3.29e-07
...GO:0044391	e	ribosomal subunit	96/2292	223/33996	1.06e-10	3.43e-07	3.38e-07	3.35e-07
....GO:0005730	e	nucleolus	156/2292	398/33996	1.08e-10	3.5e-07	3.44e-07	3.41e-07
...GO:0051239	e	regulation of multicellular organismal process	73/2292	398/33996	1.08e-10	3.5e-07	3.44e-07	3.41e-07
....GO:0022626	e	cytosolic ribosome	98/2292	240/33996	1.12e-10	3.63e-07	3.57e-07	3.54e-07
....GO:0030154	e	cell differentiation	48/2292	224/33996	1.24e-10	4e-07	3.93e-07	3.9e-07
.....GO:0006412	e	translation	129/2292	410/33996	1.24e-10	4.01e-07	3.94e-07	3.91e-07
........GO:0042623	e	ATPase activity, coupled	60/2292	328/33996	1.27e-10	4.1e-07	4.02e-07	3.99e-07
...GO:0050793	e	regulation of developmental process	79/2292	465/33996	1.38e-10	4.46e-07	4.38e-07	4.35e-07
..GO:0003735	e	structural constituent of ribosome	114/2292	355/33996	1.39e-10	4.48e-07	4.4e-07	4.37e-07
...GO:0005840	e	ribosome	122/2292	427/33996	1.43e-10	4.62e-07	4.53e-07	4.5e-07
..GO:0030529	e	ribonucleoprotein complex	154/2292	547/33996	1.49e-10	4.82e-07	4.73e-07	4.7e-07
..GO:0032259	e	methylation	87/2292	428/33996	1.5e-10	4.85e-07	4.75e-07	4.72e-07
....GO:0003723	e	RNA binding	127/2292	688/33996	1.5e-10	4.85e-07	4.75e-07	4.73e-07
....GO:2000026	e	regulation of multicellular organismal development	71/2292	375/33996	1.51e-10	4.89e-07	4.79e-07	4.77e-07
......GO:0016246	e	RNA interference	15/2292	30/33996	1.52e-10	4.91e-07	4.81e-07	4.79e-07
..GO:0003006	e	developmental process involved in reproduction	138/2292	963/33996	1.54e-10	4.98e-07	4.87e-07	4.85e-07
.GO:0005198	e	structural molecule activity	126/2292	429/33996	1.58e-10	5.12e-07	5.01e-07	4.99e-07
.....GO:0006396	e	RNA processing	115/2292	548/33996	1.6e-10	5.18e-07	5.07e-07	5.05e-07
...GO:0009506	e	plasmodesma	116/2292	578/33996	1.62e-10	5.25e-07	5.13e-07	5.11e-07
...GO:0022402	e	cell cycle process	59/2292	347/33996	1.67e-10	5.41e-07	5.29e-07	5.27e-07
....GO:0006886	e	intracellular protein transport	72/2292	441/33996	1.68e-10	5.43e-07	5.3e-07	5.29e-07
...GO:0043232	e	intracellular non-membrane-bounded organelle	228/2292	911/33996	1.8e-10	5.82e-07	5.68e-07	5.67e-07
..GO:0043228	e	non-membrane-bounded organelle	228/2292	911/33996	1.8e-10	5.82e-07	5.68e-07	5.67e-07
...GO:0005737	e	cytoplasm	122/2292	817/33996	1.89e-10	6.12e-07	5.97e-07	5.96e-07
...GO:0051276	e	chromosome organization	81/2292	527/33996	1.93e-10	6.22e-07	6.07e-07	6.06e-07
.......GO:0016887	e	ATPase activity	69/2292	443/33996	1.99e-10	6.41e-07	6.26e-07	6.25e-07
...GO:0048869	e	cellular developmental process	81/2292	540/33996	1.99e-10	6.41e-07	6.26e-07	6.25e-07
..GO:0005622	e	intracellular	126/2292	588/33996	2.09e-10	6.74e-07	6.57e-07	6.57e-07
..GO:0030312	e	external encapsulating structure	111/2292	665/33996	2.1e-10	6.79e-07	6.62e-07	6.61e-07
...GO:0005618	e	cell wall	111/2292	665/33996	2.1e-10	6.79e-07	6.62e-07	6.61e-07
..GO:0048856	e	anatomical structure development	142/2292	1040/33996	2.17e-10	6.99e-07	6.81e-07	6.82e-07
.....GO:0051319	e	G2 phase	17/2292	40/33996	2.3e-10	7.44e-07	7.24e-07	7.25e-07
....GO:0022403	e	cell cycle phase	17/2292	40/33996	2.3e-10	7.44e-07	7.24e-07	7.25e-07
......GO:0000085	e	mitotic G2 phase	17/2292	40/33996	2.3e-10	7.44e-07	7.24e-07	7.25e-07
....GO:0016482	e	cytoplasmic transport	60/2292	329/33996	2.38e-10	7.68e-07	7.47e-07	7.48e-07
...GO:0044428	e	nuclear part	212/2292	721/33996	2.39e-10	7.7e-07	7.49e-07	7.51e-07
.GO:0032501	e	multicellular organismal process	135/2292	961/33996	2.44e-10	7.86e-07	7.65e-07	7.67e-07
..GO:0044702	e	single organism reproductive process	124/2292	847/33996	2.44e-10	7.89e-07	7.67e-07	7.69e-07
.GO:0022414	e	reproductive process	150/2292	1049/33996	2.62e-10	8.47e-07	8.24e-07	8.26e-07
..GO:0005911	e	cell-cell junction	116/2292	579/33996	2.69e-10	8.69e-07	8.44e-07	8.47e-07
.GO:0030054	e	cell junction	116/2292	579/33996	2.69e-10	8.69e-07	8.44e-07	8.47e-07
....GO:0034645	e	cellular macromolecule biosynthetic process	232/2292	1661/33996	2.71e-10	8.76e-07	8.5e-07	8.54e-07
..GO:0044707	e	single-multicellular organism process	135/2292	950/33996	2.79e-10	9e-07	8.73e-07	8.77e-07
.....GO:0006464	e	cellular protein modification process	232/2292	2144/33996	2.86e-10	9.23e-07	8.95e-07	9e-07
....GO:0036211	e	protein modification process	232/2292	2144/33996	2.86e-10	9.23e-07	8.95e-07	9e-07
....GO:0016070	e	RNA metabolic process	214/2292	1453/33996	2.88e-10	9.28e-07	9e-07	9.05e-07
.GO:0032991	e	macromolecular complex	281/2292	1839/33996	2.96e-10	9.54e-07	9.25e-07	9.3e-07
..GO:0006996	e	organelle organization	130/2292	1036/33996	2.99e-10	9.66e-07	9.36e-07	9.42e-07
.GO:0071840	e	cellular component organization or biogenesis	237/2292	1904/33996	3.1e-10	1e-06	9.7e-07	9.76e-07
....GO:0005829	e	cytosol	202/2292	1168/33996	3.1e-10	1e-06	9.7e-07	9.76e-07
...GO:0006139	e	nucleobase-containing compound metabolic process	353/2292	2796/33996	3.27e-10	1.06e-06	1.02e-06	1.03e-06
....GO:0044267	e	cellular protein metabolic process	386/2292	2758/33996	3.28e-10	1.06e-06	1.02e-06	1.03e-06
.GO:0044422	e	organelle part	361/2292	2874/33996	3.3e-10	1.06e-06	1.03e-06	1.04e-06
.....GO:0030554	e	adenyl nucleotide binding	302/2292	2761/33996	3.34e-10	1.08e-06	1.04e-06	1.05e-06
....GO:0009059	e	macromolecule biosynthetic process	242/2292	1733/33996	3.35e-10	1.08e-06	1.05e-06	1.05e-06
.....GO:0005524	e	ATP binding	278/2292	2398/33996	3.39e-10	1.09e-06	1.06e-06	1.07e-06
..GO:0009058	e	biosynthetic process	359/2292	3291/33996	3.46e-10	1.12e-06	1.08e-06	1.09e-06
..GO:0044767	e	single-organism developmental process	236/2292	1855/33996	3.49e-10	1.13e-06	1.09e-06	1.1e-06
....GO:0090304	e	nucleic acid metabolic process	287/2292	2166/33996	3.53e-10	1.14e-06	1.1e-06	1.11e-06
....GO:0032549	e	ribonucleoside binding	322/2292	2965/33996	3.58e-10	1.16e-06	1.12e-06	1.13e-06
..GO:0016043	e	cellular component organization	202/2292	1800/33996	3.61e-10	1.17e-06	1.12e-06	1.14e-06
....GO:0005634	e	nucleus	255/2292	2010/33996	3.63e-10	1.17e-06	1.13e-06	1.14e-06
....GO:0035639	e	purine ribonucleoside triphosphate binding	298/2292	2623/33996	3.64e-10	1.18e-06	1.13e-06	1.15e-06
.GO:0032502	e	developmental process	262/2292	2012/33996	3.66e-10	1.18e-06	1.14e-06	1.15e-06
....GO:0001883	e	purine nucleoside binding	320/2292	2943/33996	4e-10	1.29e-06	1.24e-06	1.26e-06
.....GO:0032550	e	purine ribonucleoside binding	320/2292	2943/33996	4e-10	1.29e-06	1.24e-06	1.26e-06
...GO:0046483	e	heterocycle metabolic process	364/2292	3066/33996	4.02e-10	1.3e-06	1.25e-06	1.26e-06
...GO:0043168	e	anion binding	344/2292	3404/33996	4.03e-10	1.3e-06	1.25e-06	1.27e-06
....GO:0032555	e	purine ribonucleotide binding	320/2292	2944/33996	4.04e-10	1.31e-06	1.26e-06	1.27e-06
...GO:1901576	e	organic substance biosynthetic process	347/2292	3068/33996	4.07e-10	1.31e-06	1.27e-06	1.28e-06
..GO:0044446	e	intracellular organelle part	361/2292	2868/33996	4.09e-10	1.32e-06	1.27e-06	1.29e-06
....GO:0017076	e	purine nucleotide binding	322/2292	2987/33996	4.11e-10	1.33e-06	1.28e-06	1.29e-06
.GO:0016020	e	membrane	449/2292	4324/33996	4.12e-10	1.33e-06	1.28e-06	1.3e-06
....GO:0043412	e	macromolecule modification	284/2292	2355/33996	4.16e-10	1.34e-06	1.29e-06	1.31e-06
...GO:0032553	e	ribonucleotide binding	321/2292	2992/33996	4.2e-10	1.35e-06	1.3e-06	1.32e-06
..GO:0006807	e	nitrogen compound metabolic process	384/2292	3456/33996	4.2e-10	1.36e-06	1.3e-06	1.32e-06
..GO:0097367	e	carbohydrate derivative binding	326/2292	3032/33996	4.2e-10	1.36e-06	1.3e-06	1.32e-06
....GO:0060255	e	regulation of macromolecule metabolic process	198/2292	1874/33996	4.22e-10	1.36e-06	1.31e-06	1.33e-06
.....GO:0032559	e	adenyl ribonucleotide binding	300/2292	2719/33996	4.23e-10	1.37e-06	1.31e-06	1.33e-06
..GO:0005886	e	plasma membrane	296/2292	2126/33996	4.32e-10	1.4e-06	1.34e-06	1.36e-06
...GO:0034641	e	cellular nitrogen compound metabolic process	362/2292	3077/33996	4.33e-10	1.4e-06	1.34e-06	1.36e-06
...GO:1901360	e	organic cyclic compound metabolic process	387/2292	3293/33996	4.47e-10	1.44e-06	1.38e-06	1.41e-06
...GO:0019538	e	protein metabolic process	444/2292	3561/33996	4.52e-10	1.46e-06	1.4e-06	1.42e-06
...GO:0000166	e	nucleotide binding	407/2292	3655/33996	4.53e-10	1.46e-06	1.4e-06	1.42e-06
...GO:1901265	e	nucleoside phosphate binding	407/2292	3655/33996	4.53e-10	1.46e-06	1.4e-06	1.42e-06
..GO:0050789	e	regulation of biological process	348/2292	3473/33996	4.55e-10	1.47e-06	1.41e-06	1.43e-06
...GO:0044249	e	cellular biosynthetic process	330/2292	3007/33996	4.6e-10	1.48e-06	1.42e-06	1.45e-06
...GO:0001882	e	nucleoside binding	322/2292	2966/33996	4.61e-10	1.49e-06	1.42e-06	1.45e-06
...GO:0006725	e	cellular aromatic compound metabolic process	381/2292	3173/33996	4.63e-10	1.5e-06	1.43e-06	1.46e-06
...GO:0043170	e	macromolecule metabolic process	709/2292	5786/33996	4.68e-10	1.51e-06	1.44e-06	1.47e-06
..GO:0036094	e	small molecule binding	412/2292	3758/33996	4.74e-10	1.53e-06	1.46e-06	1.49e-06
.GO:0065007	e	biological regulation	371/2292	3808/33996	4.81e-10	1.55e-06	1.48e-06	1.51e-06
...GO:0007389	e	pattern specification process	37/2292	176/33996	4.95e-10	1.6e-06	1.53e-06	1.56e-06
..GO:0043227	e	membrane-bounded organelle	524/2292	5478/33996	4.96e-10	1.6e-06	1.53e-06	1.56e-06
...GO:0003676	e	nucleic acid binding	412/2292	3630/33996	5.04e-10	1.63e-06	1.55e-06	1.59e-06
...GO:0044260	e	cellular macromolecule metabolic process	666/2292	5112/33996	5.08e-10	1.64e-06	1.56e-06	1.6e-06
..GO:0043229	e	intracellular organelle	637/2292	5884/33996	5.08e-10	1.64e-06	1.57e-06	1.6e-06
.GO:0043226	e	organelle	638/2292	5887/33996	5.15e-10	1.66e-06	1.58e-06	1.62e-06
..GO:0005515	e	protein binding	478/2292	5005/33996	5.26e-10	1.7e-06	1.62e-06	1.66e-06
..GO:0044424	e	intracellular part	838/2292	7721/33996	5.45e-10	1.76e-06	1.68e-06	1.72e-06
...GO:0044444	e	cytoplasmic part	535/2292	5390/33996	5.56e-10	1.8e-06	1.71e-06	1.75e-06
..GO:0044237	e	cellular metabolic process	819/2292	7473/33996	5.67e-10	1.83e-06	1.74e-06	1.78e-06
..GO:0097159	e	organic cyclic compound binding	728/2292	7309/33996	5.77e-10	1.86e-06	1.77e-06	1.82e-06
..GO:0044763	e	single-organism cellular process	454/2292	5100/33996	5.9e-10	1.91e-06	1.81e-06	1.86e-06
...GO:0043231	e	intracellular membrane-bounded organelle	523/2292	5476/33996	5.95e-10	1.92e-06	1.83e-06	1.87e-06
..GO:0071704	e	organic substance metabolic process	894/2292	8474/33996	6.22e-10	2.01e-06	1.91e-06	1.96e-06
.GO:0044464	e	cell part	1030/2292	9029/33996	6.44e-10	2.08e-06	1.98e-06	2.03e-06
...GO:0048519	e	negative regulation of biological process	77/2292	542/33996	6.56e-10	2.12e-06	2.01e-06	2.07e-06
..GO:0044238	e	primary metabolic process	861/2292	8019/33996	6.63e-10	2.14e-06	2.03e-06	2.09e-06
.GO:0005488	e	binding	1195/2292	13237/33996	6.68e-10	2.16e-06	2.05e-06	2.1e-06
..GO:0043167	e	ion binding	571/2292	6652/33996	6.71e-10	2.17e-06	2.06e-06	2.11e-06
..GO:1901363	e	heterocyclic compound binding	728/2292	7305/33996	6.74e-10	2.18e-06	2.07e-06	2.12e-06
.GO:0008152	e	metabolic process	962/2292	10760/33996	6.85e-10	2.21e-06	2.1e-06	2.15e-06
GO:0005575	e	cellular_component	1167/2292	10770/33996	6.89e-10	2.22e-06	2.11e-06	2.17e-06
.GO:0009987	e	cellular process	980/2292	9695/33996	7.06e-10	2.28e-06	2.16e-06	2.22e-06
GO:0003674	e	molecular_function	1678/2292	19988/33996	7.3e-10	2.36e-06	2.23e-06	2.3e-06
GO:0008150	e	biological_process	1433/2292	16457/33996	7.61e-10	2.46e-06	2.33e-06	2.39e-06
...GO:0046907	e	intracellular transport	82/2292	595/33996	8.35e-10	2.7e-06	2.55e-06	2.63e-06
....GO:0006796	e	phosphate-containing compound metabolic process	248/2292	2500/33996	9.53e-10	3.08e-06	2.91e-06	3e-06
...GO:0006793	e	phosphorus metabolic process	249/2292	2522/33996	1.12e-09	3.61e-06	3.42e-06	3.52e-06
......GO:0040029	e	regulation of gene expression, epigenetic	37/2292	181/33996	1.13e-09	3.65e-06	3.45e-06	3.56e-06
....GO:0051604	e	protein maturation	18/2292	49/33996	1.19e-09	3.83e-06	3.62e-06	3.73e-06
...GO:1902589	e	single-organism organelle organization	81/2292	592/33996	1.35e-09	4.36e-06	4.12e-06	4.25e-06
.....GO:0016462	e	pyrophosphatase activity	111/2292	912/33996	1.67e-09	5.39e-06	5.09e-06	5.25e-06
......GO:0017111	e	nucleoside-triphosphatase activity	108/2292	879/33996	1.97e-09	6.37e-06	6.02e-06	6.21e-06
....GO:0016818	e	hydrolase activity, acting on acid anhydrides, in phosphorus-containing anhydrides	112/2292	927/33996	2.26e-09	7.29e-06	6.89e-06	7.11e-06
....GO:0009640	e	photomorphogenesis	27/2292	109/33996	2.52e-09	8.13e-06	7.68e-06	7.92e-06
.....GO:0072528	e	pyrimidine-containing compound biosynthetic process	24/2292	89/33996	3.07e-09	9.9e-06	9.35e-06	9.65e-06
....GO:0000741	e	karyogamy	14/2292	31/33996	3.42e-09	1.11e-05	1.04e-05	1.08e-05
.....GO:0010468	e	regulation of gene expression	181/2292	1735/33996	4.05e-09	1.31e-05	1.23e-05	1.27e-05
...GO:0019222	e	regulation of metabolic process	225/2292	2271/33996	4.26e-09	1.37e-05	1.3e-05	1.34e-05
....GO:0016441	e	posttranscriptional gene silencing	17/2292	47/33996	4.51e-09	1.46e-05	1.37e-05	1.42e-05
......GO:0008380	e	RNA splicing	31/2292	142/33996	4.73e-09	1.53e-05	1.44e-05	1.49e-05
...GO:0016817	e	hydrolase activity, acting on acid anhydrides	112/2292	942/33996	4.77e-09	1.54e-05	1.45e-05	1.5e-05
.....GO:0035194	e	posttranscriptional gene silencing by RNA	16/2292	42/33996	5.34e-09	1.72e-05	1.62e-05	1.68e-05
...GO:0048284	e	organelle fusion	14/2292	32/33996	5.71e-09	1.84e-05	1.74e-05	1.8e-05
....GO:0072527	e	pyrimidine-containing compound metabolic process	25/2292	99/33996	6.34e-09	2.05e-05	1.93e-05	1.99e-05
....GO:0071310	e	cellular response to organic substance	67/2292	467/33996	6.75e-09	2.18e-05	2.05e-05	2.12e-05
.......GO:0000398	e	mRNA splicing, via spliceosome	20/2292	66/33996	6.93e-09	2.24e-05	2.11e-05	2.18e-05
...GO:0016458	e	gene silencing	33/2292	160/33996	6.94e-09	2.24e-05	2.11e-05	2.18e-05
...GO:0050794	e	regulation of cellular process	274/2292	2900/33996	7.11e-09	2.3e-05	2.16e-05	2.24e-05
.......GO:0070646	e	protein modification by small protein removal	21/2292	73/33996	8.29e-09	2.68e-05	2.52e-05	2.61e-05
..GO:0045184	e	establishment of protein localization	75/2292	552/33996	8.77e-09	2.83e-05	2.66e-05	2.76e-05
....GO:0003002	e	regionalization	28/2292	123/33996	9.77e-09	3.15e-05	2.96e-05	3.07e-05
..GO:0016491	p	oxidoreductase activity	65/2292	1778/33996	1.11e-08	3.6e-05	3.38e-05	3.51e-05
...GO:1902582	e	single-organism intracellular transport	66/2292	465/33996	1.14e-08	3.67e-05	3.44e-05	3.58e-05
.GO:0044699	e	single-organism process	657/2292	8044/33996	1.14e-08	3.69e-05	3.46e-05	3.6e-05
...GO:0005852	e	eukaryotic translation initiation factor 3 complex	2292-11-01	20/33996	1.21e-08	3.92e-05	3.68e-05	3.82e-05
.....GO:0034062	e	RNA polymerase activity	23/2292	88/33996	1.25e-08	4.03e-05	3.78e-05	3.93e-05
...GO:0015031	e	protein transport	74/2292	547/33996	1.28e-08	4.12e-05	3.86e-05	4.02e-05
....GO:0006346	e	methylation-dependent chromatin silencing	17/2292	50/33996	1.33e-08	4.31e-05	4.04e-05	4.2e-05
.....GO:0010051	e	xylem and phloem pattern formation	19/2292	62/33996	1.34e-08	4.32e-05	4.05e-05	4.21e-05
....GO:0006342	e	chromatin silencing	24/2292	97/33996	1.95e-08	6.29e-05	5.89e-05	6.13e-05
.......GO:0045814	e	negative regulation of gene expression, epigenetic	24/2292	97/33996	1.95e-08	6.29e-05	5.89e-05	6.13e-05
.....GO:0009165	e	nucleotide biosynthetic process	38/2292	209/33996	2.02e-08	6.53e-05	6.11e-05	6.36e-05
.......GO:0004386	e	helicase activity	45/2292	268/33996	2.06e-08	6.64e-05	6.21e-05	6.47e-05
...GO:0009791	e	post-embryonic development	57/2292	382/33996	2.38e-08	7.7e-05	7.2e-05	7.5e-05
.......GO:0006446	e	regulation of translational initiation	2292-10-01	17/33996	2.39e-08	7.7e-05	7.2e-05	7.51e-05
...GO:0048518	e	positive regulation of biological process	69/2292	502/33996	2.48e-08	8.01e-05	7.49e-05	7.81e-05
.GO:0050896	e	response to stimulus	381/2292	4333/33996	2.73e-08	8.83e-05	8.25e-05	8.61e-05
.......GO:0000375	e	RNA splicing, via transesterification reactions	21/2292	78/33996	3.01e-08	9.73e-05	9.09e-05	9.49e-05
........GO:0000377	e	RNA splicing, via transesterification reactions with bulged adenosine as nucleophile	21/2292	78/33996	3.01e-08	9.73e-05	9.09e-05	9.49e-05
....GO:0015931	e	nucleobase-containing compound transport	22/2292	85/33996	3.12e-08	0.000101	9.4e-05	9.82e-05
....GO:1901293	e	nucleoside phosphate biosynthetic process	38/2292	213/33996	3.42e-08	0.000111	0.000103	0.000108
....GO:0009892	e	negative regulation of metabolic process	46/2292	287/33996	4.26e-08	0.000137	0.000128	0.000134
.....GO:0010605	e	negative regulation of macromolecule metabolic process	43/2292	257/33996	4.65e-08	0.00015	0.00014	0.000146
....GO:0031047	e	gene silencing by RNA	27/2292	124/33996	4.82e-08	0.000156	0.000145	0.000152
....GO:0010087	e	phloem or xylem histogenesis	16/2292	48/33996	4.91e-08	0.000158	0.000148	0.000154
...GO:0048367	e	shoot system development	28/2292	132/33996	4.98e-08	0.000161	0.00015	0.000157
.....GO:0034968	e	histone lysine methylation	28/2292	132/33996	4.98e-08	0.000161	0.00015	0.000157
....GO:0071826	e	ribonucleoprotein complex subunit organization	13/2292	32/33996	5.92e-08	0.000191	0.000178	0.000186
.....GO:0022618	e	ribonucleoprotein complex assembly	13/2292	32/33996	5.92e-08	0.000191	0.000178	0.000186
...GO:0048731	e	system development	28/2292	134/33996	6.99e-08	0.000226	0.00021	0.00022
..GO:0051649	e	establishment of localization in cell	90/2292	744/33996	7.48e-08	0.000242	0.000225	0.000235
.....GO:0010089	e	xylem development	2292-11-01	23/33996	8.09e-08	0.000261	0.000243	0.000255
...GO:0055114	p	oxidation-reduction process	70/2292	1816/33996	8.21e-08	0.000265	0.000246	0.000258
.....GO:0009834	e	secondary cell wall biogenesis	2292-12-01	28/33996	9.42e-08	0.000304	0.000283	0.000296
...GO:0070993	e	translation preinitiation complex	2292-09-01	15/33996	9.77e-08	0.000315	0.000293	0.000308
......GO:0001731	e	formation of translation preinitiation complex	2292-09-01	15/33996	9.77e-08	0.000315	0.000293	0.000308
....GO:0016282	e	eukaryotic 43S preinitiation complex	2292-09-01	15/33996	9.77e-08	0.000315	0.000293	0.000308
....GO:0033290	e	eukaryotic 48S preinitiation complex	2292-09-01	15/33996	9.77e-08	0.000315	0.000293	0.000308
....GO:0080090	e	regulation of primary metabolic process	187/2292	1888/33996	1.08e-07	0.000349	0.000324	0.00034
......GO:0010629	e	negative regulation of gene expression	37/2292	214/33996	1.19e-07	0.000383	0.000355	0.000374
..GO:0043234	e	protein complex	139/2292	1322/33996	1.7e-07	0.000549	0.000509	0.000535
....GO:0004518	e	nuclease activity	33/2292	182/33996	1.79e-07	0.000579	0.000537	0.000565
....GO:0031323	e	regulation of cellular metabolic process	186/2292	1905/33996	2.72e-07	0.000878	0.000813	0.000855
.....GO:0009855	e	determination of bilateral symmetry	13/2292	36/33996	3.05e-07	0.000985	0.000912	0.00096
....GO:0006839	e	mitochondrial transport	19/2292	75/33996	3.84e-07	0.00124	0.00115	0.00121
.....GO:0009117	e	nucleotide metabolic process	80/2292	660/33996	3.9e-07	0.00126	0.00117	0.00123
...GO:0051128	e	regulation of cellular component organization	34/2292	197/33996	3.96e-07	0.00128	0.00118	0.00125
....GO:0009799	e	specification of symmetry	13/2292	37/33996	4.41e-07	0.00142	0.00132	0.00139
....GO:0033043	e	regulation of organelle organization	28/2292	146/33996	4.57e-07	0.00148	0.00136	0.00144
......GO:0016072	e	rRNA metabolic process	29/2292	155/33996	4.94e-07	0.0016	0.00147	0.00156
...GO:0016705	p	oxidoreductase activity, acting on paired donors, with incorporation or reduction of molecular oxygen	2292-12-01	574/33996	5.21e-07	0.00168	0.00155	0.00164
.....GO:0016071	e	mRNA metabolic process	38/2292	235/33996	5.43e-07	0.00175	0.00162	0.00171
......GO:0003743	e	translation initiation factor activity	15/2292	50/33996	6.08e-07	0.00196	0.00181	0.00191
....GO:0006753	e	nucleoside phosphate metabolic process	80/2292	667/33996	6.74e-07	0.00218	0.00201	0.00212
..GO:0048610	e	cellular process involved in reproduction	54/2292	391/33996	6.76e-07	0.00218	0.00201	0.00213
.......GO:1902679	e	negative regulation of RNA biosynthetic process	28/2292	149/33996	7.04e-07	0.00227	0.0021	0.00221
.......GO:0045892	e	negative regulation of transcription, DNA-templated	28/2292	149/33996	7.04e-07	0.00227	0.0021	0.00221
......GO:0051253	e	negative regulation of RNA metabolic process	28/2292	149/33996	7.04e-07	0.00227	0.0021	0.00221
.......GO:0006364	e	rRNA processing	28/2292	150/33996	8.1e-07	0.00262	0.00241	0.00255
....GO:0048507	e	meristem development	2292-11-01	28/33996	9.37e-07	0.00303	0.00279	0.00295
....GO:0005654	e	nucleoplasm	2292-10-01	23/33996	9.64e-07	0.00311	0.00287	0.00303
...GO:0005643	e	nuclear pore	2292-10-01	23/33996	9.64e-07	0.00311	0.00287	0.00303
..GO:0046930	e	pore complex	2292-10-01	23/33996	9.64e-07	0.00311	0.00287	0.00303
..GO:0016787	e	hydrolase activity	285/2292	3219/33996	1.25e-06	0.00404	0.00372	0.00394
.....GO:0004540	e	ribonuclease activity	19/2292	81/33996	1.37e-06	0.00444	0.00408	0.00433
.....GO:0031324	e	negative regulation of cellular metabolic process	35/2292	215/33996	1.41e-06	0.00455	0.00418	0.00443
....GO:0009889	e	regulation of biosynthetic process	167/2292	1717/33996	1.54e-06	0.00496	0.00456	0.00484
...GO:0055086	e	nucleobase-containing small molecule metabolic process	83/2292	714/33996	1.6e-06	0.00516	0.00474	0.00503
....GO:0005635	e	nuclear envelope	13/2292	41/33996	1.69e-06	0.00546	0.00502	0.00532
....GO:0009505	e	plant-type cell wall	39/2292	255/33996	1.76e-06	0.00568	0.00521	0.00554
...GO:0070887	e	cellular response to chemical stimulus	69/2292	566/33996	1.79e-06	0.00577	0.0053	0.00563
.......GO:0008033	e	tRNA processing	17/2292	68/33996	1.9e-06	0.00614	0.00563	0.00598
....GO:0019693	e	ribose phosphate metabolic process	59/2292	458/33996	1.93e-06	0.00623	0.00572	0.00608
.....GO:0009259	e	ribonucleotide metabolic process	59/2292	458/33996	1.93e-06	0.00623	0.00572	0.00608
......GO:2000112	e	regulation of cellular macromolecule biosynthetic process	161/2292	1648/33996	2.01e-06	0.00649	0.00595	0.00633
.....GO:0010556	e	regulation of macromolecule biosynthetic process	161/2292	1648/33996	2.01e-06	0.00649	0.00595	0.00633
....GO:0051130	e	positive regulation of cellular component organization	20/2292	91/33996	2.18e-06	0.00705	0.00646	0.00687
..GO:0048609	e	multicellular organismal reproductive process	21/2292	99/33996	2.26e-06	0.00729	0.00667	0.00711
....GO:0009832	e	plant-type cell wall biogenesis	15/2292	55/33996	2.33e-06	0.00753	0.00689	0.00734
......GO:0006399	e	tRNA metabolic process	28/2292	158/33996	2.37e-06	0.00765	0.007	0.00746
.....GO:0009639	e	response to red or far red light	34/2292	211/33996	2.39e-06	0.0077	0.00704	0.00751
....GO:0048523	e	negative regulation of cellular process	50/2292	366/33996	2.58e-06	0.00833	0.00762	0.00812
.....GO:0031326	e	regulation of cellular biosynthetic process	163/2292	1683/33996	2.6e-06	0.0084	0.00768	0.00819
...GO:0016772	e	transferase activity, transferring phosphorus-containing groups	183/2292	1930/33996	2.74e-06	0.00883	0.00807	0.00861
....GO:0048522	e	positive regulation of cellular process	51/2292	381/33996	2.76e-06	0.00892	0.00815	0.0087
.....GO:0030422	e	production of siRNA involved in RNA interference	17/2292	70/33996	2.93e-06	0.00945	0.00863	0.00921
.....GO:0010638	e	positive regulation of organelle organization	19/2292	85/33996	2.98e-06	0.00962	0.00878	0.00937
......GO:0045934	e	negative regulation of nucleobase-containing compound metabolic process	28/2292	161/33996	3.47e-06	0.0112	0.0102	0.0109
.........GO:0004003	e	ATP-dependent DNA helicase activity	2292-09-01	21/33996	3.96e-06	0.0128	0.0116	0.0124
......GO:0005506	p	iron ion binding	2292-11-01	506/33996	4.05e-06	0.0131	0.0119	0.0127
...GO:0019637	e	organophosphate metabolic process	105/2292	987/33996	4.16e-06	0.0134	0.0122	0.0131
.......GO:2000113	e	negative regulation of cellular macromolecule biosynthetic process	29/2292	172/33996	4.42e-06	0.0143	0.013	0.0139
......GO:0010558	e	negative regulation of macromolecule biosynthetic process	29/2292	172/33996	4.42e-06	0.0143	0.013	0.0139
....GO:0043331	e	response to dsRNA	17/2292	72/33996	4.43e-06	0.0143	0.013	0.0139
.....GO:0071359	e	cellular response to dsRNA	17/2292	72/33996	4.43e-06	0.0143	0.013	0.0139
....GO:0070918	e	production of small RNA involved in gene silencing by RNA	17/2292	72/33996	4.43e-06	0.0143	0.013	0.0139
...GO:0031050	e	dsRNA fragmentation	17/2292	72/33996	4.43e-06	0.0143	0.013	0.0139
......GO:0009260	e	ribonucleotide biosynthetic process	26/2292	147/33996	5.55e-06	0.0179	0.0163	0.0175
.....GO:0046390	e	ribose phosphate biosynthetic process	26/2292	147/33996	5.55e-06	0.0179	0.0163	0.0175
.....GO:0051172	e	negative regulation of nitrogen compound metabolic process	28/2292	165/33996	5.65e-06	0.0182	0.0166	0.0178
..GO:0008283	e	cell proliferation	18/2292	81/33996	5.88e-06	0.019	0.0172	0.0185
.....GO:0071322	e	cellular response to carbohydrate stimulus	15/2292	60/33996	7.56e-06	0.0244	0.0222	0.0238
...GO:0006413	e	translational initiation	14/2292	53/33996	7.59e-06	0.0245	0.0222	0.0239
......GO:0006400	e	tRNA modification	2292-10-01	28/33996	8.09e-06	0.0261	0.0237	0.0255
..GO:0016740	e	transferase activity	296/2292	3434/33996	8.26e-06	0.0267	0.0242	0.026
...GO:0048645	e	organ formation	19/2292	92/33996	1.02e-05	0.0328	0.0298	0.032
.....GO:0016604	e	nuclear body	2292-12-01	41/33996	1.07e-05	0.0347	0.0314	0.0338
......GO:0070647	e	protein modification by small protein conjugation or removal	41/2292	296/33996	1.15e-05	0.0373	0.0338	0.0363
......GO:0003899	e	DNA-directed RNA polymerase activity	17/2292	77/33996	1.16e-05	0.0375	0.034	0.0365
.....GO:0031048	e	chromatin silencing by small RNA	13/2292	48/33996	1.19e-05	0.0383	0.0347	0.0374
...GO:0010162	e	seed dormancy process	13/2292	48/33996	1.19e-05	0.0383	0.0347	0.0374
.....GO:0019219	e	regulation of nucleobase-containing compound metabolic process	158/2292	1667/33996	1.26e-05	0.0406	0.0368	0.0396
...GO:0009887	e	organ morphogenesis	25/2292	145/33996	1.32e-05	0.0426	0.0386	0.0415
......GO:0031327	e	negative regulation of cellular biosynthetic process	29/2292	180/33996	1.44e-05	0.0464	0.042	0.0452
....GO:0006259	e	DNA metabolic process	86/2292	791/33996	1.45e-05	0.0468	0.0423	0.0456
...GO:0048532	e	anatomical structure arrangement	14/2292	56/33996	1.51e-05	0.0488	0.0441	0.0476

## Sheet: Root DE
ST5 - GO Terms for each tissues type and go terms found between orthologs
id	enrichment	description	ratio_in_study	ratio_in_pop	p_uncorrected	p_bonferroni	p_holm	p_sidak
...GO:0005747	e	mitochondrial respiratory chain complex I	35/4047	45/33996	1.86e-11	8.06e-08	8.06e-08	7.86e-08
...GO:0000502	e	proteasome complex	26/4047	42/33996	2.37e-11	1.03e-07	1.03e-07	1e-07
....GO:0043094	e	cellular metabolic compound salvage	43/4047	72/33996	3.09e-11	1.34e-07	1.34e-07	1.3e-07
........GO:0015078	e	hydrogen ion transmembrane transporter activity	47/4047	111/33996	3.95e-11	1.71e-07	1.71e-07	1.67e-07
.....GO:1902600	e	hydrogen ion transmembrane transport	26/4047	50/33996	4.54e-11	1.97e-07	1.97e-07	1.92e-07
...GO:0009698	e	phenylpropanoid metabolic process	44/4047	116/33996	4.58e-11	1.99e-07	1.99e-07	1.94e-07
....GO:0009699	e	phenylpropanoid biosynthetic process	32/4047	77/33996	4.63e-11	2.01e-07	2.01e-07	1.96e-07
....GO:0042579	e	microbody	65/4047	179/33996	5.12e-11	2.22e-07	2.22e-07	2.17e-07
.....GO:0015405	e	P-P-bond-hydrolysis-driven transmembrane transporter activity	57/4047	174/33996	5.16e-11	2.24e-07	2.23e-07	2.18e-07
..GO:1990204	e	oxidoreductase complex	59/4047	103/33996	5.37e-11	2.33e-07	2.32e-07	2.27e-07
.........GO:0043492	e	ATPase activity, coupled to movement of substances	51/4047	150/33996	6.11e-11	2.65e-07	2.64e-07	2.58e-07
...GO:0045271	e	respiratory chain complex I	37/4047	47/33996	6.24e-11	2.71e-07	2.7e-07	2.64e-07
..GO:0030964	e	NADH dehydrogenase complex	37/4047	47/33996	6.24e-11	2.71e-07	2.7e-07	2.64e-07
.....GO:0009853	e	photorespiration	31/4047	47/33996	6.24e-11	2.71e-07	2.7e-07	2.64e-07
....GO:0015399	e	primary active transmembrane transporter activity	57/4047	175/33996	6.54e-11	2.84e-07	2.83e-07	2.77e-07
....GO:0015711	e	organic anion transport	53/4047	170/33996	6.56e-11	2.85e-07	2.84e-07	2.78e-07
..GO:0044455	e	mitochondrial membrane part	72/4047	122/33996	7.03e-11	3.05e-07	3.04e-07	2.97e-07
....GO:0042626	e	ATPase activity, coupled to transmembrane movement of substances	51/4047	146/33996	7.64e-11	3.31e-07	3.3e-07	3.23e-07
........GO:0080129	e	proteasome core complex assembly	21/4047	25/33996	7.87e-11	3.41e-07	3.4e-07	3.33e-07
.....GO:0005777	e	peroxisome	65/4047	171/33996	8.35e-11	3.62e-07	3.6e-07	3.53e-07
...GO:0016192	e	vesicle-mediated transport	104/4047	303/33996	8.37e-11	3.63e-07	3.61e-07	3.54e-07
....GO:0051788	e	response to misfolded protein	26/4047	44/33996	8.41e-11	3.65e-07	3.63e-07	3.55e-07
.......GO:0043248	e	proteasome assembly	26/4047	44/33996	8.41e-11	3.65e-07	3.63e-07	3.55e-07
......GO:0051273	e	beta-glucan metabolic process	37/4047	100/33996	8.68e-11	3.76e-07	3.74e-07	3.67e-07
.....GO:0007264	e	small GTPase mediated signal transduction	36/4047	87/33996	8.79e-11	3.81e-07	3.79e-07	3.72e-07
...GO:0044433	e	cytoplasmic vesicle part	18/4047	28/33996	8.9e-11	3.86e-07	3.84e-07	3.76e-07
....GO:0009832	e	plant-type cell wall biogenesis	26/4047	55/33996	9.3e-11	4.03e-07	4.01e-07	3.93e-07
....GO:0048193	e	Golgi vesicle transport	44/4047	114/33996	1.02e-10	4.41e-07	4.38e-07	4.3e-07
...GO:0016820	e	hydrolase activity, acting on acid anhydrides, catalyzing transmembrane movement of substances	52/4047	152/33996	1.03e-10	4.45e-07	4.42e-07	4.34e-07
....GO:0035556	e	intracellular signal transduction	82/4047	244/33996	1.03e-10	4.47e-07	4.44e-07	4.36e-07
....GO:0006575	e	cellular modified amino acid metabolic process	35/4047	79/33996	1.04e-10	4.5e-07	4.46e-07	4.38e-07
....GO:0005856	e	cytoskeleton	28/4047	59/33996	1.04e-10	4.5e-07	4.47e-07	4.39e-07
..GO:0030117	e	membrane coat	28/4047	59/33996	1.04e-10	4.5e-07	4.47e-07	4.39e-07
...GO:0009415	e	response to water	82/4047	266/33996	1.05e-10	4.55e-07	4.51e-07	4.43e-07
.....GO:0051603	e	proteolysis involved in cellular protein catabolic process	74/4047	266/33996	1.05e-10	4.55e-07	4.51e-07	4.43e-07
.....GO:0009123	e	nucleoside monophosphate metabolic process	72/4047	266/33996	1.05e-10	4.55e-07	4.51e-07	4.43e-07
.....GO:0046395	e	carboxylic acid catabolic process	53/4047	167/33996	1.06e-10	4.61e-07	4.57e-07	4.5e-07
....GO:0016054	e	organic acid catabolic process	53/4047	167/33996	1.06e-10	4.61e-07	4.57e-07	4.5e-07
....GO:0008194	e	UDP-glycosyltransferase activity	57/4047	197/33996	1.07e-10	4.65e-07	4.61e-07	4.54e-07
.....GO:0034660	p	ncRNA metabolic process	4047-03-01	315/33996	1.1e-10	4.75e-07	4.71e-07	4.63e-07
...GO:0031966	e	mitochondrial membrane	39/4047	92/33996	1.13e-10	4.91e-07	4.86e-07	4.78e-07
.....GO:0009163	e	nucleoside biosynthetic process	35/4047	92/33996	1.13e-10	4.91e-07	4.86e-07	4.78e-07
...GO:0006096	e	glycolysis	45/4047	92/33996	1.13e-10	4.91e-07	4.86e-07	4.78e-07
......GO:0042455	e	ribonucleoside biosynthetic process	35/4047	92/33996	1.13e-10	4.91e-07	4.86e-07	4.78e-07
...GO:0035966	e	response to topologically incorrect protein	35/4047	67/33996	1.13e-10	4.92e-07	4.87e-07	4.8e-07
......GO:0009199	e	ribonucleoside triphosphate metabolic process	93/4047	350/33996	1.15e-10	5.01e-07	4.95e-07	4.88e-07
...GO:0080167	e	response to karrikin	61/4047	184/33996	1.2e-10	5.21e-07	5.16e-07	5.08e-07
.....GO:0015672	e	monovalent inorganic cation transport	56/4047	184/33996	1.2e-10	5.21e-07	5.16e-07	5.08e-07
.....GO:0046686	e	response to cadmium ion	168/4047	456/33996	1.22e-10	5.28e-07	5.22e-07	5.14e-07
.......GO:0015077	e	monovalent inorganic cation transmembrane transporter activity	62/4047	192/33996	1.22e-10	5.31e-07	5.25e-07	5.18e-07
....GO:0006820	e	anion transport	85/4047	276/33996	1.24e-10	5.37e-07	5.31e-07	5.24e-07
...GO:0044429	e	mitochondrial part	106/4047	239/33996	1.25e-10	5.43e-07	5.37e-07	5.29e-07
....GO:1901658	e	glycosyl compound catabolic process	83/4047	317/33996	1.31e-10	5.68e-07	5.61e-07	5.54e-07
......GO:0022890	e	inorganic cation transmembrane transporter activity	83/4047	284/33996	1.34e-10	5.81e-07	5.74e-07	5.66e-07
.....GO:0019318	e	hexose metabolic process	76/4047	284/33996	1.34e-10	5.81e-07	5.74e-07	5.66e-07
......GO:0006152	e	purine nucleoside catabolic process	81/4047	309/33996	1.39e-10	6.02e-07	5.94e-07	5.87e-07
....GO:0034220	e	ion transmembrane transport	71/4047	254/33996	1.4e-10	6.08e-07	6e-07	5.93e-07
.....GO:0072523	e	purine-containing compound catabolic process	82/4047	310/33996	1.44e-10	6.25e-07	6.17e-07	6.09e-07
....GO:0046434	e	organophosphate catabolic process	84/4047	327/33996	1.45e-10	6.27e-07	6.19e-07	6.12e-07
....GO:1901605	e	alpha-amino acid metabolic process	91/4047	335/33996	1.45e-10	6.28e-07	6.19e-07	6.12e-07
....GO:0009737	e	response to abscisic acid	99/4047	391/33996	1.5e-10	6.51e-07	6.42e-07	6.35e-07
.....GO:0009164	e	nucleoside catabolic process	83/4047	311/33996	1.52e-10	6.61e-07	6.52e-07	6.44e-07
......GO:0042454	e	ribonucleoside catabolic process	83/4047	311/33996	1.52e-10	6.61e-07	6.52e-07	6.44e-07
....GO:0033993	e	response to lipid	113/4047	482/33996	1.55e-10	6.74e-07	6.64e-07	6.57e-07
......GO:0046128	e	purine ribonucleoside metabolic process	107/4047	392/33996	1.58e-10	6.86e-07	6.76e-07	6.68e-07
.....GO:0006260	p	DNA replication	4047-03-01	319/33996	1.64e-10	7.13e-07	7.02e-07	6.95e-07
.....GO:0046394	e	carboxylic acid biosynthetic process	132/4047	573/33996	1.65e-10	7.14e-07	7.03e-07	6.96e-07
...GO:0006970	e	response to osmotic stress	177/4047	573/33996	1.65e-10	7.14e-07	7.03e-07	6.96e-07
....GO:0016053	e	organic acid biosynthetic process	132/4047	573/33996	1.65e-10	7.14e-07	7.03e-07	6.96e-07
....GO:0006886	e	intracellular protein transport	110/4047	441/33996	1.65e-10	7.16e-07	7.04e-07	6.98e-07
......GO:0034470	p	ncRNA processing	4047-01-01	220/33996	1.66e-10	7.19e-07	7.07e-07	7.01e-07
.....GO:0042278	e	purine nucleoside metabolic process	108/4047	393/33996	1.69e-10	7.31e-07	7.19e-07	7.13e-07
......GO:0005507	e	copper ion binding	80/4047	271/33996	1.69e-10	7.34e-07	7.22e-07	7.16e-07
....GO:1901136	e	carbohydrate derivative catabolic process	92/4047	347/33996	1.72e-10	7.44e-07	7.32e-07	7.26e-07
...GO:0009414	e	response to water deprivation	79/4047	257/33996	1.74e-10	7.54e-07	7.41e-07	7.35e-07
...GO:0006811	e	ion transport	193/4047	726/33996	1.81e-10	7.85e-07	7.72e-07	7.66e-07
...GO:1902582	e	single-organism intracellular transport	118/4047	465/33996	1.87e-10	8.09e-07	7.95e-07	7.89e-07
......GO:0009161	e	ribonucleoside monophosphate metabolic process	71/4047	264/33996	1.87e-10	8.1e-07	7.96e-07	7.9e-07
..GO:0031090	e	organelle membrane	206/4047	662/33996	1.87e-10	8.1e-07	7.96e-07	7.9e-07
.GO:0040007	e	growth	86/4047	348/33996	1.89e-10	8.18e-07	8.03e-07	7.97e-07
...GO:0055086	e	nucleobase-containing small molecule metabolic process	154/4047	714/33996	1.89e-10	8.19e-07	8.04e-07	7.98e-07
..GO:0048037	e	cofactor binding	144/4047	542/33996	1.95e-10	8.47e-07	8.31e-07	8.26e-07
...GO:0044262	e	cellular carbohydrate metabolic process	104/4047	444/33996	1.97e-10	8.56e-07	8.4e-07	8.35e-07
......GO:0009146	e	purine nucleoside triphosphate catabolic process	78/4047	305/33996	1.98e-10	8.6e-07	8.44e-07	8.39e-07
.......GO:0009207	e	purine ribonucleoside triphosphate catabolic process	78/4047	305/33996	1.98e-10	8.6e-07	8.44e-07	8.39e-07
......GO:0009203	e	ribonucleoside triphosphate catabolic process	78/4047	305/33996	1.98e-10	8.6e-07	8.44e-07	8.39e-07
....GO:0005996	e	monosaccharide metabolic process	87/4047	322/33996	1.98e-10	8.6e-07	8.43e-07	8.39e-07
...GO:0050662	e	coenzyme binding	103/4047	395/33996	1.98e-10	8.61e-07	8.44e-07	8.39e-07
....GO:0005783	e	endoplasmic reticulum	114/4047	445/33996	2e-10	8.66e-07	8.49e-07	8.44e-07
....GO:0072521	e	purine-containing compound metabolic process	118/4047	445/33996	2e-10	8.66e-07	8.49e-07	8.44e-07
....GO:0005794	e	Golgi apparatus	146/4047	487/33996	2e-10	8.69e-07	8.51e-07	8.47e-07
...GO:0022804	e	active transmembrane transporter activity	104/4047	386/33996	2.02e-10	8.76e-07	8.57e-07	8.53e-07
.....GO:0009261	e	ribonucleotide catabolic process	79/4047	306/33996	2.04e-10	8.83e-07	8.65e-07	8.61e-07
.....GO:0009166	e	nucleotide catabolic process	79/4047	306/33996	2.04e-10	8.83e-07	8.65e-07	8.61e-07
.....GO:0009143	e	nucleoside triphosphate catabolic process	78/4047	306/33996	2.04e-10	8.83e-07	8.65e-07	8.61e-07
......GO:0009154	e	purine ribonucleotide catabolic process	79/4047	306/33996	2.04e-10	8.83e-07	8.65e-07	8.61e-07
......GO:0006195	e	purine nucleotide catabolic process	79/4047	306/33996	2.04e-10	8.83e-07	8.65e-07	8.61e-07
.....GO:0009119	e	ribonucleoside metabolic process	117/4047	415/33996	2.06e-10	8.93e-07	8.73e-07	8.71e-07
.....GO:0006163	e	purine nucleotide metabolic process	105/4047	415/33996	2.06e-10	8.93e-07	8.73e-07	8.71e-07
.....GO:0008324	e	cation transmembrane transporter activity	111/4047	387/33996	2.08e-10	9.02e-07	8.81e-07	8.79e-07
....GO:0044282	e	small molecule catabolic process	55/4047	183/33996	2.08e-10	9.03e-07	8.82e-07	8.8e-07
...GO:0044437	e	vacuolar part	144/4047	416/33996	2.1e-10	9.1e-07	8.89e-07	8.87e-07
....GO:0015075	e	ion transmembrane transporter activity	148/4047	556/33996	2.11e-10	9.13e-07	8.92e-07	8.9e-07
..GO:0030312	e	external encapsulating structure	159/4047	665/33996	2.12e-10	9.18e-07	8.97e-07	8.95e-07
...GO:0005618	e	cell wall	159/4047	665/33996	2.12e-10	9.18e-07	8.97e-07	8.95e-07
....GO:1901292	e	nucleoside phosphate catabolic process	79/4047	307/33996	2.13e-10	9.24e-07	9.01e-07	9.01e-07
....GO:1901361	e	organic cyclic compound catabolic process	115/4047	467/33996	2.14e-10	9.28e-07	9.05e-07	9.04e-07
...GO:0005774	e	vacuolar membrane	143/4047	407/33996	2.18e-10	9.46e-07	9.23e-07	9.23e-07
....GO:0006812	e	cation transport	126/4047	501/33996	2.24e-10	9.7e-07	9.45e-07	9.45e-07
...GO:1901657	e	glycosyl compound metabolic process	130/4047	501/33996	2.24e-10	9.7e-07	9.45e-07	9.45e-07
....GO:0019693	e	ribose phosphate metabolic process	110/4047	458/33996	2.26e-10	9.82e-07	9.57e-07	9.57e-07
.....GO:0009259	e	ribonucleotide metabolic process	110/4047	458/33996	2.26e-10	9.82e-07	9.57e-07	9.57e-07
....GO:1901565	e	organonitrogen compound catabolic process	125/4047	458/33996	2.26e-10	9.82e-07	9.57e-07	9.57e-07
.......GO:0046130	e	purine ribonucleoside catabolic process	80/4047	308/33996	2.27e-10	9.83e-07	9.57e-07	9.58e-07
...GO:0005737	e	cytoplasm	207/4047	817/33996	2.28e-10	9.87e-07	9.61e-07	9.62e-07
...GO:0019748	e	secondary metabolic process	64/4047	230/33996	2.29e-10	9.92e-07	9.65e-07	9.67e-07
.....GO:0005525	e	GTP binding	63/4047	230/33996	2.29e-10	9.92e-07	9.65e-07	9.67e-07
.....GO:0019001	e	guanyl nucleotide binding	63/4047	230/33996	2.29e-10	9.92e-07	9.65e-07	9.67e-07
.....GO:0032561	e	guanyl ribonucleotide binding	63/4047	230/33996	2.29e-10	9.92e-07	9.65e-07	9.67e-07
....GO:0044283	e	small molecule biosynthetic process	165/4047	721/33996	2.31e-10	1e-06	9.75e-07	9.77e-07
..GO:0009719	e	response to endogenous stimulus	215/4047	937/33996	2.31e-10	1e-06	9.76e-07	9.78e-07
....GO:0019439	e	aromatic compound catabolic process	111/4047	459/33996	2.32e-10	1.01e-06	9.78e-07	9.8e-07
......GO:0009144	e	purine nucleoside triphosphate metabolic process	91/4047	343/33996	2.34e-10	1.02e-06	9.87e-07	9.9e-07
.......GO:0009205	e	purine ribonucleoside triphosphate metabolic process	91/4047	343/33996	2.34e-10	1.02e-06	9.87e-07	9.9e-07
...GO:0022891	e	substrate-specific transmembrane transporter activity	178/4047	668/33996	2.37e-10	1.03e-06	9.97e-07	1e-06
...GO:0015031	e	protein transport	154/4047	547/33996	2.38e-10	1.03e-06	1e-06	1.01e-06
....GO:0010038	e	response to metal ion	189/4047	559/33996	2.38e-10	1.03e-06	1e-06	1.01e-06
......GO:0032787	e	monocarboxylic acid metabolic process	126/4047	583/33996	2.39e-10	1.03e-06	1e-06	1.01e-06
...GO:0046907	e	intracellular transport	161/4047	595/33996	2.39e-10	1.04e-06	1e-06	1.01e-06
...GO:1902494	e	catalytic complex	107/4047	419/33996	2.4e-10	1.04e-06	1.01e-06	1.01e-06
....GO:0009116	e	nucleoside metabolic process	120/4047	428/33996	2.41e-10	1.04e-06	1.01e-06	1.02e-06
..GO:0022892	e	substrate-specific transporter activity	200/4047	736/33996	2.44e-10	1.06e-06	1.02e-06	1.03e-06
......GO:0009150	e	purine ribonucleotide metabolic process	101/4047	399/33996	2.45e-10	1.06e-06	1.03e-06	1.04e-06
....GO:0006259	p	DNA metabolic process	26/4047	791/33996	2.45e-10	1.06e-06	1.03e-06	1.04e-06
.GO:0051704	e	multi-organism process	176/4047	793/33996	2.53e-10	1.1e-06	1.06e-06	1.07e-06
....GO:0005773	e	vacuole	220/4047	659/33996	2.55e-10	1.11e-06	1.07e-06	1.08e-06
...GO:0007165	e	signal transduction	187/4047	780/33996	2.61e-10	1.13e-06	1.09e-06	1.1e-06
.....GO:0009141	e	nucleoside triphosphate metabolic process	93/4047	354/33996	2.67e-10	1.16e-06	1.12e-06	1.13e-06
...GO:0044712	e	single-organism catabolic process	236/4047	881/33996	2.67e-10	1.16e-06	1.12e-06	1.13e-06
...GO:0009725	e	response to hormone	202/4047	881/33996	2.67e-10	1.16e-06	1.12e-06	1.13e-06
...GO:0010035	e	response to inorganic substance	293/4047	944/33996	2.71e-10	1.17e-06	1.14e-06	1.14e-06
....GO:0005739	e	mitochondrion	227/4047	754/33996	2.76e-10	1.2e-06	1.16e-06	1.17e-06
...GO:0006520	e	cellular amino acid metabolic process	136/4047	540/33996	2.76e-10	1.2e-06	1.16e-06	1.17e-06
...GO:1901135	e	carbohydrate derivative metabolic process	172/4047	824/33996	2.8e-10	1.22e-06	1.18e-06	1.19e-06
....GO:0009651	e	response to salt stress	165/4047	529/33996	2.81e-10	1.22e-06	1.18e-06	1.19e-06
..GO:0009607	e	response to biotic stimulus	182/4047	769/33996	2.81e-10	1.22e-06	1.18e-06	1.19e-06
...GO:0043207	e	response to external biotic stimulus	170/4047	741/33996	2.83e-10	1.23e-06	1.19e-06	1.2e-06
..GO:0045184	e	establishment of protein localization	155/4047	552/33996	2.84e-10	1.23e-06	1.19e-06	1.2e-06
...GO:0071702	e	organic substance transport	263/4047	994/33996	2.89e-10	1.25e-06	1.21e-06	1.22e-06
....GO:0097305	e	response to alcohol	106/4047	443/33996	2.9e-10	1.26e-06	1.21e-06	1.22e-06
..GO:0009605	e	response to external stimulus	235/4047	1010/33996	2.91e-10	1.26e-06	1.22e-06	1.23e-06
...GO:1901700	e	response to oxygen-containing compound	276/4047	1181/33996	2.94e-10	1.28e-06	1.23e-06	1.24e-06
..GO:0048046	e	apoplast	88/4047	374/33996	2.97e-10	1.29e-06	1.24e-06	1.26e-06
....GO:0046700	e	heterocycle catabolic process	99/4047	433/33996	2.98e-10	1.29e-06	1.25e-06	1.26e-06
..GO:0016049	e	cell growth	76/4047	303/33996	3e-10	1.3e-06	1.25e-06	1.27e-06
..GO:0051649	e	establishment of localization in cell	175/4047	744/33996	3.02e-10	1.31e-06	1.26e-06	1.28e-06
...GO:0009506	e	plasmodesma	163/4047	578/33996	3.08e-10	1.34e-06	1.29e-06	1.3e-06
.GO:0005215	e	transporter activity	270/4047	1096/33996	3.1e-10	1.34e-06	1.3e-06	1.31e-06
...GO:0006979	e	response to oxidative stress	109/4047	487/33996	3.11e-10	1.35e-06	1.3e-06	1.32e-06
..GO:0051707	e	response to other organism	163/4047	718/33996	3.12e-10	1.35e-06	1.3e-06	1.32e-06
..GO:0016021	e	integral component of membrane	336/4047	1591/33996	3.15e-10	1.37e-06	1.32e-06	1.33e-06
..GO:0009056	e	catabolic process	323/4047	1313/33996	3.16e-10	1.37e-06	1.32e-06	1.34e-06
..GO:0005911	e	cell-cell junction	163/4047	579/33996	3.18e-10	1.38e-06	1.33e-06	1.34e-06
.GO:0030054	e	cell junction	163/4047	579/33996	3.18e-10	1.38e-06	1.33e-06	1.34e-06
....GO:0005829	e	cytosol	365/4047	1168/33996	3.19e-10	1.38e-06	1.33e-06	1.35e-06
....GO:0044270	e	cellular nitrogen compound catabolic process	99/4047	434/33996	3.21e-10	1.39e-06	1.34e-06	1.36e-06
.....GO:0019752	e	carboxylic acid metabolic process	259/4047	1099/33996	3.24e-10	1.41e-06	1.35e-06	1.37e-06
...GO:0006952	e	defense response	160/4047	803/33996	3.27e-10	1.42e-06	1.37e-06	1.38e-06
...GO:1901575	e	organic substance catabolic process	308/4047	1224/33996	3.32e-10	1.44e-06	1.38e-06	1.4e-06
....GO:1901566	e	organonitrogen compound biosynthetic process	141/4047	668/33996	3.38e-10	1.47e-06	1.41e-06	1.43e-06
....GO:0016070	p	RNA metabolic process	84/4047	1453/33996	3.39e-10	1.47e-06	1.41e-06	1.43e-06
.GO:0032991	e	macromolecular complex	338/4047	1839/33996	3.4e-10	1.47e-06	1.41e-06	1.44e-06
...GO:0019637	e	organophosphate metabolic process	193/4047	987/33996	3.43e-10	1.49e-06	1.43e-06	1.45e-06
..GO:0051716	e	cellular response to stimulus	283/4047	1495/33996	3.47e-10	1.5e-06	1.44e-06	1.47e-06
...GO:0044723	e	single-organism carbohydrate metabolic process	192/4047	777/33996	3.48e-10	1.51e-06	1.45e-06	1.47e-06
...GO:0009991	e	response to extracellular stimulus	49/4047	162/33996	3.54e-10	1.54e-06	1.47e-06	1.5e-06
...GO:0044248	e	cellular catabolic process	247/4047	989/33996	3.58e-10	1.55e-06	1.49e-06	1.51e-06
...GO:0055085	e	transmembrane transport	204/4047	836/33996	3.62e-10	1.57e-06	1.51e-06	1.53e-06
..GO:0022857	e	transmembrane transporter activity	212/4047	836/33996	3.62e-10	1.57e-06	1.51e-06	1.53e-06
..GO:0043234	e	protein complex	284/4047	1322/33996	3.63e-10	1.57e-06	1.51e-06	1.53e-06
..GO:0016491	e	oxidoreductase activity	356/4047	1778/33996	3.7e-10	1.61e-06	1.54e-06	1.56e-06
...GO:0010033	e	response to organic substance	290/4047	1268/33996	3.77e-10	1.63e-06	1.57e-06	1.59e-06
.....GO:0006396	p	RNA processing	22/4047	548/33996	3.83e-10	1.66e-06	1.59e-06	1.62e-06
....GO:0043436	e	oxoacid metabolic process	262/4047	1109/33996	3.84e-10	1.67e-06	1.6e-06	1.62e-06
...GO:0006082	e	organic acid metabolic process	262/4047	1110/33996	3.9e-10	1.69e-06	1.62e-06	1.65e-06
.GO:0005576	e	extracellular region	123/4047	583/33996	3.92e-10	1.7e-06	1.63e-06	1.66e-06
..GO:0009628	e	response to abiotic stimulus	391/4047	1762/33996	3.93e-10	1.71e-06	1.63e-06	1.66e-06
.GO:0044425	e	membrane part	493/4047	2069/33996	3.98e-10	1.73e-06	1.65e-06	1.68e-06
...GO:0044711	e	single-organism biosynthetic process	347/4047	1695/33996	3.99e-10	1.73e-06	1.66e-06	1.69e-06
....GO:0034655	e	nucleobase-containing compound catabolic process	89/4047	379/33996	4.03e-10	1.75e-06	1.67e-06	1.7e-06
....GO:0015992	e	proton transport	29/4047	70/33996	4.06e-10	1.76e-06	1.68e-06	1.72e-06
...GO:0006818	e	hydrogen transport	29/4047	70/33996	4.06e-10	1.76e-06	1.68e-06	1.72e-06
.......GO:0006511	e	ubiquitin-dependent protein catabolic process	62/4047	229/33996	4.11e-10	1.78e-06	1.7e-06	1.74e-06
...GO:0005975	e	carbohydrate metabolic process	289/4047	1219/33996	4.11e-10	1.78e-06	1.7e-06	1.74e-06
..GO:0006810	e	transport	568/4047	2331/33996	4.17e-10	1.81e-06	1.73e-06	1.76e-06
...GO:0006793	e	phosphorus metabolic process	439/4047	2522/33996	4.18e-10	1.81e-06	1.73e-06	1.77e-06
..GO:0044765	e	single-organism transport	443/4047	1861/33996	4.33e-10	1.88e-06	1.79e-06	1.83e-06
...GO:0044281	e	small molecule metabolic process	449/4047	1957/33996	4.34e-10	1.88e-06	1.8e-06	1.84e-06
...GO:0055114	e	oxidation-reduction process	343/4047	1816/33996	4.35e-10	1.89e-06	1.8e-06	1.84e-06
....GO:0006796	e	phosphate-containing compound metabolic process	430/4047	2500/33996	4.35e-10	1.89e-06	1.8e-06	1.84e-06
.GO:0051234	e	establishment of localization	569/4047	2392/33996	4.43e-10	1.92e-06	1.83e-06	1.87e-06
...GO:1901564	e	organonitrogen compound metabolic process	325/4047	1435/33996	4.53e-10	1.96e-06	1.87e-06	1.91e-06
..GO:0006950	e	response to stress	566/4047	2654/33996	4.76e-10	2.07e-06	1.97e-06	2.01e-06
....GO:0017076	e	purine nucleotide binding	508/4047	2987/33996	4.8e-10	2.08e-06	1.98e-06	2.03e-06
....GO:0090304	p	nucleic acid metabolic process	108/4047	2166/33996	4.83e-10	2.09e-06	2e-06	2.04e-06
..GO:0042221	e	response to chemical	512/4047	2017/33996	4.86e-10	2.11e-06	2.01e-06	2.05e-06
..GO:0044446	e	intracellular organelle part	508/4047	2868/33996	4.96e-10	2.15e-06	2.05e-06	2.1e-06
..GO:0016787	e	hydrolase activity	526/4047	3219/33996	4.99e-10	2.17e-06	2.06e-06	2.11e-06
....GO:0032549	e	ribonucleoside binding	498/4047	2965/33996	5.1e-10	2.21e-06	2.1e-06	2.16e-06
...GO:0001882	e	nucleoside binding	498/4047	2966/33996	5.11e-10	2.22e-06	2.11e-06	2.16e-06
.GO:0044422	e	organelle part	510/4047	2874/33996	5.18e-10	2.25e-06	2.14e-06	2.19e-06
..GO:0097367	e	carbohydrate derivative binding	516/4047	3032/33996	5.23e-10	2.27e-06	2.16e-06	2.21e-06
.....GO:0043632	e	modification-dependent macromolecule catabolic process	62/4047	231/33996	5.24e-10	2.27e-06	2.16e-06	2.21e-06
......GO:0019941	e	modification-dependent protein catabolic process	62/4047	231/33996	5.24e-10	2.27e-06	2.16e-06	2.21e-06
..GO:0005886	e	plasma membrane	648/4047	2126/33996	5.29e-10	2.3e-06	2.18e-06	2.24e-06
.....GO:0030554	e	adenyl nucleotide binding	445/4047	2761/33996	5.39e-10	2.34e-06	2.22e-06	2.28e-06
....GO:0001883	e	purine nucleoside binding	498/4047	2943/33996	5.42e-10	2.35e-06	2.24e-06	2.29e-06
.....GO:0032550	e	purine ribonucleoside binding	498/4047	2943/33996	5.42e-10	2.35e-06	2.24e-06	2.29e-06
....GO:0032555	e	purine ribonucleotide binding	498/4047	2944/33996	5.43e-10	2.35e-06	2.24e-06	2.29e-06
...GO:0043168	e	anion binding	608/4047	3404/33996	5.5e-10	2.38e-06	2.26e-06	2.32e-06
...GO:0000166	e	nucleotide binding	611/4047	3655/33996	5.61e-10	2.43e-06	2.31e-06	2.37e-06
...GO:1901265	e	nucleoside phosphate binding	611/4047	3655/33996	5.61e-10	2.43e-06	2.31e-06	2.37e-06
....GO:0035639	e	purine ribonucleoside triphosphate binding	443/4047	2623/33996	5.72e-10	2.48e-06	2.35e-06	2.42e-06
..GO:0045275	e	respiratory chain complex III	4047-12-01	14/33996	5.76e-10	2.5e-06	2.37e-06	2.44e-06
...GO:0005750	e	mitochondrial respiratory chain complex III	4047-12-01	14/33996	5.76e-10	2.5e-06	2.37e-06	2.44e-06
..GO:0044710	e	single-organism metabolic process	982/4047	5018/33996	5.88e-10	2.55e-06	2.42e-06	2.49e-06
.....GO:0009117	e	nucleotide metabolic process	135/4047	660/33996	5.88e-10	2.55e-06	2.42e-06	2.49e-06
...GO:0003676	p	nucleic acid binding	245/4047	3630/33996	5.89e-10	2.55e-06	2.42e-06	2.49e-06
.......GO:0030243	e	cellulose metabolic process	33/4047	88/33996	5.92e-10	2.57e-06	2.43e-06	2.5e-06
....GO:0044242	e	cellular lipid catabolic process	37/4047	106/33996	5.96e-10	2.58e-06	2.45e-06	2.52e-06
...GO:0032553	e	ribonucleotide binding	511/4047	2992/33996	5.97e-10	2.59e-06	2.45e-06	2.52e-06
....GO:0009536	e	plastid	314/4047	1871/33996	6.02e-10	2.61e-06	2.47e-06	2.55e-06
.....GO:0032559	e	adenyl ribonucleotide binding	435/4047	2719/33996	6.05e-10	2.62e-06	2.48e-06	2.56e-06
..GO:0009058	e	biosynthetic process	517/4047	3291/33996	6.17e-10	2.67e-06	2.53e-06	2.61e-06
.GO:0050896	e	response to stimulus	947/4047	4333/33996	6.18e-10	2.68e-06	2.53e-06	2.61e-06
...GO:0043231	e	intracellular membrane-bounded organelle	1063/4047	5476/33996	6.37e-10	2.76e-06	2.61e-06	2.69e-06
..GO:0016740	e	transferase activity	542/4047	3434/33996	6.37e-10	2.76e-06	2.61e-06	2.69e-06
..GO:0043227	e	membrane-bounded organelle	1064/4047	5478/33996	6.41e-10	2.78e-06	2.63e-06	2.71e-06
..GO:0036094	e	small molecule binding	629/4047	3758/33996	6.42e-10	2.78e-06	2.63e-06	2.71e-06
...GO:0043169	e	cation binding	555/4047	3613/33996	6.49e-10	2.82e-06	2.66e-06	2.74e-06
..GO:0044763	e	single-organism cellular process	1037/4047	5100/33996	6.61e-10	2.86e-06	2.71e-06	2.79e-06
...GO:0044444	e	cytoplasmic part	1249/4047	5390/33996	6.64e-10	2.88e-06	2.72e-06	2.81e-06
......GO:0019829	e	cation-transporting ATPase activity	32/4047	84/33996	6.72e-10	2.92e-06	2.75e-06	2.84e-06
..GO:0043167	e	ion binding	1071/4047	6652/33996	6.83e-10	2.96e-06	2.8e-06	2.89e-06
.GO:0016020	e	membrane	1028/4047	4324/33996	6.96e-10	3.02e-06	2.85e-06	2.94e-06
..GO:0044424	e	intracellular part	1512/4047	7721/33996	7.2e-10	3.12e-06	2.95e-06	3.04e-06
..GO:0043229	e	intracellular organelle	1124/4047	5884/33996	7.25e-10	3.15e-06	2.97e-06	3.07e-06
.GO:0043226	e	organelle	1124/4047	5887/33996	7.32e-10	3.17e-06	2.99e-06	3.09e-06
....GO:0006753	e	nucleoside phosphate metabolic process	135/4047	667/33996	7.43e-10	3.22e-06	3.04e-06	3.14e-06
...GO:0044249	e	cellular biosynthetic process	469/4047	3007/33996	7.88e-10	3.42e-06	3.22e-06	3.33e-06
.GO:0009987	e	cellular process	1652/4047	9695/33996	8.06e-10	3.5e-06	3.3e-06	3.41e-06
.......GO:0046034	e	ATP metabolic process	61/4047	228/33996	8.14e-10	3.53e-06	3.32e-06	3.44e-06
..GO:0071704	e	organic substance metabolic process	1350/4047	8474/33996	8.17e-10	3.54e-06	3.34e-06	3.45e-06
..GO:0044238	e	primary metabolic process	1238/4047	8019/33996	8.27e-10	3.59e-06	3.38e-06	3.5e-06
.GO:0003824	e	catalytic activity	1609/4047	9526/33996	8.29e-10	3.6e-06	3.39e-06	3.51e-06
......GO:0051274	e	beta-glucan biosynthetic process	33/4047	89/33996	8.33e-10	3.61e-06	3.4e-06	3.52e-06
.GO:0044699	e	single-organism process	1547/4047	8044/33996	8.62e-10	3.74e-06	3.52e-06	3.65e-06
..GO:0044237	e	cellular metabolic process	1213/4047	7473/33996	8.65e-10	3.75e-06	3.53e-06	3.66e-06
....GO:0031667	e	response to nutrient levels	42/4047	131/33996	8.74e-10	3.79e-06	3.57e-06	3.7e-06
.GO:0044464	e	cell part	1834/4047	9029/33996	8.84e-10	3.83e-06	3.6e-06	3.74e-06
....GO:0046872	e	metal ion binding	544/4047	3571/33996	8.84e-10	3.84e-06	3.61e-06	3.74e-06
GO:0003674	e	molecular_function	2902/4047	19988/33996	8.88e-10	3.85e-06	3.62e-06	3.75e-06
.GO:0008152	e	metabolic process	1708/4047	10760/33996	9.03e-10	3.92e-06	3.68e-06	3.82e-06
GO:0005575	e	cellular_component	2113/4047	10770/33996	9.13e-10	3.96e-06	3.72e-06	3.86e-06
GO:0008150	e	biological_process	2678/4047	16457/33996	9.39e-10	4.07e-06	3.83e-06	3.97e-06
.GO:0005488	e	binding	1788/4047	13237/33996	9.52e-10	4.13e-06	3.88e-06	4.02e-06
.....GO:0042625	e	ATPase activity, coupled to transmembrane movement of ions	32/4047	85/33996	9.55e-10	4.14e-06	3.89e-06	4.04e-06
......GO:0072329	e	monocarboxylic acid catabolic process	32/4047	85/33996	9.55e-10	4.14e-06	3.89e-06	4.04e-06
......GO:0006006	e	glucose metabolic process	64/4047	245/33996	9.58e-10	4.16e-06	3.9e-06	4.05e-06
...GO:0009409	e	response to cold	82/4047	347/33996	9.61e-10	4.17e-06	3.91e-06	4.06e-06
...GO:0048364	e	root development	51/4047	177/33996	1.22e-09	5.27e-06	4.94e-06	5.14e-06
...GO:1902495	e	transmembrane transporter complex	13/4047	17/33996	1.41e-09	6.14e-06	5.75e-06	5.98e-06
.....GO:0006555	e	methionine metabolic process	22/4047	46/33996	1.95e-09	8.47e-06	7.94e-06	8.26e-06
...GO:0030120	e	vesicle coat	16/4047	26/33996	2.58e-09	1.12e-05	1.05e-05	1.09e-05
.......GO:0006007	e	glucose catabolic process	58/4047	218/33996	2.65e-09	1.15e-05	1.08e-05	1.12e-05
......GO:0019320	e	hexose catabolic process	58/4047	218/33996	2.65e-09	1.15e-05	1.08e-05	1.12e-05
.....GO:0046365	e	monosaccharide catabolic process	58/4047	218/33996	2.65e-09	1.15e-05	1.08e-05	1.12e-05
.....GO:0005524	e	ATP binding	380/4047	2398/33996	2.95e-09	1.28e-05	1.2e-05	1.25e-05
....GO:0044724	e	single-organism carbohydrate catabolic process	61/4047	235/33996	3.07e-09	1.33e-05	1.25e-05	1.3e-05
....GO:0016042	e	lipid catabolic process	41/4047	131/33996	3.08e-09	1.34e-05	1.25e-05	1.3e-05
..GO:0044767	e	single-organism developmental process	305/4047	1855/33996	3.25e-09	1.41e-05	1.32e-05	1.37e-05
.......GO:0009167	e	purine ribonucleoside monophosphate metabolic process	64/4047	252/33996	3.35e-09	1.45e-05	1.36e-05	1.42e-05
......GO:0009126	e	purine nucleoside monophosphate metabolic process	64/4047	252/33996	3.35e-09	1.45e-05	1.36e-05	1.42e-05
...GO:0006099	e	tricarboxylic acid cycle	18/4047	33/33996	3.89e-09	1.69e-05	1.58e-05	1.64e-05
.....GO:0030001	e	metal ion transport	78/4047	334/33996	4.18e-09	1.81e-05	1.69e-05	1.77e-05
.GO:0032502	e	developmental process	326/4047	2012/33996	4.28e-09	1.86e-05	1.73e-05	1.81e-05
......GO:0015988	e	energy coupled proton transmembrane transport, against electrochemical gradient	17/4047	30/33996	4.82e-09	2.09e-05	1.95e-05	2.04e-05
.......GO:0015991	e	ATP hydrolysis coupled proton transport	17/4047	30/33996	4.82e-09	2.09e-05	1.95e-05	2.04e-05
.....GO:0009451	p	RNA modification	4047-02-01	201/33996	5.09e-09	2.21e-05	2.06e-05	2.15e-05
....GO:0042578	e	phosphoric ester hydrolase activity	69/4047	283/33996	5.17e-09	2.24e-05	2.09e-05	2.18e-05
.......GO:0030244	e	cellulose biosynthetic process	29/4047	77/33996	5.7e-09	2.47e-05	2.31e-05	2.41e-05
...GO:0006869	e	lipid transport	44/4047	149/33996	6.22e-09	2.7e-05	2.52e-05	2.63e-05
...GO:0015849	e	organic acid transport	41/4047	134/33996	6.47e-09	2.8e-05	2.62e-05	2.73e-05
....GO:0046942	e	carboxylic acid transport	41/4047	134/33996	6.47e-09	2.8e-05	2.62e-05	2.73e-05
.....GO:0009062	e	fatty acid catabolic process	30/4047	82/33996	6.94e-09	3.01e-05	2.8e-05	2.93e-05
...GO:0042594	e	response to starvation	37/4047	115/33996	7.71e-09	3.35e-05	3.12e-05	3.26e-05
...GO:0070887	e	cellular response to chemical stimulus	115/4047	566/33996	8.76e-09	3.8e-05	3.54e-05	3.7e-05
.......GO:0046129	e	purine ribonucleoside biosynthetic process	28/4047	74/33996	9.2e-09	3.99e-05	3.72e-05	3.89e-05
......GO:0042451	e	purine nucleoside biosynthetic process	28/4047	74/33996	9.2e-09	3.99e-05	3.72e-05	3.89e-05
.....GO:0009108	e	coenzyme biosynthetic process	38/4047	121/33996	1.03e-08	4.47e-05	4.16e-05	4.36e-05
....GO:0016301	e	kinase activity	256/4047	1527/33996	1.06e-08	4.59e-05	4.28e-05	4.48e-05
......GO:0006635	e	fatty acid beta-oxidation	26/4047	66/33996	1.15e-08	4.99e-05	4.65e-05	4.87e-05
.....GO:0009834	e	secondary cell wall biogenesis	16/4047	28/33996	1.17e-08	5.07e-05	4.72e-05	4.94e-05
...GO:0016614	e	oxidoreductase activity, acting on CH-OH group of donors	57/4047	220/33996	1.21e-08	5.25e-05	4.89e-05	5.12e-05
....GO:0032870	e	cellular response to hormone stimulus	72/4047	308/33996	1.5e-08	6.5e-05	6.04e-05	6.33e-05
....GO:0016616	e	oxidoreductase activity, acting on the CH-OH group of donors, NAD or NADP as acceptor	51/4047	190/33996	1.55e-08	6.71e-05	6.24e-05	6.54e-05
...GO:0031668	e	cellular response to extracellular stimulus	44/4047	152/33996	1.62e-08	7.04e-05	6.55e-05	6.87e-05
....GO:0016052	e	carbohydrate catabolic process	65/4047	267/33996	1.82e-08	7.9e-05	7.34e-05	7.7e-05
...GO:0071496	e	cellular response to external stimulus	44/4047	153/33996	1.87e-08	8.11e-05	7.53e-05	7.9e-05
......GO:0050897	e	cobalt ion binding	22/4047	51/33996	2.13e-08	9.22e-05	8.56e-05	8.99e-05
..GO:0044459	e	plasma membrane part	43/4047	148/33996	2.25e-08	9.76e-05	9.07e-05	9.52e-05
..GO:0033178	e	proton-transporting two-sector ATPase complex, catalytic domain	15/4047	26/33996	2.83e-08	0.000123	0.000114	0.00012
......GO:0009086	e	methionine biosynthetic process	19/4047	40/33996	2.85e-08	0.000123	0.000115	0.00012
....GO:0009808	e	lignin metabolic process	24/4047	60/33996	2.94e-08	0.000127	0.000118	0.000124
...GO:0071495	e	cellular response to endogenous stimulus	72/4047	313/33996	3.24e-08	0.00014	0.00013	0.000137
....GO:0042537	e	benzene-containing compound metabolic process	22/4047	52/33996	3.27e-08	0.000142	0.000132	0.000138
....GO:0008652	e	cellular amino acid biosynthetic process	69/4047	295/33996	3.36e-08	0.000146	0.000135	0.000142
.....GO:0019395	e	fatty acid oxidation	26/4047	69/33996	3.41e-08	0.000148	0.000137	0.000144
....GO:0009057	e	macromolecule catabolic process	88/4047	411/33996	3.71e-08	0.000161	0.000149	0.000157
...GO:0009266	e	response to temperature stimulus	108/4047	536/33996	3.83e-08	0.000166	0.000154	0.000162
....GO:0034440	e	lipid oxidation	27/4047	74/33996	4.14e-08	0.00018	0.000166	0.000175
....GO:0080170	e	hydrogen peroxide transmembrane transport	4047-09-01	10/33996	4.25e-08	0.000185	0.000171	0.00018
...GO:0005753	e	mitochondrial proton-transporting ATP synthase complex	4047-09-01	10/33996	4.25e-08	0.000185	0.000171	0.00018
...GO:0045259	e	proton-transporting ATP synthase complex	4047-09-01	10/33996	4.25e-08	0.000185	0.000171	0.00018
...GO:1901576	e	organic substance biosynthetic process	462/4047	3068/33996	4.39e-08	0.00019	0.000176	0.000186
....GO:0031669	e	cellular response to nutrient levels	37/4047	122/33996	4.48e-08	0.000194	0.00018	0.000189
....GO:1901701	e	cellular response to oxygen-containing compound	74/4047	328/33996	4.54e-08	0.000197	0.000182	0.000192
.....GO:0043067	e	regulation of programmed cell death	28/4047	79/33996	4.84e-08	0.00021	0.000194	0.000204
....GO:0016773	e	phosphotransferase activity, alcohol group as acceptor	246/4047	1482/33996	5.56e-08	0.000241	0.000223	0.000235
....GO:0009269	e	response to desiccation	15/4047	27/33996	5.66e-08	0.000246	0.000227	0.000239
...GO:0006790	e	sulfur compound metabolic process	63/4047	265/33996	5.88e-08	0.000255	0.000235	0.000248
...GO:0043414	p	macromolecule methylation	4047-07-01	268/33996	6.35e-08	0.000275	0.000254	0.000268
.......GO:0004386	p	helicase activity	4047-07-01	268/33996	6.35e-08	0.000275	0.000254	0.000268
....GO:0010941	e	regulation of cell death	29/4047	85/33996	7.36e-08	0.000319	0.000295	0.000311
.....GO:0015020	e	glucuronosyltransferase activity	4047-12-01	18/33996	7.4e-08	0.000321	0.000296	0.000313
...GO:0007154	e	cell communication	52/4047	202/33996	7.45e-08	0.000323	0.000298	0.000315
...GO:0071705	e	nitrogen compound transport	64/4047	273/33996	8.79e-08	0.000381	0.000352	0.000371
..GO:0048589	e	developmental growth	63/4047	268/33996	1.09e-07	0.000473	0.000437	0.000461
.....GO:1901607	e	alpha-amino acid biosynthetic process	55/4047	223/33996	1.14e-07	0.000496	0.000458	0.000484
....GO:0009267	e	cellular response to starvation	34/4047	111/33996	1.19e-07	0.000514	0.000474	0.000501
...GO:0060560	e	developmental growth involved in morphogenesis	60/4047	251/33996	1.19e-07	0.000516	0.000476	0.000503
...GO:0016769	e	transferase activity, transferring nitrogenous groups	19/4047	43/33996	1.22e-07	0.000527	0.000486	0.000514
....GO:0008483	e	transaminase activity	19/4047	43/33996	1.22e-07	0.000527	0.000486	0.000514
....GO:0016482	e	cytoplasmic transport	73/4047	329/33996	1.22e-07	0.000529	0.000487	0.000516
...GO:0016757	e	transferase activity, transferring glycosyl groups	124/4047	652/33996	1.23e-07	0.000531	0.000489	0.000518
....GO:0044265	e	cellular macromolecule catabolic process	70/4047	310/33996	1.25e-07	0.000544	0.000501	0.00053
......GO:0016072	p	rRNA metabolic process	4047-01-01	155/33996	1.31e-07	0.000566	0.000521	0.000552
......GO:0044769	e	ATPase activity, coupled to transmembrane movement of ions, rotational mechanism	14/4047	25/33996	1.38e-07	0.0006	0.000552	0.000585
.......GO:0009169	e	purine ribonucleoside monophosphate catabolic process	50/4047	195/33996	1.57e-07	0.00068	0.000626	0.000663
......GO:0009158	e	ribonucleoside monophosphate catabolic process	50/4047	195/33996	1.57e-07	0.00068	0.000626	0.000663
.......GO:0006200	e	ATP catabolic process	50/4047	195/33996	1.57e-07	0.00068	0.000626	0.000663
......GO:0009128	e	purine nucleoside monophosphate catabolic process	50/4047	195/33996	1.57e-07	0.00068	0.000626	0.000663
.....GO:0009125	e	nucleoside monophosphate catabolic process	50/4047	195/33996	1.57e-07	0.00068	0.000626	0.000663
...GO:0042546	e	cell wall biogenesis	29/4047	88/33996	1.73e-07	0.000751	0.00069	0.000733
.....GO:0034061	p	DNA polymerase activity	4047-02-01	171/33996	1.74e-07	0.000756	0.000695	0.000737
.....GO:0000325	e	plant-type vacuole	24/4047	65/33996	1.78e-07	0.000772	0.000709	0.000753
....GO:0016051	e	carbohydrate biosynthetic process	80/4047	373/33996	1.84e-07	0.000799	0.000734	0.000779
.......GO:0006364	p	rRNA processing	4047-01-01	150/33996	1.86e-07	0.000807	0.000741	0.000787
.....GO:0016462	e	pyrophosphatase activity	162/4047	912/33996	1.89e-07	0.000818	0.000751	0.000798
....GO:0003723	p	RNA binding	41/4047	688/33996	1.89e-07	0.000819	0.000751	0.000799
...GO:0044430	e	cytoskeletal part	53/4047	214/33996	1.91e-07	0.000828	0.00076	0.000807
...GO:0016810	e	hydrolase activity, acting on carbon-nitrogen (but not peptide) bonds	27/4047	79/33996	1.97e-07	0.000854	0.000783	0.000833
....GO:0006732	e	coenzyme metabolic process	61/4047	260/33996	2.03e-07	0.000882	0.000809	0.00086
......GO:1902222	e	erythrose 4-phosphate/phosphoenolpyruvate family amino acid catabolic process	4047-09-01	11/33996	2.09e-07	0.000906	0.000831	0.000884
......GO:0006559	e	L-phenylalanine catabolic process	4047-09-01	11/33996	2.09e-07	0.000906	0.000831	0.000884
...GO:0019538	e	protein metabolic process	521/4047	3561/33996	2.29e-07	0.000992	0.000908	0.000967
.....GO:0072522	e	purine-containing compound biosynthetic process	34/4047	114/33996	2.42e-07	0.00105	0.00096	0.00102
...GO:0048513	e	organ development	56/4047	234/33996	2.53e-07	0.0011	0.001	0.00107
...GO:0008092	e	cytoskeletal protein binding	42/4047	156/33996	2.95e-07	0.00128	0.00117	0.00125
....GO:0006865	e	amino acid transport	30/4047	95/33996	3.08e-07	0.00134	0.00122	0.0013
.......GO:0006102	e	isocitrate metabolic process	4047-08-01	9/33996	3.23e-07	0.0014	0.00128	0.00136
.....GO:0009800	e	cinnamic acid biosynthetic process	4047-08-01	9/33996	3.23e-07	0.0014	0.00128	0.00136
....GO:0009803	e	cinnamic acid metabolic process	4047-08-01	9/33996	3.23e-07	0.0014	0.00128	0.00136
.....GO:0045548	e	phenylalanine ammonia-lyase activity	4047-08-01	9/33996	3.23e-07	0.0014	0.00128	0.00136
....GO:0030258	e	lipid modification	38/4047	136/33996	3.48e-07	0.00151	0.00138	0.00147
...GO:0044431	e	Golgi apparatus part	27/4047	81/33996	3.51e-07	0.00152	0.00139	0.00148
....GO:0009705	e	plant-type vacuole membrane	27/4047	81/33996	3.51e-07	0.00152	0.00139	0.00148
.....GO:0009809	e	lignin biosynthetic process	15/4047	30/33996	3.56e-07	0.00154	0.00141	0.0015
....GO:0071822	e	protein complex subunit organization	96/4047	480/33996	3.6e-07	0.00156	0.00142	0.00152
....GO:0009658	p	chloroplast organization	4047-02-01	166/33996	3.95e-07	0.00171	0.00156	0.00167
...GO:0048583	e	regulation of response to stimulus	69/4047	314/33996	4.18e-07	0.00181	0.00165	0.00177
.GO:0065007	e	biological regulation	551/4047	3808/33996	4.4e-07	0.00191	0.00174	0.00186
....GO:0009755	e	hormone-mediated signaling pathway	62/4047	274/33996	4.94e-07	0.00214	0.00195	0.00209
...GO:0071669	e	plant-type cell wall organization or biogenesis	38/4047	138/33996	4.99e-07	0.00217	0.00197	0.00211
...GO:0016798	e	hydrolase activity, acting on glycosyl bonds	89/4047	440/33996	5.31e-07	0.0023	0.0021	0.00225
....GO:0016818	e	hydrolase activity, acting on acid anhydrides, in phosphorus-containing anhydrides	162/4047	927/33996	5.4e-07	0.00234	0.00213	0.00228
....GO:0051287	e	NAD binding	23/4047	64/33996	5.61e-07	0.00243	0.00221	0.00237
.GO:0016209	e	antioxidant activity	50/4047	204/33996	5.88e-07	0.00255	0.00232	0.00249
...GO:0030170	e	pyridoxal phosphate binding	32/4047	108/33996	6.34e-07	0.00275	0.0025	0.00268
...GO:0005543	e	phospholipid binding	30/4047	98/33996	6.51e-07	0.00282	0.00257	0.00275
......GO:0043069	e	negative regulation of programmed cell death	16/4047	35/33996	6.85e-07	0.00297	0.0027	0.0029
.....GO:0042398	e	cellular modified amino acid biosynthetic process	18/4047	43/33996	6.99e-07	0.00303	0.00276	0.00296
.....GO:0006888	e	ER to Golgi vesicle-mediated transport	17/4047	39/33996	7.11e-07	0.00308	0.0028	0.00301
...GO:0044436	p	thylakoid part	14/4047	339/33996	7.78e-07	0.00338	0.00307	0.00329
..GO:0048856	e	anatomical structure development	177/4047	1040/33996	8.28e-07	0.00359	0.00326	0.0035
......GO:0006399	p	tRNA metabolic process	4047-02-01	158/33996	8.3e-07	0.0036	0.00327	0.00351
...GO:0050794	e	regulation of cellular process	430/4047	2900/33996	8.49e-07	0.00368	0.00335	0.00359
...GO:0016817	e	hydrolase activity, acting on acid anhydrides	163/4047	942/33996	8.69e-07	0.00377	0.00342	0.00367
.......GO:0046961	e	proton-transporting ATPase activity, rotational mechanism	4047-11-01	18/33996	9.57e-07	0.00415	0.00377	0.00405
....GO:1901659	e	glycosyl compound biosynthetic process	39/4047	146/33996	9.72e-07	0.00422	0.00383	0.00411
...GO:0043933	e	macromolecular complex subunit organization	100/4047	519/33996	1.05e-06	0.00453	0.00412	0.00442
...GO:0006629	e	lipid metabolic process	189/4047	1128/33996	1.06e-06	0.00462	0.00419	0.0045
.....GO:0006623	e	protein targeting to vacuole	17/4047	40/33996	1.1e-06	0.00477	0.00433	0.00465
....GO:0072666	e	establishment of protein localization to vacuole	17/4047	40/33996	1.1e-06	0.00477	0.00433	0.00465
.....GO:0060548	e	negative regulation of cell death	17/4047	40/33996	1.1e-06	0.00477	0.00433	0.00465
.....GO:0019200	e	carbohydrate kinase activity	17/4047	40/33996	1.1e-06	0.00477	0.00433	0.00465
....GO:0071310	e	cellular response to organic substance	92/4047	467/33996	1.15e-06	0.005	0.00453	0.00488
....GO:0044550	e	secondary metabolite biosynthetic process	38/4047	141/33996	1.19e-06	0.00516	0.00468	0.00503
....GO:0009505	e	plant-type cell wall	58/4047	255/33996	1.3e-06	0.00564	0.00511	0.0055
.....GO:0009507	e	chloroplast	273/4047	1738/33996	1.3e-06	0.00565	0.00512	0.00551
......GO:0017111	e	nucleoside-triphosphatase activity	153/4047	879/33996	1.41e-06	0.0061	0.00552	0.00594
...GO:0006281	p	DNA repair	13/4047	321/33996	1.41e-06	0.00611	0.00553	0.00595
.....GO:0016071	p	mRNA metabolic process	4047-07-01	235/33996	1.41e-06	0.00614	0.00555	0.00598
.....GO:0016791	e	phosphatase activity	53/4047	227/33996	1.42e-06	0.00616	0.00557	0.006
....GO:0004553	e	hydrolase activity, hydrolyzing O-glycosyl compounds	82/4047	406/33996	1.43e-06	0.00618	0.00559	0.00603
..GO:0065008	e	regulation of biological quality	139/4047	784/33996	1.43e-06	0.0062	0.00561	0.00605
....GO:0006605	e	protein targeting	55/4047	239/33996	1.6e-06	0.00693	0.00627	0.00676
....GO:0009894	e	regulation of catabolic process	25/4047	77/33996	1.64e-06	0.0071	0.00641	0.00692
.....GO:0009124	e	nucleoside monophosphate biosynthetic process	25/4047	77/33996	1.64e-06	0.0071	0.00641	0.00692
...GO:0006091	e	generation of precursor metabolites and energy	60/4047	270/33996	1.67e-06	0.00723	0.00653	0.00704
....GO:0006833	e	water transport	17/4047	41/33996	1.67e-06	0.00724	0.00654	0.00706
...GO:0042044	e	fluid transport	17/4047	41/33996	1.67e-06	0.00724	0.00654	0.00706
.....GO:0010383	e	cell wall polysaccharide metabolic process	28/4047	92/33996	1.73e-06	0.00749	0.00676	0.0073
...GO:0051276	p	chromosome organization	30/4047	527/33996	1.76e-06	0.00765	0.00691	0.00746
.....GO:1902221	e	erythrose 4-phosphate/phosphoenolpyruvate family amino acid metabolic process	4047-11-01	19/33996	2.03e-06	0.00879	0.00793	0.00857
.....GO:0006558	e	L-phenylalanine metabolic process	4047-11-01	19/33996	2.03e-06	0.00879	0.00793	0.00857
.....GO:0009066	e	aspartate family amino acid metabolic process	24/4047	73/33996	2.04e-06	0.00886	0.00799	0.00863
....GO:0006974	p	cellular response to DNA damage stimulus	15/4047	343/33996	2.06e-06	0.00893	0.00805	0.00871
..GO:0016469	e	proton-transporting two-sector ATPase complex	4047-09-01	13/33996	2.17e-06	0.0094	0.00848	0.00917
...GO:0032182	e	small conjugating protein binding	4047-09-01	13/33996	2.17e-06	0.0094	0.00848	0.00917
....GO:0043130	e	ubiquitin binding	4047-09-01	13/33996	2.17e-06	0.0094	0.00848	0.00917
...GO:0005839	e	proteasome core complex	13/4047	26/33996	2.17e-06	0.00943	0.00849	0.00919
......GO:0004298	e	threonine-type endopeptidase activity	13/4047	26/33996	2.17e-06	0.00943	0.00849	0.00919
.....GO:0070003	e	threonine-type peptidase activity	13/4047	26/33996	2.17e-06	0.00943	0.00849	0.00919
...GO:0044255	e	cellular lipid metabolic process	138/4047	783/33996	2.44e-06	0.0106	0.00952	0.0103
...GO:0098542	e	defense response to other organism	91/4047	468/33996	2.46e-06	0.0107	0.00959	0.0104
...GO:0051186	e	cofactor metabolic process	72/4047	348/33996	2.53e-06	0.011	0.00986	0.0107
..GO:0016829	e	lyase activity	65/4047	303/33996	2.64e-06	0.0114	0.0103	0.0112
.....GO:0015698	e	inorganic anion transport	29/4047	99/33996	2.69e-06	0.0117	0.0105	0.0114
....GO:0006631	e	fatty acid metabolic process	63/4047	292/33996	2.71e-06	0.0118	0.0106	0.0115
....GO:0003779	e	actin binding	21/4047	60/33996	2.82e-06	0.0122	0.011	0.0119
..GO:0045267	e	proton-transporting ATP synthase, catalytic core	4047-06-01	6/33996	2.84e-06	0.0123	0.0111	0.012
...GO:0005754	e	mitochondrial proton-transporting ATP synthase, catalytic core	4047-06-01	6/33996	2.84e-06	0.0123	0.0111	0.012
.....GO:0072529	e	pyrimidine-containing compound catabolic process	4047-06-01	6/33996	2.84e-06	0.0123	0.0111	0.012
...GO:0030118	e	clathrin coat	4047-12-01	23/33996	3.03e-06	0.0131	0.0118	0.0128
.....GO:0000097	e	sulfur amino acid biosynthetic process	31/4047	108/33996	3.11e-06	0.0135	0.0121	0.0131
....GO:0003677	p	DNA binding	163/4047	1886/33996	3.26e-06	0.0141	0.0127	0.0138
...GO:0009657	p	plastid organization	4047-06-01	211/33996	3.3e-06	0.0143	0.0128	0.0139
......GO:0009156	e	ribonucleoside monophosphate biosynthetic process	24/4047	75/33996	3.5e-06	0.0152	0.0136	0.0148
......GO:0072330	e	monocarboxylic acid biosynthetic process	62/4047	288/33996	3.63e-06	0.0157	0.0141	0.0153
....GO:0042558	e	pteridine-containing compound metabolic process	13/4047	27/33996	3.73e-06	0.0162	0.0145	0.0158
.......GO:0045491	e	xylan metabolic process	21/4047	61/33996	3.82e-06	0.0166	0.0148	0.0161
......GO:0006278	p	RNA-dependent DNA replication	4047-02-01	144/33996	3.89e-06	0.0169	0.0151	0.0165
......GO:0003964	p	RNA-directed DNA polymerase activity	4047-02-01	144/33996	3.89e-06	0.0169	0.0151	0.0165
.....GO:0035251	e	UDP-glucosyltransferase activity	31/4047	110/33996	3.92e-06	0.017	0.0152	0.0166
...GO:1901615	e	organic hydroxy compound metabolic process	66/4047	314/33996	4.08e-06	0.0177	0.0158	0.0172
...GO:0009617	e	response to bacterium	66/4047	314/33996	4.08e-06	0.0177	0.0158	0.0172
....GO:0007034	e	vacuolar transport	20/4047	57/33996	4.63e-06	0.0201	0.018	0.0196
...GO:0016684	e	oxidoreductase activity, acting on peroxide as acceptor	44/4047	182/33996	4.68e-06	0.0203	0.0181	0.0198
..GO:0004601	e	peroxidase activity	44/4047	182/33996	4.68e-06	0.0203	0.0181	0.0198
....GO:0016841	e	ammonia-lyase activity	4047-08-01	11/33996	4.73e-06	0.0205	0.0184	0.02
......GO:0009130	e	pyrimidine nucleoside monophosphate biosynthetic process	4047-08-01	11/33996	4.73e-06	0.0205	0.0184	0.02
......GO:0009129	e	pyrimidine nucleoside monophosphate metabolic process	4047-08-01	11/33996	4.73e-06	0.0205	0.0184	0.02
....GO:0005976	e	polysaccharide metabolic process	76/4047	380/33996	4.84e-06	0.021	0.0187	0.0204
...GO:0034637	e	cellular carbohydrate biosynthetic process	65/4047	308/33996	5e-06	0.0217	0.0194	0.0211
.....GO:0006206	e	pyrimidine nucleobase metabolic process	4047-09-01	14/33996	5.43e-06	0.0235	0.021	0.0229
....GO:0005740	e	mitochondrial envelope	4047-09-01	14/33996	5.43e-06	0.0235	0.021	0.0229
...GO:0006139	p	nucleobase-containing compound metabolic process	260/4047	2796/33996	5.45e-06	0.0236	0.0211	0.023
....GO:0000096	e	sulfur amino acid metabolic process	35/4047	134/33996	5.68e-06	0.0246	0.022	0.024
.....GO:0016311	e	dephosphorylation	35/4047	134/33996	5.68e-06	0.0246	0.022	0.024
....GO:0009112	e	nucleobase metabolic process	13/4047	28/33996	6.21e-06	0.0269	0.024	0.0262
...GO:0046658	e	anchored component of plasma membrane	20/4047	58/33996	6.28e-06	0.0272	0.0243	0.0265
....GO:0005802	e	trans-Golgi network	40/4047	161/33996	6.71e-06	0.0291	0.0259	0.0284
....GO:0016836	e	hydro-lyase activity	21/4047	63/33996	6.84e-06	0.0297	0.0264	0.0289
...GO:0016050	e	vesicle organization	4047-11-01	21/33996	7.52e-06	0.0326	0.0291	0.0318
..GO:0033177	e	proton-transporting two-sector ATPase complex, proton-transporting domain	4047-11-01	21/33996	7.52e-06	0.0326	0.0291	0.0318
......GO:0043543	e	protein acylation	17/4047	45/33996	7.6e-06	0.0329	0.0293	0.0321
........GO:0010413	e	glucuronoxylan metabolic process	19/4047	54/33996	7.6e-06	0.033	0.0293	0.0321
...GO:0048588	e	developmental cell growth	37/4047	146/33996	7.62e-06	0.033	0.0294	0.0322
....GO:0055035	p	plastid thylakoid membrane	4047-11-01	273/33996	8.15e-06	0.0353	0.0314	0.0344
.......GO:0016887	e	ATPase activity	85/4047	443/33996	8.15e-06	0.0354	0.0315	0.0345
.....GO:0010043	e	response to zinc ion	21/4047	64/33996	9.04e-06	0.0392	0.0349	0.0382
.....GO:0006760	e	folic acid-containing compound metabolic process	4047-12-01	25/33996	9.25e-06	0.0401	0.0356	0.0391
...GO:0016903	e	oxidoreductase activity, acting on the aldehyde or oxo group of donors	22/4047	69/33996	9.42e-06	0.0408	0.0363	0.0398
.....GO:0009805	e	coumarin biosynthetic process	4047-07-01	9/33996	9.75e-06	0.0423	0.0376	0.0412
......GO:0045492	e	xylan biosynthetic process	19/4047	55/33996	1.03e-05	0.0448	0.0398	0.0436
.....GO:0031347	e	regulation of defense response	39/4047	159/33996	1.07e-05	0.0465	0.0413	0.0454
..GO:0050789	e	regulation of biological process	495/4047	3473/33996	1.08e-05	0.0468	0.0416	0.0456
.....GO:0009535	p	chloroplast thylakoid membrane	4047-11-01	270/33996	1.12e-05	0.0486	0.0431	0.0474

## Sheet: Shoot DE
ST5 - GO Terms for each tissues type and go terms found between orthologs
id	enrichment	description	ratio_in_study	ratio_in_pop	p_uncorrected	p_bonferroni	p_holm	p_sidak
......GO:1901987	e	regulation of cell cycle phase transition	26/4191	40/33996	1.24e-11	5.44e-08	5.44e-08	5.3e-08
......GO:1901990	e	regulation of mitotic cell cycle phase transition	26/4191	40/33996	1.24e-11	5.44e-08	5.44e-08	5.3e-08
....GO:0016441	e	posttranscriptional gene silencing	26/4191	47/33996	1.66e-11	7.27e-08	7.27e-08	7.09e-08
....GO:0042793	e	transcription from plastid promoter	33/4191	47/33996	1.66e-11	7.27e-08	7.27e-08	7.09e-08
.....GO:0007346	e	regulation of mitotic cell cycle	30/4191	51/33996	2.33e-11	1.02e-07	1.02e-07	9.94e-08
....GO:0052249	e	modulation of RNA levels in other organism involved in symbiotic interaction	22/4191	38/33996	2.88e-11	1.26e-07	1.26e-07	1.23e-07
.....GO:0052018	e	modulation by symbiont of RNA levels in host	22/4191	38/33996	2.88e-11	1.26e-07	1.26e-07	1.23e-07
....GO:0009616	e	virus induced gene silencing	22/4191	38/33996	2.88e-11	1.26e-07	1.26e-07	1.23e-07
....GO:0098586	e	cellular response to virus	22/4191	38/33996	2.88e-11	1.26e-07	1.26e-07	1.23e-07
.....GO:0015994	e	chlorophyll metabolic process	39/4191	94/33996	2.88e-11	1.26e-07	1.26e-07	1.23e-07
.....GO:1902410	e	mitotic cytokinetic process	57/4191	94/33996	2.88e-11	1.26e-07	1.26e-07	1.23e-07
....GO:0016572	e	histone phosphorylation	20/4191	29/33996	2.99e-11	1.31e-07	1.31e-07	1.28e-07
....GO:0005871	e	kinesin complex	34/4191	55/33996	3.01e-11	1.32e-07	1.31e-07	1.29e-07
....GO:0010212	e	response to ionizing radiation	29/4191	55/33996	3.01e-11	1.32e-07	1.31e-07	1.29e-07
.....GO:0035196	e	production of miRNAs involved in gene silencing by miRNA	26/4191	48/33996	3.06e-11	1.34e-07	1.33e-07	1.31e-07
.....GO:0031048	e	chromatin silencing by small RNA	35/4191	48/33996	3.06e-11	1.34e-07	1.33e-07	1.31e-07
...GO:0005874	e	microtubule	48/4191	107/33996	3.11e-11	1.36e-07	1.36e-07	1.33e-07
....GO:0043038	e	amino acid activation	31/4191	70/33996	3.13e-11	1.37e-07	1.36e-07	1.33e-07
.....GO:0043039	e	tRNA aminoacylation	31/4191	70/33996	3.13e-11	1.37e-07	1.36e-07	1.33e-07
.....GO:0030422	e	production of siRNA involved in RNA interference	37/4191	70/33996	3.13e-11	1.37e-07	1.36e-07	1.33e-07
......GO:0006261	e	DNA-dependent DNA replication	51/4191	86/33996	3.22e-11	1.41e-07	1.4e-07	1.37e-07
...GO:0009615	e	response to virus	36/4191	86/33996	3.22e-11	1.41e-07	1.4e-07	1.37e-07
....GO:0008017	e	microtubule binding	46/4191	86/33996	3.22e-11	1.41e-07	1.4e-07	1.37e-07
....GO:0006302	e	double-strand break repair	34/4191	74/33996	3.27e-11	1.43e-07	1.43e-07	1.4e-07
.......GO:0000375	e	RNA splicing, via transesterification reactions	35/4191	78/33996	3.33e-11	1.46e-07	1.45e-07	1.42e-07
........GO:0000377	e	RNA splicing, via transesterification reactions with bulged adenosine as nucleophile	35/4191	78/33996	3.33e-11	1.46e-07	1.45e-07	1.42e-07
...GO:0048449	e	floral organ formation	38/4191	59/33996	3.65e-11	1.6e-07	1.59e-07	1.56e-07
....GO:0007018	e	microtubule-based movement	36/4191	59/33996	3.65e-11	1.6e-07	1.59e-07	1.56e-07
........GO:0003777	e	microtubule motor activity	35/4191	59/33996	3.65e-11	1.6e-07	1.59e-07	1.56e-07
......GO:0019252	e	starch biosynthetic process	48/4191	99/33996	3.82e-11	1.67e-07	1.66e-07	1.63e-07
...GO:0061024	e	membrane organization	76/4191	144/33996	4.13e-11	1.81e-07	1.8e-07	1.76e-07
......GO:0006305	e	DNA alkylation	67/4191	95/33996	4.17e-11	1.83e-07	1.81e-07	1.78e-07
....GO:0006306	e	DNA methylation	67/4191	95/33996	4.17e-11	1.83e-07	1.81e-07	1.78e-07
.........GO:0008094	e	DNA-dependent ATPase activity	30/4191	63/33996	4.19e-11	1.84e-07	1.82e-07	1.79e-07
...GO:0044427	e	chromosomal part	65/4191	168/33996	4.4e-11	1.93e-07	1.91e-07	1.88e-07
.......GO:0006090	e	pyruvate metabolic process	57/4191	135/33996	4.46e-11	1.96e-07	1.94e-07	1.91e-07
....GO:0015631	e	tubulin binding	47/4191	91/33996	4.48e-11	1.96e-07	1.95e-07	1.91e-07
....GO:1901699	e	cellular response to nitrogen compound	39/4191	91/33996	4.48e-11	1.96e-07	1.95e-07	1.91e-07
.......GO:1902679	e	negative regulation of RNA biosynthetic process	78/4191	149/33996	4.5e-11	1.97e-07	1.95e-07	1.92e-07
.......GO:0045892	e	negative regulation of transcription, DNA-templated	78/4191	149/33996	4.5e-11	1.97e-07	1.95e-07	1.92e-07
......GO:0051253	e	negative regulation of RNA metabolic process	78/4191	149/33996	4.5e-11	1.97e-07	1.95e-07	1.92e-07
....GO:0031969	e	chloroplast membrane	34/4191	67/33996	4.61e-11	2.02e-07	2e-07	1.97e-07
...GO:0048481	e	ovule development	37/4191	67/33996	4.61e-11	2.02e-07	2e-07	1.97e-07
....GO:0000226	e	microtubule cytoskeleton organization	60/4191	117/33996	4.62e-11	2.03e-07	2.01e-07	1.97e-07
......GO:0031399	e	regulation of protein modification process	49/4191	126/33996	4.64e-11	2.04e-07	2.01e-07	1.98e-07
.....GO:0035194	e	posttranscriptional gene silencing by RNA	24/4191	42/33996	4.87e-11	2.13e-07	2.11e-07	2.08e-07
.....GO:0006779	e	porphyrin-containing compound biosynthetic process	40/4191	83/33996	4.94e-11	2.16e-07	2.14e-07	2.11e-07
......GO:0016108	e	tetraterpenoid metabolic process	33/4191	75/33996	5.03e-11	2.21e-07	2.18e-07	2.15e-07
.......GO:0016116	e	carotenoid metabolic process	33/4191	75/33996	5.03e-11	2.21e-07	2.18e-07	2.15e-07
...GO:0032403	e	protein complex binding	53/4191	113/33996	5.31e-11	2.33e-07	2.3e-07	2.27e-07
....GO:0006778	e	porphyrin-containing compound metabolic process	53/4191	122/33996	5.44e-11	2.38e-07	2.35e-07	2.32e-07
......GO:0010267	e	production of ta-siRNAs involved in RNA interference	25/4191	49/33996	5.51e-11	2.41e-07	2.38e-07	2.35e-07
...GO:0007010	e	cytoskeleton organization	68/4191	169/33996	5.64e-11	2.47e-07	2.44e-07	2.41e-07
...GO:0007017	e	microtubule-based process	90/4191	193/33996	5.77e-11	2.53e-07	2.5e-07	2.46e-07
......GO:0010557	e	positive regulation of macromolecule biosynthetic process	69/4191	193/33996	5.77e-11	2.53e-07	2.5e-07	2.46e-07
.......GO:0006364	e	rRNA processing	60/4191	150/33996	5.89e-11	2.58e-07	2.55e-07	2.51e-07
....GO:0009311	e	oligosaccharide metabolic process	50/4191	150/33996	5.89e-11	2.58e-07	2.55e-07	2.51e-07
...GO:0051607	e	defense response to virus	30/4191	60/33996	6.03e-11	2.64e-07	2.61e-07	2.58e-07
.....GO:0051052	e	regulation of DNA metabolic process	69/4191	109/33996	6.06e-11	2.65e-07	2.62e-07	2.59e-07
......GO:0016072	e	rRNA metabolic process	63/4191	155/33996	6.29e-11	2.76e-07	2.72e-07	2.69e-07
......GO:0003887	e	DNA-directed DNA polymerase activity	19/4191	27/33996	6.46e-11	2.83e-07	2.79e-07	2.76e-07
...GO:0048645	e	organ formation	48/4191	92/33996	6.49e-11	2.84e-07	2.8e-07	2.77e-07
...GO:0006081	e	cellular aldehyde metabolic process	65/4191	188/33996	6.55e-11	2.87e-07	2.83e-07	2.8e-07
...GO:0016458	e	gene silencing	98/4191	160/33996	6.65e-11	2.91e-07	2.87e-07	2.84e-07
....GO:0044451	e	nucleoplasm part	55/4191	160/33996	6.65e-11	2.91e-07	2.87e-07	2.84e-07
....GO:0009909	e	regulation of flower development	84/4191	194/33996	6.92e-11	3.03e-07	2.99e-07	2.95e-07
.....GO:0051172	e	negative regulation of nitrogen compound metabolic process	83/4191	165/33996	6.96e-11	3.05e-07	3e-07	2.97e-07
.....GO:0009240	e	isopentenyl diphosphate biosynthetic process	56/4191	132/33996	7.08e-11	3.1e-07	3.06e-07	3.03e-07
.....GO:0046490	e	isopentenyl diphosphate metabolic process	56/4191	132/33996	7.08e-11	3.1e-07	3.06e-07	3.03e-07
.....GO:0034968	e	histone lysine methylation	81/4191	132/33996	7.08e-11	3.1e-07	3.06e-07	3.03e-07
....GO:0033043	e	regulation of organelle organization	59/4191	146/33996	7.14e-11	3.13e-07	3.08e-07	3.05e-07
.......GO:0010389	e	regulation of G2/M transition of mitotic cell cycle	22/4191	30/33996	7.2e-11	3.15e-07	3.1e-07	3.07e-07
......GO:0016246	e	RNA interference	21/4191	30/33996	7.2e-11	3.15e-07	3.1e-07	3.07e-07
....GO:0072596	e	establishment of protein localization to chloroplast	27/4191	46/33996	7.23e-11	3.17e-07	3.11e-07	3.09e-07
.....GO:0006270	e	DNA replication initiation	37/4191	46/33996	7.23e-11	3.17e-07	3.11e-07	3.09e-07
.....GO:0045036	e	protein targeting to chloroplast	27/4191	46/33996	7.23e-11	3.17e-07	3.11e-07	3.09e-07
...GO:0051667	e	establishment of plastid localization	44/4191	68/33996	7.28e-11	3.19e-07	3.13e-07	3.11e-07
....GO:0009902	e	chloroplast relocation	44/4191	68/33996	7.28e-11	3.19e-07	3.13e-07	3.11e-07
...GO:0006928	e	cellular component movement	38/4191	68/33996	7.28e-11	3.19e-07	3.13e-07	3.11e-07
....GO:0007062	e	sister chromatid cohesion	34/4191	68/33996	7.28e-11	3.19e-07	3.13e-07	3.11e-07
......GO:0051567	e	histone H3-K9 methylation	63/4191	80/33996	7.57e-11	3.32e-07	3.26e-07	3.23e-07
.....GO:0071359	e	cellular response to dsRNA	38/4191	72/33996	7.58e-11	3.32e-07	3.26e-07	3.24e-07
...GO:0005875	e	microtubule associated complex	37/4191	72/33996	7.58e-11	3.32e-07	3.26e-07	3.24e-07
...GO:0016226	e	iron-sulfur cluster assembly	36/4191	72/33996	7.58e-11	3.32e-07	3.26e-07	3.24e-07
....GO:0043331	e	response to dsRNA	38/4191	72/33996	7.58e-11	3.32e-07	3.26e-07	3.24e-07
....GO:0031163	e	metallo-sulfur cluster assembly	36/4191	72/33996	7.58e-11	3.32e-07	3.26e-07	3.24e-07
....GO:0000278	e	mitotic cell cycle	41/4191	72/33996	7.58e-11	3.32e-07	3.26e-07	3.24e-07
...GO:0031050	e	dsRNA fragmentation	38/4191	72/33996	7.58e-11	3.32e-07	3.26e-07	3.24e-07
....GO:0070918	e	production of small RNA involved in gene silencing by RNA	38/4191	72/33996	7.58e-11	3.32e-07	3.26e-07	3.24e-07
...GO:0016570	e	histone modification	120/4191	214/33996	7.59e-11	3.33e-07	3.26e-07	3.24e-07
......GO:0010629	e	negative regulation of gene expression	106/4191	214/33996	7.59e-11	3.33e-07	3.26e-07	3.24e-07
...GO:0044430	e	cytoskeletal part	73/4191	214/33996	7.59e-11	3.33e-07	3.26e-07	3.24e-07
.....GO:0051173	e	positive regulation of nitrogen compound metabolic process	64/4191	189/33996	7.61e-11	3.33e-07	3.26e-07	3.25e-07
....GO:0046148	e	pigment biosynthetic process	54/4191	151/33996	7.68e-11	3.36e-07	3.29e-07	3.28e-07
......GO:0034470	e	ncRNA processing	87/4191	220/33996	7.91e-11	3.46e-07	3.39e-07	3.38e-07
....GO:0008654	e	phospholipid biosynthetic process	74/4191	220/33996	7.91e-11	3.46e-07	3.39e-07	3.38e-07
...GO:0008092	e	cytoskeletal protein binding	55/4191	156/33996	8.16e-11	3.57e-07	3.5e-07	3.48e-07
.....GO:0016071	e	mRNA metabolic process	88/4191	235/33996	8.4e-11	3.68e-07	3.6e-07	3.59e-07
......GO:0005982	e	starch metabolic process	56/4191	128/33996	8.41e-11	3.68e-07	3.6e-07	3.59e-07
....GO:0006342	e	chromatin silencing	70/4191	97/33996	8.51e-11	3.73e-07	3.65e-07	3.64e-07
.......GO:0045814	e	negative regulation of gene expression, epigenetic	70/4191	97/33996	8.51e-11	3.73e-07	3.65e-07	3.64e-07
......GO:0045934	e	negative regulation of nucleobase-containing compound metabolic process	83/4191	161/33996	8.58e-11	3.76e-07	3.67e-07	3.66e-07
...GO:0007059	e	chromosome segregation	29/4191	57/33996	8.59e-11	3.77e-07	3.68e-07	3.67e-07
.........GO:0008026	e	ATP-dependent helicase activity	47/4191	119/33996	8.61e-11	3.77e-07	3.69e-07	3.68e-07
........GO:0070035	e	purine NTP-dependent helicase activity	47/4191	119/33996	8.61e-11	3.77e-07	3.69e-07	3.68e-07
......GO:0006397	e	mRNA processing	46/4191	119/33996	8.61e-11	3.77e-07	3.69e-07	3.68e-07
....GO:0005694	e	chromosome	49/4191	142/33996	8.64e-11	3.79e-07	3.69e-07	3.69e-07
......GO:0008380	e	RNA splicing	55/4191	142/33996	8.64e-11	3.79e-07	3.69e-07	3.69e-07
.....GO:0051246	e	regulation of protein metabolic process	69/4191	215/33996	8.79e-11	3.85e-07	3.76e-07	3.76e-07
.....GO:0031324	e	negative regulation of cellular metabolic process	93/4191	215/33996	8.79e-11	3.85e-07	3.76e-07	3.76e-07
....GO:0006479	e	protein methylation	90/4191	166/33996	8.93e-11	3.91e-07	3.81e-07	3.81e-07
....GO:0009658	e	chloroplast organization	102/4191	166/33996	8.93e-11	3.91e-07	3.81e-07	3.81e-07
......GO:0008213	e	protein alkylation	90/4191	166/33996	8.93e-11	3.91e-07	3.81e-07	3.81e-07
.....GO:0009890	e	negative regulation of biosynthetic process	83/4191	184/33996	8.93e-11	3.91e-07	3.81e-07	3.82e-07
......GO:0010628	e	positive regulation of gene expression	64/4191	184/33996	8.93e-11	3.91e-07	3.81e-07	3.82e-07
.....GO:0033014	e	tetrapyrrole biosynthetic process	44/4191	93/33996	9.33e-11	4.09e-07	3.98e-07	3.99e-07
.....GO:0006310	e	DNA recombination	67/4191	147/33996	9.34e-11	4.09e-07	3.99e-07	3.99e-07
...GO:0005984	e	disaccharide metabolic process	48/4191	133/33996	9.43e-11	4.13e-07	4.02e-07	4.03e-07
.....GO:0010605	e	negative regulation of macromolecule metabolic process	116/4191	257/33996	9.45e-11	4.14e-07	4.03e-07	4.04e-07
...GO:2000241	e	regulation of reproductive process	94/4191	229/33996	9.56e-11	4.19e-07	4.08e-07	4.09e-07
....GO:0000280	e	nuclear division	28/4191	50/33996	9.72e-11	4.26e-07	4.14e-07	4.15e-07
....GO:0006346	e	methylation-dependent chromatin silencing	40/4191	50/33996	9.72e-11	4.26e-07	4.14e-07	4.15e-07
......GO:0006338	e	chromatin remodeling	16/4191	22/33996	9.91e-11	4.34e-07	4.22e-07	4.24e-07
....GO:0031047	e	gene silencing by RNA	75/4191	124/33996	9.93e-11	4.35e-07	4.23e-07	4.24e-07
....GO:0016571	e	histone methylation	87/4191	152/33996	9.98e-11	4.37e-07	4.25e-07	4.26e-07
.....GO:0048580	e	regulation of post-embryonic development	101/4191	273/33996	1.02e-10	4.45e-07	4.32e-07	4.34e-07
....GO:0055035	e	plastid thylakoid membrane	75/4191	273/33996	1.02e-10	4.45e-07	4.32e-07	4.34e-07
......GO:0045935	e	positive regulation of nucleobase-containing compound metabolic process	63/4191	185/33996	1.02e-10	4.46e-07	4.33e-07	4.35e-07
...GO:0006281	e	DNA repair	108/4191	321/33996	1.02e-10	4.46e-07	4.33e-07	4.35e-07
.....GO:0009891	e	positive regulation of biosynthetic process	71/4191	210/33996	1.03e-10	4.5e-07	4.37e-07	4.39e-07
.....GO:0033044	e	regulation of chromosome organization	31/4191	65/33996	1.08e-10	4.72e-07	4.58e-07	4.6e-07
....GO:0051726	e	regulation of cell cycle	89/4191	178/33996	1.1e-10	4.83e-07	4.68e-07	4.71e-07
..GO:0048646	e	anatomical structure formation involved in morphogenesis	64/4191	162/33996	1.1e-10	4.83e-07	4.69e-07	4.71e-07
.....GO:0019288	e	isopentenyl diphosphate biosynthetic process, methylerythritol 4-phosphate pathway	55/4191	129/33996	1.12e-10	4.93e-07	4.78e-07	4.8e-07
....GO:0033013	e	tetrapyrrole metabolic process	57/4191	129/33996	1.12e-10	4.93e-07	4.78e-07	4.8e-07
....GO:0019682	e	glyceraldehyde-3-phosphate metabolic process	55/4191	129/33996	1.12e-10	4.93e-07	4.78e-07	4.8e-07
..GO:0008283	e	cell proliferation	60/4191	81/33996	1.13e-10	4.94e-07	4.78e-07	4.81e-07
...GO:0048285	e	organelle fission	42/4191	81/33996	1.13e-10	4.94e-07	4.78e-07	4.81e-07
......GO:0000911	e	cytokinesis by cell plate formation	52/4191	81/33996	1.13e-10	4.94e-07	4.78e-07	4.81e-07
.....GO:0090305	e	nucleic acid phosphodiester bond hydrolysis	36/4191	81/33996	1.13e-10	4.94e-07	4.78e-07	4.81e-07
......GO:0010608	e	posttranscriptional regulation of gene expression	51/4191	143/33996	1.13e-10	4.97e-07	4.81e-07	4.84e-07
..GO:0044802	e	single-organism membrane organization	76/4191	143/33996	1.13e-10	4.97e-07	4.81e-07	4.84e-07
...GO:0044436	e	thylakoid part	88/4191	339/33996	1.13e-10	4.97e-07	4.81e-07	4.85e-07
....GO:0016876	e	ligase activity, forming aminoacyl-tRNA and related compounds	30/4191	69/33996	1.14e-10	4.98e-07	4.81e-07	4.85e-07
...GO:0016875	e	ligase activity, forming carbon-oxygen bonds	30/4191	69/33996	1.14e-10	4.98e-07	4.81e-07	4.85e-07
......GO:0006418	e	tRNA aminoacylation for protein translation	30/4191	69/33996	1.14e-10	4.98e-07	4.81e-07	4.85e-07
.....GO:0004812	e	aminoacyl-tRNA ligase activity	30/4191	69/33996	1.14e-10	4.98e-07	4.81e-07	4.85e-07
......GO:0016569	e	covalent chromatin modification	130/4191	231/33996	1.14e-10	5e-07	4.83e-07	4.87e-07
....GO:0048523	e	negative regulation of cellular process	121/4191	366/33996	1.15e-10	5.06e-07	4.89e-07	4.93e-07
......GO:0006275	e	regulation of DNA replication	52/4191	77/33996	1.16e-10	5.07e-07	4.9e-07	4.94e-07
.....GO:0010564	e	regulation of cell cycle process	44/4191	77/33996	1.16e-10	5.07e-07	4.9e-07	4.94e-07
....GO:0000023	e	maltose metabolic process	37/4191	77/33996	1.16e-10	5.07e-07	4.9e-07	4.94e-07
..GO:0051656	e	establishment of organelle localization	45/4191	73/33996	1.16e-10	5.09e-07	4.91e-07	4.96e-07
...GO:0009560	e	embryo sac egg cell differentiation	33/4191	73/33996	1.16e-10	5.09e-07	4.91e-07	4.96e-07
...GO:0042170	e	plastid membrane	38/4191	73/33996	1.16e-10	5.09e-07	4.91e-07	4.96e-07
.......GO:0003774	e	motor activity	38/4191	73/33996	1.16e-10	5.09e-07	4.91e-07	4.96e-07
.....GO:0048831	e	regulation of shoot system development	88/4191	211/33996	1.17e-10	5.14e-07	4.95e-07	5.01e-07
...GO:0009657	e	plastid organization	113/4191	211/33996	1.17e-10	5.14e-07	4.95e-07	5.01e-07
.......GO:2000113	e	negative regulation of cellular macromolecule biosynthetic process	82/4191	172/33996	1.17e-10	5.14e-07	4.96e-07	5.01e-07
......GO:0010558	e	negative regulation of macromolecule biosynthetic process	82/4191	172/33996	1.17e-10	5.14e-07	4.96e-07	5.01e-07
......GO:0044728	e	DNA methylation or demethylation	69/4191	98/33996	1.21e-10	5.28e-07	5.09e-07	5.15e-07
....GO:0032506	e	cytokinetic process	61/4191	98/33996	1.21e-10	5.28e-07	5.09e-07	5.15e-07
.....GO:0006304	e	DNA modification	69/4191	98/33996	1.21e-10	5.28e-07	5.09e-07	5.15e-07
...GO:0010228	e	vegetative to reproductive phase transition of meristem	52/4191	148/33996	1.22e-10	5.34e-07	5.14e-07	5.2e-07
.....GO:0010604	e	positive regulation of macromolecule metabolic process	75/4191	217/33996	1.23e-10	5.38e-07	5.18e-07	5.24e-07
.......GO:0045893	e	positive regulation of transcription, DNA-templated	63/4191	180/33996	1.24e-10	5.45e-07	5.24e-07	5.31e-07
......GO:0031327	e	negative regulation of cellular biosynthetic process	83/4191	180/33996	1.24e-10	5.45e-07	5.24e-07	5.31e-07
...GO:0043414	e	macromolecule methylation	130/4191	268/33996	1.24e-10	5.45e-07	5.24e-07	5.31e-07
...GO:0051128	e	regulation of cellular component organization	77/4191	197/33996	1.26e-10	5.5e-07	5.29e-07	5.37e-07
......GO:0031328	e	positive regulation of cellular biosynthetic process	70/4191	197/33996	1.26e-10	5.5e-07	5.29e-07	5.37e-07
.....GO:0016568	e	chromatin modification	149/4191	253/33996	1.26e-10	5.53e-07	5.31e-07	5.39e-07
....GO:0009893	e	positive regulation of metabolic process	78/4191	246/33996	1.31e-10	5.75e-07	5.52e-07	5.6e-07
....GO:0030154	e	cell differentiation	73/4191	224/33996	1.33e-10	5.81e-07	5.58e-07	5.67e-07
...GO:0007049	e	cell cycle	59/4191	125/33996	1.33e-10	5.85e-07	5.62e-07	5.7e-07
....GO:0010027	e	thylakoid membrane organization	72/4191	125/33996	1.33e-10	5.85e-07	5.62e-07	5.7e-07
...GO:0009668	e	plastid membrane organization	72/4191	125/33996	1.33e-10	5.85e-07	5.62e-07	5.7e-07
....GO:0006644	e	phospholipid metabolic process	85/4191	300/33996	1.35e-10	5.9e-07	5.66e-07	5.75e-07
......GO:0006399	e	tRNA metabolic process	74/4191	158/33996	1.36e-10	5.95e-07	5.71e-07	5.8e-07
...GO:0050793	e	regulation of developmental process	147/4191	465/33996	1.37e-10	5.99e-07	5.75e-07	5.84e-07
.....GO:0031325	e	positive regulation of cellular metabolic process	75/4191	225/33996	1.37e-10	5.99e-07	5.75e-07	5.84e-07
......GO:0040029	e	regulation of gene expression, epigenetic	115/4191	181/33996	1.38e-10	6.06e-07	5.81e-07	5.91e-07
......GO:0051254	e	positive regulation of RNA metabolic process	63/4191	181/33996	1.38e-10	6.06e-07	5.81e-07	5.91e-07
...GO:0009793	e	embryo development ending in seed dormancy	108/4191	317/33996	1.4e-10	6.13e-07	5.87e-07	5.97e-07
...GO:0042440	e	pigment metabolic process	67/4191	187/33996	1.41e-10	6.17e-07	5.91e-07	6.01e-07
.....GO:0032268	e	regulation of cellular protein metabolic process	67/4191	206/33996	1.41e-10	6.18e-07	5.92e-07	6.03e-07
...GO:0022607	e	cellular component assembly	146/4191	530/33996	1.44e-10	6.31e-07	6.04e-07	6.15e-07
....GO:0034655	e	nucleobase-containing compound catabolic process	99/4191	379/33996	1.47e-10	6.44e-07	6.16e-07	6.27e-07
...GO:0048519	e	negative regulation of biological process	171/4191	542/33996	1.49e-10	6.54e-07	6.26e-07	6.37e-07
...GO:0009579	e	thylakoid	97/4191	292/33996	1.51e-10	6.61e-07	6.33e-07	6.44e-07
....GO:1901605	e	alpha-amino acid metabolic process	94/4191	335/33996	1.53e-10	6.7e-07	6.41e-07	6.53e-07
.....GO:0009535	e	chloroplast thylakoid membrane	74/4191	270/33996	1.54e-10	6.73e-07	6.44e-07	6.56e-07
...GO:0009790	e	embryo development	127/4191	380/33996	1.58e-10	6.91e-07	6.61e-07	6.73e-07
....GO:0005976	e	polysaccharide metabolic process	95/4191	380/33996	1.58e-10	6.91e-07	6.61e-07	6.73e-07
..GO:0034357	e	photosynthetic membrane	79/4191	286/33996	1.58e-10	6.91e-07	6.6e-07	6.73e-07
...GO:0042651	e	thylakoid membrane	79/4191	286/33996	1.58e-10	6.91e-07	6.6e-07	6.73e-07
....GO:0004518	e	nuclease activity	61/4191	182/33996	1.58e-10	6.93e-07	6.62e-07	6.76e-07
....GO:0005730	e	nucleolus	99/4191	398/33996	1.61e-10	7.04e-07	6.73e-07	6.87e-07
...GO:0051239	e	regulation of multicellular organismal process	134/4191	398/33996	1.61e-10	7.04e-07	6.73e-07	6.87e-07
....GO:0020037	p	heme binding	18/4191	567/33996	1.64e-10	7.19e-07	6.87e-07	7.01e-07
.GO:0009295	e	nucleoid	19/4191	31/33996	1.64e-10	7.2e-07	6.87e-07	7.02e-07
.....GO:0006260	e	DNA replication	112/4191	319/33996	1.64e-10	7.21e-07	6.88e-07	7.02e-07
....GO:0019439	e	aromatic compound catabolic process	119/4191	459/33996	1.7e-10	7.43e-07	7.09e-07	7.24e-07
....GO:0048522	e	positive regulation of cellular process	118/4191	381/33996	1.71e-10	7.5e-07	7.16e-07	7.32e-07
.....GO:0006073	e	cellular glucan metabolic process	79/4191	278/33996	1.72e-10	7.53e-07	7.18e-07	7.34e-07
.....GO:0044042	e	glucan metabolic process	79/4191	278/33996	1.72e-10	7.53e-07	7.18e-07	7.34e-07
..GO:0048610	e	cellular process involved in reproduction	106/4191	391/33996	1.72e-10	7.54e-07	7.19e-07	7.35e-07
......GO:0016109	e	tetraterpenoid biosynthetic process	30/4191	70/33996	1.75e-10	7.68e-07	7.32e-07	7.49e-07
.....GO:0016117	e	carotenoid biosynthetic process	30/4191	70/33996	1.75e-10	7.68e-07	7.32e-07	7.49e-07
...GO:0048518	e	positive regulation of biological process	137/4191	502/33996	1.75e-10	7.68e-07	7.32e-07	7.49e-07
....GO:0009526	e	plastid envelope	219/4191	502/33996	1.75e-10	7.68e-07	7.32e-07	7.49e-07
...GO:1902589	e	single-organism organelle organization	257/4191	592/33996	1.76e-10	7.72e-07	7.35e-07	7.52e-07
....GO:0009892	e	negative regulation of metabolic process	122/4191	287/33996	1.76e-10	7.72e-07	7.35e-07	7.53e-07
........GO:0042623	e	ATPase activity, coupled	88/4191	328/33996	1.76e-10	7.73e-07	7.36e-07	7.54e-07
....GO:0044264	e	cellular polysaccharide metabolic process	87/4191	346/33996	1.77e-10	7.74e-07	7.36e-07	7.54e-07
....GO:0008652	e	cellular amino acid biosynthetic process	90/4191	295/33996	1.82e-10	8e-07	7.6e-07	7.79e-07
.....GO:0009451	e	RNA modification	75/4191	201/33996	1.84e-10	8.08e-07	7.68e-07	7.87e-07
...GO:0072594	e	establishment of protein localization to organelle	68/4191	242/33996	1.88e-10	8.22e-07	7.82e-07	8.01e-07
..GO:0016853	e	isomerase activity	72/4191	242/33996	1.88e-10	8.22e-07	7.82e-07	8.01e-07
...GO:0022402	e	cell cycle process	168/4191	347/33996	1.88e-10	8.25e-07	7.84e-07	8.04e-07
..GO:0009653	e	anatomical structure morphogenesis	121/4191	538/33996	1.99e-10	8.72e-07	8.28e-07	8.5e-07
....GO:2000026	e	regulation of multicellular organismal development	127/4191	375/33996	2e-10	8.77e-07	8.33e-07	8.55e-07
...GO:0051276	e	chromosome organization	209/4191	527/33996	2.01e-10	8.81e-07	8.37e-07	8.59e-07
....GO:0009532	e	plastid stroma	228/4191	527/33996	2.01e-10	8.81e-07	8.37e-07	8.59e-07
...GO:0044428	e	nuclear part	210/4191	721/33996	2.04e-10	8.92e-07	8.47e-07	8.69e-07
....GO:0044283	e	small molecule biosynthetic process	175/4191	721/33996	2.04e-10	8.92e-07	8.47e-07	8.69e-07
...GO:0051186	e	cofactor metabolic process	100/4191	348/33996	2.04e-10	8.93e-07	8.47e-07	8.7e-07
....GO:0046700	e	heterocycle catabolic process	120/4191	433/33996	2.06e-10	9.04e-07	8.57e-07	8.81e-07
....GO:0051130	e	positive regulation of cellular component organization	35/4191	91/33996	2.09e-10	9.14e-07	8.67e-07	8.91e-07
.....GO:0046394	e	carboxylic acid biosynthetic process	144/4191	573/33996	2.1e-10	9.2e-07	8.72e-07	8.97e-07
....GO:0016053	e	organic acid biosynthetic process	144/4191	573/33996	2.1e-10	9.2e-07	8.72e-07	8.97e-07
.......GO:0016887	e	ATPase activity	113/4191	443/33996	2.1e-10	9.2e-07	8.72e-07	8.97e-07
....GO:0006325	e	chromatin organization	168/4191	357/33996	2.11e-10	9.23e-07	8.74e-07	9e-07
.....GO:0009250	e	glucan biosynthetic process	63/4191	203/33996	2.16e-10	9.49e-07	8.98e-07	9.25e-07
...GO:0044262	e	cellular carbohydrate metabolic process	105/4191	444/33996	2.17e-10	9.5e-07	8.99e-07	9.26e-07
...GO:0046906	p	tetrapyrrole binding	20/4191	586/33996	2.18e-10	9.53e-07	9.02e-07	9.29e-07
....GO:0006259	e	DNA metabolic process	266/4191	791/33996	2.19e-10	9.58e-07	9.07e-07	9.34e-07
...GO:0048869	e	cellular developmental process	127/4191	540/33996	2.19e-10	9.58e-07	9.07e-07	9.34e-07
...GO:0006520	e	cellular amino acid metabolic process	151/4191	540/33996	2.19e-10	9.58e-07	9.07e-07	9.34e-07
.....GO:1901607	e	alpha-amino acid biosynthetic process	64/4191	223/33996	2.19e-10	9.59e-07	9.07e-07	9.35e-07
....GO:0044270	e	cellular nitrogen compound catabolic process	121/4191	434/33996	2.2e-10	9.64e-07	9.11e-07	9.39e-07
....GO:0065003	e	macromolecular complex assembly	101/4191	414/33996	2.22e-10	9.74e-07	9.21e-07	9.49e-07
.....GO:0034660	e	ncRNA metabolic process	134/4191	315/33996	2.23e-10	9.75e-07	9.21e-07	9.5e-07
.....GO:0009117	e	nucleotide metabolic process	159/4191	660/33996	2.24e-10	9.84e-07	9.29e-07	9.59e-07
.....GO:0009941	e	chloroplast envelope	217/4191	497/33996	2.25e-10	9.87e-07	9.33e-07	9.62e-07
...GO:0033554	e	cellular response to stress	173/4191	661/33996	2.32e-10	1.01e-06	9.58e-07	9.89e-07
...GO:0043933	e	macromolecular complex subunit organization	128/4191	519/33996	2.43e-10	1.06e-06	1e-06	1.04e-06
....GO:0005739	e	mitochondrion	162/4191	754/33996	2.44e-10	1.07e-06	1.01e-06	1.04e-06
...GO:0044712	e	single-organism catabolic process	182/4191	881/33996	2.44e-10	1.07e-06	1.01e-06	1.04e-06
...GO:1901135	e	carbohydrate derivative metabolic process	195/4191	824/33996	2.49e-10	1.09e-06	1.03e-06	1.06e-06
..GO:0006996	e	organelle organization	386/4191	1036/33996	2.49e-10	1.09e-06	1.03e-06	1.06e-06
.....GO:0016462	e	pyrophosphatase activity	230/4191	912/33996	2.52e-10	1.1e-06	1.04e-06	1.07e-06
....GO:0003723	e	RNA binding	194/4191	688/33996	2.52e-10	1.1e-06	1.04e-06	1.08e-06
....GO:0016818	e	hydrolase activity, acting on acid anhydrides, in phosphorus-containing anhydrides	236/4191	927/33996	2.53e-10	1.11e-06	1.05e-06	1.08e-06
....GO:1901361	e	organic cyclic compound catabolic process	120/4191	467/33996	2.54e-10	1.11e-06	1.05e-06	1.08e-06
.....GO:0009570	e	chloroplast stroma	226/4191	522/33996	2.57e-10	1.12e-06	1.06e-06	1.1e-06
....GO:0006974	e	cellular response to DNA damage stimulus	120/4191	343/33996	2.57e-10	1.13e-06	1.06e-06	1.1e-06
....GO:1901565	e	organonitrogen compound catabolic process	107/4191	458/33996	2.6e-10	1.14e-06	1.07e-06	1.11e-06
..GO:0032259	e	methylation	159/4191	428/33996	2.66e-10	1.17e-06	1.1e-06	1.14e-06
...GO:0009314	e	response to radiation	164/4191	702/33996	2.66e-10	1.17e-06	1.1e-06	1.14e-06
..GO:0065008	e	regulation of biological quality	163/4191	784/33996	2.72e-10	1.19e-06	1.12e-06	1.16e-06
..GO:0051649	e	establishment of localization in cell	160/4191	744/33996	2.72e-10	1.19e-06	1.12e-06	1.16e-06
...GO:0031967	e	organelle envelope	231/4191	557/33996	2.76e-10	1.21e-06	1.14e-06	1.18e-06
..GO:0031975	e	envelope	231/4191	557/33996	2.76e-10	1.21e-06	1.14e-06	1.18e-06
....GO:0071822	e	protein complex subunit organization	113/4191	480/33996	2.79e-10	1.22e-06	1.15e-06	1.19e-06
....GO:0043436	e	oxoacid metabolic process	272/4191	1109/33996	2.85e-10	1.25e-06	1.17e-06	1.22e-06
....GO:0090407	e	organophosphate biosynthetic process	125/4191	481/33996	2.86e-10	1.25e-06	1.18e-06	1.22e-06
....GO:0006753	e	nucleoside phosphate metabolic process	161/4191	667/33996	2.86e-10	1.25e-06	1.18e-06	1.22e-06
....GO:1901566	e	organonitrogen compound biosynthetic process	174/4191	668/33996	2.91e-10	1.27e-06	1.2e-06	1.24e-06
...GO:0006082	e	organic acid metabolic process	272/4191	1110/33996	2.92e-10	1.28e-06	1.2e-06	1.25e-06
....GO:1901362	e	organic cyclic compound biosynthetic process	261/4191	1360/33996	2.93e-10	1.28e-06	1.2e-06	1.25e-06
....GO:0008610	e	lipid biosynthetic process	169/4191	606/33996	2.95e-10	1.29e-06	1.21e-06	1.26e-06
.....GO:0006396	e	RNA processing	222/4191	548/33996	2.96e-10	1.3e-06	1.22e-06	1.26e-06
...GO:0006629	e	lipid metabolic process	236/4191	1128/33996	2.96e-10	1.3e-06	1.22e-06	1.27e-06
......GO:0032787	e	monocarboxylic acid metabolic process	135/4191	583/33996	2.97e-10	1.3e-06	1.22e-06	1.27e-06
...GO:0005737	e	cytoplasm	178/4191	817/33996	3.07e-10	1.34e-06	1.26e-06	1.31e-06
.GO:0009055	p	electron carrier activity	27/4191	584/33996	3.07e-10	1.35e-06	1.26e-06	1.31e-06
....GO:0009416	e	response to light stimulus	141/4191	658/33996	3.15e-10	1.38e-06	1.29e-06	1.34e-06
...GO:0009791	e	post-embryonic development	92/4191	382/33996	3.16e-10	1.38e-06	1.3e-06	1.35e-06
..GO:0044702	e	single organism reproductive process	257/4191	847/33996	3.16e-10	1.38e-06	1.3e-06	1.35e-06
...GO:0044723	e	single-organism carbohydrate metabolic process	162/4191	777/33996	3.18e-10	1.39e-06	1.3e-06	1.36e-06
......GO:0006355	e	regulation of transcription, DNA-templated	288/4191	1543/33996	3.21e-10	1.41e-06	1.32e-06	1.37e-06
......GO:2001141	e	regulation of RNA biosynthetic process	288/4191	1543/33996	3.21e-10	1.41e-06	1.32e-06	1.37e-06
.GO:0022414	e	reproductive process	305/4191	1049/33996	3.27e-10	1.43e-06	1.34e-06	1.4e-06
....GO:0044434	e	chloroplast part	414/4191	1099/33996	3.28e-10	1.44e-06	1.34e-06	1.4e-06
.....GO:0019752	e	carboxylic acid metabolic process	271/4191	1099/33996	3.28e-10	1.44e-06	1.34e-06	1.4e-06
.....GO:0010468	e	regulation of gene expression	360/4191	1735/33996	3.31e-10	1.45e-06	1.36e-06	1.41e-06
......GO:0017111	e	nucleoside-triphosphatase activity	223/4191	879/33996	3.33e-10	1.46e-06	1.36e-06	1.42e-06
...GO:0019637	e	organophosphate metabolic process	236/4191	987/33996	3.34e-10	1.46e-06	1.37e-06	1.43e-06
...GO:0044435	e	plastid part	422/4191	1118/33996	3.36e-10	1.47e-06	1.38e-06	1.44e-06
..GO:0009056	e	catabolic process	262/4191	1313/33996	3.42e-10	1.5e-06	1.4e-06	1.46e-06
...GO:0044711	e	single-organism biosynthetic process	418/4191	1695/33996	3.44e-10	1.51e-06	1.41e-06	1.47e-06
...GO:0043232	e	intracellular non-membrane-bounded organelle	223/4191	911/33996	3.46e-10	1.52e-06	1.42e-06	1.48e-06
..GO:0043228	e	non-membrane-bounded organelle	223/4191	911/33996	3.46e-10	1.52e-06	1.42e-06	1.48e-06
...GO:1901575	e	organic substance catabolic process	251/4191	1224/33996	3.47e-10	1.52e-06	1.42e-06	1.48e-06
...GO:0016817	e	hydrolase activity, acting on acid anhydrides	241/4191	942/33996	3.47e-10	1.52e-06	1.42e-06	1.48e-06
....GO:0060255	e	regulation of macromolecule metabolic process	407/4191	1874/33996	3.5e-10	1.53e-06	1.43e-06	1.5e-06
...GO:0044248	e	cellular catabolic process	200/4191	989/33996	3.53e-10	1.55e-06	1.44e-06	1.51e-06
...GO:0055086	e	nucleobase-containing small molecule metabolic process	168/4191	714/33996	3.57e-10	1.56e-06	1.46e-06	1.52e-06
....GO:0044271	e	cellular nitrogen compound biosynthetic process	226/4191	1155/33996	3.58e-10	1.57e-06	1.46e-06	1.53e-06
...GO:0044255	e	cellular lipid metabolic process	195/4191	783/33996	3.67e-10	1.61e-06	1.5e-06	1.57e-06
..GO:0048856	e	anatomical structure development	275/4191	1040/33996	3.68e-10	1.61e-06	1.5e-06	1.57e-06
....GO:0016070	e	RNA metabolic process	400/4191	1453/33996	3.71e-10	1.63e-06	1.51e-06	1.58e-06
.GO:0032501	e	multicellular organismal process	224/4191	961/33996	3.77e-10	1.65e-06	1.54e-06	1.61e-06
....GO:0018130	e	heterocycle biosynthetic process	230/4191	1176/33996	3.79e-10	1.66e-06	1.54e-06	1.62e-06
.....GO:0051252	e	regulation of RNA metabolic process	290/4191	1555/33996	3.8e-10	1.66e-06	1.55e-06	1.62e-06
....GO:0034645	e	cellular macromolecule biosynthetic process	376/4191	1661/33996	3.81e-10	1.67e-06	1.55e-06	1.63e-06
...GO:1901564	e	organonitrogen compound metabolic process	350/4191	1435/33996	3.82e-10	1.68e-06	1.56e-06	1.63e-06
.....GO:0031326	e	regulation of cellular biosynthetic process	335/4191	1683/33996	3.83e-10	1.68e-06	1.56e-06	1.64e-06
....GO:0019438	e	aromatic compound biosynthetic process	236/4191	1231/33996	3.86e-10	1.69e-06	1.57e-06	1.65e-06
..GO:0043234	e	protein complex	293/4191	1322/33996	3.88e-10	1.7e-06	1.58e-06	1.66e-06
..GO:0051716	e	cellular response to stimulus	325/4191	1495/33996	3.89e-10	1.7e-06	1.58e-06	1.66e-06
..GO:0003006	e	developmental process involved in reproduction	285/4191	963/33996	3.9e-10	1.71e-06	1.59e-06	1.66e-06
.GO:0032991	e	macromolecular complex	407/4191	1839/33996	3.92e-10	1.72e-06	1.59e-06	1.67e-06
....GO:0000725	e	recombinational repair	24/4191	49/33996	3.98e-10	1.75e-06	1.62e-06	1.7e-06
.....GO:0000724	e	double-strand break repair via homologous recombination	24/4191	49/33996	3.98e-10	1.75e-06	1.62e-06	1.7e-06
...GO:0044281	e	small molecule metabolic process	445/4191	1957/33996	4.02e-10	1.76e-06	1.64e-06	1.72e-06
....GO:0080090	e	regulation of primary metabolic process	379/4191	1888/33996	4.05e-10	1.78e-06	1.65e-06	1.73e-06
..GO:0044707	e	single-multicellular organism process	219/4191	950/33996	4.12e-10	1.8e-06	1.67e-06	1.76e-06
....GO:0051171	e	regulation of nitrogen compound metabolic process	332/4191	1689/33996	4.12e-10	1.8e-06	1.67e-06	1.76e-06
.....GO:0019219	e	regulation of nucleobase-containing compound metabolic process	327/4191	1667/33996	4.15e-10	1.82e-06	1.69e-06	1.77e-06
....GO:0009059	e	macromolecule biosynthetic process	392/4191	1733/33996	4.15e-10	1.82e-06	1.69e-06	1.77e-06
..GO:0016043	e	cellular component organization	536/4191	1800/33996	4.15e-10	1.82e-06	1.69e-06	1.77e-06
......GO:2000112	e	regulation of cellular macromolecule biosynthetic process	328/4191	1648/33996	4.21e-10	1.85e-06	1.71e-06	1.8e-06
.....GO:0010556	e	regulation of macromolecule biosynthetic process	328/4191	1648/33996	4.21e-10	1.85e-06	1.71e-06	1.8e-06
....GO:0005634	e	nucleus	452/4191	2010/33996	4.26e-10	1.87e-06	1.73e-06	1.82e-06
....GO:0009536	e	plastid	591/4191	1871/33996	4.31e-10	1.89e-06	1.75e-06	1.84e-06
....GO:0006796	e	phosphate-containing compound metabolic process	497/4191	2500/33996	4.32e-10	1.89e-06	1.75e-06	1.85e-06
.....GO:0009507	e	chloroplast	565/4191	1738/33996	4.38e-10	1.92e-06	1.77e-06	1.87e-06
....GO:0009889	e	regulation of biosynthetic process	337/4191	1717/33996	4.44e-10	1.94e-06	1.8e-06	1.9e-06
..GO:0009628	e	response to abiotic stimulus	334/4191	1762/33996	4.5e-10	1.97e-06	1.82e-06	1.92e-06
....GO:0001883	e	purine nucleoside binding	594/4191	2943/33996	4.59e-10	2.01e-06	1.86e-06	1.96e-06
.....GO:0032550	e	purine ribonucleoside binding	594/4191	2943/33996	4.59e-10	2.01e-06	1.86e-06	1.96e-06
..GO:0044767	e	single-organism developmental process	455/4191	1855/33996	4.64e-10	2.03e-06	1.88e-06	1.98e-06
...GO:0044249	e	cellular biosynthetic process	657/4191	3007/33996	4.66e-10	2.04e-06	1.89e-06	1.99e-06
....GO:0090304	e	nucleic acid metabolic process	623/4191	2166/33996	4.67e-10	2.05e-06	1.89e-06	1.99e-06
....GO:0035639	e	purine ribonucleoside triphosphate binding	558/4191	2623/33996	4.71e-10	2.06e-06	1.91e-06	2.01e-06
.....GO:0006464	e	cellular protein modification process	435/4191	2144/33996	4.73e-10	2.07e-06	1.91e-06	2.02e-06
....GO:0036211	e	protein modification process	435/4191	2144/33996	4.73e-10	2.07e-06	1.91e-06	2.02e-06
...GO:0019222	e	regulation of metabolic process	476/4191	2271/33996	4.76e-10	2.08e-06	1.92e-06	2.03e-06
.GO:0071840	e	cellular component organization or biogenesis	551/4191	1904/33996	4.77e-10	2.09e-06	1.93e-06	2.04e-06
....GO:0031323	e	regulation of cellular metabolic process	391/4191	1905/33996	4.8e-10	2.1e-06	1.94e-06	2.05e-06
.....GO:0006412	e	translation	96/4191	410/33996	4.82e-10	2.11e-06	1.95e-06	2.06e-06
....GO:0043412	e	macromolecule modification	516/4191	2355/33996	4.93e-10	2.16e-06	1.99e-06	2.1e-06
....GO:0017076	e	purine nucleotide binding	602/4191	2987/33996	4.98e-10	2.18e-06	2.01e-06	2.13e-06
....GO:0003677	e	DNA binding	360/4191	1886/33996	4.99e-10	2.19e-06	2.01e-06	2.13e-06
..GO:0044446	e	intracellular organelle part	823/4191	2868/33996	5.1e-10	2.23e-06	2.06e-06	2.18e-06
...GO:0006793	e	phosphorus metabolic process	502/4191	2522/33996	5.11e-10	2.24e-06	2.06e-06	2.18e-06
...GO:0000166	e	nucleotide binding	775/4191	3655/33996	5.11e-10	2.24e-06	2.06e-06	2.18e-06
...GO:1901265	e	nucleoside phosphate binding	775/4191	3655/33996	5.11e-10	2.24e-06	2.06e-06	2.18e-06
...GO:0050794	e	regulation of cellular process	553/4191	2900/33996	5.15e-10	2.26e-06	2.08e-06	2.2e-06
.GO:0044422	e	organelle part	823/4191	2874/33996	5.26e-10	2.31e-06	2.12e-06	2.25e-06
..GO:0016787	e	hydrolase activity	568/4191	3219/33996	5.28e-10	2.31e-06	2.13e-06	2.25e-06
....GO:0032549	e	ribonucleoside binding	596/4191	2965/33996	5.28e-10	2.31e-06	2.13e-06	2.25e-06
...GO:0001882	e	nucleoside binding	597/4191	2966/33996	5.29e-10	2.32e-06	2.13e-06	2.26e-06
.GO:0065007	e	biological regulation	732/4191	3808/33996	5.33e-10	2.33e-06	2.15e-06	2.27e-06
..GO:0009605	e	response to external stimulus	194/4191	1010/33996	5.35e-10	2.35e-06	2.16e-06	2.29e-06
.GO:0032502	e	developmental process	495/4191	2012/33996	5.39e-10	2.36e-06	2.17e-06	2.3e-06
....GO:0044267	e	cellular protein metabolic process	578/4191	2758/33996	5.39e-10	2.36e-06	2.17e-06	2.3e-06
..GO:0097367	e	carbohydrate derivative binding	606/4191	3032/33996	5.41e-10	2.37e-06	2.18e-06	2.31e-06
...GO:0019538	e	protein metabolic process	677/4191	3561/33996	5.41e-10	2.37e-06	2.18e-06	2.31e-06
..GO:0005622	e	intracellular	127/4191	588/33996	5.42e-10	2.37e-06	2.18e-06	2.31e-06
..GO:0009058	e	biosynthetic process	699/4191	3291/33996	5.47e-10	2.4e-06	2.2e-06	2.34e-06
.....GO:0030554	e	adenyl nucleotide binding	551/4191	2761/33996	5.48e-10	2.4e-06	2.2e-06	2.34e-06
...GO:1901360	e	organic cyclic compound metabolic process	847/4191	3293/33996	5.52e-10	2.42e-06	2.22e-06	2.36e-06
.....GO:0000271	e	polysaccharide biosynthetic process	74/4191	285/33996	5.53e-10	2.43e-06	2.22e-06	2.36e-06
...GO:0046483	e	heterocycle metabolic process	817/4191	3066/33996	5.54e-10	2.43e-06	2.23e-06	2.37e-06
...GO:1901576	e	organic substance biosynthetic process	674/4191	3068/33996	5.56e-10	2.44e-06	2.23e-06	2.38e-06
.....GO:0005524	e	ATP binding	507/4191	2398/33996	5.58e-10	2.44e-06	2.24e-06	2.38e-06
....GO:0032555	e	purine ribonucleotide binding	594/4191	2944/33996	5.63e-10	2.46e-06	2.26e-06	2.4e-06
...GO:0006139	e	nucleobase-containing compound metabolic process	749/4191	2796/33996	5.68e-10	2.49e-06	2.28e-06	2.42e-06
..GO:0016740	e	transferase activity	567/4191	3434/33996	5.77e-10	2.53e-06	2.32e-06	2.47e-06
..GO:0006950	e	response to stress	472/4191	2654/33996	5.82e-10	2.55e-06	2.34e-06	2.49e-06
..GO:0002252	e	immune effector process	31/4191	77/33996	5.83e-10	2.55e-06	2.34e-06	2.49e-06
...GO:0043168	e	anion binding	668/4191	3404/33996	5.85e-10	2.56e-06	2.35e-06	2.5e-06
...GO:0034641	e	cellular nitrogen compound metabolic process	818/4191	3077/33996	5.86e-10	2.57e-06	2.35e-06	2.5e-06
...GO:0006725	e	cellular aromatic compound metabolic process	822/4191	3173/33996	5.89e-10	2.58e-06	2.36e-06	2.52e-06
..GO:0050789	e	regulation of biological process	685/4191	3473/33996	5.89e-10	2.58e-06	2.36e-06	2.52e-06
...GO:0022412	e	cellular process involved in reproduction in multicellular organism	35/4191	94/33996	5.9e-10	2.58e-06	2.36e-06	2.52e-06
.GO:0050896	e	response to stimulus	756/4191	4333/33996	5.9e-10	2.59e-06	2.36e-06	2.52e-06
..GO:0036094	e	small molecule binding	792/4191	3758/33996	5.94e-10	2.6e-06	2.38e-06	2.54e-06
.....GO:0016310	e	phosphorylation	267/4191	1491/33996	6.04e-10	2.64e-06	2.42e-06	2.58e-06
.....GO:0032559	e	adenyl ribonucleotide binding	543/4191	2719/33996	6.11e-10	2.68e-06	2.45e-06	2.61e-06
...GO:0016772	e	transferase activity, transferring phosphorus-containing groups	332/4191	1930/33996	6.13e-10	2.68e-06	2.45e-06	2.62e-06
...GO:0032553	e	ribonucleotide binding	602/4191	2992/33996	6.18e-10	2.71e-06	2.47e-06	2.64e-06
...GO:0003676	e	nucleic acid binding	709/4191	3630/33996	6.37e-10	2.79e-06	2.55e-06	2.72e-06
..GO:0006807	e	nitrogen compound metabolic process	892/4191	3456/33996	6.4e-10	2.8e-06	2.56e-06	2.73e-06
...GO:0043231	e	intracellular membrane-bounded organelle	1220/4191	5476/33996	6.49e-10	2.84e-06	2.59e-06	2.77e-06
..GO:0005515	e	protein binding	823/4191	5005/33996	6.53e-10	2.86e-06	2.61e-06	2.79e-06
..GO:0044763	e	single-organism cellular process	1114/4191	5100/33996	6.6e-10	2.89e-06	2.64e-06	2.82e-06
...GO:0043170	e	macromolecule metabolic process	1220/4191	5786/33996	6.64e-10	2.91e-06	2.65e-06	2.83e-06
.GO:0016020	e	membrane	673/4191	4324/33996	6.71e-10	2.94e-06	2.68e-06	2.87e-06
..GO:0044710	e	single-organism metabolic process	982/4191	5018/33996	6.83e-10	2.99e-06	2.73e-06	2.92e-06
...GO:0044260	e	cellular macromolecule metabolic process	1138/4191	5112/33996	6.87e-10	3.01e-06	2.74e-06	2.94e-06
....GO:0033692	e	cellular polysaccharide biosynthetic process	71/4191	273/33996	7.17e-10	3.14e-06	2.86e-06	3.06e-06
..GO:0043167	e	ion binding	1078/4191	6652/33996	7.26e-10	3.18e-06	2.89e-06	3.1e-06
.GO:0044699	e	single-organism process	1514/4191	8044/33996	7.38e-10	3.24e-06	2.94e-06	3.15e-06
..GO:0043229	e	intracellular organelle	1302/4191	5884/33996	7.5e-10	3.29e-06	2.99e-06	3.2e-06
..GO:0043227	e	membrane-bounded organelle	1221/4191	5478/33996	7.53e-10	3.3e-06	3e-06	3.22e-06
.GO:0043226	e	organelle	1303/4191	5887/33996	7.55e-10	3.31e-06	3.01e-06	3.22e-06
....GO:0048453	e	sepal formation	16/4191	24/33996	7.65e-10	3.35e-06	3.05e-06	3.27e-06
...GO:0044444	e	cytoplasmic part	1138/4191	5390/33996	7.74e-10	3.39e-06	3.08e-06	3.31e-06
..GO:0097159	e	organic cyclic compound binding	1297/4191	7309/33996	7.77e-10	3.4e-06	3.09e-06	3.32e-06
.GO:0044464	e	cell part	1897/4191	9029/33996	7.78e-10	3.41e-06	3.1e-06	3.32e-06
..GO:0044424	e	intracellular part	1714/4191	7721/33996	7.86e-10	3.45e-06	3.13e-06	3.36e-06
..GO:0044238	e	primary metabolic process	1600/4191	8019/33996	8.04e-10	3.52e-06	3.2e-06	3.43e-06
..GO:0044237	e	cellular metabolic process	1552/4191	7473/33996	8.25e-10	3.61e-06	3.28e-06	3.52e-06
.GO:0003824	e	catalytic activity	1511/4191	9526/33996	8.31e-10	3.64e-06	3.3e-06	3.55e-06
..GO:1901363	e	heterocyclic compound binding	1296/4191	7305/33996	8.75e-10	3.83e-06	3.48e-06	3.74e-06
...GO:0016741	e	transferase activity, transferring one-carbon groups	79/4191	318/33996	8.9e-10	3.9e-06	3.54e-06	3.8e-06
...GO:0034637	e	cellular carbohydrate biosynthetic process	77/4191	308/33996	8.95e-10	3.92e-06	3.56e-06	3.82e-06
GO:0008150	e	biological_process	2710/4191	16457/33996	8.96e-10	3.92e-06	3.56e-06	3.83e-06
..GO:0071704	e	organic substance metabolic process	1664/4191	8474/33996	9.03e-10	3.96e-06	3.59e-06	3.86e-06
.GO:0009987	e	cellular process	1892/4191	9695/33996	9.09e-10	3.98e-06	3.61e-06	3.88e-06
.GO:0008152	e	metabolic process	1850/4191	10760/33996	9.21e-10	4.04e-06	3.66e-06	3.93e-06
.....GO:0071407	e	cellular response to organic cyclic compound	51/4191	170/33996	9.29e-10	4.07e-06	3.68e-06	3.97e-06
GO:0005575	e	cellular_component	2101/4191	10770/33996	9.32e-10	4.08e-06	3.7e-06	3.98e-06
GO:0003674	e	molecular_function	3062/4191	19988/33996	9.36e-10	4.1e-06	3.71e-06	4e-06
.......GO:0000398	e	mRNA splicing, via spliceosome	28/4191	66/33996	9.36e-10	4.1e-06	3.71e-06	4e-06
....GO:0044003	e	modification by symbiont of host morphology or physiology	23/4191	47/33996	9.43e-10	4.13e-06	3.74e-06	4.03e-06
...GO:0045132	e	meiotic chromosome segregation	23/4191	47/33996	9.43e-10	4.13e-06	3.74e-06	4.03e-06
...GO:0051817	e	modification of morphology or physiology of other organism involved in symbiotic interaction	23/4191	47/33996	9.43e-10	4.13e-06	3.74e-06	4.03e-06
.GO:0005488	e	binding	2130/4191	13237/33996	9.94e-10	4.36e-06	3.94e-06	4.25e-06
....GO:0016482	e	cytoplasmic transport	81/4191	329/33996	1.02e-09	4.48e-06	4.04e-06	4.36e-06
.....GO:0034622	e	cellular macromolecular complex assembly	87/4191	365/33996	1.03e-09	4.51e-06	4.08e-06	4.4e-06
....GO:0043572	e	plastid fission	14/4191	19/33996	1.16e-09	5.09e-06	4.6e-06	4.97e-06
....GO:0006720	e	isoprenoid metabolic process	52/4191	177/33996	1.24e-09	5.41e-06	4.89e-06	5.28e-06
...GO:0005975	e	carbohydrate metabolic process	223/4191	1219/33996	1.34e-09	5.86e-06	5.29e-06	5.71e-06
...GO:0015995	e	chlorophyll biosynthetic process	26/4191	59/33996	1.37e-09	5.99e-06	5.41e-06	5.84e-06
....GO:0051188	e	cofactor biosynthetic process	56/4191	198/33996	1.44e-09	6.3e-06	5.68e-06	6.14e-06
..GO:0035821	e	modification of morphology or physiology of other organism	23/4191	48/33996	1.6e-09	7.01e-06	6.32e-06	6.83e-06
.....GO:0016604	e	nuclear body	21/4191	41/33996	1.74e-09	7.62e-06	6.87e-06	7.42e-06
.....GO:0010332	e	response to gamma radiation	21/4191	41/33996	1.74e-09	7.62e-06	6.87e-06	7.42e-06
.......GO:0004386	e	helicase activity	69/4191	268/33996	1.8e-09	7.91e-06	7.13e-06	7.71e-06
....GO:0031976	e	plastid thylakoid	49/4191	163/33996	1.93e-09	8.48e-06	7.64e-06	8.26e-06
.....GO:0009534	e	chloroplast thylakoid	49/4191	163/33996	1.93e-09	8.48e-06	7.64e-06	8.26e-06
...GO:0009506	e	plasmodesma	122/4191	578/33996	2.06e-09	9.01e-06	8.12e-06	8.78e-06
...GO:0017038	e	protein import	43/4191	135/33996	2.06e-09	9.02e-06	8.13e-06	8.8e-06
...GO:0070887	e	cellular response to chemical stimulus	120/4191	566/33996	2.09e-09	9.15e-06	8.24e-06	8.92e-06
..GO:0005911	e	cell-cell junction	122/4191	579/33996	2.18e-09	9.56e-06	8.6e-06	9.32e-06
.GO:0030054	e	cell junction	122/4191	579/33996	2.18e-09	9.56e-06	8.6e-06	9.32e-06
....GO:0044454	e	nuclear chromosome part	20/4191	38/33996	2.28e-09	9.97e-06	8.97e-06	9.72e-06
.....GO:0010638	e	positive regulation of organelle organization	32/4191	85/33996	2.3e-09	1.01e-05	9.06e-06	9.82e-06
...GO:0051701	e	interaction with host	24/4191	53/33996	2.98e-09	1.31e-05	1.18e-05	1.27e-05
.....GO:0042023	e	DNA endoreduplication	21/4191	42/33996	3.07e-09	1.35e-05	1.21e-05	1.31e-05
......GO:0043687	e	post-translational protein modification	21/4191	42/33996	3.07e-09	1.35e-05	1.21e-05	1.31e-05
....GO:0044786	e	cell cycle DNA replication	21/4191	42/33996	3.07e-09	1.35e-05	1.21e-05	1.31e-05
...GO:0007126	e	meiosis	21/4191	42/33996	3.07e-09	1.35e-05	1.21e-05	1.31e-05
...GO:0031984	e	organelle subcompartment	49/4191	166/33996	3.21e-09	1.41e-05	1.26e-05	1.37e-05
...GO:0048827	e	phyllome development	47/4191	155/33996	3.63e-09	1.59e-05	1.43e-05	1.55e-05
....GO:0008168	e	methyltransferase activity	75/4191	305/33996	3.79e-09	1.66e-05	1.49e-05	1.62e-05
.....GO:0008757	e	S-adenosylmethionine-dependent methyltransferase activity	35/4191	100/33996	4e-09	1.75e-05	1.57e-05	1.71e-05
...GO:0016705	p	oxidoreductase activity, acting on paired donors, with incorporation or reduction of molecular oxygen	29/4191	574/33996	4.06e-09	1.78e-05	1.6e-05	1.74e-05
....GO:0008299	e	isoprenoid biosynthetic process	47/4191	156/33996	4.07e-09	1.78e-05	1.6e-05	1.74e-05
....GO:0048366	e	leaf development	38/4191	114/33996	4.23e-09	1.85e-05	1.66e-05	1.81e-05
....GO:0048451	e	petal formation	16/4191	26/33996	4.32e-09	1.9e-05	1.7e-05	1.85e-05
....GO:0007067	e	mitosis	19/4191	36/33996	5.4e-09	2.37e-05	2.12e-05	2.31e-05
....GO:0016051	e	carbohydrate biosynthetic process	86/4191	373/33996	7.23e-09	3.17e-05	2.84e-05	3.09e-05
.....GO:0006721	e	terpenoid metabolic process	46/4191	154/33996	7.28e-09	3.19e-05	2.86e-05	3.11e-05
...GO:0007389	e	pattern specification process	50/4191	176/33996	1.04e-08	4.57e-05	4.09e-05	4.45e-05
.......GO:0008033	e	tRNA processing	27/4191	68/33996	1.05e-08	4.62e-05	4.14e-05	4.5e-05
.....GO:0004519	e	endonuclease activity	34/4191	99/33996	1.15e-08	5.05e-05	4.52e-05	4.92e-05
....GO:0031461	e	cullin-RING ubiquitin ligase complex	32/4191	90/33996	1.18e-08	5.16e-05	4.62e-05	5.03e-05
.....GO:0006461	e	protein complex assembly	86/4191	375/33996	1.24e-08	5.43e-05	4.86e-05	5.29e-05
......GO:0006655	e	phosphatidylglycerol biosynthetic process	18/4191	34/33996	1.28e-08	5.62e-05	5.03e-05	5.48e-05
....GO:0009528	e	plastid inner membrane	21/4191	45/33996	1.49e-08	6.51e-05	5.82e-05	6.34e-05
....GO:0022603	e	regulation of anatomical structure morphogenesis	27/4191	69/33996	1.53e-08	6.7e-05	5.99e-05	6.53e-05
....GO:0046434	e	organophosphate catabolic process	77/4191	327/33996	1.55e-08	6.77e-05	6.05e-05	6.6e-05
...GO:0004497	p	monooxygenase activity	14/4191	371/33996	1.68e-08	7.36e-05	6.58e-05	7.17e-05
....GO:0007129	e	synapsis	19/4191	38/33996	1.74e-08	7.6e-05	6.79e-05	7.41e-05
...GO:0007131	e	reciprocal meiotic recombination	24/4191	57/33996	1.75e-08	7.68e-05	6.85e-05	7.48e-05
...GO:1901657	e	glycosyl compound metabolic process	106/4191	501/33996	2.12e-08	9.3e-05	8.3e-05	9.06e-05
.....GO:0009143	e	nucleoside triphosphate catabolic process	73/4191	306/33996	2.19e-08	9.6e-05	8.57e-05	9.36e-05
....GO:1901292	e	nucleoside phosphate catabolic process	73/4191	307/33996	2.42e-08	0.000106	9.45e-05	0.000103
.....GO:0006913	e	nucleocytoplasmic transport	33/4191	97/33996	2.45e-08	0.000107	9.58e-05	0.000105
....GO:0051169	e	nuclear transport	33/4191	97/33996	2.45e-08	0.000107	9.58e-05	0.000105
...GO:0042393	e	histone binding	22/4191	50/33996	2.59e-08	0.000114	0.000101	0.000111
......GO:0035825	e	reciprocal DNA recombination	24/4191	58/33996	2.64e-08	0.000116	0.000103	0.000113
...GO:0009887	e	organ morphogenesis	43/4191	145/33996	2.75e-08	0.000121	0.000107	0.000118
.....GO:0016114	e	terpenoid biosynthetic process	40/4191	131/33996	2.8e-08	0.000123	0.000109	0.00012
...GO:0070192	e	chromosome organization involved in meiosis	19/4191	39/33996	2.99e-08	0.000131	0.000117	0.000128
..GO:0044419	e	interspecies interaction between organisms	25/4191	63/33996	3.72e-08	0.000163	0.000145	0.000159
.....GO:0010020	e	chloroplast fission	4191-12-01	17/33996	4.12e-08	0.000181	0.000161	0.000176
......GO:0046471	e	phosphatidylglycerol metabolic process	18/4191	36/33996	4.13e-08	0.000181	0.000161	0.000176
.....GO:0009855	e	determination of bilateral symmetry	18/4191	36/33996	4.13e-08	0.000181	0.000161	0.000176
..GO:0048609	e	multicellular organismal reproductive process	33/4191	99/33996	4.31e-08	0.000189	0.000168	0.000184
....GO:0003002	e	regionalization	38/4191	123/33996	4.35e-08	0.000191	0.00017	0.000186
...GO:1902582	e	single-organism intracellular transport	99/4191	465/33996	4.83e-08	0.000212	0.000188	0.000206
....GO:0000910	e	cytokinesis	19/4191	40/33996	5.04e-08	0.000221	0.000196	0.000215
....GO:0071310	e	cellular response to organic substance	99/4191	467/33996	5.38e-08	0.000236	0.000209	0.00023
...GO:0042802	e	identical protein binding	53/4191	200/33996	5.45e-08	0.000239	0.000212	0.000233
.....GO:0008173	e	RNA methyltransferase activity	17/4191	33/33996	5.57e-08	0.000244	0.000217	0.000238
......GO:0009146	e	purine nucleoside triphosphate catabolic process	72/4191	305/33996	5.61e-08	0.000246	0.000218	0.00024
......GO:0009203	e	ribonucleoside triphosphate catabolic process	72/4191	305/33996	5.61e-08	0.000246	0.000218	0.00024
.......GO:0009207	e	purine ribonucleoside triphosphate catabolic process	72/4191	305/33996	5.61e-08	0.000246	0.000218	0.00024
.....GO:0009261	e	ribonucleotide catabolic process	72/4191	306/33996	5.92e-08	0.00026	0.00023	0.000253
.....GO:0009166	e	nucleotide catabolic process	72/4191	306/33996	5.92e-08	0.00026	0.00023	0.000253
......GO:0009154	e	purine ribonucleotide catabolic process	72/4191	306/33996	5.92e-08	0.00026	0.00023	0.000253
......GO:0006195	e	purine nucleotide catabolic process	72/4191	306/33996	5.92e-08	0.00026	0.00023	0.000253
.......GO:0046130	e	purine ribonucleoside catabolic process	72/4191	308/33996	6.83e-08	0.000299	0.000265	0.000292
....GO:0009799	e	specification of symmetry	18/4191	37/33996	7.12e-08	0.000312	0.000276	0.000304
......GO:0006152	e	purine nucleoside catabolic process	72/4191	309/33996	7.45e-08	0.000326	0.000289	0.000318
.....GO:0072523	e	purine-containing compound catabolic process	72/4191	310/33996	8.19e-08	0.000359	0.000318	0.00035
.....GO:0006733	e	oxidoreduction coenzyme metabolic process	42/4191	146/33996	8.91e-08	0.00039	0.000346	0.00038
...GO:0006790	e	sulfur compound metabolic process	64/4191	265/33996	9.36e-08	0.00041	0.000363	0.0004
......GO:0016556	e	mRNA modification	26/4191	70/33996	9.79e-08	0.000429	0.00038	0.000418
.......GO:0010207	e	photosystem II assembly	30/4191	88/33996	9.89e-08	0.000433	0.000383	0.000422
.....GO:0006098	e	pentose-phosphate shunt	35/4191	112/33996	1.06e-07	0.000466	0.000413	0.000455
....GO:1901658	e	glycosyl compound catabolic process	73/4191	317/33996	1.07e-07	0.000469	0.000415	0.000457
....GO:0006886	e	intracellular protein transport	94/4191	441/33996	1.11e-07	0.000485	0.000428	0.000472
....GO:0009527	e	plastid outer membrane	13/4191	21/33996	1.16e-07	0.000506	0.000448	0.000494
.........GO:0004003	e	ATP-dependent DNA helicase activity	13/4191	21/33996	1.16e-07	0.000506	0.000448	0.000494
.....GO:0009164	e	nucleoside catabolic process	72/4191	311/33996	1.27e-07	0.000555	0.00049	0.000541
......GO:0042454	e	ribonucleoside catabolic process	72/4191	311/33996	1.27e-07	0.000555	0.00049	0.000541
......GO:0006312	e	mitotic recombination	16/4191	31/33996	1.33e-07	0.000582	0.000514	0.000567
....GO:0006740	e	NADPH regeneration	35/4191	113/33996	1.36e-07	0.000596	0.000526	0.000581
.....GO:0009141	e	nucleoside triphosphate metabolic process	79/4191	354/33996	1.37e-07	0.000599	0.000529	0.000584
...GO:0009886	e	post-embryonic morphogenesis	36/4191	118/33996	1.39e-07	0.000608	0.000536	0.000592
...GO:0051301	e	cell division	28/4191	80/33996	1.39e-07	0.000608	0.000537	0.000593
......GO:0009144	e	purine nucleoside triphosphate metabolic process	77/4191	343/33996	1.41e-07	0.000618	0.000545	0.000602
.......GO:0009205	e	purine ribonucleoside triphosphate metabolic process	77/4191	343/33996	1.41e-07	0.000618	0.000545	0.000602
....GO:0006605	e	protein targeting	59/4191	239/33996	1.57e-07	0.000689	0.000607	0.000671
.....GO:0006163	e	purine nucleotide metabolic process	89/4191	415/33996	1.59e-07	0.000697	0.000614	0.00068
......GO:0006400	e	tRNA modification	15/4191	28/33996	1.73e-07	0.000759	0.000668	0.000739
......GO:0005506	p	iron ion binding	27/4191	506/33996	1.73e-07	0.000759	0.000669	0.00074
....GO:0048229	e	gametophyte development	47/4191	175/33996	1.8e-07	0.000788	0.000693	0.000768
..GO:0030529	e	ribonucleoprotein complex	110/4191	547/33996	1.82e-07	0.0008	0.000704	0.000779
..GO:0042221	e	response to chemical	326/4191	2017/33996	1.86e-07	0.000814	0.000717	0.000794
.....GO:0006401	e	RNA catabolic process	23/4191	59/33996	1.9e-07	0.000834	0.000733	0.000813
....GO:0019693	e	ribose phosphate metabolic process	96/4191	458/33996	1.93e-07	0.000847	0.000745	0.000825
.....GO:0009259	e	ribonucleotide metabolic process	96/4191	458/33996	1.93e-07	0.000847	0.000745	0.000825
......GO:0009150	e	purine ribonucleotide metabolic process	86/4191	399/33996	2.08e-07	0.000913	0.000803	0.00089
....GO:0009057	e	macromolecule catabolic process	88/4191	411/33996	2.09e-07	0.000915	0.000804	0.000892
.....GO:0009706	e	chloroplast inner membrane	19/4191	43/33996	2.12e-07	0.000931	0.000818	0.000907
........GO:1901069	e	guanosine-containing compound catabolic process	34/4191	110/33996	2.16e-07	0.000945	0.00083	0.000921
.......GO:0006184	e	GTP catabolic process	34/4191	110/33996	2.16e-07	0.000945	0.00083	0.000921
...GO:0009555	e	pollen development	40/4191	140/33996	2.17e-07	0.000953	0.000837	0.000929
.......GO:0046039	e	GTP metabolic process	35/4191	115/33996	2.2e-07	0.000962	0.000844	0.000938
....GO:0009072	e	aromatic amino acid family metabolic process	37/4191	124/33996	2.55e-07	0.00112	0.000982	0.00109
...GO:0098542	e	defense response to other organism	97/4191	468/33996	2.64e-07	0.00116	0.00101	0.00113
...GO:0009266	e	response to temperature stimulus	108/4191	536/33996	2.7e-07	0.00118	0.00104	0.00115
....GO:0051028	e	mRNA transport	17/4191	36/33996	2.84e-07	0.00125	0.00109	0.00121
....GO:0072524	e	pyridine-containing compound metabolic process	38/4191	131/33996	3.02e-07	0.00132	0.00116	0.00129
......GO:0043623	e	cellular protein complex assembly	58/4191	239/33996	3.09e-07	0.00135	0.00119	0.00132
......GO:0051168	e	nuclear export	18/4191	40/33996	3.16e-07	0.00138	0.00121	0.00135
......GO:0046496	e	nicotinamide nucleotide metabolic process	37/4191	126/33996	3.36e-07	0.00147	0.00129	0.00144
....GO:0014070	e	response to organic cyclic compound	70/4191	309/33996	3.43e-07	0.0015	0.00132	0.00147
.....GO:0019362	e	pyridine nucleotide metabolic process	37/4191	127/33996	3.96e-07	0.00173	0.00152	0.00169
.......GO:1901068	e	guanosine-containing compound metabolic process	37/4191	127/33996	3.96e-07	0.00173	0.00152	0.00169
.GO:0051704	e	multi-organism process	147/4191	793/33996	4.28e-07	0.00188	0.00164	0.00183
......GO:0009199	e	ribonucleoside triphosphate metabolic process	77/4191	350/33996	4.41e-07	0.00193	0.00169	0.00188
..GO:0048046	e	apoplast	81/4191	374/33996	4.59e-07	0.00201	0.00176	0.00196
....GO:0009933	e	meristem structural organization	21/4191	53/33996	4.66e-07	0.00204	0.00178	0.00199
......GO:0051495	e	positive regulation of cytoskeleton organization	24/4191	66/33996	4.76e-07	0.00208	0.00182	0.00203
....GO:1902593	e	single-organism nuclear import	24/4191	66/33996	4.76e-07	0.00208	0.00182	0.00203
....GO:0006606	e	protein import into nucleus	24/4191	66/33996	4.76e-07	0.00208	0.00182	0.00203
.......GO:0035304	e	regulation of protein dephosphorylation	19/4191	45/33996	5.06e-07	0.00222	0.00194	0.00216
....GO:0006284	e	base-excision repair	13/4191	23/33996	5.11e-07	0.00224	0.00195	0.00218
....GO:0044272	e	sulfur compound biosynthetic process	50/4191	197/33996	5.5e-07	0.00241	0.0021	0.00235
......GO:0019220	e	regulation of phosphate metabolic process	45/4191	171/33996	5.57e-07	0.00244	0.00213	0.00238
.....GO:0051174	e	regulation of phosphorus metabolic process	45/4191	171/33996	5.57e-07	0.00244	0.00213	0.00238
.....GO:0006568	e	tryptophan metabolic process	15/4191	30/33996	5.62e-07	0.00246	0.00215	0.0024
.....GO:0006586	e	indolalkylamine metabolic process	15/4191	30/33996	5.62e-07	0.00246	0.00215	0.0024
..GO:0044700	e	single organism signaling	15/4191	30/33996	5.62e-07	0.00246	0.00215	0.0024
...GO:0007267	e	cell-cell signaling	15/4191	30/33996	5.62e-07	0.00246	0.00215	0.0024
....GO:0006732	e	coenzyme metabolic process	61/4191	260/33996	5.75e-07	0.00252	0.00219	0.00245
..GO:0016874	e	ligase activity	89/4191	428/33996	5.9e-07	0.00259	0.00225	0.00252
...GO:0007276	e	gamete generation	4191-11-01	17/33996	5.98e-07	0.00262	0.00228	0.00255
.....GO:0009707	e	chloroplast outer membrane	4191-11-01	17/33996	5.98e-07	0.00262	0.00228	0.00255
...GO:0009409	e	response to cold	76/4191	347/33996	6.1e-07	0.00267	0.00233	0.00261
.......GO:0006739	e	NADP metabolic process	35/4191	118/33996	6.14e-07	0.00269	0.00234	0.00262
....GO:0072521	e	purine-containing compound metabolic process	92/4191	445/33996	6.23e-07	0.00273	0.00237	0.00266
....GO:0001558	e	regulation of cell growth	20/4191	50/33996	7.27e-07	0.00319	0.00277	0.00311
....GO:0016301	e	kinase activity	253/4191	1527/33996	7.37e-07	0.00323	0.00281	0.00315
...GO:0050658	e	RNA transport	17/4191	38/33996	7.45e-07	0.00326	0.00284	0.00318
.....GO:0050657	e	nucleic acid transport	17/4191	38/33996	7.45e-07	0.00326	0.00284	0.00318
..GO:0051236	e	establishment of RNA localization	17/4191	38/33996	7.45e-07	0.00326	0.00284	0.00318
.GO:0002376	e	immune system process	60/4191	256/33996	7.63e-07	0.00334	0.0029	0.00326
....GO:0016052	e	carbohydrate catabolic process	62/4191	267/33996	7.81e-07	0.00342	0.00297	0.00334
...GO:0046907	e	intracellular transport	115/4191	595/33996	8.1e-07	0.00355	0.00308	0.00346
......GO:0010090	e	trichome morphogenesis	24/4191	68/33996	8.94e-07	0.00392	0.0034	0.00382
......GO:0051170	e	nuclear import	24/4191	68/33996	8.94e-07	0.00392	0.0034	0.00382
.GO:0023052	e	signaling	15/4191	31/33996	9.65e-07	0.00423	0.00367	0.00412
....GO:1901136	e	carbohydrate derivative catabolic process	75/4191	347/33996	1e-06	0.0044	0.00381	0.00428
...GO:0015031	e	protein transport	107/4191	547/33996	1.07e-06	0.00469	0.00407	0.00458
.....GO:0006406	e	mRNA export from nucleus	16/4191	35/33996	1.1e-06	0.00483	0.00419	0.00471
..GO:0045184	e	establishment of protein localization	108/4191	552/33996	1.14e-06	0.00499	0.00432	0.00486
......GO:0046128	e	purine ribonucleoside metabolic process	82/4191	392/33996	1.34e-06	0.00588	0.00509	0.00573
...GO:0048532	e	anatomical structure arrangement	21/4191	56/33996	1.36e-06	0.00597	0.00517	0.00582
.....GO:0042278	e	purine nucleoside metabolic process	82/4191	393/33996	1.42e-06	0.00624	0.0054	0.00608
......GO:0032273	e	positive regulation of protein polymerization	23/4191	65/33996	1.43e-06	0.00625	0.00541	0.00609
.....GO:0031334	e	positive regulation of protein complex assembly	23/4191	65/33996	1.43e-06	0.00625	0.00541	0.00609
......GO:0006468	e	protein phosphorylation	224/4191	1336/33996	1.5e-06	0.00657	0.00568	0.0064
....GO:0001510	e	RNA methylation	24/4191	70/33996	1.63e-06	0.00714	0.00617	0.00696
...GO:0044093	e	positive regulation of molecular function	33/4191	113/33996	1.7e-06	0.00744	0.00643	0.00725
....GO:0032204	e	regulation of telomere maintenance	13/4191	25/33996	1.82e-06	0.008	0.00691	0.00779
....GO:0005829	e	cytosol	199/4191	1168/33996	1.85e-06	0.0081	0.007	0.0079
....GO:0000096	e	sulfur amino acid metabolic process	37/4191	134/33996	1.88e-06	0.00822	0.0071	0.00802
....GO:0009505	e	plant-type cell wall	59/4191	255/33996	1.92e-06	0.00842	0.00727	0.00821
..GO:0051707	e	response to other organism	132/4191	718/33996	2.29e-06	0.01	0.00867	0.00979
.....GO:0051225	e	spindle assembly	4191-12-01	22/33996	2.37e-06	0.0104	0.00895	0.0101
....GO:0051604	e	protein maturation	19/4191	49/33996	2.39e-06	0.0105	0.00906	0.0102
...GO:0007275	e	multicellular organismal development	56/4191	240/33996	2.47e-06	0.0108	0.00933	0.0105
....GO:0022626	e	cytosolic ribosome	56/4191	240/33996	2.47e-06	0.0108	0.00933	0.0105
....GO:0009116	e	nucleoside metabolic process	87/4191	428/33996	2.56e-06	0.0112	0.00968	0.0109
.....GO:0000079	e	regulation of cyclin-dependent protein serine/threonine kinase activity	18/4191	45/33996	2.59e-06	0.0114	0.00979	0.0111
....GO:0006405	e	RNA export from nucleus	16/4191	37/33996	2.74e-06	0.012	0.0104	0.0117
.......GO:0003924	e	GTPase activity	33/4191	116/33996	2.8e-06	0.0123	0.0106	0.012
....GO:0006783	e	heme biosynthetic process	4191-11-01	19/33996	2.88e-06	0.0126	0.0109	0.0123
......GO:1902275	e	regulation of chromatin organization	4191-09-01	13/33996	2.92e-06	0.0128	0.011	0.0125
....GO:0043085	e	positive regulation of catalytic activity	32/4191	111/33996	3.09e-06	0.0136	0.0117	0.0132
...GO:0043207	e	response to external biotic stimulus	135/4191	741/33996	3.23e-06	0.0141	0.0122	0.0138
.......GO:0035303	e	regulation of dephosphorylation	19/4191	50/33996	3.42e-06	0.015	0.0129	0.0146
........GO:0006268	e	DNA unwinding involved in DNA replication	4191-06-01	6/33996	3.5e-06	0.0153	0.0132	0.0149
......GO:0009067	e	aspartate family amino acid biosynthetic process	21/4191	59/33996	3.63e-06	0.0159	0.0137	0.0155
..GO:0009607	e	response to biotic stimulus	139/4191	769/33996	3.71e-06	0.0163	0.014	0.0158
....GO:0051302	e	regulation of cell division	18/4191	46/33996	3.77e-06	0.0165	0.0142	0.0161
.....GO:0009066	e	aspartate family amino acid metabolic process	24/4191	73/33996	3.79e-06	0.0166	0.0143	0.0162
.....GO:0009119	e	ribonucleoside metabolic process	84/4191	415/33996	3.95e-06	0.0173	0.0149	0.0169
.....GO:0051493	e	regulation of cytoskeleton organization	25/4191	78/33996	4.04e-06	0.0177	0.0152	0.0172
...GO:0044087	e	regulation of cellular component biogenesis	26/4191	83/33996	4.21e-06	0.0184	0.0158	0.018
..GO:0046930	e	pore complex	4191-12-01	23/33996	4.39e-06	0.0192	0.0165	0.0188
...GO:0005643	e	nuclear pore	4191-12-01	23/33996	4.39e-06	0.0192	0.0165	0.0188
...GO:0044391	e	ribosomal subunit	52/4191	223/33996	4.92e-06	0.0216	0.0185	0.021
.....GO:0032271	e	regulation of protein polymerization	24/4191	74/33996	4.96e-06	0.0217	0.0186	0.0212
....GO:0043254	e	regulation of protein complex assembly	24/4191	74/33996	4.96e-06	0.0217	0.0186	0.0212
...GO:0032844	e	regulation of homeostatic process	13/4191	27/33996	5.54e-06	0.0243	0.0208	0.0236
....GO:0035064	e	methylated histone residue binding	4191-08-01	11/33996	6.19e-06	0.0271	0.0232	0.0264
....GO:0070925	e	organelle assembly	14/4191	31/33996	6.2e-06	0.0272	0.0233	0.0265
...GO:0010073	e	meristem maintenance	14/4191	31/33996	6.2e-06	0.0272	0.0233	0.0265
....GO:0022604	e	regulation of cell morphogenesis	16/4191	39/33996	6.3e-06	0.0276	0.0236	0.0269
.....GO:0051510	e	regulation of unidimensional cell growth	15/4191	35/33996	6.42e-06	0.0282	0.0241	0.0274
.....GO:0005525	e	GTP binding	53/4191	230/33996	6.77e-06	0.0297	0.0254	0.0289
.....GO:0019001	e	guanyl nucleotide binding	53/4191	230/33996	6.77e-06	0.0297	0.0254	0.0289
.....GO:0032561	e	guanyl ribonucleotide binding	53/4191	230/33996	6.77e-06	0.0297	0.0254	0.0289
....GO:0015931	e	nucleobase-containing compound transport	26/4191	85/33996	6.85e-06	0.03	0.0257	0.0293
......GO:0006569	e	tryptophan catabolic process	4191-09-01	14/33996	7.28e-06	0.0319	0.0273	0.0311
......GO:0046218	e	indolalkylamine catabolic process	4191-09-01	14/33996	7.28e-06	0.0319	0.0273	0.0311
....GO:0005881	e	cytoplasmic microtubule	4191-09-01	14/33996	7.28e-06	0.0319	0.0273	0.0311
.....GO:0055028	e	cortical microtubule	4191-09-01	14/33996	7.28e-06	0.0319	0.0273	0.0311
.....GO:0009073	e	aromatic amino acid family biosynthetic process	22/4191	66/33996	7.37e-06	0.0323	0.0276	0.0315
....GO:1901137	e	carbohydrate derivative biosynthetic process	64/4191	297/33996	7.39e-06	0.0324	0.0277	0.0316
....GO:0010050	e	vegetative phase change	4191-12-01	24/33996	7.79e-06	0.0341	0.0291	0.0333
....GO:0007051	e	spindle organization	4191-12-01	24/33996	7.79e-06	0.0341	0.0291	0.0333
....GO:0043247	e	telomere maintenance in response to DNA damage	4191-12-01	24/33996	7.79e-06	0.0341	0.0291	0.0333
...GO:0048367	e	shoot system development	35/4191	132/33996	7.97e-06	0.0349	0.0298	0.034
...GO:0009908	e	flower development	25/4191	81/33996	8.57e-06	0.0375	0.032	0.0366
....GO:0005768	e	endosome	45/4191	187/33996	9.27e-06	0.0406	0.0346	0.0396
....GO:0000785	e	chromatin	4191-11-01	21/33996	1.06e-05	0.0464	0.0396	0.0452
......GO:0016444	e	somatic cell DNA recombination	4191-11-01	21/33996	1.06e-05	0.0464	0.0396	0.0452
.......GO:0071900	e	regulation of protein serine/threonine kinase activity	20/4191	58/33996	1.07e-05	0.0467	0.0398	0.0456
....GO:0005802	e	trans-Golgi network	40/4191	161/33996	1.1e-05	0.0481	0.041	0.0469
....GO:0045017	e	glycerolipid biosynthetic process	32/4191	116/33996	1.14e-05	0.0498	0.0424	0.0485

## Sheet: At Vascular Expressed
ST5 - GO Terms for each tissues type and go terms found between orthologs
id	enrichment	description	ratio_in_study	ratio_in_pop	p_uncorrected	p_bonferroni	p_holm	p_sidak
..GO:0045156	e	electron transporter, transferring electrons within the cyclic electron transport pathway of photosynthesis activity	5586-05-01	4/33003	0	0	0	0
.....GO:0042773	e	ATP synthesis coupled electron transport	5586-05-01	3/33003	0	0	0	0
...GO:0031361	e	integral component of thylakoid membrane	5586-02-01	1/33003	0	0	0	0
..GO:0045158	e	electron transporter, transferring electrons within cytochrome b6/f complex of photosystem II activity	5586-06-01	1/33003	0	0	0	0
...GO:0009512	e	cytochrome b6f complex	5586-05-01	2/33003	0	0	0	0
....GO:0016572	e	histone phosphorylation	35/5586	57/33003	2.22e-11	1.16e-07	1.16e-07	1.14e-07
.....GO:0006270	e	DNA replication initiation	34/5586	57/33003	2.22e-11	1.16e-07	1.16e-07	1.14e-07
.....GO:0006406	e	mRNA export from nucleus	39/5586	57/33003	2.22e-11	1.16e-07	1.16e-07	1.14e-07
....GO:0006405	e	RNA export from nucleus	43/5586	63/33003	2.34e-11	1.23e-07	1.23e-07	1.2e-07
.....GO:0010089	e	xylem development	48/5586	79/33003	3.09e-11	1.62e-07	1.62e-07	1.58e-07
......GO:0009963	e	positive regulation of flavonoid biosynthetic process	49/5586	99/33003	3.51e-11	1.84e-07	1.84e-07	1.79e-07
....GO:0050826	e	response to freezing	47/5586	89/33003	3.51e-11	1.84e-07	1.84e-07	1.8e-07
....GO:0000741	e	karyogamy	30/5586	52/33003	3.66e-11	1.92e-07	1.92e-07	1.87e-07
....GO:0007051	e	spindle organization	26/5586	41/33003	3.73e-11	1.96e-07	1.95e-07	1.91e-07
......GO:0009086	e	methionine biosynthetic process	64/5586	106/33003	3.8e-11	1.99e-07	1.99e-07	1.94e-07
.......GO:0000375	e	RNA splicing, via transesterification reactions	64/5586	120/33003	3.91e-11	2.05e-07	2.05e-07	2e-07
........GO:0000377	e	RNA splicing, via transesterification reactions with bulged adenosine as nucleophile	64/5586	120/33003	3.91e-11	2.05e-07	2.05e-07	2e-07
...GO:0009560	e	embryo sac egg cell differentiation	87/5586	120/33003	3.91e-11	2.05e-07	2.05e-07	2e-07
...GO:0006413	e	translational initiation	54/5586	113/33003	3.93e-11	2.06e-07	2.05e-07	2.01e-07
......GO:0051168	e	nuclear export	44/5586	67/33003	4.07e-11	2.14e-07	2.13e-07	2.08e-07
.........GO:0010388	e	cullin deneddylation	72/5586	96/33003	4.1e-11	2.15e-07	2.14e-07	2.1e-07
...GO:0048532	e	anatomical structure arrangement	48/5586	96/33003	4.1e-11	2.15e-07	2.14e-07	2.1e-07
........GO:0000338	e	protein deneddylation	72/5586	96/33003	4.1e-11	2.15e-07	2.14e-07	2.1e-07
..GO:0009521	e	photosystem	34/5586	58/33003	4.15e-11	2.18e-07	2.17e-07	2.12e-07
...GO:0010073	e	meristem maintenance	34/5586	61/33003	4.22e-11	2.21e-07	2.2e-07	2.16e-07
....GO:0015631	e	tubulin binding	48/5586	103/33003	4.51e-11	2.37e-07	2.36e-07	2.31e-07
...GO:0051235	e	maintenance of location	50/5586	110/33003	4.72e-11	2.48e-07	2.47e-07	2.42e-07
....GO:0009799	e	specification of symmetry	50/5586	110/33003	4.72e-11	2.48e-07	2.47e-07	2.42e-07
.....GO:0006555	e	methionine metabolic process	65/5586	110/33003	4.72e-11	2.48e-07	2.47e-07	2.42e-07
.....GO:0071322	e	cellular response to carbohydrate stimulus	53/5586	117/33003	4.75e-11	2.49e-07	2.48e-07	2.43e-07
.....GO:0006626	e	protein targeting to mitochondrion	58/5586	93/33003	4.77e-11	2.5e-07	2.49e-07	2.44e-07
....GO:0072655	e	establishment of protein localization to mitochondrion	58/5586	93/33003	4.77e-11	2.5e-07	2.49e-07	2.44e-07
....GO:0009933	e	meristem structural organization	47/5586	90/33003	5.51e-11	2.89e-07	2.88e-07	2.82e-07
...GO:0005874	e	microtubule	71/5586	157/33003	5.54e-11	2.91e-07	2.89e-07	2.83e-07
....GO:0043331	e	response to dsRNA	53/5586	121/33003	5.65e-11	2.96e-07	2.95e-07	2.89e-07
.....GO:0071359	e	cellular response to dsRNA	53/5586	121/33003	5.65e-11	2.96e-07	2.95e-07	2.89e-07
...GO:0031050	e	dsRNA fragmentation	53/5586	121/33003	5.65e-11	2.96e-07	2.95e-07	2.89e-07
....GO:0070918	e	production of small RNA involved in gene silencing by RNA	53/5586	121/33003	5.65e-11	2.96e-07	2.95e-07	2.89e-07
....GO:0009756	e	carbohydrate mediated signaling	51/5586	107/33003	5.66e-11	2.97e-07	2.95e-07	2.9e-07
.....GO:0010182	e	sugar mediated signaling pathway	51/5586	107/33003	5.66e-11	2.97e-07	2.95e-07	2.9e-07
......GO:0003743	e	translation initiation factor activity	52/5586	107/33003	5.66e-11	2.97e-07	2.95e-07	2.9e-07
....GO:0007067	e	mitosis	48/5586	107/33003	5.66e-11	2.97e-07	2.95e-07	2.9e-07
......GO:0010090	e	trichome morphogenesis	49/5586	114/33003	5.76e-11	3.02e-07	3e-07	2.95e-07
...GO:0050658	e	RNA transport	45/5586	74/33003	6.11e-11	3.21e-07	3.18e-07	3.13e-07
.....GO:0050657	e	nucleic acid transport	45/5586	74/33003	6.11e-11	3.21e-07	3.18e-07	3.13e-07
..GO:0051236	e	establishment of RNA localization	45/5586	74/33003	6.11e-11	3.21e-07	3.18e-07	3.13e-07
....GO:0015931	e	nucleobase-containing compound transport	58/5586	135/33003	6.26e-11	3.29e-07	3.26e-07	3.2e-07
....GO:0015934	e	large ribosomal subunit	58/5586	135/33003	6.26e-11	3.29e-07	3.26e-07	3.2e-07
....GO:0006346	e	methylation-dependent chromatin silencing	46/5586	97/33003	6.28e-11	3.3e-07	3.27e-07	3.21e-07
.....GO:0051225	e	spindle assembly	25/5586	39/33003	6.3e-11	3.31e-07	3.28e-07	3.22e-07
...GO:0022900	e	electron transport chain	41/5586	87/33003	6.33e-11	3.32e-07	3.29e-07	3.24e-07
......GO:0006261	e	DNA-dependent DNA replication	85/5586	184/33003	6.78e-11	3.56e-07	3.53e-07	3.47e-07
.....GO:0051052	e	regulation of DNA metabolic process	86/5586	184/33003	6.78e-11	3.56e-07	3.53e-07	3.47e-07
....GO:0051028	e	mRNA transport	41/5586	68/33003	7.02e-11	3.69e-07	3.65e-07	3.59e-07
....GO:1902593	e	single-organism nuclear import	82/5586	131/33003	7.04e-11	3.7e-07	3.66e-07	3.6e-07
......GO:0006275	e	regulation of DNA replication	64/5586	131/33003	7.04e-11	3.7e-07	3.66e-07	3.6e-07
....GO:0006606	e	protein import into nucleus	82/5586	131/33003	7.04e-11	3.7e-07	3.66e-07	3.6e-07
...GO:0048284	e	organelle fusion	30/5586	53/33003	7.06e-11	3.71e-07	3.67e-07	3.61e-07
....GO:0019915	e	lipid storage	46/5586	84/33003	7.21e-11	3.78e-07	3.74e-07	3.69e-07
.....GO:0006220	e	pyrimidine nucleotide metabolic process	114/5586	154/33003	7.28e-11	3.82e-07	3.78e-07	3.72e-07
......GO:0006221	e	pyrimidine nucleotide biosynthetic process	114/5586	154/33003	7.28e-11	3.82e-07	3.78e-07	3.72e-07
...GO:0022613	e	ribonucleoprotein complex biogenesis	40/5586	65/33003	7.35e-11	3.86e-07	3.81e-07	3.76e-07
....GO:0042254	e	ribosome biogenesis	34/5586	56/33003	7.43e-11	3.9e-07	3.85e-07	3.8e-07
.....GO:0007020	e	microtubule nucleation	34/5586	62/33003	7.55e-11	3.96e-07	3.92e-07	3.86e-07
....GO:0022626	e	cytosolic ribosome	81/5586	196/33003	7.76e-11	4.07e-07	4.02e-07	3.97e-07
...GO:0022412	e	cellular process involved in reproduction in multicellular organism	88/5586	150/33003	8.03e-11	4.21e-07	4.16e-07	4.11e-07
.....GO:0035196	e	production of miRNAs involved in gene silencing by miRNA	47/5586	108/33003	8.38e-11	4.4e-07	4.34e-07	4.29e-07
......GO:0051170	e	nuclear import	82/5586	132/33003	8.4e-11	4.41e-07	4.35e-07	4.3e-07
...GO:0015979	e	photosynthesis	67/5586	170/33003	9.2e-11	4.83e-07	4.77e-07	4.71e-07
......GO:0006399	e	tRNA metabolic process	70/5586	170/33003	9.2e-11	4.83e-07	4.77e-07	4.71e-07
....GO:0008017	e	microtubule binding	46/5586	98/33003	9.53e-11	5e-07	4.94e-07	4.88e-07
....GO:0051130	e	positive regulation of cellular component organization	62/5586	151/33003	9.69e-11	5.09e-07	5.02e-07	4.96e-07
...GO:0010162	e	seed dormancy process	67/5586	151/33003	9.69e-11	5.09e-07	5.02e-07	4.96e-07
.....GO:0030422	e	production of siRNA involved in RNA interference	53/5586	119/33003	9.94e-11	5.22e-07	5.14e-07	5.08e-07
...GO:0048285	e	organelle fission	70/5586	166/33003	9.96e-11	5.23e-07	5.15e-07	5.09e-07
.....GO:0010638	e	positive regulation of organelle organization	61/5586	146/33003	1.01e-10	5.3e-07	5.23e-07	5.17e-07
...GO:0009845	e	seed germination	63/5586	146/33003	1.01e-10	5.3e-07	5.23e-07	5.17e-07
....GO:0006839	e	mitochondrial transport	64/5586	112/33003	1.02e-10	5.34e-07	5.26e-07	5.21e-07
......GO:0006397	e	mRNA processing	108/5586	228/33003	1.05e-10	5.5e-07	5.42e-07	5.36e-07
.....GO:0048509	e	regulation of meristem development	89/5586	216/33003	1.05e-10	5.52e-07	5.44e-07	5.38e-07
.....GO:0006310	e	DNA recombination	101/5586	253/33003	1.06e-10	5.55e-07	5.46e-07	5.41e-07
....GO:0000280	e	nuclear division	63/5586	137/33003	1.07e-10	5.59e-07	5.51e-07	5.45e-07
...GO:0051082	e	unfolded protein binding	38/5586	72/33003	1.1e-10	5.8e-07	5.71e-07	5.65e-07
.......GO:0009220	e	pyrimidine ribonucleotide biosynthetic process	111/5586	147/33003	1.12e-10	5.87e-07	5.78e-07	5.73e-07
......GO:0009218	e	pyrimidine ribonucleotide metabolic process	111/5586	147/33003	1.12e-10	5.87e-07	5.78e-07	5.73e-07
.....GO:0007346	e	regulation of mitotic cell cycle	48/5586	95/33003	1.12e-10	5.9e-07	5.8e-07	5.75e-07
.....GO:0031048	e	chromatin silencing by small RNA	48/5586	95/33003	1.12e-10	5.9e-07	5.8e-07	5.75e-07
......GO:0043687	e	post-translational protein modification	40/5586	85/33003	1.14e-10	5.98e-07	5.88e-07	5.83e-07
.....GO:0034968	e	histone lysine methylation	128/5586	229/33003	1.17e-10	6.16e-07	6.05e-07	6e-07
......GO:0009260	e	ribonucleotide biosynthetic process	139/5586	217/33003	1.18e-10	6.2e-07	6.09e-07	6.04e-07
.....GO:0046390	e	ribose phosphate biosynthetic process	139/5586	217/33003	1.18e-10	6.2e-07	6.09e-07	6.04e-07
.......GO:0006364	e	rRNA processing	115/5586	261/33003	1.18e-10	6.21e-07	6.1e-07	6.05e-07
...GO:0044430	e	cytoskeletal part	103/5586	261/33003	1.18e-10	6.21e-07	6.1e-07	6.05e-07
....GO:0008168	e	methyltransferase activity	115/5586	324/33003	1.19e-10	6.24e-07	6.13e-07	6.08e-07
.....GO:0019843	e	rRNA binding	38/5586	69/33003	1.19e-10	6.26e-07	6.15e-07	6.1e-07
......GO:1901990	e	regulation of mitotic cell cycle phase transition	37/5586	69/33003	1.19e-10	6.26e-07	6.15e-07	6.1e-07
......GO:1901987	e	regulation of cell cycle phase transition	37/5586	69/33003	1.19e-10	6.26e-07	6.15e-07	6.1e-07
....GO:0010087	e	phloem or xylem histogenesis	55/5586	102/33003	1.2e-10	6.32e-07	6.2e-07	6.16e-07
....GO:0044786	e	cell cycle DNA replication	46/5586	102/33003	1.2e-10	6.32e-07	6.2e-07	6.16e-07
.....GO:0042023	e	DNA endoreduplication	46/5586	102/33003	1.2e-10	6.32e-07	6.2e-07	6.16e-07
....GO:0015935	e	small ribosomal subunit	45/5586	102/33003	1.2e-10	6.32e-07	6.2e-07	6.16e-07
......GO:0006164	e	purine nucleotide biosynthetic process	56/5586	102/33003	1.2e-10	6.32e-07	6.2e-07	6.16e-07
......GO:0006305	e	DNA alkylation	75/5586	156/33003	1.21e-10	6.35e-07	6.22e-07	6.19e-07
....GO:0006306	e	DNA methylation	75/5586	156/33003	1.21e-10	6.35e-07	6.22e-07	6.19e-07
...GO:0010014	e	meristem initiation	69/5586	156/33003	1.21e-10	6.35e-07	6.22e-07	6.19e-07
.....GO:0072522	e	purine-containing compound biosynthetic process	61/5586	116/33003	1.21e-10	6.37e-07	6.24e-07	6.21e-07
......GO:0051567	e	histone H3-K9 methylation	92/5586	152/33003	1.21e-10	6.37e-07	6.25e-07	6.21e-07
..GO:0022611	e	dormancy process	67/5586	152/33003	1.21e-10	6.37e-07	6.25e-07	6.21e-07
.....GO:0009855	e	determination of bilateral symmetry	50/5586	109/33003	1.23e-10	6.47e-07	6.33e-07	6.3e-07
.......GO:0000398	e	mRNA splicing, via spliceosome	61/5586	109/33003	1.23e-10	6.47e-07	6.33e-07	6.3e-07
....GO:0072527	e	pyrimidine-containing compound metabolic process	117/5586	178/33003	1.25e-10	6.54e-07	6.41e-07	6.38e-07
......GO:0006312	e	mitotic recombination	30/5586	51/33003	1.26e-10	6.61e-07	6.47e-07	6.44e-07
......GO:0008380	e	RNA splicing	163/5586	303/33003	1.26e-10	6.61e-07	6.47e-07	6.44e-07
...GO:0051301	e	cell division	117/5586	249/33003	1.3e-10	6.83e-07	6.69e-07	6.66e-07
...GO:0017038	e	protein import	108/5586	249/33003	1.3e-10	6.83e-07	6.69e-07	6.66e-07
....GO:0044036	e	cell wall macromolecule metabolic process	127/5586	311/33003	1.34e-10	7.04e-07	6.89e-07	6.87e-07
.......GO:0045814	e	negative regulation of gene expression, epigenetic	98/5586	200/33003	1.34e-10	7.06e-07	6.9e-07	6.88e-07
........GO:0016579	e	protein deubiquitination	32/5586	57/33003	1.36e-10	7.16e-07	7e-07	6.98e-07
.......GO:0010389	e	regulation of G2/M transition of mitotic cell cycle	32/5586	57/33003	1.36e-10	7.16e-07	7e-07	6.98e-07
..GO:0048609	e	multicellular organismal reproductive process	93/5586	218/33003	1.37e-10	7.18e-07	7.02e-07	7e-07
...GO:0031966	e	mitochondrial membrane	79/5586	218/33003	1.37e-10	7.18e-07	7.02e-07	7e-07
.....GO:0010564	e	regulation of cell cycle process	72/5586	134/33003	1.37e-10	7.19e-07	7.02e-07	7.01e-07
.......GO:0000394	e	RNA splicing, via endonucleolytic cleavage and ligation	77/5586	134/33003	1.37e-10	7.19e-07	7.02e-07	7.01e-07
...GO:0044391	e	ribosomal subunit	103/5586	237/33003	1.4e-10	7.35e-07	7.18e-07	7.16e-07
....GO:0030163	e	protein catabolic process	90/5586	250/33003	1.44e-10	7.53e-07	7.36e-07	7.35e-07
..GO:0044085	e	cellular component biogenesis	104/5586	250/33003	1.44e-10	7.53e-07	7.36e-07	7.35e-07
...GO:0007010	e	cytoskeleton organization	168/5586	342/33003	1.45e-10	7.59e-07	7.41e-07	7.4e-07
....GO:0032506	e	cytokinetic process	95/5586	179/33003	1.48e-10	7.75e-07	7.56e-07	7.55e-07
......GO:0045492	e	xylan biosynthetic process	85/5586	173/33003	1.48e-10	7.78e-07	7.59e-07	7.58e-07
.....GO:0009535	e	chloroplast thylakoid membrane	125/5586	320/33003	1.51e-10	7.94e-07	7.74e-07	7.74e-07
....GO:0009640	e	photomorphogenesis	116/5586	195/33003	1.51e-10	7.95e-07	7.75e-07	7.75e-07
....GO:1901699	e	cellular response to nitrogen compound	66/5586	168/33003	1.52e-10	8e-07	7.8e-07	7.8e-07
...GO:0044427	e	chromosomal part	72/5586	174/33003	1.56e-10	8.19e-07	7.98e-07	7.98e-07
.....GO:0009066	e	aspartate family amino acid metabolic process	77/5586	153/33003	1.56e-10	8.2e-07	7.99e-07	7.99e-07
......GO:0040029	e	regulation of gene expression, epigenetic	146/5586	305/33003	1.56e-10	8.21e-07	8e-07	8e-07
......GO:0045934	e	negative regulation of nucleobase-containing compound metabolic process	140/5586	351/33003	1.57e-10	8.24e-07	8.03e-07	8.03e-07
..GO:0003735	e	structural constituent of ribosome	150/5586	351/33003	1.57e-10	8.24e-07	8.03e-07	8.03e-07
.....GO:0010498	e	proteasomal protein catabolic process	75/5586	202/33003	1.57e-10	8.24e-07	8.03e-07	8.04e-07
.GO:0001906	p	cell killing	5586-07-01	284/33003	1.57e-10	8.26e-07	8.05e-07	8.06e-07
.....GO:0006260	e	DNA replication	133/5586	284/33003	1.57e-10	8.26e-07	8.05e-07	8.06e-07
...GO:0044364	p	disruption of cells of other organism	5586-07-01	284/33003	1.57e-10	8.26e-07	8.05e-07	8.06e-07
..GO:0031640	p	killing of cells of other organism	5586-07-01	284/33003	1.57e-10	8.26e-07	8.05e-07	8.06e-07
....GO:0051726	e	regulation of cell cycle	126/5586	271/33003	1.59e-10	8.34e-07	8.11e-07	8.13e-07
....GO:0000278	e	mitotic cell cycle	72/5586	144/33003	1.6e-10	8.37e-07	8.15e-07	8.16e-07
....GO:0001510	e	RNA methylation	133/5586	207/33003	1.6e-10	8.41e-07	8.18e-07	8.19e-07
..GO:0008283	e	cell proliferation	84/5586	149/33003	1.6e-10	8.42e-07	8.19e-07	8.21e-07
.....GO:0010383	e	cell wall polysaccharide metabolic process	98/5586	226/33003	1.61e-10	8.43e-07	8.2e-07	8.22e-07
....GO:0009116	e	nucleoside metabolic process	128/5586	408/33003	1.61e-10	8.44e-07	8.2e-07	8.22e-07
....GO:0055035	e	plastid thylakoid membrane	125/5586	321/33003	1.61e-10	8.45e-07	8.21e-07	8.24e-07
......GO:0009067	e	aspartate family amino acid biosynthetic process	73/5586	126/33003	1.62e-10	8.5e-07	8.26e-07	8.29e-07
.....GO:0010075	e	regulation of meristem growth	71/5586	164/33003	1.62e-10	8.52e-07	8.28e-07	8.31e-07
.....GO:0072528	e	pyrimidine-containing compound biosynthetic process	115/5586	164/33003	1.62e-10	8.52e-07	8.28e-07	8.31e-07
....GO:0000226	e	microtubule cytoskeleton organization	122/5586	219/33003	1.63e-10	8.54e-07	8.3e-07	8.33e-07
....GO:0031047	e	gene silencing by RNA	89/5586	219/33003	1.63e-10	8.54e-07	8.3e-07	8.33e-07
....GO:0048638	e	regulation of developmental growth	104/5586	258/33003	1.64e-10	8.59e-07	8.34e-07	8.38e-07
......GO:0010557	e	positive regulation of macromolecule biosynthetic process	139/5586	461/33003	1.64e-10	8.6e-07	8.34e-07	8.38e-07
......GO:0010410	e	hemicellulose metabolic process	88/5586	191/33003	1.68e-10	8.8e-07	8.54e-07	8.58e-07
...GO:0008092	e	cytoskeletal protein binding	69/5586	191/33003	1.68e-10	8.8e-07	8.54e-07	8.58e-07
......GO:0031327	e	negative regulation of cellular biosynthetic process	142/5586	368/33003	1.68e-10	8.84e-07	8.57e-07	8.62e-07
.....GO:0009451	e	RNA modification	184/5586	368/33003	1.68e-10	8.84e-07	8.57e-07	8.62e-07
...GO:0016570	e	histone modification	185/5586	360/33003	1.69e-10	8.85e-07	8.58e-07	8.63e-07
......GO:0046128	e	purine ribonucleoside metabolic process	115/5586	360/33003	1.69e-10	8.85e-07	8.58e-07	8.63e-07
.....GO:0006304	e	DNA modification	75/5586	159/33003	1.71e-10	8.96e-07	8.68e-07	8.73e-07
......GO:0000911	e	cytokinesis by cell plate formation	88/5586	159/33003	1.71e-10	8.96e-07	8.68e-07	8.73e-07
......GO:0044728	e	DNA methylation or demethylation	75/5586	159/33003	1.71e-10	8.96e-07	8.68e-07	8.73e-07
...GO:2000241	e	regulation of reproductive process	156/5586	376/33003	1.71e-10	8.96e-07	8.68e-07	8.74e-07
.....GO:0006913	e	nucleocytoplasmic transport	103/5586	175/33003	1.73e-10	9.06e-07	8.77e-07	8.83e-07
....GO:0051169	e	nuclear transport	103/5586	175/33003	1.73e-10	9.06e-07	8.77e-07	8.83e-07
.....GO:1902410	e	mitotic cytokinetic process	92/5586	175/33003	1.73e-10	9.06e-07	8.77e-07	8.83e-07
...GO:0010228	e	vegetative to reproductive phase transition of meristem	108/5586	264/33003	1.73e-10	9.09e-07	8.79e-07	8.86e-07
...GO:0040008	e	regulation of growth	117/5586	314/33003	1.76e-10	9.24e-07	8.94e-07	9.01e-07
.......GO:1901068	e	guanosine-containing compound metabolic process	54/5586	131/33003	1.78e-10	9.34e-07	9.04e-07	9.1e-07
.....GO:0070592	e	cell wall polysaccharide biosynthetic process	88/5586	185/33003	1.78e-10	9.36e-07	9.05e-07	9.12e-07
..GO:0034357	e	photosynthetic membrane	127/5586	330/33003	1.78e-10	9.36e-07	9.05e-07	9.13e-07
...GO:0042651	e	thylakoid membrane	127/5586	330/33003	1.78e-10	9.36e-07	9.05e-07	9.13e-07
...GO:0007049	e	cell cycle	141/5586	337/33003	1.79e-10	9.38e-07	9.07e-07	9.14e-07
..GO:0032993	e	protein-DNA complex	45/5586	103/33003	1.79e-10	9.39e-07	9.07e-07	9.15e-07
....GO:0033043	e	regulation of organelle organization	90/5586	246/33003	1.81e-10	9.53e-07	9.2e-07	9.28e-07
...GO:0051128	e	regulation of cellular component organization	130/5586	361/33003	1.84e-10	9.65e-07	9.32e-07	9.41e-07
...GO:0009579	e	thylakoid	148/5586	361/33003	1.84e-10	9.65e-07	9.32e-07	9.41e-07
.....GO:0042278	e	purine nucleoside metabolic process	115/5586	361/33003	1.84e-10	9.65e-07	9.32e-07	9.41e-07
....GO:0000096	e	sulfur amino acid metabolic process	127/5586	338/33003	1.84e-10	9.68e-07	9.35e-07	9.44e-07
....GO:0044445	e	cytosolic part	116/5586	301/33003	1.87e-10	9.81e-07	9.47e-07	9.56e-07
...GO:0009615	e	response to virus	63/5586	160/33003	1.89e-10	9.92e-07	9.57e-07	9.67e-07
.....GO:0009119	e	ribonucleoside metabolic process	124/5586	395/33003	1.94e-10	1.02e-06	9.82e-07	9.92e-07
....GO:0006479	e	protein methylation	162/5586	287/33003	1.95e-10	1.02e-06	9.88e-07	9.98e-07
......GO:0008213	e	protein alkylation	162/5586	287/33003	1.95e-10	1.02e-06	9.88e-07	9.98e-07
...GO:0009793	e	embryo development ending in seed dormancy	121/5586	339/33003	1.95e-10	1.03e-06	9.89e-07	9.99e-07
......GO:0034470	e	ncRNA processing	152/5586	339/33003	1.95e-10	1.03e-06	9.89e-07	9.99e-07
...GO:0007389	e	pattern specification process	124/5586	323/33003	1.96e-10	1.03e-06	9.91e-07	1e-06
...GO:0009888	e	tissue development	89/5586	234/33003	1.97e-10	1.03e-06	9.94e-07	1.01e-06
.......GO:0004386	e	helicase activity	73/5586	197/33003	1.97e-10	1.03e-06	9.95e-07	1.01e-06
......GO:0031328	e	positive regulation of cellular biosynthetic process	139/5586	465/33003	1.99e-10	1.04e-06	1e-06	1.02e-06
.......GO:0045491	e	xylan metabolic process	85/5586	176/33003	2e-10	1.05e-06	1.01e-06	1.02e-06
.....GO:0006457	e	protein folding	105/5586	260/33003	2e-10	1.05e-06	1.01e-06	1.02e-06
.....GO:0006412	e	translation	206/5586	456/33003	2e-10	1.05e-06	1.01e-06	1.02e-06
.....GO:0051246	e	regulation of protein metabolic process	131/5586	404/33003	2e-10	1.05e-06	1.01e-06	1.02e-06
......GO:0016072	e	rRNA metabolic process	116/5586	267/33003	2.01e-10	1.05e-06	1.01e-06	1.03e-06
....GO:0005856	e	cytoskeleton	77/5586	187/33003	2.01e-10	1.06e-06	1.02e-06	1.03e-06
.....GO:0044038	e	cell wall macromolecule biosynthetic process	88/5586	187/33003	2.01e-10	1.06e-06	1.02e-06	1.03e-06
.....GO:0070589	e	cellular component macromolecule biosynthetic process	88/5586	187/33003	2.01e-10	1.06e-06	1.02e-06	1.03e-06
....GO:0006342	e	chromatin silencing	98/5586	198/33003	2.03e-10	1.07e-06	1.02e-06	1.04e-06
....GO:0044272	e	sulfur compound biosynthetic process	164/5586	475/33003	2.03e-10	1.07e-06	1.03e-06	1.04e-06
.....GO:0031324	e	negative regulation of cellular metabolic process	163/5586	430/33003	2.04e-10	1.07e-06	1.03e-06	1.04e-06
.....GO:0034660	e	ncRNA metabolic process	187/5586	430/33003	2.04e-10	1.07e-06	1.03e-06	1.04e-06
....GO:0008652	e	cellular amino acid biosynthetic process	201/5586	562/33003	2.05e-10	1.08e-06	1.04e-06	1.05e-06
.....GO:0048580	e	regulation of post-embryonic development	184/5586	439/33003	2.05e-10	1.08e-06	1.04e-06	1.05e-06
.....GO:0000097	e	sulfur amino acid biosynthetic process	119/5586	302/33003	2.08e-10	1.09e-06	1.05e-06	1.07e-06
.....GO:0010604	e	positive regulation of macromolecule metabolic process	148/5586	494/33003	2.08e-10	1.09e-06	1.05e-06	1.07e-06
.....GO:0009941	e	chloroplast envelope	157/5586	494/33003	2.08e-10	1.09e-06	1.05e-06	1.07e-06
.....GO:0051172	e	negative regulation of nitrogen compound metabolic process	142/5586	355/33003	2.08e-10	1.09e-06	1.05e-06	1.07e-06
.....GO:0051603	e	proteolysis involved in cellular protein catabolic process	125/5586	422/33003	2.1e-10	1.1e-06	1.06e-06	1.07e-06
....GO:0072521	e	purine-containing compound metabolic process	151/5586	422/33003	2.1e-10	1.1e-06	1.06e-06	1.07e-06
...GO:0016458	e	gene silencing	126/5586	281/33003	2.11e-10	1.11e-06	1.06e-06	1.08e-06
.......GO:1902679	e	negative regulation of RNA biosynthetic process	136/5586	340/33003	2.12e-10	1.11e-06	1.07e-06	1.08e-06
....GO:0006974	e	cellular response to DNA damage stimulus	108/5586	340/33003	2.12e-10	1.11e-06	1.07e-06	1.08e-06
.......GO:0045892	e	negative regulation of transcription, DNA-templated	136/5586	340/33003	2.12e-10	1.11e-06	1.07e-06	1.08e-06
......GO:0051253	e	negative regulation of RNA metabolic process	136/5586	340/33003	2.12e-10	1.11e-06	1.07e-06	1.08e-06
.....GO:0006461	e	protein complex assembly	182/5586	543/33003	2.12e-10	1.11e-06	1.07e-06	1.08e-06
.......GO:0045893	e	positive regulation of transcription, DNA-templated	129/5586	431/33003	2.13e-10	1.12e-06	1.07e-06	1.09e-06
....GO:1901293	e	nucleoside phosphate biosynthetic process	213/5586	356/33003	2.15e-10	1.13e-06	1.08e-06	1.1e-06
....GO:0005730	e	nucleolus	170/5586	332/33003	2.15e-10	1.13e-06	1.08e-06	1.1e-06
.....GO:0016568	e	chromatin modification	227/5586	467/33003	2.15e-10	1.13e-06	1.08e-06	1.1e-06
...GO:0044436	e	thylakoid part	135/5586	364/33003	2.22e-10	1.16e-06	1.11e-06	1.13e-06
......GO:0010608	e	posttranscriptional regulation of gene expression	85/5586	223/33003	2.22e-10	1.17e-06	1.12e-06	1.14e-06
...GO:0019866	e	organelle inner membrane	77/5586	223/33003	2.22e-10	1.17e-06	1.12e-06	1.14e-06
.....GO:0010605	e	negative regulation of macromolecule metabolic process	187/5586	495/33003	2.23e-10	1.17e-06	1.12e-06	1.14e-06
........GO:0016567	e	protein ubiquitination	206/5586	627/33003	2.24e-10	1.17e-06	1.12e-06	1.14e-06
..GO:0048610	e	cellular process involved in reproduction	194/5586	627/33003	2.24e-10	1.17e-06	1.12e-06	1.14e-06
......GO:0016569	e	covalent chromatin modification	200/5586	397/33003	2.24e-10	1.17e-06	1.12e-06	1.14e-06
.....GO:0048831	e	regulation of shoot system development	157/5586	357/33003	2.27e-10	1.19e-06	1.14e-06	1.16e-06
....GO:0006325	e	chromatin organization	274/5586	575/33003	2.28e-10	1.2e-06	1.14e-06	1.17e-06
......GO:0009150	e	purine ribonucleotide metabolic process	117/5586	365/33003	2.28e-10	1.2e-06	1.15e-06	1.17e-06
...GO:0044429	e	mitochondrial part	122/5586	365/33003	2.28e-10	1.2e-06	1.15e-06	1.17e-06
.....GO:0016071	e	mRNA metabolic process	139/5586	406/33003	2.31e-10	1.21e-06	1.16e-06	1.18e-06
.....GO:0009890	e	negative regulation of biosynthetic process	143/5586	372/33003	2.32e-10	1.22e-06	1.16e-06	1.19e-06
....GO:0009733	e	response to auxin	108/5586	341/33003	2.34e-10	1.23e-06	1.17e-06	1.2e-06
.....GO:0000271	e	polysaccharide biosynthetic process	183/5586	576/33003	2.35e-10	1.23e-06	1.18e-06	1.2e-06
....GO:0009892	e	negative regulation of metabolic process	195/5586	526/33003	2.36e-10	1.24e-06	1.18e-06	1.21e-06
....GO:0009909	e	regulation of flower development	144/5586	319/33003	2.36e-10	1.24e-06	1.18e-06	1.21e-06
....GO:0016571	e	histone methylation	157/5586	276/33003	2.41e-10	1.26e-06	1.21e-06	1.23e-06
.....GO:0009639	e	response to red or far red light	161/5586	366/33003	2.41e-10	1.26e-06	1.21e-06	1.23e-06
...GO:0044262	e	cellular carbohydrate metabolic process	215/5586	754/33003	2.41e-10	1.27e-06	1.21e-06	1.23e-06
.....GO:0009141	e	nucleoside triphosphate metabolic process	102/5586	327/33003	2.42e-10	1.27e-06	1.21e-06	1.24e-06
.......GO:0070646	e	protein modification by small protein removal	95/5586	172/33003	2.43e-10	1.28e-06	1.22e-06	1.24e-06
........GO:0010413	e	glucuronoxylan metabolic process	85/5586	172/33003	2.43e-10	1.28e-06	1.22e-06	1.24e-06
.....GO:0008135	e	translation factor activity, nucleic acid binding	77/5586	172/33003	2.43e-10	1.28e-06	1.22e-06	1.24e-06
....GO:0044451	e	nucleoplasm part	68/5586	172/33003	2.43e-10	1.28e-06	1.22e-06	1.24e-06
.......GO:2000113	e	negative regulation of cellular macromolecule biosynthetic process	139/5586	358/33003	2.45e-10	1.28e-06	1.22e-06	1.25e-06
......GO:0010558	e	negative regulation of macromolecule biosynthetic process	139/5586	358/33003	2.45e-10	1.28e-06	1.22e-06	1.25e-06
....GO:0009532	e	plastid stroma	166/5586	567/33003	2.46e-10	1.29e-06	1.23e-06	1.26e-06
......GO:0051254	e	positive regulation of RNA metabolic process	131/5586	433/33003	2.46e-10	1.29e-06	1.23e-06	1.26e-06
....GO:0009526	e	plastid envelope	158/5586	498/33003	2.48e-10	1.3e-06	1.24e-06	1.27e-06
......GO:0045935	e	positive regulation of nucleobase-containing compound metabolic process	132/5586	442/33003	2.48e-10	1.3e-06	1.24e-06	1.27e-06
...GO:0034637	e	cellular carbohydrate biosynthetic process	169/5586	527/33003	2.49e-10	1.31e-06	1.24e-06	1.27e-06
.....GO:0034622	e	cellular macromolecular complex assembly	175/5586	527/33003	2.49e-10	1.31e-06	1.24e-06	1.27e-06
....GO:0009893	e	positive regulation of metabolic process	200/5586	609/33003	2.49e-10	1.31e-06	1.25e-06	1.28e-06
.....GO:0009962	e	regulation of flavonoid biosynthetic process	49/5586	118/33003	2.5e-10	1.31e-06	1.25e-06	1.28e-06
..GO:0005622	e	intracellular	177/5586	488/33003	2.5e-10	1.31e-06	1.25e-06	1.28e-06
...GO:1901657	e	glycosyl compound metabolic process	170/5586	598/33003	2.51e-10	1.32e-06	1.25e-06	1.29e-06
.....GO:0006163	e	purine nucleotide metabolic process	141/5586	391/33003	2.53e-10	1.33e-06	1.26e-06	1.29e-06
...GO:0007017	e	microtubule-based process	152/5586	298/33003	2.53e-10	1.33e-06	1.26e-06	1.3e-06
...GO:0009408	e	response to heat	97/5586	298/33003	2.53e-10	1.33e-06	1.26e-06	1.3e-06
....GO:0033692	e	cellular polysaccharide biosynthetic process	156/5586	489/33003	2.53e-10	1.33e-06	1.26e-06	1.3e-06
...GO:0022607	e	cellular component assembly	245/5586	744/33003	2.55e-10	1.34e-06	1.27e-06	1.3e-06
....GO:0019693	e	ribose phosphate metabolic process	220/5586	499/33003	2.56e-10	1.34e-06	1.27e-06	1.31e-06
.....GO:0009259	e	ribonucleotide metabolic process	220/5586	499/33003	2.56e-10	1.34e-06	1.27e-06	1.31e-06
...GO:0072594	e	establishment of protein localization to organelle	189/5586	479/33003	2.56e-10	1.34e-06	1.28e-06	1.31e-06
...GO:0051276	e	chromosome organization	325/5586	721/33003	2.57e-10	1.35e-06	1.28e-06	1.31e-06
...GO:0009790	e	embryo development	140/5586	400/33003	2.6e-10	1.37e-06	1.3e-06	1.33e-06
.GO:0005198	e	structural molecule activity	178/5586	470/33003	2.61e-10	1.37e-06	1.3e-06	1.34e-06
......GO:0070647	e	protein modification by small protein conjugation or removal	274/5586	769/33003	2.62e-10	1.38e-06	1.3e-06	1.34e-06
...GO:0032403	e	protein complex binding	52/5586	124/33003	2.63e-10	1.38e-06	1.31e-06	1.35e-06
...GO:0016741	e	transferase activity, transferring one-carbon groups	120/5586	336/33003	2.65e-10	1.39e-06	1.32e-06	1.36e-06
.....GO:0032268	e	regulation of cellular protein metabolic process	124/5586	384/33003	2.65e-10	1.39e-06	1.32e-06	1.36e-06
....GO:0022603	e	regulation of anatomical structure morphogenesis	57/5586	147/33003	2.67e-10	1.4e-06	1.33e-06	1.37e-06
...GO:0005840	e	ribosome	205/5586	463/33003	2.73e-10	1.43e-06	1.36e-06	1.4e-06
...GO:0043414	e	macromolecule methylation	297/5586	539/33003	2.73e-10	1.43e-06	1.36e-06	1.4e-06
...GO:0006790	e	sulfur compound metabolic process	169/5586	539/33003	2.73e-10	1.43e-06	1.36e-06	1.4e-06
......GO:0010629	e	negative regulation of gene expression	165/5586	427/33003	2.74e-10	1.44e-06	1.36e-06	1.4e-06
....GO:0044264	e	cellular polysaccharide metabolic process	184/5586	622/33003	2.74e-10	1.44e-06	1.36e-06	1.4e-06
.....GO:0051173	e	positive regulation of nitrogen compound metabolic process	133/5586	445/33003	2.76e-10	1.45e-06	1.37e-06	1.41e-06
....GO:0065003	e	macromolecular complex assembly	206/5586	591/33003	2.77e-10	1.45e-06	1.38e-06	1.42e-06
..GO:0031975	e	envelope	176/5586	550/33003	2.78e-10	1.46e-06	1.38e-06	1.42e-06
...GO:0031967	e	organelle envelope	176/5586	550/33003	2.78e-10	1.46e-06	1.38e-06	1.42e-06
...GO:0009409	e	response to cold	181/5586	580/33003	2.81e-10	1.48e-06	1.39e-06	1.44e-06
....GO:1901137	e	carbohydrate derivative biosynthetic process	224/5586	560/33003	2.82e-10	1.48e-06	1.4e-06	1.44e-06
....GO:0006605	e	protein targeting	201/5586	713/33003	2.85e-10	1.5e-06	1.42e-06	1.46e-06
.....GO:0031325	e	positive regulation of cellular metabolic process	148/5586	501/33003	2.86e-10	1.5e-06	1.42e-06	1.46e-06
......GO:0010628	e	positive regulation of gene expression	131/5586	437/33003	2.86e-10	1.5e-06	1.42e-06	1.46e-06
.....GO:1901607	e	alpha-amino acid biosynthetic process	171/5586	446/33003	2.86e-10	1.5e-06	1.42e-06	1.47e-06
...GO:0009611	e	response to wounding	101/5586	314/33003	2.9e-10	1.52e-06	1.44e-06	1.48e-06
...GO:0050793	e	regulation of developmental process	333/5586	847/33003	2.91e-10	1.53e-06	1.44e-06	1.49e-06
....GO:0048523	e	negative regulation of cellular process	230/5586	737/33003	2.91e-10	1.53e-06	1.44e-06	1.49e-06
...GO:0009791	e	post-embryonic development	208/5586	582/33003	2.91e-10	1.53e-06	1.44e-06	1.49e-06
...GO:0051239	e	regulation of multicellular organismal process	286/5586	701/33003	2.92e-10	1.54e-06	1.45e-06	1.5e-06
....GO:2000026	e	regulation of multicellular organismal development	281/5586	680/33003	2.96e-10	1.55e-06	1.47e-06	1.51e-06
....GO:0090407	e	organophosphate biosynthetic process	336/5586	835/33003	2.97e-10	1.56e-06	1.47e-06	1.52e-06
.....GO:0006396	e	RNA processing	408/5586	900/33003	2.98e-10	1.56e-06	1.48e-06	1.52e-06
......GO:0017111	e	nucleoside-triphosphatase activity	252/5586	823/33003	2.98e-10	1.57e-06	1.48e-06	1.53e-06
...GO:0022402	e	cell cycle process	231/5586	532/33003	2.99e-10	1.57e-06	1.48e-06	1.53e-06
....GO:0016482	e	cytoplasmic transport	227/5586	625/33003	3.02e-10	1.58e-06	1.49e-06	1.54e-06
....GO:0016818	e	hydrolase activity, acting on acid anhydrides, in phosphorus-containing anhydrides	268/5586	875/33003	3.04e-10	1.6e-06	1.5e-06	1.56e-06
...GO:0044428	e	nuclear part	318/5586	727/33003	3.05e-10	1.6e-06	1.51e-06	1.56e-06
.....GO:0009165	e	nucleotide biosynthetic process	213/5586	354/33003	3.06e-10	1.61e-06	1.52e-06	1.57e-06
..GO:0005911	e	cell-cell junction	236/5586	811/33003	3.07e-10	1.61e-06	1.52e-06	1.57e-06
.GO:0030054	e	cell junction	236/5586	811/33003	3.07e-10	1.61e-06	1.52e-06	1.57e-06
...GO:0009266	e	response to temperature stimulus	276/5586	901/33003	3.09e-10	1.62e-06	1.53e-06	1.58e-06
....GO:0016051	e	carbohydrate biosynthetic process	265/5586	812/33003	3.1e-10	1.63e-06	1.53e-06	1.59e-06
..GO:0030529	e	ribonucleoprotein complex	298/5586	648/33003	3.1e-10	1.63e-06	1.53e-06	1.59e-06
.......GO:0032446	e	protein modification by small protein conjugation	213/5586	648/33003	3.1e-10	1.63e-06	1.53e-06	1.59e-06
...GO:0055086	e	nucleobase-containing small molecule metabolic process	356/5586	915/33003	3.11e-10	1.63e-06	1.53e-06	1.59e-06
....GO:0009416	e	response to light stimulus	347/5586	1041/33003	3.2e-10	1.68e-06	1.58e-06	1.64e-06
.....GO:0016462	e	pyrophosphatase activity	264/5586	863/33003	3.21e-10	1.68e-06	1.58e-06	1.64e-06
.....GO:0009570	e	chloroplast stroma	165/5586	564/33003	3.21e-10	1.68e-06	1.58e-06	1.64e-06
.....GO:0009891	e	positive regulation of biosynthetic process	187/5586	564/33003	3.21e-10	1.68e-06	1.58e-06	1.64e-06
....GO:0006259	e	DNA metabolic process	284/5586	741/33003	3.26e-10	1.71e-06	1.61e-06	1.67e-06
.....GO:0009117	e	nucleotide metabolic process	344/5586	865/33003	3.29e-10	1.73e-06	1.62e-06	1.68e-06
....GO:0071822	e	protein complex subunit organization	246/5586	718/33003	3.29e-10	1.73e-06	1.62e-06	1.68e-06
....GO:1901605	e	alpha-amino acid metabolic process	218/5586	639/33003	3.3e-10	1.73e-06	1.63e-06	1.69e-06
....GO:0005976	e	polysaccharide metabolic process	227/5586	801/33003	3.31e-10	1.74e-06	1.63e-06	1.69e-06
....GO:0048522	e	positive regulation of cellular process	242/5586	753/33003	3.32e-10	1.74e-06	1.64e-06	1.7e-06
...GO:0043933	e	macromolecular complex subunit organization	270/5586	766/33003	3.33e-10	1.75e-06	1.64e-06	1.7e-06
...GO:1902589	e	single-organism organelle organization	391/5586	866/33003	3.33e-10	1.75e-06	1.64e-06	1.71e-06
...GO:0048518	e	positive regulation of biological process	326/5586	959/33003	3.34e-10	1.75e-06	1.64e-06	1.71e-06
....GO:0006886	e	intracellular protein transport	309/5586	960/33003	3.44e-10	1.81e-06	1.7e-06	1.76e-06
....GO:0044434	e	chloroplast part	378/5586	1194/33003	3.47e-10	1.82e-06	1.71e-06	1.77e-06
....GO:0003723	e	RNA binding	313/5586	780/33003	3.51e-10	1.84e-06	1.73e-06	1.79e-06
....GO:0006753	e	nucleoside phosphate metabolic process	345/5586	868/33003	3.53e-10	1.85e-06	1.74e-06	1.8e-06
..GO:0032259	e	methylation	368/5586	756/33003	3.54e-10	1.86e-06	1.74e-06	1.81e-06
...GO:1901698	e	response to nitrogen compound	199/5586	756/33003	3.54e-10	1.86e-06	1.74e-06	1.81e-06
...GO:0048869	e	cellular developmental process	284/5586	1134/33003	3.56e-10	1.87e-06	1.75e-06	1.82e-06
...GO:0044723	e	single-organism carbohydrate metabolic process	419/5586	1441/33003	3.56e-10	1.87e-06	1.75e-06	1.82e-06
...GO:0006520	e	cellular amino acid metabolic process	280/5586	856/33003	3.62e-10	1.9e-06	1.78e-06	1.85e-06
...GO:1901135	e	carbohydrate derivative metabolic process	372/5586	1121/33003	3.64e-10	1.91e-06	1.79e-06	1.86e-06
....GO:0051604	e	protein maturation	38/5586	81/33003	3.69e-10	1.94e-06	1.81e-06	1.89e-06
..GO:0044702	e	single organism reproductive process	392/5586	1360/33003	3.76e-10	1.97e-06	1.85e-06	1.92e-06
...GO:0006091	e	generation of precursor metabolites and energy	126/5586	425/33003	3.79e-10	1.99e-06	1.86e-06	1.94e-06
....GO:0030154	e	cell differentiation	161/5586	579/33003	3.8e-10	1.99e-06	1.87e-06	1.94e-06
.GO:0022414	e	reproductive process	487/5586	1665/33003	3.94e-10	2.07e-06	1.93e-06	2.02e-06
....GO:0005739	e	mitochondrion	360/5586	1051/33003	3.94e-10	2.07e-06	1.94e-06	2.02e-06
..GO:0051649	e	establishment of localization in cell	413/5586	1330/33003	3.95e-10	2.07e-06	1.94e-06	2.02e-06
.....GO:0046394	e	carboxylic acid biosynthetic process	315/5586	1156/33003	3.96e-10	2.08e-06	1.94e-06	2.03e-06
....GO:0016053	e	organic acid biosynthetic process	315/5586	1156/33003	3.96e-10	2.08e-06	1.94e-06	2.03e-06
....GO:0070925	e	organelle assembly	27/5586	47/33003	3.99e-10	2.09e-06	1.96e-06	2.04e-06
...GO:0043232	e	intracellular non-membrane-bounded organelle	478/5586	1096/33003	3.99e-10	2.1e-06	1.96e-06	2.04e-06
..GO:0043228	e	non-membrane-bounded organelle	478/5586	1096/33003	3.99e-10	2.1e-06	1.96e-06	2.04e-06
...GO:0009506	e	plasmodesma	236/5586	810/33003	4e-10	2.1e-06	1.96e-06	2.05e-06
....GO:1901566	e	organonitrogen compound biosynthetic process	418/5586	1082/33003	4.02e-10	2.11e-06	1.97e-06	2.06e-06
...GO:1902582	e	single-organism intracellular transport	334/5586	1083/33003	4.09e-10	2.14e-06	2e-06	2.09e-06
...GO:0016817	e	hydrolase activity, acting on acid anhydrides	272/5586	888/33003	4.09e-10	2.15e-06	2e-06	2.09e-06
....GO:0071310	e	cellular response to organic substance	363/5586	1366/33003	4.09e-10	2.15e-06	2.01e-06	2.1e-06
...GO:0044248	e	cellular catabolic process	428/5586	1650/33003	4.12e-10	2.16e-06	2.02e-06	2.11e-06
......GO:0043623	e	cellular protein complex assembly	120/5586	409/33003	4.12e-10	2.16e-06	2.02e-06	2.11e-06
..GO:0045184	e	establishment of protein localization	368/5586	1220/33003	4.14e-10	2.17e-06	2.03e-06	2.12e-06
...GO:0048519	e	negative regulation of biological process	324/5586	1084/33003	4.19e-10	2.2e-06	2.05e-06	2.14e-06
...GO:0005737	e	cytoplasm	539/5586	1728/33003	4.21e-10	2.21e-06	2.06e-06	2.15e-06
..GO:0006996	e	organelle organization	629/5586	1652/33003	4.22e-10	2.22e-06	2.07e-06	2.16e-06
.....GO:0032774	e	RNA biosynthetic process	413/5586	1748/33003	4.25e-10	2.23e-06	2.08e-06	2.17e-06
...GO:0071702	e	organic substance transport	502/5586	1888/33003	4.3e-10	2.26e-06	2.1e-06	2.2e-06
...GO:0046907	e	intracellular transport	378/5586	1208/33003	4.36e-10	2.29e-06	2.13e-06	2.23e-06
....GO:0009057	e	macromolecule catabolic process	200/5586	764/33003	4.36e-10	2.29e-06	2.13e-06	2.23e-06
..GO:0065008	e	regulation of biological quality	385/5586	1545/33003	4.38e-10	2.3e-06	2.14e-06	2.24e-06
..GO:0031090	e	organelle membrane	386/5586	1545/33003	4.38e-10	2.3e-06	2.14e-06	2.24e-06
...GO:0033554	e	cellular response to stress	303/5586	1255/33003	4.4e-10	2.31e-06	2.15e-06	2.25e-06
....GO:0009536	e	plastid	648/5586	2101/33003	4.44e-10	2.33e-06	2.17e-06	2.27e-06
....GO:0034654	e	nucleobase-containing compound biosynthetic process	616/5586	2101/33003	4.44e-10	2.33e-06	2.17e-06	2.27e-06
..GO:0043234	e	protein complex	497/5586	1457/33003	4.44e-10	2.33e-06	2.17e-06	2.27e-06
....GO:0044283	e	small molecule biosynthetic process	392/5586	1475/33003	4.48e-10	2.35e-06	2.18e-06	2.29e-06
...GO:0019637	e	organophosphate metabolic process	463/5586	1339/33003	4.52e-10	2.37e-06	2.21e-06	2.31e-06
...GO:1901564	e	organonitrogen compound metabolic process	637/5586	1935/33003	4.57e-10	2.4e-06	2.23e-06	2.34e-06
...GO:0009314	e	response to radiation	369/5586	1104/33003	4.57e-10	2.4e-06	2.23e-06	2.34e-06
.....GO:0009507	e	chloroplast	615/5586	2019/33003	4.6e-10	2.41e-06	2.24e-06	2.35e-06
....GO:0043436	e	oxoacid metabolic process	504/5586	1916/33003	4.67e-10	2.45e-06	2.28e-06	2.39e-06
....GO:0005829	e	cytosol	522/5586	1444/33003	4.68e-10	2.45e-06	2.28e-06	2.39e-06
...GO:1901575	e	organic substance catabolic process	514/5586	2107/33003	4.68e-10	2.46e-06	2.28e-06	2.39e-06
...GO:0070887	e	cellular response to chemical stimulus	406/5586	1604/33003	4.69e-10	2.46e-06	2.29e-06	2.4e-06
..GO:0044707	e	single-multicellular organism process	501/5586	1587/33003	4.7e-10	2.47e-06	2.29e-06	2.41e-06
...GO:0015031	e	protein transport	366/5586	1213/33003	4.71e-10	2.47e-06	2.29e-06	2.41e-06
...GO:0044435	e	plastid part	382/5586	1213/33003	4.71e-10	2.47e-06	2.29e-06	2.41e-06
..GO:0048856	e	anatomical structure development	454/5586	1515/33003	4.71e-10	2.47e-06	2.29e-06	2.41e-06
.GO:0032501	e	multicellular organismal process	506/5586	1606/33003	4.72e-10	2.48e-06	2.3e-06	2.42e-06
...GO:0044712	e	single-organism catabolic process	404/5586	1737/33003	4.73e-10	2.48e-06	2.3e-06	2.42e-06
...GO:0006082	e	organic acid metabolic process	505/5586	1918/33003	4.78e-10	2.51e-06	2.32e-06	2.44e-06
..GO:0009056	e	catabolic process	590/5586	2453/33003	4.83e-10	2.53e-06	2.35e-06	2.47e-06
....GO:0005802	e	trans-Golgi network	72/5586	206/33003	4.83e-10	2.53e-06	2.35e-06	2.47e-06
..GO:0009719	e	response to endogenous stimulus	453/5586	1761/33003	4.89e-10	2.57e-06	2.38e-06	2.5e-06
.....GO:0030554	e	adenyl nucleotide binding	616/5586	2479/33003	4.9e-10	2.57e-06	2.38e-06	2.51e-06
....GO:0097305	e	response to alcohol	184/5586	696/33003	4.9e-10	2.57e-06	2.38e-06	2.51e-06
.GO:0032991	e	macromolecular complex	782/5586	2090/33003	4.91e-10	2.58e-06	2.39e-06	2.51e-06
..GO:0003006	e	developmental process involved in reproduction	469/5586	1591/33003	4.93e-10	2.59e-06	2.39e-06	2.52e-06
..GO:0005886	e	plasma membrane	570/5586	2158/33003	5.01e-10	2.63e-06	2.44e-06	2.57e-06
.....GO:0019752	e	carboxylic acid metabolic process	499/5586	1883/33003	5.04e-10	2.65e-06	2.45e-06	2.58e-06
...GO:0005975	e	carbohydrate metabolic process	520/5586	1987/33003	5.06e-10	2.66e-06	2.46e-06	2.59e-06
...GO:0010033	e	response to organic substance	689/5586	2607/33003	5.1e-10	2.68e-06	2.47e-06	2.61e-06
..GO:0009628	e	response to abiotic stimulus	726/5586	2533/33003	5.1e-10	2.68e-06	2.47e-06	2.61e-06
....GO:0044271	e	cellular nitrogen compound biosynthetic process	698/5586	2438/33003	5.16e-10	2.71e-06	2.5e-06	2.64e-06
.....GO:0019219	e	regulation of nucleobase-containing compound metabolic process	709/5586	2840/33003	5.18e-10	2.72e-06	2.51e-06	2.65e-06
....GO:0003677	e	DNA binding	505/5586	2185/33003	5.21e-10	2.74e-06	2.53e-06	2.67e-06
...GO:1901700	e	response to oxygen-containing compound	578/5586	2369/33003	5.24e-10	2.75e-06	2.54e-06	2.68e-06
...GO:0009725	e	response to hormone	393/5586	1542/33003	5.27e-10	2.77e-06	2.56e-06	2.7e-06
.....GO:0005524	e	ATP binding	598/5586	2371/33003	5.33e-10	2.8e-06	2.58e-06	2.73e-06
...GO:0010035	e	response to inorganic substance	326/5586	1385/33003	5.34e-10	2.8e-06	2.59e-06	2.73e-06
.....GO:0032559	e	adenyl ribonucleotide binding	606/5586	2444/33003	5.4e-10	2.83e-06	2.61e-06	2.76e-06
....GO:0019438	e	aromatic compound biosynthetic process	750/5586	2691/33003	5.42e-10	2.84e-06	2.62e-06	2.77e-06
....GO:0017076	e	purine nucleotide binding	697/5586	2745/33003	5.5e-10	2.89e-06	2.67e-06	2.82e-06
..GO:0097367	e	carbohydrate derivative binding	700/5586	2771/33003	5.52e-10	2.9e-06	2.67e-06	2.82e-06
..GO:0051716	e	cellular response to stimulus	721/5586	3012/33003	5.52e-10	2.9e-06	2.68e-06	2.83e-06
...GO:0006793	e	phosphorus metabolic process	802/5586	3013/33003	5.57e-10	2.92e-06	2.69e-06	2.85e-06
...GO:0009657	e	plastid organization	93/5586	294/33003	5.58e-10	2.93e-06	2.7e-06	2.85e-06
......GO:0006355	e	regulation of transcription, DNA-templated	647/5586	2671/33003	5.61e-10	2.94e-06	2.71e-06	2.87e-06
......GO:2001141	e	regulation of RNA biosynthetic process	647/5586	2671/33003	5.61e-10	2.94e-06	2.71e-06	2.87e-06
...GO:0001882	e	nucleoside binding	689/5586	2697/33003	5.64e-10	2.96e-06	2.73e-06	2.89e-06
..GO:0016787	e	hydrolase activity	745/5586	3242/33003	5.68e-10	2.98e-06	2.75e-06	2.9e-06
...GO:0044281	e	small molecule metabolic process	876/5586	3018/33003	5.72e-10	3e-06	2.77e-06	2.93e-06
....GO:0016070	e	RNA metabolic process	938/5586	2910/33003	5.77e-10	3.03e-06	2.79e-06	2.95e-06
....GO:0060255	e	regulation of macromolecule metabolic process	825/5586	3131/33003	5.78e-10	3.03e-06	2.79e-06	2.96e-06
......GO:0048573	e	photoperiodism, flowering	54/5586	137/33003	5.78e-10	3.04e-06	2.8e-06	2.96e-06
...GO:0043168	e	anion binding	779/5586	3189/33003	5.82e-10	3.05e-06	2.81e-06	2.98e-06
..GO:0016043	e	cellular component organization	906/5586	2860/33003	5.9e-10	3.1e-06	2.85e-06	3.02e-06
.....GO:0031326	e	regulation of cellular biosynthetic process	736/5586	2887/33003	5.93e-10	3.11e-06	2.86e-06	3.03e-06
.GO:0071840	e	cellular component organization or biogenesis	972/5586	3025/33003	5.98e-10	3.14e-06	2.89e-06	3.06e-06
....GO:0051171	e	regulation of nitrogen compound metabolic process	716/5586	2863/33003	6e-10	3.15e-06	2.89e-06	3.07e-06
..GO:0006810	e	transport	833/5586	3400/33003	6.02e-10	3.16e-06	2.9e-06	3.08e-06
....GO:0018130	e	heterocycle biosynthetic process	719/5586	2483/33003	6.03e-10	3.16e-06	2.91e-06	3.08e-06
..GO:0016021	e	integral component of membrane	679/5586	2999/33003	6.05e-10	3.17e-06	2.92e-06	3.09e-06
....GO:1901362	e	organic cyclic compound biosynthetic process	808/5586	2945/33003	6.05e-10	3.17e-06	2.92e-06	3.09e-06
..GO:0044765	e	single-organism transport	691/5586	2812/33003	6.07e-10	3.19e-06	2.93e-06	3.1e-06
...GO:0007165	e	signal transduction	431/5586	1923/33003	6.07e-10	3.19e-06	2.93e-06	3.11e-06
....GO:0005634	e	nucleus	1006/5586	3432/33003	6.08e-10	3.19e-06	2.93e-06	3.11e-06
.....GO:0051252	e	regulation of RNA metabolic process	653/5586	2683/33003	6.08e-10	3.19e-06	2.93e-06	3.11e-06
....GO:0044267	e	cellular protein metabolic process	1047/5586	3373/33003	6.1e-10	3.2e-06	2.94e-06	3.12e-06
...GO:0003676	e	nucleic acid binding	922/5586	3314/33003	6.11e-10	3.21e-06	2.94e-06	3.13e-06
....GO:0006796	e	phosphate-containing compound metabolic process	781/5586	2946/33003	6.11e-10	3.21e-06	2.94e-06	3.13e-06
.....GO:0006351	e	transcription, DNA-templated	382/5586	1666/33003	6.13e-10	3.22e-06	2.95e-06	3.14e-06
....GO:0032555	e	purine ribonucleotide binding	687/5586	2710/33003	6.13e-10	3.22e-06	2.95e-06	3.14e-06
....GO:0006508	e	proteolysis	230/5586	920/33003	6.14e-10	3.22e-06	2.96e-06	3.14e-06
....GO:0034645	e	cellular macromolecule biosynthetic process	874/5586	2869/33003	6.22e-10	3.27e-06	3e-06	3.18e-06
.....GO:0010468	e	regulation of gene expression	750/5586	2923/33003	6.23e-10	3.27e-06	3e-06	3.19e-06
....GO:0035639	e	purine ribonucleoside triphosphate binding	679/5586	2637/33003	6.27e-10	3.29e-06	3.02e-06	3.21e-06
...GO:0000166	e	nucleotide binding	868/5586	3319/33003	6.28e-10	3.29e-06	3.02e-06	3.21e-06
...GO:1901265	e	nucleoside phosphate binding	868/5586	3319/33003	6.28e-10	3.29e-06	3.02e-06	3.21e-06
...GO:0051186	e	cofactor metabolic process	159/5586	583/33003	6.28e-10	3.3e-06	3.02e-06	3.21e-06
....GO:0009059	e	macromolecule biosynthetic process	906/5586	3008/33003	6.36e-10	3.34e-06	3.06e-06	3.25e-06
....GO:0001883	e	purine nucleoside binding	684/5586	2690/33003	6.37e-10	3.34e-06	3.06e-06	3.26e-06
.....GO:0032550	e	purine ribonucleoside binding	684/5586	2690/33003	6.37e-10	3.34e-06	3.06e-06	3.26e-06
...GO:0032553	e	ribonucleotide binding	692/5586	2743/33003	6.43e-10	3.38e-06	3.09e-06	3.29e-06
....GO:0046872	e	metal ion binding	771/5586	3534/33003	6.43e-10	3.38e-06	3.09e-06	3.29e-06
....GO:0080090	e	regulation of primary metabolic process	853/5586	3236/33003	6.46e-10	3.39e-06	3.1e-06	3.31e-06
....GO:0043412	e	macromolecule modification	935/5586	3067/33003	6.5e-10	3.41e-06	3.12e-06	3.32e-06
....GO:0090304	e	nucleic acid metabolic process	1152/5586	3508/33003	6.57e-10	3.45e-06	3.15e-06	3.36e-06
..GO:0036094	e	small molecule binding	894/5586	3418/33003	6.6e-10	3.46e-06	3.17e-06	3.38e-06
.GO:0044425	e	membrane part	807/5586	3602/33003	6.61e-10	3.47e-06	3.17e-06	3.38e-06
...GO:0044711	e	single-organism biosynthetic process	1005/5586	3212/33003	6.61e-10	3.47e-06	3.17e-06	3.38e-06
.....GO:0006464	e	cellular protein modification process	769/5586	2696/33003	6.63e-10	3.48e-06	3.18e-06	3.39e-06
....GO:0036211	e	protein modification process	769/5586	2696/33003	6.63e-10	3.48e-06	3.18e-06	3.39e-06
....GO:0032549	e	ribonucleoside binding	689/5586	2696/33003	6.63e-10	3.48e-06	3.18e-06	3.39e-06
....GO:0009889	e	regulation of biosynthetic process	776/5586	2988/33003	6.64e-10	3.48e-06	3.18e-06	3.4e-06
...GO:0046483	e	heterocycle metabolic process	1493/5586	4636/33003	6.64e-10	3.49e-06	3.18e-06	3.4e-06
..GO:0044767	e	single-organism developmental process	811/5586	2961/33003	6.66e-10	3.49e-06	3.19e-06	3.41e-06
..GO:0042221	e	response to chemical	913/5586	3571/33003	6.66e-10	3.5e-06	3.19e-06	3.41e-06
..GO:0044446	e	intracellular organelle part	1209/5586	3797/33003	6.72e-10	3.53e-06	3.22e-06	3.44e-06
......GO:2000112	e	regulation of cellular macromolecule biosynthetic process	728/5586	2855/33003	6.72e-10	3.53e-06	3.22e-06	3.44e-06
.....GO:0010556	e	regulation of macromolecule biosynthetic process	728/5586	2855/33003	6.72e-10	3.53e-06	3.22e-06	3.44e-06
.GO:0051234	e	establishment of localization	859/5586	3483/33003	6.74e-10	3.54e-06	3.23e-06	3.45e-06
.GO:0032502	e	developmental process	913/5586	3246/33003	6.78e-10	3.56e-06	3.25e-06	3.47e-06
..GO:0016740	e	transferase activity	727/5586	3188/33003	6.79e-10	3.56e-06	3.25e-06	3.47e-06
...GO:0043169	e	cation binding	773/5586	3546/33003	6.82e-10	3.58e-06	3.26e-06	3.49e-06
...GO:0006139	e	nucleobase-containing compound metabolic process	1380/5586	4206/33003	6.85e-10	3.59e-06	3.27e-06	3.5e-06
...GO:0019222	e	regulation of metabolic process	966/5586	3769/33003	6.85e-10	3.6e-06	3.28e-06	3.51e-06
....GO:0044265	e	cellular macromolecule catabolic process	136/5586	484/33003	6.89e-10	3.61e-06	3.29e-06	3.52e-06
....GO:0031323	e	regulation of cellular metabolic process	833/5586	3251/33003	6.97e-10	3.66e-06	3.33e-06	3.57e-06
.GO:0044422	e	organelle part	1211/5586	3806/33003	7.02e-10	3.69e-06	3.36e-06	3.59e-06
...GO:0034641	e	cellular nitrogen compound metabolic process	1478/5586	4616/33003	7.08e-10	3.71e-06	3.38e-06	3.62e-06
...GO:0050794	e	regulation of cellular process	1249/5586	5051/33003	7.16e-10	3.76e-06	3.42e-06	3.66e-06
...GO:0044249	e	cellular biosynthetic process	1547/5586	5217/33003	7.18e-10	3.77e-06	3.43e-06	3.67e-06
....GO:0019439	e	aromatic compound catabolic process	155/5586	566/33003	7.24e-10	3.8e-06	3.45e-06	3.7e-06
...GO:0006725	e	cellular aromatic compound metabolic process	1532/5586	4901/33003	7.43e-10	3.9e-06	3.55e-06	3.8e-06
.....GO:0009648	e	photoperiodism	56/5586	147/33003	7.47e-10	3.92e-06	3.56e-06	3.82e-06
...GO:1901360	e	organic cyclic compound metabolic process	1568/5586	5105/33003	7.48e-10	3.92e-06	3.57e-06	3.82e-06
.GO:0016020	e	membrane	1312/5586	5316/33003	7.5e-10	3.93e-06	3.57e-06	3.84e-06
...GO:0019538	e	protein metabolic process	1223/5586	4125/33003	7.51e-10	3.94e-06	3.58e-06	3.84e-06
..GO:0006950	e	response to stress	980/5586	4092/33003	7.55e-10	3.97e-06	3.6e-06	3.87e-06
..GO:0016874	e	ligase activity	139/5586	497/33003	7.77e-10	4.08e-06	3.7e-06	3.98e-06
.GO:0065007	e	biological regulation	1584/5586	6570/33003	8.06e-10	4.23e-06	3.84e-06	4.12e-06
..GO:0009605	e	response to external stimulus	473/5586	2148/33003	8.17e-10	4.29e-06	3.89e-06	4.18e-06
..GO:0005515	e	protein binding	1341/5586	5746/33003	8.2e-10	4.31e-06	3.91e-06	4.2e-06
...GO:0044260	e	cellular macromolecule metabolic process	2044/5586	6847/33003	8.23e-10	4.32e-06	3.92e-06	4.21e-06
..GO:0050789	e	regulation of biological process	1470/5586	5842/33003	8.3e-10	4.36e-06	3.95e-06	4.25e-06
..GO:0044710	e	single-organism metabolic process	1828/5586	6752/33003	8.46e-10	4.44e-06	4.03e-06	4.33e-06
...GO:1901576	e	organic substance biosynthetic process	1595/5586	5403/33003	8.52e-10	4.47e-06	4.06e-06	4.36e-06
.GO:0050896	e	response to stimulus	1548/5586	6389/33003	8.54e-10	4.48e-06	4.06e-06	4.37e-06
..GO:1901363	e	heterocyclic compound binding	1622/5586	6440/33003	8.55e-10	4.49e-06	4.07e-06	4.37e-06
..GO:0009058	e	biosynthetic process	1659/5586	5670/33003	8.55e-10	4.49e-06	4.07e-06	4.38e-06
..GO:0097159	e	organic cyclic compound binding	1622/5586	6444/33003	8.6e-10	4.51e-06	4.09e-06	4.4e-06
..GO:0043167	e	ion binding	1436/5586	6293/33003	8.62e-10	4.53e-06	4.1e-06	4.41e-06
.......GO:0046039	e	GTP metabolic process	49/5586	121/33003	8.77e-10	4.61e-06	4.17e-06	4.49e-06
..GO:0006807	e	nitrogen compound metabolic process	1611/5586	5160/33003	8.84e-10	4.64e-06	4.2e-06	4.52e-06
...GO:0044444	e	cytoplasmic part	1930/5586	6463/33003	8.99e-10	4.72e-06	4.27e-06	4.6e-06
...GO:0043231	e	intracellular membrane-bounded organelle	2234/5586	7915/33003	9.16e-10	4.81e-06	4.35e-06	4.69e-06
.GO:0003824	e	catalytic activity	1974/5586	8901/33003	9.22e-10	4.84e-06	4.38e-06	4.72e-06
.....GO:0009734	e	auxin-activated signaling pathway	53/5586	135/33003	9.22e-10	4.84e-06	4.38e-06	4.72e-06
..GO:0043227	e	membrane-bounded organelle	2234/5586	7918/33003	9.23e-10	4.84e-06	4.38e-06	4.72e-06
...GO:0043170	e	macromolecule metabolic process	2190/5586	7545/33003	9.32e-10	4.89e-06	4.42e-06	4.77e-06
..GO:0043229	e	intracellular organelle	2425/5586	8416/33003	9.6e-10	5.04e-06	4.56e-06	4.91e-06
.GO:0043226	e	organelle	2426/5586	8419/33003	9.63e-10	5.05e-06	4.57e-06	4.93e-06
..GO:0044424	e	intracellular part	2919/5586	10135/33003	9.81e-10	5.15e-06	4.65e-06	5.02e-06
..GO:0044763	e	single-organism cellular process	2056/5586	7334/33003	9.81e-10	5.15e-06	4.65e-06	5.02e-06
GO:0008150	e	biological_process	4898/5586	22571/33003	9.83e-10	5.16e-06	4.66e-06	5.03e-06
.GO:0044699	e	single-organism process	2739/5586	10546/33003	9.96e-10	5.23e-06	4.72e-06	5.09e-06
..GO:0044237	e	cellular metabolic process	2832/5586	10153/33003	1e-09	5.25e-06	4.74e-06	5.12e-06
GO:0003674	e	molecular_function	4153/5586	19022/33003	1.01e-09	5.32e-06	4.8e-06	5.18e-06
..GO:0044238	e	primary metabolic process	2736/5586	10082/33003	1.02e-09	5.36e-06	4.84e-06	5.23e-06
..GO:0071704	e	organic substance metabolic process	2898/5586	10788/33003	1.03e-09	5.39e-06	4.86e-06	5.25e-06
.GO:0009987	e	cellular process	3395/5586	12786/33003	1.03e-09	5.41e-06	4.88e-06	5.28e-06
.GO:0044464	e	cell part	3301/5586	11758/33003	1.05e-09	5.49e-06	4.95e-06	5.35e-06
.GO:0008152	e	metabolic process	3214/5586	12532/33003	1.08e-09	5.66e-06	5.1e-06	5.52e-06
GO:0005575	e	cellular_component	3767/5586	15271/33003	1.09e-09	5.71e-06	5.15e-06	5.56e-06
.GO:0005488	e	binding	2908/5586	12392/33003	1.09e-09	5.72e-06	5.16e-06	5.58e-06
....GO:1901361	e	organic cyclic compound catabolic process	156/5586	578/33003	1.09e-09	5.72e-06	5.16e-06	5.58e-06
...GO:0090066	e	regulation of anatomical structure size	64/5586	179/33003	1.24e-09	6.53e-06	5.88e-06	6.36e-06
...GO:0032535	e	regulation of cellular component size	64/5586	179/33003	1.24e-09	6.53e-06	5.88e-06	6.36e-06
......GO:0009144	e	purine nucleoside triphosphate metabolic process	97/5586	314/33003	1.27e-09	6.69e-06	6.03e-06	6.52e-06
.......GO:0009205	e	purine ribonucleoside triphosphate metabolic process	97/5586	314/33003	1.27e-09	6.69e-06	6.03e-06	6.52e-06
.....GO:0052018	e	modulation by symbiont of RNA levels in host	38/5586	84/33003	1.36e-09	7.13e-06	6.42e-06	6.95e-06
....GO:0052249	e	modulation of RNA levels in other organism involved in symbiotic interaction	38/5586	84/33003	1.36e-09	7.13e-06	6.42e-06	6.95e-06
....GO:0009616	e	virus induced gene silencing	38/5586	84/33003	1.36e-09	7.13e-06	6.42e-06	6.95e-06
....GO:0071826	e	ribonucleoprotein complex subunit organization	26/5586	46/33003	1.37e-09	7.17e-06	6.45e-06	6.99e-06
.....GO:0022618	e	ribonucleoprotein complex assembly	26/5586	46/33003	1.37e-09	7.17e-06	6.45e-06	6.99e-06
....GO:0014070	e	response to organic cyclic compound	202/5586	799/33003	1.44e-09	7.54e-06	6.78e-06	7.35e-06
......GO:0009199	e	ribonucleoside triphosphate metabolic process	99/5586	324/33003	1.45e-09	7.63e-06	6.86e-06	7.44e-06
.....GO:0071365	e	cellular response to auxin stimulus	54/5586	142/33003	1.62e-09	8.5e-06	7.64e-06	8.28e-06
....GO:0009524	e	phragmoplast	33/5586	68/33003	1.76e-09	9.22e-06	8.28e-06	8.98e-06
....GO:1901565	e	organonitrogen compound catabolic process	163/5586	615/33003	1.78e-09	9.34e-06	8.39e-06	9.1e-06
....GO:0098586	e	cellular response to virus	38/5586	85/33003	2.06e-09	1.08e-05	9.7e-06	1.05e-05
....GO:0005694	e	chromosome	59/5586	161/33003	2.09e-09	1.1e-05	9.85e-06	1.07e-05
...GO:0051607	e	defense response to virus	51/5586	131/33003	2.4e-09	1.26e-05	1.13e-05	1.23e-05
....GO:0007062	e	sister chromatid cohesion	49/5586	125/33003	2.69e-09	1.41e-05	1.27e-05	1.37e-05
....GO:0032870	e	cellular response to hormone stimulus	236/5586	969/33003	2.83e-09	1.48e-05	1.33e-05	1.45e-05
...GO:0071495	e	cellular response to endogenous stimulus	240/5586	990/33003	3.17e-09	1.67e-05	1.49e-05	1.62e-05
.......GO:0003924	e	GTPase activity	46/5586	114/33003	3.29e-09	1.72e-05	1.55e-05	1.68e-05
...GO:0006979	e	response to oxidative stress	159/5586	602/33003	3.41e-09	1.79e-05	1.6e-05	1.74e-05
....GO:0048825	e	cotyledon development	34/5586	73/33003	3.88e-09	2.04e-05	1.83e-05	1.99e-05
........GO:1901069	e	guanosine-containing compound catabolic process	46/5586	115/33003	4.22e-09	2.22e-05	1.99e-05	2.16e-05
.......GO:0006184	e	GTP catabolic process	46/5586	115/33003	4.22e-09	2.22e-05	1.99e-05	2.16e-05
.....GO:0046364	e	monosaccharide biosynthetic process	61/5586	172/33003	4.26e-09	2.23e-05	2e-05	2.18e-05
.....GO:0033044	e	regulation of chromosome organization	47/5586	119/33003	4.34e-09	2.28e-05	2.04e-05	2.22e-05
...GO:0000502	e	proteasome complex	33/5586	70/33003	4.47e-09	2.34e-05	2.1e-05	2.29e-05
...GO:0005819	e	spindle	26/5586	48/33003	4.69e-09	2.46e-05	2.2e-05	2.4e-05
.....GO:0010051	e	xylem and phloem pattern formation	39/5586	91/33003	5.57e-09	2.93e-05	2.62e-05	2.85e-05
...GO:0042546	e	cell wall biogenesis	61/5586	174/33003	6.23e-09	3.27e-05	2.93e-05	3.19e-05
.......GO:0006094	e	gluconeogenesis	56/5586	153/33003	6.39e-09	3.35e-05	3e-05	3.27e-05
......GO:0003899	e	DNA-directed RNA polymerase activity	30/5586	61/33003	6.4e-09	3.36e-05	3.01e-05	3.28e-05
...GO:0042592	e	homeostatic process	132/5586	482/33003	6.7e-09	3.52e-05	3.14e-05	3.43e-05
....GO:0033993	e	response to lipid	200/5586	804/33003	7.03e-09	3.69e-05	3.3e-05	3.6e-05
.......GO:0006446	e	regulation of translational initiation	19/5586	29/33003	7.51e-09	3.94e-05	3.53e-05	3.84e-05
....GO:0034655	e	nucleobase-containing compound catabolic process	116/5586	409/33003	7.95e-09	4.18e-05	3.73e-05	4.07e-05
......GO:0019319	e	hexose biosynthetic process	56/5586	155/33003	8.51e-09	4.47e-05	3.99e-05	4.36e-05
....GO:0005871	e	kinesin complex	31/5586	65/33003	9.2e-09	4.83e-05	4.32e-05	4.71e-05
....GO:0007018	e	microtubule-based movement	31/5586	65/33003	9.2e-09	4.83e-05	4.32e-05	4.71e-05
........GO:0003777	e	microtubule motor activity	31/5586	65/33003	9.2e-09	4.83e-05	4.32e-05	4.71e-05
.......GO:0008033	e	tRNA processing	36/5586	82/33003	9.8e-09	5.14e-05	4.59e-05	5.01e-05
....GO:0005794	e	Golgi apparatus	195/5586	784/33003	1.09e-08	5.73e-05	5.12e-05	5.59e-05
...GO:0005875	e	microtubule associated complex	35/5586	79/33003	1.17e-08	6.16e-05	5.5e-05	6e-05
......GO:0018193	e	peptidyl-amino acid modification	44/5586	111/33003	1.22e-08	6.4e-05	5.71e-05	6.24e-05
...GO:0009523	e	photosystem II	24/5586	44/33003	1.53e-08	8.01e-05	7.15e-05	7.81e-05
....GO:0044270	e	cellular nitrogen compound catabolic process	146/5586	552/33003	1.58e-08	8.28e-05	7.39e-05	8.08e-05
.....GO:0007015	e	actin filament organization	55/5586	154/33003	1.67e-08	8.77e-05	7.82e-05	8.55e-05
....GO:0009658	e	chloroplast organization	71/5586	219/33003	1.89e-08	9.94e-05	8.87e-05	9.69e-05
...GO:0016875	e	ligase activity, forming carbon-oxygen bonds	32/5586	70/33003	1.94e-08	0.000102	9.09e-05	9.94e-05
....GO:0016876	e	ligase activity, forming aminoacyl-tRNA and related compounds	32/5586	70/33003	1.94e-08	0.000102	9.09e-05	9.94e-05
.....GO:0004812	e	aminoacyl-tRNA ligase activity	32/5586	70/33003	1.94e-08	0.000102	9.09e-05	9.94e-05
...GO:0044087	e	regulation of cellular component biogenesis	51/5586	139/33003	1.99e-08	0.000104	9.31e-05	0.000102
....GO:0019684	e	photosynthesis, light reaction	42/5586	105/33003	2.07e-08	0.000109	9.68e-05	0.000106
......GO:0006417	e	regulation of translation	53/5586	146/33003	2.19e-08	0.000115	0.000102	0.000112
....GO:0003002	e	regionalization	62/5586	182/33003	2.29e-08	0.00012	0.000107	0.000117
....GO:0009767	e	photosynthetic electron transport chain	27/5586	54/33003	2.31e-08	0.000122	0.000108	0.000118
.........GO:0008026	e	ATP-dependent helicase activity	46/5586	120/33003	2.32e-08	0.000122	0.000108	0.000119
........GO:0070035	e	purine NTP-dependent helicase activity	46/5586	120/33003	2.32e-08	0.000122	0.000108	0.000119
....GO:0046700	e	heterocycle catabolic process	145/5586	552/33003	2.33e-08	0.000122	0.000109	0.000119
.....GO:0005525	e	GTP binding	84/5586	275/33003	2.46e-08	0.000129	0.000115	0.000126
....GO:0009755	e	hormone-mediated signaling pathway	223/5586	930/33003	2.6e-08	0.000137	0.000122	0.000133
.GO:0044423	e	virion part	24/5586	45/33003	2.75e-08	0.000144	0.000128	0.00014
....GO:0046434	e	organophosphate catabolic process	94/5586	319/33003	2.86e-08	0.00015	0.000133	0.000146
....GO:0016655	e	oxidoreductase activity, acting on NAD(P)H, quinone or similar compound as acceptor	18/5586	28/33003	2.93e-08	0.000154	0.000137	0.00015
......GO:0008137	e	NADH dehydrogenase (ubiquinone) activity	13/5586	16/33003	3.11e-08	0.000163	0.000145	0.000159
........GO:0042623	e	ATPase activity, coupled	88/5586	295/33003	3.36e-08	0.000176	0.000157	0.000172
..GO:0009653	e	anatomical structure morphogenesis	235/5586	993/33003	3.43e-08	0.00018	0.00016	0.000175
....GO:1901292	e	nucleoside phosphate catabolic process	87/5586	289/33003	3.47e-08	0.000182	0.000162	0.000177
.....GO:0034062	e	RNA polymerase activity	31/5586	68/33003	3.49e-08	0.000183	0.000163	0.000179
....GO:0009741	e	response to brassinosteroid	42/5586	107/33003	3.54e-08	0.000186	0.000165	0.000181
...GO:0006081	e	cellular aldehyde metabolic process	91/5586	309/33003	4.28e-08	0.000224	0.000199	0.000219
...GO:0009629	e	response to gravity	49/5586	134/33003	4.31e-08	0.000226	0.000201	0.000221
...GO:0007131	e	reciprocal meiotic recombination	46/5586	123/33003	4.65e-08	0.000244	0.000217	0.000238
....GO:0048366	e	leaf development	55/5586	158/33003	4.92e-08	0.000258	0.000229	0.000252
.....GO:0009261	e	ribonucleotide catabolic process	86/5586	287/33003	4.93e-08	0.000259	0.00023	0.000252
.....GO:0009143	e	nucleoside triphosphate catabolic process	86/5586	287/33003	4.93e-08	0.000259	0.00023	0.000252
......GO:0009154	e	purine ribonucleotide catabolic process	86/5586	287/33003	4.93e-08	0.000259	0.00023	0.000252
......GO:0006195	e	purine nucleotide catabolic process	86/5586	287/33003	4.93e-08	0.000259	0.00023	0.000252
.....GO:0009166	e	nucleotide catabolic process	86/5586	288/33003	5.29e-08	0.000278	0.000246	0.000271
.......GO:0016887	e	ATPase activity	108/5586	387/33003	5.5e-08	0.000289	0.000256	0.000282
.GO:0022610	e	biological adhesion	33/5586	76/33003	5.53e-08	0.00029	0.000257	0.000283
..GO:0007155	e	cell adhesion	33/5586	76/33003	5.53e-08	0.00029	0.000257	0.000283
...GO:0051701	e	interaction with host	48/5586	131/33003	5.74e-08	0.000301	0.000267	0.000294
......GO:0043161	e	proteasome-mediated ubiquitin-dependent protein catabolic process	47/5586	126/33003	5.84e-08	0.000306	0.000271	0.000299
...GO:0016757	e	transferase activity, transferring glycosyl groups	146/5586	563/33003	5.89e-08	0.000309	0.000273	0.000301
...GO:0044815	e	DNA packaging complex	30/5586	66/33003	6.28e-08	0.000329	0.000291	0.000321
.....GO:0022625	e	cytosolic large ribosomal subunit	44/5586	116/33003	6.29e-08	0.00033	0.000292	0.000322
.......GO:0046130	e	purine ribonucleoside catabolic process	86/5586	290/33003	6.43e-08	0.000337	0.000298	0.000329
....GO:0044003	e	modification by symbiont of host morphology or physiology	47/5586	127/33003	6.58e-08	0.000345	0.000305	0.000337
...GO:0051817	e	modification of morphology or physiology of other organism involved in symbiotic interaction	47/5586	127/33003	6.58e-08	0.000345	0.000305	0.000337
......GO:0009146	e	purine nucleoside triphosphate catabolic process	85/5586	286/33003	7.64e-08	0.000401	0.000354	0.000391
......GO:0009203	e	ribonucleoside triphosphate catabolic process	85/5586	286/33003	7.64e-08	0.000401	0.000354	0.000391
.......GO:0009207	e	purine ribonucleoside triphosphate catabolic process	85/5586	286/33003	7.64e-08	0.000401	0.000354	0.000391
....GO:0005743	e	mitochondrial inner membrane	54/5586	156/33003	7.83e-08	0.000411	0.000363	0.000401
.....GO:0019001	e	guanyl nucleotide binding	87/5586	295/33003	7.89e-08	0.000414	0.000365	0.000404
.....GO:0032561	e	guanyl ribonucleotide binding	87/5586	295/33003	7.89e-08	0.000414	0.000365	0.000404
.....GO:0034728	e	nucleosome organization	31/5586	70/33003	7.99e-08	0.00042	0.00037	0.000409
......GO:0006334	e	nucleosome assembly	31/5586	70/33003	7.99e-08	0.00042	0.00037	0.000409
......GO:0009156	e	ribonucleoside monophosphate biosynthetic process	33/5586	77/33003	8.11e-08	0.000426	0.000376	0.000415
...GO:0005681	e	spliceosomal complex	20/5586	35/33003	8.56e-08	0.00045	0.000396	0.000438
..GO:0019013	e	viral nucleocapsid	23/5586	44/33003	8.75e-08	0.000459	0.000405	0.000448
....GO:1901701	e	cellular response to oxygen-containing compound	240/5586	1027/33003	9e-08	0.000472	0.000416	0.000461
......GO:0035825	e	reciprocal DNA recombination	46/5586	124/33003	9.18e-08	0.000482	0.000425	0.00047
....GO:0009630	e	gravitropism	47/5586	129/33003	9.35e-08	0.000491	0.000432	0.000478
......GO:0006152	e	purine nucleoside catabolic process	86/5586	291/33003	9.71e-08	0.00051	0.000449	0.000497
....GO:0009832	e	plant-type cell wall biogenesis	44/5586	118/33003	1.01e-07	0.00053	0.000466	0.000516
....GO:0006732	e	coenzyme metabolic process	120/5586	446/33003	1.04e-07	0.000546	0.000481	0.000532
....GO:0042127	e	regulation of cell proliferation	43/5586	114/33003	1.04e-07	0.000547	0.000481	0.000533
......GO:0009644	e	response to high light intensity	68/5586	214/33003	1.09e-07	0.000572	0.000504	0.000558
.....GO:0050136	e	NADH dehydrogenase (quinone) activity	13/5586	17/33003	1.11e-07	0.000584	0.000514	0.00057
.....GO:0006414	e	translational elongation	35/5586	85/33003	1.11e-07	0.000585	0.000515	0.00057
..GO:0071554	e	cell wall organization or biogenesis	166/5586	665/33003	1.13e-07	0.000594	0.000522	0.000579
.....GO:0009642	e	response to light intensity	80/5586	267/33003	1.13e-07	0.000595	0.000523	0.00058
.....GO:0009124	e	nucleoside monophosphate biosynthetic process	34/5586	82/33003	1.38e-07	0.000723	0.000635	0.000704
.....GO:0032956	e	regulation of actin cytoskeleton organization	45/5586	122/33003	1.45e-07	0.000762	0.00067	0.000743
....GO:0032970	e	regulation of actin filament-based process	45/5586	122/33003	1.45e-07	0.000762	0.00067	0.000743
.....GO:0051493	e	regulation of cytoskeleton organization	46/5586	127/33003	1.53e-07	0.000801	0.000704	0.000781
....GO:0022604	e	regulation of cell morphogenesis	41/5586	107/33003	1.59e-07	0.000834	0.000733	0.000813
.......GO:0009152	e	purine ribonucleotide biosynthetic process	33/5586	79/33003	1.7e-07	0.00089	0.000782	0.000868
.....GO:0072523	e	purine-containing compound catabolic process	86/5586	294/33003	1.77e-07	0.000928	0.000815	0.000905
......GO:0051495	e	positive regulation of cytoskeleton organization	41/5586	108/33003	1.87e-07	0.000982	0.000863	0.000958
..GO:0044419	e	interspecies interaction between organisms	49/5586	140/33003	2e-07	0.00105	0.000921	0.00102
...GO:0048827	e	phyllome development	88/5586	305/33003	2.01e-07	0.00106	0.000927	0.00103
...GO:1990104	e	DNA bending complex	28/5586	62/33003	2.03e-07	0.00106	0.000934	0.00104
....GO:0000786	e	nucleosome	28/5586	62/33003	2.03e-07	0.00106	0.000934	0.00104
......GO:0030833	e	regulation of actin filament polymerization	44/5586	119/33003	2.04e-07	0.00107	0.000938	0.00104
....GO:0031969	e	chloroplast membrane	62/5586	193/33003	2.09e-07	0.0011	0.000961	0.00107
......GO:0045010	e	actin nucleation	40/5586	104/33003	2.24e-07	0.00118	0.00103	0.00115
......GO:0032273	e	positive regulation of protein polymerization	40/5586	104/33003	2.24e-07	0.00118	0.00103	0.00115
.......GO:0030838	e	positive regulation of actin filament polymerization	40/5586	104/33003	2.24e-07	0.00118	0.00103	0.00115
.....GO:0031334	e	positive regulation of protein complex assembly	40/5586	104/33003	2.24e-07	0.00118	0.00103	0.00115
....GO:0006644	e	phospholipid metabolic process	124/5586	471/33003	2.31e-07	0.00121	0.00106	0.00118
.....GO:0032271	e	regulation of protein polymerization	44/5586	120/33003	2.31e-07	0.00121	0.00106	0.00118
....GO:0030832	e	regulation of actin filament length	44/5586	120/33003	2.31e-07	0.00121	0.00106	0.00118
.....GO:0008064	e	regulation of actin polymerization or depolymerization	44/5586	120/33003	2.31e-07	0.00121	0.00106	0.00118
....GO:0043254	e	regulation of protein complex assembly	44/5586	120/33003	2.31e-07	0.00121	0.00106	0.00118
.......GO:0006511	e	ubiquitin-dependent protein catabolic process	95/5586	337/33003	2.4e-07	0.00126	0.0011	0.00123
...GO:0042170	e	plastid membrane	63/5586	197/33003	2.63e-07	0.00138	0.00121	0.00135
.....GO:0008173	e	RNA methyltransferase activity	18/5586	31/33003	2.74e-07	0.00144	0.00126	0.0014
.....GO:0022627	e	cytosolic small ribosomal subunit	36/5586	91/33003	2.91e-07	0.00153	0.00133	0.00149
.....GO:0043632	e	modification-dependent macromolecule catabolic process	96/5586	342/33003	2.94e-07	0.00154	0.00135	0.0015
......GO:0019941	e	modification-dependent protein catabolic process	96/5586	342/33003	2.94e-07	0.00154	0.00135	0.0015
....GO:0051338	e	regulation of transferase activity	40/5586	106/33003	3.06e-07	0.00161	0.0014	0.00157
.....GO:0016604	e	nuclear body	25/5586	53/33003	3.23e-07	0.00169	0.00148	0.00165
....GO:0003954	e	NADH dehydrogenase activity	13/5586	18/33003	3.38e-07	0.00178	0.00155	0.00173
.....GO:0000079	e	regulation of cyclin-dependent protein serine/threonine kinase activity	27/5586	60/33003	3.64e-07	0.00191	0.00167	0.00186
....GO:0071824	e	protein-DNA complex subunit organization	31/5586	74/33003	3.68e-07	0.00193	0.00169	0.00188
.....GO:0065004	e	protein-DNA complex assembly	31/5586	74/33003	3.68e-07	0.00193	0.00169	0.00188
.....GO:0009164	e	nucleoside catabolic process	86/5586	300/33003	3.74e-07	0.00196	0.00171	0.00191
......GO:0042454	e	ribonucleoside catabolic process	86/5586	300/33003	3.74e-07	0.00196	0.00171	0.00191
...GO:0009887	e	organ morphogenesis	86/5586	301/33003	4.07e-07	0.00214	0.00186	0.00208
.......GO:0001932	e	regulation of protein phosphorylation	39/5586	103/33003	4.16e-07	0.00218	0.0019	0.00213
...GO:0006970	e	response to osmotic stress	186/5586	776/33003	4.22e-07	0.00222	0.00193	0.00216
....GO:0019900	e	kinase binding	32/5586	78/33003	4.25e-07	0.00223	0.00194	0.00217
....GO:1901659	e	glycosyl compound biosynthetic process	75/5586	251/33003	4.27e-07	0.00224	0.00195	0.00219
.......GO:0071900	e	regulation of protein serine/threonine kinase activity	34/5586	84/33003	4.43e-07	0.00233	0.00203	0.00227
....GO:0010200	e	response to chitin	109/5586	405/33003	4.58e-07	0.0024	0.00209	0.00234
.......GO:0042325	e	regulation of phosphorylation	40/5586	108/33003	4.76e-07	0.0025	0.00218	0.00244
...GO:0010817	e	regulation of hormone levels	116/5586	439/33003	4.79e-07	0.00251	0.00219	0.00245
....GO:0010050	e	vegetative phase change	25/5586	54/33003	5.04e-07	0.00265	0.0023	0.00258
...GO:0048583	e	regulation of response to stimulus	176/5586	730/33003	5.45e-07	0.00286	0.00249	0.00279
....GO:0043038	e	amino acid activation	27/5586	61/33003	5.48e-07	0.00288	0.0025	0.00281
.....GO:0043039	e	tRNA aminoacylation	27/5586	61/33003	5.48e-07	0.00288	0.0025	0.00281
......GO:0006418	e	tRNA aminoacylation for protein translation	27/5586	61/33003	5.48e-07	0.00288	0.0025	0.00281
...GO:0048038	e	quinone binding	14/5586	21/33003	5.49e-07	0.00288	0.0025	0.00281
......GO:0001731	e	formation of translation preinitiation complex	14/5586	21/33003	5.49e-07	0.00288	0.0025	0.00281
....GO:0016282	e	eukaryotic 43S preinitiation complex	14/5586	21/33003	5.49e-07	0.00288	0.0025	0.00281
....GO:0033290	e	eukaryotic 48S preinitiation complex	14/5586	21/33003	5.49e-07	0.00288	0.0025	0.00281
...GO:0070993	e	translation preinitiation complex	14/5586	21/33003	5.49e-07	0.00288	0.0025	0.00281
......GO:0006354	e	DNA-templated transcription, elongation	24/5586	51/33003	5.84e-07	0.00307	0.00266	0.00299
....GO:0070085	e	glycosylation	70/5586	233/33003	6.59e-07	0.00346	0.00301	0.00337
......GO:0045859	e	regulation of protein kinase activity	38/5586	101/33003	6.78e-07	0.00356	0.00309	0.00347
.....GO:0043549	e	regulation of kinase activity	38/5586	101/33003	6.78e-07	0.00356	0.00309	0.00347
....GO:0009737	e	response to abscisic acid	149/5586	600/33003	6.78e-07	0.00356	0.00309	0.00347
...GO:0010243	e	response to organonitrogen compound	115/5586	438/33003	6.81e-07	0.00357	0.0031	0.00348
....GO:0000302	e	response to reactive oxygen species	116/5586	441/33003	7.06e-07	0.0037	0.00321	0.00361
...GO:0048645	e	organ formation	53/5586	161/33003	7.4e-07	0.00388	0.00337	0.00379
....GO:1901658	e	glycosyl compound catabolic process	89/5586	318/33003	8.04e-07	0.00422	0.00366	0.00412
.....GO:0042991	e	transcription factor import into nucleus	21/5586	42/33003	8.36e-07	0.00439	0.00381	0.00428
...GO:0009292	e	genetic transfer	16/5586	27/33003	8.72e-07	0.00458	0.00397	0.00446
....GO:0009294	e	DNA mediated transformation	16/5586	27/33003	8.72e-07	0.00458	0.00397	0.00446
.......GO:0010417	e	glucuronoxylan biosynthetic process	5586-10-01	12/33003	9.06e-07	0.00476	0.00412	0.00464
......GO:0006400	e	tRNA modification	18/5586	33/33003	9.76e-07	0.00512	0.00444	0.00499
...GO:0048513	e	organ development	103/5586	385/33003	1.03e-06	0.00541	0.00469	0.00528
..GO:0002252	e	immune effector process	73/5586	249/33003	1.04e-06	0.00544	0.00471	0.0053
.....GO:0043413	e	macromolecule glycosylation	68/5586	226/33003	1.07e-06	0.00563	0.00487	0.00549
...GO:0006486	e	protein glycosylation	68/5586	226/33003	1.07e-06	0.00563	0.00487	0.00549
....GO:0006089	e	lactate metabolic process	34/5586	88/33003	1.08e-06	0.00567	0.0049	0.00552
.......GO:0003774	e	motor activity	33/5586	84/33003	1.09e-06	0.00572	0.00495	0.00557
....GO:0051093	e	negative regulation of developmental process	49/5586	146/33003	1.11e-06	0.00585	0.00506	0.0057
....GO:0009743	e	response to carbohydrate	102/5586	380/33003	1.19e-06	0.00625	0.00541	0.0061
....GO:0045595	e	regulation of cell differentiation	44/5586	127/33003	1.2e-06	0.00628	0.00543	0.00612
...GO:0007059	e	chromosome segregation	43/5586	122/33003	1.2e-06	0.00629	0.00544	0.00613
....GO:0008654	e	phospholipid biosynthetic process	107/5586	403/33003	1.23e-06	0.00647	0.00559	0.0063
...GO:0005852	e	eukaryotic translation initiation factor 3 complex	14/5586	22/33003	1.27e-06	0.00668	0.00577	0.00651
.....GO:0009805	e	coumarin biosynthetic process	24/5586	53/33003	1.4e-06	0.00734	0.00634	0.00715
......GO:0006006	e	glucose metabolic process	133/5586	530/33003	1.5e-06	0.00785	0.00678	0.00766
...GO:0010016	e	shoot system morphogenesis	29/5586	71/33003	1.62e-06	0.00851	0.00735	0.0083
....GO:0005768	e	endosome	83/5586	296/33003	1.63e-06	0.00854	0.00737	0.00832
.....GO:0008237	e	metallopeptidase activity	31/5586	77/33003	1.66e-06	0.00873	0.00753	0.00851
.....GO:0035194	e	posttranscriptional gene silencing by RNA	27/5586	64/33003	1.74e-06	0.00912	0.00786	0.00889
......GO:0016607	e	nuclear speck	18/5586	34/33003	1.74e-06	0.00916	0.0079	0.00893
.......GO:0009168	e	purine ribonucleoside monophosphate biosynthetic process	25/5586	57/33003	1.76e-06	0.00923	0.00796	0.009
......GO:0009127	e	purine nucleoside monophosphate biosynthetic process	25/5586	57/33003	1.76e-06	0.00923	0.00796	0.009
......GO:0031399	e	regulation of protein modification process	71/5586	243/33003	1.78e-06	0.00935	0.00806	0.00911
.....GO:0009069	e	serine family amino acid metabolic process	75/5586	261/33003	1.82e-06	0.00957	0.00824	0.00932
.....GO:0009163	e	nucleoside biosynthetic process	35/5586	92/33003	1.82e-06	0.00957	0.00824	0.00932
......GO:0042455	e	ribonucleoside biosynthetic process	35/5586	92/33003	1.82e-06	0.00957	0.00824	0.00932
...GO:0042440	e	pigment metabolic process	88/5586	319/33003	1.83e-06	0.00958	0.00825	0.00934
...GO:0006281	e	DNA repair	84/5586	300/33003	1.87e-06	0.0098	0.00844	0.00955
....GO:0009651	e	response to salt stress	173/5586	728/33003	1.89e-06	0.0099	0.00853	0.00965
.....GO:0046686	e	response to cadmium ion	114/5586	441/33003	1.93e-06	0.0101	0.00871	0.00987
.....GO:0009123	e	nucleoside monophosphate metabolic process	71/5586	244/33003	1.96e-06	0.0103	0.00885	0.01
....GO:0010212	e	response to ionizing radiation	31/5586	78/33003	1.97e-06	0.0103	0.00888	0.0101
....GO:0016441	e	posttranscriptional gene silencing	28/5586	68/33003	2.01e-06	0.0106	0.00909	0.0103
....GO:0010038	e	response to metal ion	138/5586	557/33003	2.02e-06	0.0106	0.00913	0.0104
......GO:0010267	e	production of ta-siRNAs involved in RNA interference	35/5586	93/33003	2.07e-06	0.0109	0.00933	0.0106
..GO:0030312	e	external encapsulating structure	156/5586	644/33003	2.09e-06	0.011	0.00941	0.0107
...GO:0005618	e	cell wall	156/5586	644/33003	2.09e-06	0.011	0.00941	0.0107
....GO:0009804	e	coumarin metabolic process	24/5586	54/33003	2.11e-06	0.0111	0.00953	0.0108
......GO:0003746	e	translation elongation factor activity	26/5586	61/33003	2.13e-06	0.0112	0.00959	0.0109
...GO:0006928	e	cellular component movement	47/5586	140/33003	2.14e-06	0.0113	0.00966	0.011
......GO:0009161	e	ribonucleoside monophosphate metabolic process	70/5586	239/33003	2.18e-06	0.0114	0.00983	0.0112
.....GO:0090305	e	nucleic acid phosphodiester bond hydrolysis	62/5586	205/33003	2.22e-06	0.0116	0.00999	0.0113
...GO:0031984	e	organelle subcompartment	57/5586	183/33003	2.29e-06	0.012	0.0103	0.0117
....GO:0005996	e	monosaccharide metabolic process	151/5586	622/33003	2.41e-06	0.0127	0.0109	0.0123
....GO:0010286	e	heat acclimation	31/5586	79/33003	2.43e-06	0.0128	0.0109	0.0124
...GO:0009606	e	tropism	47/5586	142/33003	2.61e-06	0.0137	0.0118	0.0134
...GO:0048364	e	root development	63/5586	209/33003	2.65e-06	0.0139	0.0119	0.0136
....GO:0065001	e	specification of axis polarity	30/5586	75/33003	2.72e-06	0.0143	0.0122	0.0139
...GO:0031965	e	nuclear membrane	14/5586	23/33003	2.74e-06	0.0144	0.0123	0.014
......GO:0032787	e	monocarboxylic acid metabolic process	260/5586	1174/33003	2.77e-06	0.0145	0.0124	0.0142
.......GO:0046129	e	purine ribonucleoside biosynthetic process	28/5586	69/33003	2.84e-06	0.0149	0.0128	0.0146
......GO:0042451	e	purine nucleoside biosynthetic process	28/5586	69/33003	2.84e-06	0.0149	0.0128	0.0146
....GO:1901136	e	carbohydrate derivative catabolic process	94/5586	351/33003	2.87e-06	0.0151	0.0129	0.0147
....GO:0044550	e	secondary metabolite biosynthetic process	77/5586	272/33003	2.88e-06	0.0151	0.013	0.0147
....GO:0060918	e	auxin transport	34/5586	90/33003	2.9e-06	0.0152	0.013	0.0148
....GO:0031976	e	plastid thylakoid	56/5586	180/33003	3.1e-06	0.0163	0.0139	0.0159
.....GO:0009534	e	chloroplast thylakoid	56/5586	180/33003	3.1e-06	0.0163	0.0139	0.0159
.....GO:0006333	e	chromatin assembly or disassembly	24/5586	55/33003	3.15e-06	0.0165	0.0141	0.0161
...GO:0009914	e	hormone transport	34/5586	91/33003	3.34e-06	0.0175	0.015	0.0171
....GO:0032204	e	regulation of telomere maintenance	21/5586	45/33003	3.48e-06	0.0183	0.0156	0.0178
...GO:0048449	e	floral organ formation	43/5586	126/33003	3.52e-06	0.0185	0.0158	0.018
...GO:0044431	e	Golgi apparatus part	84/5586	307/33003	3.85e-06	0.0202	0.0173	0.0197
.....GO:0019318	e	hexose metabolic process	138/5586	562/33003	3.86e-06	0.0203	0.0173	0.0197
...GO:0019748	e	secondary metabolic process	141/5586	577/33003	3.93e-06	0.0206	0.0176	0.0201
...GO:1902494	e	catalytic complex	119/5586	470/33003	3.98e-06	0.0209	0.0178	0.0203
....GO:0042542	e	response to hydrogen peroxide	89/5586	330/33003	4.06e-06	0.0213	0.0182	0.0208
.....GO:0010332	e	response to gamma radiation	26/5586	63/33003	4.4e-06	0.0231	0.0197	0.0225
.....GO:0009944	e	polarity specification of adaxial/abaxial axis	29/5586	73/33003	4.47e-06	0.0235	0.02	0.0229
....GO:0051188	e	cofactor biosynthetic process	79/5586	284/33003	4.73e-06	0.0248	0.0212	0.0242
....GO:0046148	e	pigment biosynthetic process	73/5586	257/33003	5.1e-06	0.0268	0.0228	0.0261
...GO:0032844	e	regulation of homeostatic process	21/5586	46/33003	5.39e-06	0.0283	0.0241	0.0276
..GO:0003700	e	sequence-specific DNA binding transcription factor activity	326/5586	1531/33003	5.55e-06	0.0291	0.0248	0.0284
..GO:0048646	e	anatomical structure formation involved in morphogenesis	78/5586	281/33003	6.21e-06	0.0326	0.0278	0.0318
.....GO:0019901	e	protein kinase binding	28/5586	70/33003	6.25e-06	0.0328	0.0279	0.032
....GO:0043247	e	telomere maintenance in response to DNA damage	20/5586	43/33003	6.32e-06	0.0332	0.0283	0.0323
.....GO:0019243	e	methylglyoxal catabolic process to D-lactate	32/5586	85/33003	6.52e-06	0.0342	0.0292	0.0334
.GO:0001071	e	nucleic acid binding transcription factor activity	326/5586	1532/33003	6.54e-06	0.0343	0.0292	0.0334
....GO:0010440	e	stomatal lineage progression	22/5586	50/33003	6.82e-06	0.0358	0.0305	0.0349
....GO:0008610	e	lipid biosynthetic process	240/5586	1085/33003	6.95e-06	0.0365	0.0311	0.0356
...GO:0044255	e	cellular lipid metabolic process	278/5586	1282/33003	7.09e-06	0.0372	0.0317	0.0363
.....GO:0008284	e	positive regulation of cell proliferation	28/5586	71/33003	7.4e-06	0.0388	0.033	0.0378
....GO:0009438	e	methylglyoxal metabolic process	32/5586	86/33003	7.44e-06	0.039	0.0332	0.0381
.....GO:0051596	e	methylglyoxal catabolic process	32/5586	86/33003	7.44e-06	0.039	0.0332	0.0381
.....GO:0051510	e	regulation of unidimensional cell growth	33/5586	91/33003	8.11e-06	0.0426	0.0362	0.0415
......GO:0016246	e	RNA interference	23/5586	54/33003	8.25e-06	0.0433	0.0368	0.0422
....GO:0046185	e	aldehyde catabolic process	32/5586	87/33003	8.82e-06	0.0463	0.0393	0.0451
...GO:0000139	e	Golgi membrane	77/5586	280/33003	8.92e-06	0.0468	0.0398	0.0456

## Sheet: Maize Vascular Expressed
ST5 - GO Terms for each tissues type and go terms found between orthologs
id	enrichment	description	ratio_in_study	ratio_in_pop	p_uncorrected	p_bonferroni	p_holm	p_sidak
....GO:0008105	e	asymmetric protein localization	2023-02-01	1/110179	0	0	0	0
.....GO:0042085	e	5-methyltetrahydropteroyltri-L-glutamate-dependent methyltransferase activity	2023-03-01	1/110179	0	0	0	0
......GO:0003871	e	5-methyltetrahydropteroyltriglutamate-homocysteine S-methyltransferase activity	2023-03-01	1/110179	0	0	0	0
.....GO:0032352	e	positive regulation of hormone metabolic process	2023-02-01	1/110179	0	0	0	0
.GO:0023052	e	signaling	2023-03-01	2/110179	0	0	0	0
.....GO:0048040	e	UDP-glucuronate decarboxylase activity	2023-04-01	1/110179	0	0	0	0
..GO:0044700	e	single organism signaling	2023-03-01	2/110179	0	0	0	0
.....GO:0017157	e	regulation of exocytosis	2023-02-01	1/110179	0	0	0	0
....GO:0060627	e	regulation of vesicle-mediated transport	2023-02-01	1/110179	0	0	0	0
....GO:0048830	e	adventitious root development	2023-02-01	1/110179	0	0	0	0
.....GO:0010115	e	regulation of abscisic acid biosynthetic process	2023-02-01	1/110179	0	0	0	0
...GO:0000776	e	kinetochore	2023-02-01	1/110179	0	0	0	0
......GO:0016246	e	RNA interference	2023-03-01	2/110179	0	0	0	0
......GO:0010425	e	DNA methylation on cytosine within a CNG sequence	2023-02-01	1/110179	0	0	0	0
.....GO:0009855	e	determination of bilateral symmetry	2023-06-01	1/110179	0	0	0	0
....GO:0006342	e	chromatin silencing	2023-05-01	4/110179	0	0	0	0
....GO:0006346	e	methylation-dependent chromatin silencing	2023-03-01	1/110179	0	0	0	0
...GO:0010072	e	primary shoot apical meristem specification	2023-04-01	1/110179	0	0	0	0
....GO:0035999	e	tetrahydrofolate interconversion	2023-05-01	3/110179	0	0	0	0
.......GO:0010417	e	glucuronoxylan biosynthetic process	2023-05-01	4/110179	0	0	0	0
........GO:0010413	e	glucuronoxylan metabolic process	2023-05-01	4/110179	0	0	0	0
......GO:0016157	e	sucrose synthase activity	2023-04-01	3/110179	0	0	0	0
....GO:0005876	e	spindle microtubule	2023-05-01	4/110179	0	0	0	0
.....GO:0003979	e	UDP-glucose 6-dehydrogenase activity	2023-02-01	1/110179	0	0	0	0
.......GO:0045814	e	negative regulation of gene expression, epigenetic	2023-05-01	4/110179	0	0	0	0
.....GO:0035198	e	miRNA binding	2023-02-01	1/110179	0	0	0	0
.....GO:0008172	e	S-methyltransferase activity	2023-03-01	2/110179	0	0	0	0
........GO:0046916	e	cellular transition metal ion homeostasis	2023-02-01	1/110179	0	0	0	0
.....GO:0070370	e	cellular heat acclimation	2023-02-01	1/110179	0	0	0	0
.......GO:0004127	e	cytidylate kinase activity	2023-02-01	1/110179	0	0	0	0
......GO:0003825	e	alpha,alpha-trehalose-phosphate synthase (UDP-forming) activity	2023-02-01	1/110179	0	0	0	0
........GO:0019464	e	glycine decarboxylation via glycine cleavage system	2023-03-01	1/110179	0	0	0	0
....GO:0051554	e	flavonol metabolic process	2023-03-01	2/110179	0	0	0	0
.....GO:0051555	e	flavonol biosynthetic process	2023-03-01	2/110179	0	0	0	0
....GO:0051552	e	flavone metabolic process	2023-03-01	2/110179	0	0	0	0
.....GO:0051553	e	flavone biosynthetic process	2023-03-01	2/110179	0	0	0	0
......GO:0046889	e	positive regulation of lipid biosynthetic process	2023-02-01	1/110179	0	0	0	0
......GO:0030834	e	regulation of actin filament depolymerization	2023-02-01	1/110179	0	0	0	0
......GO:0045764	e	positive regulation of cellular amino acid metabolic process	2023-02-01	1/110179	0	0	0	0
.......GO:0034227	e	tRNA thio-modification	2023-02-01	1/110179	0	0	0	0
.....GO:0006557	e	S-adenosylmethioninamine biosynthetic process	2023-02-01	1/110179	0	0	0	0
....GO:0065001	e	specification of axis polarity	2023-05-01	4/110179	0	0	0	0
....GO:0051321	e	meiotic cell cycle	2023-04-01	3/110179	0	0	0	0
.....GO:0004337	e	geranyltranstransferase activity	2023-02-01	1/110179	0	0	0	0
......GO:0033240	e	positive regulation of cellular amine metabolic process	2023-02-01	1/110179	0	0	0	0
....GO:0009799	e	specification of symmetry	2023-06-01	1/110179	0	0	0	0
.....GO:0006308	e	DNA catabolic process	2023-03-01	2/110179	0	0	0	0
......GO:0090355	e	positive regulation of auxin metabolic process	2023-02-01	1/110179	0	0	0	0
.....GO:0009944	e	polarity specification of adaxial/abaxial axis	2023-05-01	4/110179	0	0	0	0
....GO:0008146	e	sulfotransferase activity	2023-03-01	2/110179	0	0	0	0
.....GO:0045176	e	apical protein localization	2023-02-01	1/110179	0	0	0	0
.........GO:0006879	e	cellular iron ion homeostasis	2023-02-01	1/110179	0	0	0	0
...GO:0080060	e	integument development	2023-04-01	1/110179	0	0	0	0
.....GO:0052716	e	hydroquinone:oxygen oxidoreductase activity	2023-08-01	5/110179	0	0	0	0
......GO:0047216	e	inositol 3-alpha-galactosyltransferase activity	2023-02-01	1/110179	0	0	0	0
....GO:0046499	e	S-adenosylmethioninamine metabolic process	2023-02-01	1/110179	0	0	0	0
.....GO:0009955	e	adaxial/abaxial pattern specification	2023-04-01	2/110179	0	0	0	0
...GO:0048236	e	plant-type spore development	2023-04-01	3/110179	0	0	0	0
......GO:0009086	e	methionine biosynthetic process	2023-05-01	3/110179	0	0	0	0
.......GO:0052546	e	cell wall pectin metabolic process	2023-02-01	1/110179	0	0	0	0
...GO:0007267	e	cell-cell signaling	2023-03-01	2/110179	0	0	0	0
.....GO:0035250	e	UDP-galactosyltransferase activity	2023-03-01	2/110179	0	0	0	0
....GO:0010065	e	primary meristem tissue development	2023-03-01	2/110179	0	0	0	0
...GO:0080001	e	mucilage extrusion from seed coat	2023-02-01	1/110179	0	0	0	0
.....GO:1901879	e	regulation of protein depolymerization	2023-03-01	2/110179	0	0	0	0
......GO:0051168	e	nuclear export	2023-02-01	1/110179	0	0	0	0
.....GO:0009044	e	xylan 1,4-beta-xylosidase activity	2023-02-01	1/110179	0	0	0	0
...GO:0032794	e	GTPase activating protein binding	2023-02-01	1/110179	0	0	0	0
..GO:0008641	e	small protein activating enzyme activity	2023-02-01	1/110179	0	0	0	0
....GO:0007051	e	spindle organization	2023-03-01	2/110179	0	0	0	0
...GO:0005960	e	glycine cleavage complex	2023-02-01	1/110179	0	0	0	0
.........GO:0005384	e	manganese ion transmembrane transporter activity	2023-02-01	1/110179	0	0	0	0
......GO:0045492	e	xylan biosynthetic process	2023-06-01	5/110179	0	0	0	0
.....GO:0045431	e	flavonol synthase activity	2023-02-01	1/110179	0	0	0	0
.....GO:0006555	e	methionine metabolic process	2023-08-01	4/110179	0	0	0	0
.......GO:0090358	e	positive regulation of tryptophan metabolic process	2023-02-01	1/110179	0	0	0	0
...GO:0010014	e	meristem initiation	2023-06-01	5/110179	0	0	0	0
......GO:0042732	e	D-xylose metabolic process	2023-04-01	1/110179	0	0	0	0
...GO:0006949	e	syncytium formation	2023-04-01	2/110179	0	0	0	0
.....GO:0045834	e	positive regulation of lipid metabolic process	2023-02-01	1/110179	0	0	0	0
...GO:0000212	e	meiotic spindle organization	2023-02-01	1/110179	0	0	0	0
.....GO:0019321	e	pentose metabolic process	2023-10-01	11/110179	2e-12	5.94e-09	5.78e-09	5.79e-09
.....GO:0010043	e	response to zinc ion	2023-09-01	16/110179	2.37e-12	7.05e-09	6.85e-09	6.87e-09
.....GO:0009066	e	aspartate family amino acid metabolic process	2023-09-01	16/110179	2.37e-12	7.05e-09	6.85e-09	6.87e-09
....GO:0033043	e	regulation of organelle organization	2023-10-01	23/110179	3.92e-12	1.16e-08	1.13e-08	1.13e-08
.....GO:0009069	e	serine family amino acid metabolic process	2023-10-01	23/110179	3.92e-12	1.16e-08	1.13e-08	1.13e-08
...GO:0009888	e	tissue development	15/2023	31/110179	4.7e-12	1.4e-08	1.36e-08	1.36e-08
......GO:0051274	e	beta-glucan biosynthetic process	16/2023	40/110179	4.94e-12	1.47e-08	1.42e-08	1.43e-08
...GO:0048827	e	phyllome development	2023-12-01	40/110179	4.94e-12	1.47e-08	1.42e-08	1.43e-08
...GO:0005874	e	microtubule	22/2023	40/110179	4.94e-12	1.47e-08	1.42e-08	1.43e-08
....GO:0048878	e	chemical homeostasis	16/2023	40/110179	4.94e-12	1.47e-08	1.42e-08	1.43e-08
....GO:0003779	e	actin binding	16/2023	40/110179	4.94e-12	1.47e-08	1.42e-08	1.43e-08
....GO:0003002	e	regionalization	14/2023	40/110179	4.94e-12	1.47e-08	1.42e-08	1.43e-08
...GO:0071669	e	plant-type cell wall organization or biogenesis	23/2023	40/110179	4.94e-12	1.47e-08	1.42e-08	1.43e-08
...GO:0016458	e	gene silencing	2023-09-01	17/110179	4.96e-12	1.47e-08	1.43e-08	1.44e-08
......GO:0010410	e	hemicellulose metabolic process	2023-10-01	17/110179	4.96e-12	1.47e-08	1.43e-08	1.44e-08
...GO:0016679	e	oxidoreductase activity, acting on diphenols and related substances as donors	2023-09-01	17/110179	4.96e-12	1.47e-08	1.43e-08	1.44e-08
....GO:0000096	e	sulfur amino acid metabolic process	2023-08-01	8/110179	5.48e-12	1.63e-08	1.57e-08	1.59e-08
...GO:0006730	e	one-carbon metabolic process	2023-09-01	8/110179	5.48e-12	1.63e-08	1.57e-08	1.59e-08
....GO:0009808	e	lignin metabolic process	14/2023	12/110179	5.91e-12	1.75e-08	1.69e-08	1.71e-08
....GO:0005985	e	sucrose metabolic process	2023-08-01	12/110179	5.91e-12	1.75e-08	1.69e-08	1.71e-08
....GO:0009832	e	plant-type cell wall biogenesis	18/2023	24/110179	6.61e-12	1.96e-08	1.9e-08	1.91e-08
......GO:0051273	e	beta-glucan metabolic process	16/2023	41/110179	6.87e-12	2.04e-08	1.97e-08	1.99e-08
......GO:0010629	e	negative regulation of gene expression	2023-12-01	41/110179	6.87e-12	2.04e-08	1.97e-08	1.99e-08
....GO:0048366	e	leaf development	2023-12-01	32/110179	7.05e-12	2.09e-08	2.02e-08	2.04e-08
......GO:0018193	e	peptidyl-amino acid modification	2023-12-01	32/110179	7.05e-12	2.09e-08	2.02e-08	2.04e-08
....GO:0044272	e	sulfur compound biosynthetic process	2023-11-01	32/110179	7.05e-12	2.09e-08	2.02e-08	2.04e-08
.....GO:0000287	e	magnesium ion binding	17/2023	63/110179	7.64e-12	2.27e-08	2.19e-08	2.21e-08
...GO:1901615	e	organic hydroxy compound metabolic process	14/2023	63/110179	7.64e-12	2.27e-08	2.19e-08	2.21e-08
.......GO:1901068	e	guanosine-containing compound metabolic process	14/2023	63/110179	7.64e-12	2.27e-08	2.19e-08	2.21e-08
.....GO:0009250	e	glucan biosynthetic process	21/2023	52/110179	8.47e-12	2.51e-08	2.42e-08	2.45e-08
...GO:0005875	e	microtubule associated complex	22/2023	52/110179	8.47e-12	2.51e-08	2.42e-08	2.45e-08
..GO:0044459	e	plasma membrane part	19/2023	52/110179	8.47e-12	2.51e-08	2.42e-08	2.45e-08
....GO:0035556	e	intracellular signal transduction	31/2023	76/110179	8.59e-12	2.55e-08	2.45e-08	2.48e-08
...GO:0051128	e	regulation of cellular component organization	14/2023	42/110179	9.45e-12	2.8e-08	2.7e-08	2.73e-08
.......GO:0009169	e	purine ribonucleoside monophosphate catabolic process	2023-12-01	42/110179	9.45e-12	2.8e-08	2.7e-08	2.73e-08
......GO:0009158	e	ribonucleoside monophosphate catabolic process	2023-12-01	42/110179	9.45e-12	2.8e-08	2.7e-08	2.73e-08
.......GO:0006200	e	ATP catabolic process	2023-12-01	42/110179	9.45e-12	2.8e-08	2.7e-08	2.73e-08
......GO:0009128	e	purine nucleoside monophosphate catabolic process	2023-12-01	42/110179	9.45e-12	2.8e-08	2.7e-08	2.73e-08
.....GO:0009125	e	nucleoside monophosphate catabolic process	2023-12-01	42/110179	9.45e-12	2.8e-08	2.7e-08	2.73e-08
....GO:0060918	e	auxin transport	2023-09-01	18/110179	9.76e-12	2.9e-08	2.78e-08	2.82e-08
...GO:0009914	e	hormone transport	2023-09-01	18/110179	9.76e-12	2.9e-08	2.78e-08	2.82e-08
....GO:0006575	e	cellular modified amino acid metabolic process	2023-11-01	33/110179	1.04e-11	3.09e-08	2.96e-08	3.01e-08
.......GO:0046873	e	metal ion transmembrane transporter activity	15/2023	77/110179	1.05e-11	3.11e-08	2.98e-08	3.03e-08
....GO:0044550	e	secondary metabolite biosynthetic process	2023-11-01	25/110179	1.08e-11	3.22e-08	3.08e-08	3.13e-08
.....GO:0046527	e	glucosyltransferase activity	23/2023	53/110179	1.1e-11	3.28e-08	3.14e-08	3.19e-08
...GO:0016765	e	transferase activity, transferring alkyl or aryl (other than methyl) groups	16/2023	53/110179	1.1e-11	3.28e-08	3.14e-08	3.19e-08
...GO:0016830	e	carbon-carbon lyase activity	13/2023	53/110179	1.1e-11	3.28e-08	3.14e-08	3.19e-08
....GO:1901659	e	glycosyl compound biosynthetic process	15/2023	53/110179	1.1e-11	3.28e-08	3.14e-08	3.19e-08
...GO:0007389	e	pattern specification process	15/2023	53/110179	1.1e-11	3.28e-08	3.14e-08	3.19e-08
...GO:0034637	e	cellular carbohydrate biosynthetic process	34/2023	91/110179	1.12e-11	3.33e-08	3.19e-08	3.25e-08
.....GO:0016791	e	phosphatase activity	17/2023	91/110179	1.12e-11	3.33e-08	3.19e-08	3.25e-08
....GO:0008652	e	cellular amino acid biosynthetic process	18/2023	106/110179	1.2e-11	3.56e-08	3.4e-08	3.47e-08
....GO:0006732	e	coenzyme metabolic process	16/2023	65/110179	1.21e-11	3.58e-08	3.42e-08	3.49e-08
.....GO:0000271	e	polysaccharide biosynthetic process	27/2023	65/110179	1.21e-11	3.58e-08	3.42e-08	3.49e-08
....GO:0005768	e	endosome	31/2023	65/110179	1.21e-11	3.58e-08	3.42e-08	3.49e-08
.....GO:0008509	e	anion transmembrane transporter activity	16/2023	78/110179	1.28e-11	3.79e-08	3.61e-08	3.69e-08
.....GO:0006260	e	DNA replication	13/2023	43/110179	1.29e-11	3.82e-08	3.65e-08	3.73e-08
......GO:0019829	e	cation-transporting ATPase activity	13/2023	43/110179	1.29e-11	3.82e-08	3.65e-08	3.73e-08
...GO:0016614	e	oxidoreductase activity, acting on CH-OH group of donors	18/2023	92/110179	1.34e-11	3.97e-08	3.78e-08	3.87e-08
...GO:0016192	e	vesicle-mediated transport	25/2023	139/110179	1.39e-11	4.13e-08	3.94e-08	4.03e-08
...GO:0051301	e	cell division	2023-12-01	34/110179	1.51e-11	4.49e-08	4.27e-08	4.37e-08
....GO:0009116	e	nucleoside metabolic process	39/2023	157/110179	1.53e-11	4.53e-08	4.32e-08	4.42e-08
........GO:0042623	e	ATPase activity, coupled	26/2023	157/110179	1.53e-11	4.53e-08	4.32e-08	4.42e-08
...GO:0048513	e	organ development	17/2023	79/110179	1.55e-11	4.6e-08	4.37e-08	4.48e-08
...GO:0009414	e	response to water deprivation	26/2023	93/110179	1.59e-11	4.71e-08	4.48e-08	4.59e-08
..GO:0032259	e	methylation	26/2023	108/110179	1.63e-11	4.85e-08	4.61e-08	4.73e-08
....GO:0016051	e	carbohydrate biosynthetic process	35/2023	108/110179	1.63e-11	4.85e-08	4.61e-08	4.73e-08
.GO:0040007	e	growth	20/2023	108/110179	1.63e-11	4.85e-08	4.61e-08	4.73e-08
....GO:0090407	e	organophosphate biosynthetic process	26/2023	124/110179	1.7e-11	5.05e-08	4.8e-08	4.93e-08
......GO:0009144	e	purine nucleoside triphosphate metabolic process	26/2023	124/110179	1.7e-11	5.05e-08	4.8e-08	4.93e-08
.......GO:0009205	e	purine ribonucleoside triphosphate metabolic process	26/2023	124/110179	1.7e-11	5.05e-08	4.8e-08	4.93e-08
......GO:0000041	e	transition metal ion transport	2023-10-01	26/110179	1.73e-11	5.14e-08	4.88e-08	5.01e-08
......GO:0008514	e	organic anion transmembrane transporter activity	13/2023	44/110179	1.74e-11	5.17e-08	4.9e-08	5.04e-08
...GO:0048731	e	system development	14/2023	44/110179	1.74e-11	5.17e-08	4.9e-08	5.04e-08
...GO:0006790	e	sulfur compound metabolic process	14/2023	44/110179	1.74e-11	5.17e-08	4.9e-08	5.04e-08
.....GO:0042625	e	ATPase activity, coupled to transmembrane movement of ions	13/2023	44/110179	1.74e-11	5.17e-08	4.9e-08	5.04e-08
....GO:0009737	e	response to abscisic acid	23/2023	141/110179	1.8e-11	5.34e-08	5.06e-08	5.21e-08
..GO:0065009	e	regulation of molecular function	22/2023	141/110179	1.8e-11	5.34e-08	5.06e-08	5.21e-08
.....GO:0010383	e	cell wall polysaccharide metabolic process	2023-11-01	19/110179	1.82e-11	5.41e-08	5.12e-08	5.28e-08
....GO:0010087	e	phloem or xylem histogenesis	2023-09-01	19/110179	1.82e-11	5.41e-08	5.12e-08	5.28e-08
...GO:0007010	e	cytoskeleton organization	20/2023	55/110179	1.84e-11	5.46e-08	5.16e-08	5.32e-08
.......GO:0009167	e	purine ribonucleoside monophosphate metabolic process	18/2023	80/110179	1.87e-11	5.56e-08	5.26e-08	5.42e-08
.....GO:0009165	e	nucleotide biosynthetic process	18/2023	80/110179	1.87e-11	5.56e-08	5.26e-08	5.42e-08
......GO:0009126	e	purine nucleoside monophosphate metabolic process	18/2023	80/110179	1.87e-11	5.56e-08	5.26e-08	5.42e-08
....GO:0048522	e	positive regulation of cellular process	18/2023	94/110179	1.88e-11	5.58e-08	5.27e-08	5.44e-08
....GO:2000026	e	regulation of multicellular organismal development	20/2023	109/110179	1.9e-11	5.65e-08	5.33e-08	5.51e-08
....GO:0034655	e	nucleobase-containing compound catabolic process	27/2023	109/110179	1.9e-11	5.65e-08	5.33e-08	5.51e-08
....GO:0042578	e	phosphoric ester hydrolase activity	21/2023	125/110179	1.96e-11	5.8e-08	5.47e-08	5.66e-08
...GO:0016879	e	ligase activity, forming carbon-nitrogen bonds	25/2023	125/110179	1.96e-11	5.8e-08	5.47e-08	5.66e-08
......GO:0009199	e	ribonucleoside triphosphate metabolic process	26/2023	125/110179	1.96e-11	5.8e-08	5.47e-08	5.66e-08
...GO:0044712	e	single-organism catabolic process	52/2023	236/110179	1.96e-11	5.82e-08	5.48e-08	5.67e-08
....GO:0020037	e	heme binding	27/2023	236/110179	1.96e-11	5.82e-08	5.48e-08	5.67e-08
.....GO:0030001	e	metal ion transport	34/2023	142/110179	2.04e-11	6.06e-08	5.71e-08	5.91e-08
....GO:0008168	e	methyltransferase activity	29/2023	142/110179	2.04e-11	6.06e-08	5.71e-08	5.91e-08
....GO:0006886	e	intracellular protein transport	28/2023	142/110179	2.04e-11	6.06e-08	5.71e-08	5.91e-08
....GO:1901565	e	organonitrogen compound catabolic process	33/2023	142/110179	2.04e-11	6.06e-08	5.71e-08	5.91e-08
....GO:0044036	e	cell wall macromolecule metabolic process	15/2023	35/110179	2.17e-11	6.43e-08	6.05e-08	6.27e-08
...GO:0042546	e	cell wall biogenesis	19/2023	35/110179	2.17e-11	6.43e-08	6.05e-08	6.27e-08
....GO:0097305	e	response to alcohol	27/2023	160/110179	2.17e-11	6.44e-08	6.05e-08	6.28e-08
.....GO:0009261	e	ribonucleotide catabolic process	24/2023	95/110179	2.22e-11	6.59e-08	6.19e-08	6.43e-08
.....GO:0009166	e	nucleotide catabolic process	24/2023	95/110179	2.22e-11	6.59e-08	6.19e-08	6.43e-08
....GO:1901292	e	nucleoside phosphate catabolic process	24/2023	95/110179	2.22e-11	6.59e-08	6.19e-08	6.43e-08
.....GO:0009143	e	nucleoside triphosphate catabolic process	24/2023	95/110179	2.22e-11	6.59e-08	6.19e-08	6.43e-08
......GO:0009146	e	purine nucleoside triphosphate catabolic process	24/2023	95/110179	2.22e-11	6.59e-08	6.19e-08	6.43e-08
......GO:0009154	e	purine ribonucleotide catabolic process	24/2023	95/110179	2.22e-11	6.59e-08	6.19e-08	6.43e-08
......GO:0006195	e	purine nucleotide catabolic process	24/2023	95/110179	2.22e-11	6.59e-08	6.19e-08	6.43e-08
.......GO:0009207	e	purine ribonucleoside triphosphate catabolic process	24/2023	95/110179	2.22e-11	6.59e-08	6.19e-08	6.43e-08
......GO:0009203	e	ribonucleoside triphosphate catabolic process	24/2023	95/110179	2.22e-11	6.59e-08	6.19e-08	6.43e-08
...GO:0042592	e	homeostatic process	26/2023	126/110179	2.24e-11	6.65e-08	6.23e-08	6.49e-08
...GO:0009409	e	response to cold	22/2023	126/110179	2.24e-11	6.65e-08	6.23e-08	6.49e-08
...GO:0006928	e	cellular component movement	20/2023	45/110179	2.34e-11	6.93e-08	6.49e-08	6.76e-08
....GO:0007018	e	microtubule-based movement	20/2023	45/110179	2.34e-11	6.93e-08	6.49e-08	6.76e-08
........GO:0003777	e	microtubule motor activity	20/2023	45/110179	2.34e-11	6.93e-08	6.49e-08	6.76e-08
..GO:0009607	e	response to biotic stimulus	51/2023	238/110179	2.34e-11	6.95e-08	6.5e-08	6.78e-08
...GO:0022804	e	active transmembrane transporter activity	37/2023	179/110179	2.35e-11	6.97e-08	6.51e-08	6.8e-08
.....GO:0009941	e	chloroplast envelope	28/2023	179/110179	2.35e-11	6.97e-08	6.51e-08	6.8e-08
.......GO:0046039	e	GTP metabolic process	14/2023	56/110179	2.36e-11	6.99e-08	6.53e-08	6.82e-08
....GO:0042558	e	pteridine-containing compound metabolic process	2023-07-01	9/110179	2.43e-11	7.2e-08	6.72e-08	7.02e-08
.....GO:0010089	e	xylem development	2023-08-01	9/110179	2.43e-11	7.2e-08	6.72e-08	7.02e-08
.....GO:0006913	e	nucleocytoplasmic transport	2023-07-01	9/110179	2.43e-11	7.2e-08	6.72e-08	7.02e-08
....GO:0016682	e	oxidoreductase activity, acting on diphenols and related substances as donors, oxygen as acceptor	2023-09-01	9/110179	2.43e-11	7.2e-08	6.72e-08	7.02e-08
....GO:0051169	e	nuclear transport	2023-07-01	9/110179	2.43e-11	7.2e-08	6.72e-08	7.02e-08
.....GO:0006760	e	folic acid-containing compound metabolic process	2023-07-01	9/110179	2.43e-11	7.2e-08	6.72e-08	7.02e-08
..GO:0016829	e	lyase activity	24/2023	161/110179	2.43e-11	7.23e-08	6.73e-08	7.04e-08
...GO:0008233	e	peptidase activity	53/2023	326/110179	2.5e-11	7.43e-08	6.92e-08	7.25e-08
....GO:0019439	e	aromatic compound catabolic process	37/2023	127/110179	2.57e-11	7.62e-08	7.09e-08	7.43e-08
.....GO:0009141	e	nucleoside triphosphate metabolic process	27/2023	127/110179	2.57e-11	7.62e-08	7.09e-08	7.43e-08
......GO:0005506	e	iron ion binding	23/2023	199/110179	2.59e-11	7.69e-08	7.15e-08	7.5e-08
....GO:0009526	e	plastid envelope	28/2023	180/110179	2.61e-11	7.76e-08	7.21e-08	7.56e-08
.......GO:0046130	e	purine ribonucleoside catabolic process	24/2023	96/110179	2.62e-11	7.78e-08	7.23e-08	7.58e-08
......GO:0006152	e	purine nucleoside catabolic process	24/2023	96/110179	2.62e-11	7.78e-08	7.23e-08	7.58e-08
.....GO:0072523	e	purine-containing compound catabolic process	24/2023	96/110179	2.62e-11	7.78e-08	7.23e-08	7.58e-08
..GO:0051707	e	response to other organism	44/2023	219/110179	2.65e-11	7.87e-08	7.31e-08	7.67e-08
...GO:1901575	e	organic substance catabolic process	69/2023	350/110179	2.66e-11	7.89e-08	7.32e-08	7.69e-08
....GO:0000226	e	microtubule cytoskeleton organization	2023-11-01	27/110179	2.7e-11	8.03e-08	7.45e-08	7.82e-08
....GO:0016758	e	transferase activity, transferring hexosyl groups	51/2023	240/110179	2.79e-11	8.29e-08	7.69e-08	8.09e-08
.....GO:0032774	e	RNA biosynthetic process	34/2023	305/110179	2.83e-11	8.4e-08	7.79e-08	8.19e-08
....GO:0042626	e	ATPase activity, coupled to transmembrane movement of substances	18/2023	69/110179	2.85e-11	8.47e-08	7.85e-08	8.25e-08
...GO:0046983	e	protein dimerization activity	55/2023	328/110179	2.89e-11	8.58e-08	7.95e-08	8.36e-08
...GO:1902494	e	catalytic complex	27/2023	181/110179	2.91e-11	8.62e-08	7.99e-08	8.41e-08
....GO:0009651	e	response to salt stress	28/2023	181/110179	2.91e-11	8.62e-08	7.99e-08	8.41e-08
.....GO:0005525	e	GTP binding	33/2023	128/110179	2.94e-11	8.71e-08	8.06e-08	8.49e-08
.....GO:0019001	e	guanyl nucleotide binding	33/2023	128/110179	2.94e-11	8.71e-08	8.06e-08	8.49e-08
.....GO:0032561	e	guanyl ribonucleotide binding	33/2023	128/110179	2.94e-11	8.71e-08	8.06e-08	8.49e-08
...GO:0044262	e	cellular carbohydrate metabolic process	49/2023	145/110179	2.96e-11	8.79e-08	8.13e-08	8.57e-08
...GO:1902589	e	single-organism organelle organization	32/2023	112/110179	2.98e-11	8.83e-08	8.16e-08	8.61e-08
....GO:1901136	e	carbohydrate derivative catabolic process	24/2023	112/110179	2.98e-11	8.83e-08	8.16e-08	8.61e-08
.......GO:0003774	e	motor activity	21/2023	57/110179	3e-11	8.9e-08	8.22e-08	8.68e-08
.GO:0051704	e	multi-organism process	55/2023	262/110179	3.02e-11	8.98e-08	8.29e-08	8.75e-08
....GO:0015075	e	ion transmembrane transporter activity	45/2023	262/110179	3.02e-11	8.98e-08	8.29e-08	8.75e-08
.GO:0005198	e	structural molecule activity	28/2023	306/110179	3.05e-11	9.05e-08	8.35e-08	8.82e-08
...GO:0044435	e	plastid part	63/2023	400/110179	3.06e-11	9.1e-08	8.38e-08	8.87e-08
....GO:0016831	e	carboxy-lyase activity	2023-11-01	36/110179	3.07e-11	9.11e-08	8.39e-08	8.88e-08
.....GO:0007264	e	small GTPase mediated signal transduction	23/2023	36/110179	3.07e-11	9.11e-08	8.39e-08	8.88e-08
...GO:0005984	e	disaccharide metabolic process	15/2023	36/110179	3.07e-11	9.11e-08	8.39e-08	8.88e-08
...GO:1902582	e	single-organism intracellular transport	22/2023	97/110179	3.08e-11	9.16e-08	8.43e-08	8.93e-08
...GO:0009415	e	response to water	26/2023	97/110179	3.08e-11	9.16e-08	8.43e-08	8.93e-08
....GO:0005996	e	monosaccharide metabolic process	25/2023	97/110179	3.08e-11	9.16e-08	8.43e-08	8.93e-08
...GO:0048367	e	shoot system development	14/2023	46/110179	3.11e-11	9.22e-08	8.48e-08	8.99e-08
.......GO:0009152	e	purine ribonucleotide biosynthetic process	2023-12-01	46/110179	3.11e-11	9.22e-08	8.48e-08	8.99e-08
..GO:0005911	e	cell-cell junction	56/2023	201/110179	3.16e-11	9.37e-08	8.61e-08	9.13e-08
...GO:0009506	e	plasmodesma	56/2023	201/110179	3.16e-11	9.37e-08	8.61e-08	9.13e-08
.GO:0030054	e	cell junction	56/2023	201/110179	3.16e-11	9.37e-08	8.61e-08	9.13e-08
.......GO:0016887	e	ATPase activity	34/2023	201/110179	3.16e-11	9.37e-08	8.61e-08	9.13e-08
...GO:0044255	e	cellular lipid metabolic process	27/2023	221/110179	3.19e-11	9.47e-08	8.69e-08	9.24e-08
..GO:0003682	e	chromatin binding	28/2023	182/110179	3.23e-11	9.58e-08	8.79e-08	9.34e-08
....GO:0071822	e	protein complex subunit organization	25/2023	182/110179	3.23e-11	9.58e-08	8.79e-08	9.34e-08
....GO:0016616	e	oxidoreductase activity, acting on the CH-OH group of donors, NAD or NADP as acceptor	16/2023	83/110179	3.26e-11	9.68e-08	8.87e-08	9.44e-08
....GO:0044264	e	cellular polysaccharide metabolic process	34/2023	83/110179	3.26e-11	9.68e-08	8.87e-08	9.44e-08
...GO:0044248	e	cellular catabolic process	57/2023	263/110179	3.28e-11	9.75e-08	8.93e-08	9.5e-08
....GO:0006812	e	cation transport	48/2023	242/110179	3.33e-11	9.87e-08	9.04e-08	9.63e-08
...GO:0010035	e	response to inorganic substance	90/2023	330/110179	3.33e-11	9.9e-08	9.05e-08	9.65e-08
..GO:0009719	e	response to endogenous stimulus	67/2023	330/110179	3.33e-11	9.9e-08	9.05e-08	9.65e-08
...GO:0048518	e	positive regulation of biological process	27/2023	146/110179	3.35e-11	9.94e-08	9.08e-08	9.68e-08
......GO:0046128	e	purine ribonucleoside metabolic process	33/2023	146/110179	3.35e-11	9.94e-08	9.08e-08	9.68e-08
.....GO:0042278	e	purine nucleoside metabolic process	33/2023	146/110179	3.35e-11	9.94e-08	9.08e-08	9.68e-08
...GO:0048869	e	cellular developmental process	32/2023	129/110179	3.35e-11	9.95e-08	9.09e-08	9.7e-08
....GO:0016070	e	RNA metabolic process	55/2023	529/110179	3.36e-11	9.97e-08	9.1e-08	9.72e-08
.GO:0005215	e	transporter activity	94/2023	503/110179	3.41e-11	1.01e-07	9.24e-08	9.87e-08
...GO:0044430	e	cytoskeletal part	41/2023	113/110179	3.44e-11	1.02e-07	9.33e-08	9.96e-08
...GO:0004497	e	monooxygenase activity	17/2023	113/110179	3.44e-11	1.02e-07	9.33e-08	9.96e-08
.....GO:0009834	e	secondary cell wall biogenesis	15/2023	14/110179	3.47e-11	1.03e-07	9.39e-08	1e-07
....GO:0009699	e	phenylpropanoid biosynthetic process	2023-10-01	14/110179	3.47e-11	1.03e-07	9.39e-08	1e-07
...GO:0007049	e	cell cycle	2023-08-01	14/110179	3.47e-11	1.03e-07	9.39e-08	1e-07
.....GO:0009570	e	chloroplast stroma	32/2023	202/110179	3.48e-11	1.03e-07	9.41e-08	1.01e-07
..GO:0004871	e	signal transducer activity	14/2023	70/110179	3.51e-11	1.04e-07	9.47e-08	1.01e-07
.GO:0060089	e	molecular transducer activity	14/2023	70/110179	3.51e-11	1.04e-07	9.47e-08	1.01e-07
.........GO:0043492	e	ATPase activity, coupled to movement of substances	18/2023	70/110179	3.51e-11	1.04e-07	9.47e-08	1.01e-07
...GO:0009611	e	response to wounding	15/2023	70/110179	3.51e-11	1.04e-07	9.47e-08	1.01e-07
...GO:1901564	e	organonitrogen compound metabolic process	96/2023	530/110179	3.54e-11	1.05e-07	9.55e-08	1.02e-07
...GO:0007165	e	signal transduction	71/2023	264/110179	3.57e-11	1.06e-07	9.62e-08	1.03e-07
.GO:0009055	e	electron carrier activity	32/2023	264/110179	3.57e-11	1.06e-07	9.62e-08	1.03e-07
....GO:0009733	e	response to auxin	28/2023	98/110179	3.62e-11	1.08e-07	9.77e-08	1.05e-07
....GO:0042742	e	defense response to bacterium	19/2023	98/110179	3.62e-11	1.08e-07	9.77e-08	1.05e-07
...GO:0046906	e	tetrapyrrole binding	27/2023	243/110179	3.63e-11	1.08e-07	9.77e-08	1.05e-07
..GO:0009628	e	response to abiotic stimulus	112/2023	585/110179	3.77e-11	1.12e-07	1.01e-07	1.09e-07
.....GO:0005509	e	calcium ion binding	21/2023	147/110179	3.78e-11	1.12e-07	1.02e-07	1.09e-07
..GO:0044085	e	cellular component biogenesis	22/2023	58/110179	3.8e-11	1.13e-07	1.02e-07	1.1e-07
.....GO:0072522	e	purine-containing compound biosynthetic process	18/2023	58/110179	3.8e-11	1.13e-07	1.02e-07	1.1e-07
....GO:0005802	e	trans-Golgi network	30/2023	58/110179	3.8e-11	1.13e-07	1.02e-07	1.1e-07
......GO:0046653	e	tetrahydrofolate metabolic process	2023-06-01	6/110179	3.8e-11	1.13e-07	1.02e-07	1.1e-07
.....GO:0009809	e	lignin biosynthetic process	2023-08-01	6/110179	3.8e-11	1.13e-07	1.02e-07	1.1e-07
.....GO:0044038	e	cell wall macromolecule biosynthetic process	2023-06-01	6/110179	3.8e-11	1.13e-07	1.02e-07	1.1e-07
.....GO:0046274	e	lignin catabolic process	2023-08-01	6/110179	3.8e-11	1.13e-07	1.02e-07	1.1e-07
....GO:0046271	e	phenylpropanoid catabolic process	2023-08-01	6/110179	3.8e-11	1.13e-07	1.02e-07	1.1e-07
.....GO:0070589	e	cellular component macromolecule biosynthetic process	2023-06-01	6/110179	3.8e-11	1.13e-07	1.02e-07	1.1e-07
.....GO:0070592	e	cell wall polysaccharide biosynthetic process	2023-06-01	6/110179	3.8e-11	1.13e-07	1.02e-07	1.1e-07
...GO:0022891	e	substrate-specific transmembrane transporter activity	61/2023	309/110179	3.81e-11	1.13e-07	1.02e-07	1.1e-07
...GO:1901657	e	glycosyl compound metabolic process	40/2023	165/110179	3.83e-11	1.14e-07	1.03e-07	1.11e-07
....GO:0072521	e	purine-containing compound metabolic process	42/2023	165/110179	3.83e-11	1.14e-07	1.03e-07	1.11e-07
..GO:0065008	e	regulation of biological quality	48/2023	223/110179	3.83e-11	1.14e-07	1.03e-07	1.11e-07
..GO:0031975	e	envelope	38/2023	203/110179	3.84e-11	1.14e-07	1.03e-07	1.11e-07
...GO:0031967	e	organelle envelope	38/2023	203/110179	3.84e-11	1.14e-07	1.03e-07	1.11e-07
....GO:0009532	e	plastid stroma	32/2023	203/110179	3.84e-11	1.14e-07	1.03e-07	1.11e-07
.....GO:0006351	e	transcription, DNA-templated	34/2023	265/110179	3.87e-11	1.15e-07	1.03e-07	1.12e-07
...GO:0042802	e	identical protein binding	22/2023	84/110179	3.9e-11	1.16e-07	1.04e-07	1.13e-07
...GO:0044711	e	single-organism biosynthetic process	113/2023	532/110179	3.93e-11	1.17e-07	1.05e-07	1.14e-07
....GO:0016818	e	hydrolase activity, acting on acid anhydrides, in phosphorus-containing anhydrides	90/2023	454/110179	3.94e-11	1.17e-07	1.05e-07	1.14e-07
...GO:0009266	e	response to temperature stimulus	33/2023	184/110179	3.98e-11	1.18e-07	1.06e-07	1.15e-07
.....GO:0051252	e	regulation of RNA metabolic process	97/2023	698/110179	4.02e-11	1.19e-07	1.07e-07	1.16e-07
......GO:0004674	e	protein serine/threonine kinase activity	79/2023	480/110179	4.02e-11	1.19e-07	1.07e-07	1.16e-07
....GO:0019438	e	aromatic compound biosynthetic process	73/2023	480/110179	4.02e-11	1.19e-07	1.07e-07	1.16e-07
...GO:0016788	e	hydrolase activity, acting on ester bonds	59/2023	380/110179	4.03e-11	1.19e-07	1.07e-07	1.16e-07
....GO:0070011	e	peptidase activity, acting on L-amino acid peptides	52/2023	310/110179	4.1e-11	1.22e-07	1.09e-07	1.19e-07
.....GO:0009734	e	auxin-activated signaling pathway	17/2023	47/110179	4.1e-11	1.22e-07	1.09e-07	1.19e-07
.....GO:0009163	e	nucleoside biosynthetic process	14/2023	47/110179	4.1e-11	1.22e-07	1.09e-07	1.19e-07
......GO:0042455	e	ribonucleoside biosynthetic process	14/2023	47/110179	4.1e-11	1.22e-07	1.09e-07	1.19e-07
....GO:0044283	e	small molecule biosynthetic process	39/2023	224/110179	4.2e-11	1.25e-07	1.12e-07	1.21e-07
....GO:0010038	e	response to metal ion	62/2023	204/110179	4.23e-11	1.25e-07	1.12e-07	1.22e-07
.....GO:0009164	e	nucleoside catabolic process	24/2023	99/110179	4.25e-11	1.26e-07	1.13e-07	1.23e-07
......GO:0042454	e	ribonucleoside catabolic process	24/2023	99/110179	4.25e-11	1.26e-07	1.13e-07	1.23e-07
..GO:0048046	e	apoplast	44/2023	148/110179	4.26e-11	1.26e-07	1.13e-07	1.23e-07
...GO:0005774	e	vacuolar membrane	29/2023	148/110179	4.26e-11	1.26e-07	1.13e-07	1.23e-07
.....GO:0004175	e	endopeptidase activity	39/2023	166/110179	4.28e-11	1.27e-07	1.14e-07	1.24e-07
...GO:0022402	e	cell cycle process	19/2023	71/110179	4.29e-11	1.27e-07	1.14e-07	1.24e-07
....GO:0043086	e	negative regulation of catalytic activity	17/2023	71/110179	4.29e-11	1.27e-07	1.14e-07	1.24e-07
...GO:0030170	e	pyridoxal phosphate binding	15/2023	71/110179	4.29e-11	1.27e-07	1.14e-07	1.24e-07
...GO:1901700	e	response to oxygen-containing compound	79/2023	381/110179	4.29e-11	1.27e-07	1.14e-07	1.24e-07
....GO:0005856	e	cytoskeleton	2023-12-01	37/110179	4.29e-11	1.27e-07	1.14e-07	1.24e-07
.....GO:0071407	e	cellular response to organic cyclic compound	14/2023	37/110179	4.29e-11	1.27e-07	1.14e-07	1.24e-07
....GO:1901566	e	organonitrogen compound biosynthetic process	49/2023	245/110179	4.31e-11	1.28e-07	1.14e-07	1.25e-07
....GO:1901361	e	organic cyclic compound catabolic process	38/2023	131/110179	4.36e-11	1.29e-07	1.15e-07	1.26e-07
..GO:0016853	e	isomerase activity	25/2023	131/110179	4.36e-11	1.29e-07	1.15e-07	1.26e-07
..GO:0016874	e	ligase activity	31/2023	185/110179	4.41e-11	1.31e-07	1.17e-07	1.28e-07
..GO:0048856	e	anatomical structure development	75/2023	334/110179	4.42e-11	1.31e-07	1.17e-07	1.28e-07
......GO:2000112	e	regulation of cellular macromolecule biosynthetic process	99/2023	729/110179	4.44e-11	1.32e-07	1.17e-07	1.28e-07
.....GO:0010556	e	regulation of macromolecule biosynthetic process	99/2023	729/110179	4.44e-11	1.32e-07	1.17e-07	1.28e-07
.GO:0022414	e	reproductive process	67/2023	289/110179	4.57e-11	1.36e-07	1.21e-07	1.32e-07
....GO:0006508	e	proteolysis	56/2023	358/110179	4.57e-11	1.36e-07	1.21e-07	1.32e-07
.....GO:0019752	e	carboxylic acid metabolic process	54/2023	358/110179	4.57e-11	1.36e-07	1.21e-07	1.32e-07
...GO:0051239	e	regulation of multicellular organismal process	23/2023	115/110179	4.59e-11	1.36e-07	1.21e-07	1.33e-07
.GO:0071840	e	cellular component organization or biogenesis	107/2023	589/110179	4.59e-11	1.36e-07	1.21e-07	1.33e-07
...GO:1901135	e	carbohydrate derivative metabolic process	55/2023	225/110179	4.6e-11	1.36e-07	1.21e-07	1.33e-07
...GO:0006970	e	response to osmotic stress	36/2023	205/110179	4.65e-11	1.38e-07	1.23e-07	1.35e-07
....GO:0009416	e	response to light stimulus	22/2023	205/110179	4.65e-11	1.38e-07	1.23e-07	1.35e-07
....GO:0009505	e	plant-type cell wall	27/2023	85/110179	4.66e-11	1.38e-07	1.23e-07	1.35e-07
....GO:1901293	e	nucleoside phosphate biosynthetic process	19/2023	85/110179	4.66e-11	1.38e-07	1.23e-07	1.35e-07
......GO:0009161	e	ribonucleoside monophosphate metabolic process	20/2023	85/110179	4.66e-11	1.38e-07	1.23e-07	1.35e-07
..GO:0003006	e	developmental process involved in reproduction	53/2023	246/110179	4.69e-11	1.39e-07	1.23e-07	1.36e-07
...GO:0008092	e	cytoskeletal protein binding	22/2023	59/110179	4.79e-11	1.42e-07	1.26e-07	1.39e-07
....GO:0006259	e	DNA metabolic process	31/2023	149/110179	4.8e-11	1.42e-07	1.26e-07	1.39e-07
......GO:0009150	e	purine ribonucleotide metabolic process	35/2023	149/110179	4.8e-11	1.42e-07	1.26e-07	1.39e-07
.....GO:0010468	e	regulation of gene expression	103/2023	760/110179	4.82e-11	1.43e-07	1.26e-07	1.39e-07
......GO:0006468	e	protein phosphorylation	104/2023	674/110179	4.9e-11	1.45e-07	1.29e-07	1.42e-07
...GO:0005975	e	carbohydrate metabolic process	120/2023	458/110179	4.95e-11	1.47e-07	1.3e-07	1.43e-07
...GO:0050790	e	regulation of catalytic activity	21/2023	132/110179	4.96e-11	1.47e-07	1.3e-07	1.44e-07
....GO:0046434	e	organophosphate catabolic process	24/2023	100/110179	4.97e-11	1.48e-07	1.3e-07	1.44e-07
...GO:0017171	e	serine hydrolase activity	22/2023	100/110179	4.97e-11	1.48e-07	1.3e-07	1.44e-07
....GO:0008236	e	serine-type peptidase activity	22/2023	100/110179	4.97e-11	1.48e-07	1.3e-07	1.44e-07
....GO:1901658	e	glycosyl compound catabolic process	24/2023	100/110179	4.97e-11	1.48e-07	1.3e-07	1.44e-07
...GO:0016705	e	oxidoreductase activity, acting on paired donors, with incorporation or reduction of molecular oxygen	28/2023	226/110179	5.03e-11	1.49e-07	1.32e-07	1.45e-07
...GO:0055085	e	transmembrane transport	62/2023	408/110179	5.04e-11	1.5e-07	1.32e-07	1.46e-07
....GO:0005773	e	vacuole	55/2023	247/110179	5.1e-11	1.52e-07	1.33e-07	1.48e-07
...GO:0071702	e	organic substance transport	76/2023	313/110179	5.11e-11	1.52e-07	1.33e-07	1.48e-07
..GO:0043234	e	protein complex	107/2023	647/110179	5.18e-11	1.54e-07	1.35e-07	1.5e-07
....GO:0005739	e	mitochondrion	36/2023	360/110179	5.22e-11	1.55e-07	1.36e-07	1.51e-07
...GO:0016820	e	hydrolase activity, acting on acid anhydrides, catalyzing transmembrane movement of substances	18/2023	72/110179	5.24e-11	1.55e-07	1.37e-07	1.52e-07
....GO:0048229	e	gametophyte development	15/2023	72/110179	5.24e-11	1.55e-07	1.37e-07	1.52e-07
...GO:0060560	e	developmental growth involved in morphogenesis	14/2023	72/110179	5.24e-11	1.55e-07	1.37e-07	1.52e-07
....GO:0009057	e	macromolecule catabolic process	17/2023	116/110179	5.28e-11	1.57e-07	1.38e-07	1.53e-07
......GO:0005507	e	copper ion binding	38/2023	116/110179	5.28e-11	1.57e-07	1.38e-07	1.53e-07
..GO:0005622	e	intracellular	64/2023	485/110179	5.3e-11	1.57e-07	1.38e-07	1.53e-07
..GO:0006996	e	organelle organization	49/2023	269/110179	5.34e-11	1.59e-07	1.39e-07	1.55e-07
...GO:0048608	e	reproductive structure development	16/2023	48/110179	5.38e-11	1.6e-07	1.4e-07	1.56e-07
....GO:0015711	e	organic anion transport	2023-12-01	48/110179	5.38e-11	1.6e-07	1.4e-07	1.56e-07
...GO:0046907	e	intracellular transport	40/2023	187/110179	5.41e-11	1.6e-07	1.41e-07	1.56e-07
....GO:0005794	e	Golgi apparatus	72/2023	187/110179	5.41e-11	1.6e-07	1.41e-07	1.56e-07
....GO:0004553	e	hydrolase activity, hydrolyzing O-glycosyl compounds	44/2023	187/110179	5.41e-11	1.6e-07	1.41e-07	1.56e-07
...GO:0043207	e	response to external biotic stimulus	44/2023	227/110179	5.5e-11	1.63e-07	1.43e-07	1.59e-07
.GO:0005576	e	extracellular region	57/2023	227/110179	5.5e-11	1.63e-07	1.43e-07	1.59e-07
..GO:0048610	e	cellular process involved in reproduction	16/2023	86/110179	5.55e-11	1.65e-07	1.44e-07	1.61e-07
....GO:0008194	e	UDP-glycosyltransferase activity	38/2023	86/110179	5.55e-11	1.65e-07	1.44e-07	1.61e-07
....GO:1901137	e	carbohydrate derivative biosynthetic process	24/2023	86/110179	5.55e-11	1.65e-07	1.44e-07	1.61e-07
...GO:0019222	e	regulation of metabolic process	134/2023	944/110179	5.57e-11	1.65e-07	1.44e-07	1.61e-07
....GO:0043412	e	macromolecule modification	153/2023	944/110179	5.57e-11	1.65e-07	1.44e-07	1.61e-07
..GO:0006810	e	transport	193/2023	944/110179	5.57e-11	1.65e-07	1.44e-07	1.61e-07
...GO:0006629	e	lipid metabolic process	48/2023	361/110179	5.58e-11	1.66e-07	1.45e-07	1.62e-07
...GO:0043232	e	intracellular non-membrane-bounded organelle	64/2023	486/110179	5.6e-11	1.66e-07	1.45e-07	1.62e-07
..GO:0043228	e	non-membrane-bounded organelle	64/2023	486/110179	5.6e-11	1.66e-07	1.45e-07	1.62e-07
.....GO:0008378	e	galactosyltransferase activity	2023-09-01	21/110179	5.61e-11	1.67e-07	1.45e-07	1.62e-07
....GO:0005635	e	nuclear envelope	2023-10-01	21/110179	5.61e-11	1.67e-07	1.45e-07	1.62e-07
.....GO:0009117	e	nucleotide metabolic process	47/2023	207/110179	5.63e-11	1.67e-07	1.46e-07	1.63e-07
...GO:0046483	e	heterocycle metabolic process	160/2023	1007/110179	5.75e-11	1.71e-07	1.49e-07	1.66e-07
...GO:0009790	e	embryo development	16/2023	101/110179	5.81e-11	1.72e-07	1.5e-07	1.68e-07
....GO:0016881	e	acid-amino acid ligase activity	22/2023	101/110179	5.81e-11	1.72e-07	1.5e-07	1.68e-07
...GO:0009725	e	response to hormone	64/2023	315/110179	5.9e-11	1.75e-07	1.52e-07	1.71e-07
....GO:0009311	e	oligosaccharide metabolic process	18/2023	38/110179	5.94e-11	1.76e-07	1.53e-07	1.72e-07
..GO:0016043	e	cellular component organization	87/2023	540/110179	5.95e-11	1.77e-07	1.54e-07	1.72e-07
...GO:0050662	e	coenzyme binding	35/2023	188/110179	5.98e-11	1.77e-07	1.54e-07	1.73e-07
.....GO:0008324	e	cation transmembrane transporter activity	27/2023	188/110179	5.98e-11	1.77e-07	1.54e-07	1.73e-07
...GO:0050794	e	regulation of cellular process	189/2023	1200/110179	6.01e-11	1.78e-07	1.55e-07	1.74e-07
...GO:0009826	e	unidimensional cell growth	14/2023	60/110179	6.02e-11	1.79e-07	1.55e-07	1.74e-07
.....GO:0046914	e	transition metal ion binding	155/2023	1104/110179	6.17e-11	1.83e-07	1.59e-07	1.79e-07
...GO:0016798	e	hydrolase activity, acting on glycosyl bonds	47/2023	208/110179	6.19e-11	1.84e-07	1.59e-07	1.79e-07
..GO:0044707	e	single-multicellular organism process	62/2023	293/110179	6.19e-11	1.84e-07	1.59e-07	1.79e-07
...GO:0040008	e	regulation of growth	2023-10-01	29/110179	6.21e-11	1.84e-07	1.6e-07	1.8e-07
....GO:0009059	e	macromolecule biosynthetic process	98/2023	737/110179	6.24e-11	1.85e-07	1.61e-07	1.81e-07
..GO:0022892	e	substrate-specific transporter activity	70/2023	339/110179	6.25e-11	1.85e-07	1.6e-07	1.81e-07
....GO:0043436	e	oxoacid metabolic process	54/2023	363/110179	6.37e-11	1.89e-07	1.64e-07	1.84e-07
..GO:0003700	e	sequence-specific DNA binding transcription factor activity	33/2023	363/110179	6.37e-11	1.89e-07	1.64e-07	1.84e-07
...GO:0006082	e	organic acid metabolic process	54/2023	363/110179	6.37e-11	1.89e-07	1.64e-07	1.84e-07
....GO:0004518	e	nuclease activity	14/2023	73/110179	6.37e-11	1.89e-07	1.64e-07	1.84e-07
.....GO:0006073	e	cellular glucan metabolic process	28/2023	73/110179	6.37e-11	1.89e-07	1.64e-07	1.84e-07
...GO:0044092	e	negative regulation of molecular function	17/2023	73/110179	6.37e-11	1.89e-07	1.64e-07	1.84e-07
.....GO:0044042	e	glucan metabolic process	28/2023	73/110179	6.37e-11	1.89e-07	1.64e-07	1.84e-07
...GO:0050793	e	regulation of developmental process	22/2023	134/110179	6.4e-11	1.9e-07	1.64e-07	1.85e-07
...GO:0055114	e	oxidation-reduction process	92/2023	767/110179	6.45e-11	1.91e-07	1.65e-07	1.86e-07
...GO:0055086	e	nucleobase-containing small molecule metabolic process	58/2023	229/110179	6.56e-11	1.95e-07	1.68e-07	1.9e-07
...GO:0016817	e	hydrolase activity, acting on acid anhydrides	92/2023	463/110179	6.57e-11	1.95e-07	1.68e-07	1.9e-07
...GO:0051186	e	cofactor metabolic process	16/2023	87/110179	6.59e-11	1.96e-07	1.69e-07	1.91e-07
...GO:0032989	e	cellular component morphogenesis	17/2023	87/110179	6.59e-11	1.96e-07	1.69e-07	1.91e-07
....GO:0000902	e	cell morphogenesis	17/2023	87/110179	6.59e-11	1.96e-07	1.69e-07	1.91e-07
...GO:0034641	e	cellular nitrogen compound metabolic process	156/2023	1011/110179	6.61e-11	1.96e-07	1.69e-07	1.91e-07
....GO:0016301	e	kinase activity	145/2023	827/110179	6.62e-11	1.97e-07	1.69e-07	1.92e-07
...GO:0016757	e	transferase activity, transferring glycosyl groups	60/2023	294/110179	6.68e-11	1.98e-07	1.7e-07	1.93e-07
.GO:0032501	e	multicellular organismal process	62/2023	294/110179	6.68e-11	1.98e-07	1.7e-07	1.93e-07
...GO:0044428	e	nuclear part	45/2023	294/110179	6.68e-11	1.98e-07	1.7e-07	1.93e-07
....GO:1901605	e	alpha-amino acid metabolic process	28/2023	102/110179	6.77e-11	2.01e-07	1.73e-07	1.96e-07
....GO:0005976	e	polysaccharide metabolic process	41/2023	102/110179	6.77e-11	2.01e-07	1.73e-07	1.96e-07
...GO:0051276	e	chromosome organization	18/2023	102/110179	6.77e-11	2.01e-07	1.73e-07	1.96e-07
....GO:0032870	e	cellular response to hormone stimulus	27/2023	102/110179	6.77e-11	2.01e-07	1.73e-07	1.96e-07
...GO:0009791	e	post-embryonic development	20/2023	102/110179	6.77e-11	2.01e-07	1.73e-07	1.96e-07
..GO:0005886	e	plasma membrane	232/2023	739/110179	6.79e-11	2.02e-07	1.73e-07	1.97e-07
...GO:0009314	e	response to radiation	24/2023	209/110179	6.8e-11	2.02e-07	1.73e-07	1.97e-07
.GO:0001071	e	nucleic acid binding transcription factor activity	33/2023	364/110179	6.8e-11	2.02e-07	1.73e-07	1.97e-07
...GO:0044437	e	vacuolar part	29/2023	152/110179	6.82e-11	2.02e-07	1.73e-07	1.97e-07
....GO:0044270	e	cellular nitrogen compound catabolic process	28/2023	118/110179	6.98e-11	2.07e-07	1.77e-07	2.02e-07
...GO:0009617	e	response to bacterium	19/2023	118/110179	6.98e-11	2.07e-07	1.77e-07	2.02e-07
...GO:0019899	e	enzyme binding	2023-12-01	49/110179	7e-11	2.08e-07	1.78e-07	2.03e-07
...GO:0044431	e	Golgi apparatus part	19/2023	49/110179	7e-11	2.08e-07	1.78e-07	2.03e-07
...GO:0010817	e	regulation of hormone levels	14/2023	49/110179	7e-11	2.08e-07	1.78e-07	2.03e-07
..GO:0044765	e	single-organism transport	141/2023	711/110179	7.09e-11	2.1e-07	1.8e-07	2.05e-07
...GO:0044281	e	small molecule metabolic process	127/2023	654/110179	7.14e-11	2.12e-07	1.81e-07	2.06e-07
..GO:0006950	e	response to stress	160/2023	829/110179	7.17e-11	2.13e-07	1.82e-07	2.07e-07
..GO:0051649	e	establishment of localization in cell	42/2023	230/110179	7.17e-11	2.13e-07	1.82e-07	2.07e-07
.GO:0032991	e	macromolecular complex	135/2023	982/110179	7.17e-11	2.13e-07	1.82e-07	2.07e-07
.GO:0032502	e	developmental process	118/2023	571/110179	7.26e-11	2.15e-07	1.84e-07	2.1e-07
..GO:0009653	e	anatomical structure morphogenesis	27/2023	135/110179	7.26e-11	2.15e-07	1.84e-07	2.1e-07
....GO:0071310	e	cellular response to organic substance	38/2023	135/110179	7.26e-11	2.15e-07	1.84e-07	2.1e-07
..GO:0009605	e	response to external stimulus	61/2023	318/110179	7.31e-11	2.17e-07	1.85e-07	2.11e-07
....GO:0009536	e	plastid	101/2023	683/110179	7.32e-11	2.17e-07	1.85e-07	2.12e-07
...GO:0070887	e	cellular response to chemical stimulus	42/2023	171/110179	7.36e-11	2.18e-07	1.86e-07	2.13e-07
....GO:0005783	e	endoplasmic reticulum	33/2023	171/110179	7.36e-11	2.18e-07	1.86e-07	2.13e-07
.....GO:0019219	e	regulation of nucleobase-containing compound metabolic process	99/2023	741/110179	7.39e-11	2.19e-07	1.87e-07	2.14e-07
...GO:0006952	e	defense response	43/2023	210/110179	7.46e-11	2.21e-07	1.88e-07	2.16e-07
.....GO:0004252	e	serine-type endopeptidase activity	19/2023	61/110179	7.52e-11	2.23e-07	1.9e-07	2.17e-07
....GO:0000302	e	response to reactive oxygen species	13/2023	61/110179	7.52e-11	2.23e-07	1.9e-07	2.17e-07
.....GO:0016311	e	dephosphorylation	13/2023	61/110179	7.52e-11	2.23e-07	1.9e-07	2.17e-07
....GO:1901362	e	organic cyclic compound biosynthetic process	84/2023	518/110179	7.59e-11	2.25e-07	1.91e-07	2.2e-07
....GO:0019693	e	ribose phosphate metabolic process	37/2023	153/110179	7.65e-11	2.27e-07	1.93e-07	2.21e-07
...GO:0016741	e	transferase activity, transferring one-carbon groups	31/2023	153/110179	7.65e-11	2.27e-07	1.93e-07	2.21e-07
.....GO:0009259	e	ribonucleotide metabolic process	37/2023	153/110179	7.65e-11	2.27e-07	1.93e-07	2.21e-07
...GO:0098542	e	defense response to other organism	31/2023	153/110179	7.65e-11	2.27e-07	1.93e-07	2.21e-07
....GO:0060255	e	regulation of macromolecule metabolic process	104/2023	801/110179	7.72e-11	2.29e-07	1.94e-07	2.23e-07
...GO:0009620	e	response to fungus	15/2023	74/110179	7.73e-11	2.29e-07	1.94e-07	2.24e-07
.GO:0051234	e	establishment of localization	195/2023	953/110179	7.73e-11	2.29e-07	1.94e-07	2.24e-07
...GO:1901576	e	organic substance biosynthetic process	186/2023	1208/110179	7.74e-11	2.3e-07	1.94e-07	2.24e-07
..GO:0031090	e	organelle membrane	45/2023	252/110179	7.75e-11	2.3e-07	1.94e-07	2.24e-07
....GO:0014070	e	response to organic cyclic compound	22/2023	88/110179	7.81e-11	2.32e-07	1.96e-07	2.26e-07
....GO:0009755	e	hormone-mediated signaling pathway	22/2023	88/110179	7.81e-11	2.32e-07	1.96e-07	2.26e-07
..GO:0071554	e	cell wall organization or biogenesis	30/2023	88/110179	7.81e-11	2.32e-07	1.96e-07	2.26e-07
...GO:0007017	e	microtubule-based process	36/2023	88/110179	7.81e-11	2.32e-07	1.96e-07	2.26e-07
.....GO:0006457	e	protein folding	18/2023	88/110179	7.81e-11	2.32e-07	1.96e-07	2.26e-07
....GO:1901701	e	cellular response to oxygen-containing compound	19/2023	88/110179	7.81e-11	2.32e-07	1.96e-07	2.26e-07
.....GO:0009123	e	nucleoside monophosphate metabolic process	21/2023	88/110179	7.81e-11	2.32e-07	1.96e-07	2.26e-07
.....GO:0043565	e	sequence-specific DNA binding	30/2023	231/110179	7.82e-11	2.32e-07	1.96e-07	2.26e-07
...GO:0016772	e	transferase activity, transferring phosphorus-containing groups	164/2023	1016/110179	7.88e-11	2.34e-07	1.97e-07	2.28e-07
..GO:0048037	e	cofactor binding	54/2023	274/110179	7.92e-11	2.35e-07	1.98e-07	2.29e-07
.....GO:0015020	e	glucuronosyltransferase activity	2023-08-01	10/110179	7.96e-11	2.36e-07	1.99e-07	2.3e-07
.......GO:0045491	e	xylan metabolic process	2023-09-01	10/110179	7.96e-11	2.36e-07	1.99e-07	2.3e-07
.....GO:0004672	e	protein kinase activity	105/2023	685/110179	8e-11	2.37e-07	2e-07	2.31e-07
..GO:0044767	e	single-organism developmental process	105/2023	519/110179	8e-11	2.37e-07	2e-07	2.31e-07
....GO:0046700	e	heterocycle catabolic process	28/2023	119/110179	8e-11	2.37e-07	2e-07	2.32e-07
.....GO:0046394	e	carboxylic acid biosynthetic process	31/2023	191/110179	8.07e-11	2.39e-07	2.01e-07	2.33e-07
...GO:0043933	e	macromolecular complex subunit organization	25/2023	191/110179	8.07e-11	2.39e-07	2.01e-07	2.33e-07
...GO:0015031	e	protein transport	45/2023	191/110179	8.07e-11	2.39e-07	2.01e-07	2.33e-07
....GO:0016053	e	organic acid biosynthetic process	31/2023	191/110179	8.07e-11	2.39e-07	2.01e-07	2.33e-07
...GO:0019748	e	secondary metabolic process	18/2023	39/110179	8.14e-11	2.42e-07	2.03e-07	2.35e-07
..GO:0044446	e	intracellular organelle part	203/2023	1177/110179	8.15e-11	2.42e-07	2.03e-07	2.36e-07
....GO:0016773	e	phosphotransferase activity, alcohol group as acceptor	127/2023	773/110179	8.25e-11	2.45e-07	2.05e-07	2.39e-07
..GO:0009056	e	catabolic process	73/2023	367/110179	8.26e-11	2.45e-07	2.05e-07	2.39e-07
...GO:0019637	e	organophosphate metabolic process	68/2023	297/110179	8.35e-11	2.48e-07	2.08e-07	2.42e-07
....GO:0034645	e	cellular macromolecule biosynthetic process	98/2023	686/110179	8.36e-11	2.48e-07	2.08e-07	2.42e-07
.....GO:0031326	e	regulation of cellular biosynthetic process	101/2023	744/110179	8.38e-11	2.49e-07	2.08e-07	2.43e-07
.GO:0044425	e	membrane part	195/2023	894/110179	8.5e-11	2.52e-07	2.11e-07	2.46e-07
..GO:0050789	e	regulation of biological process	230/2023	1374/110179	8.57e-11	2.54e-07	2.13e-07	2.48e-07
.....GO:0009119	e	ribonucleoside metabolic process	36/2023	154/110179	8.58e-11	2.55e-07	2.13e-07	2.48e-07
...GO:0033554	e	cellular response to stress	29/2023	154/110179	8.58e-11	2.55e-07	2.13e-07	2.48e-07
.....GO:0006163	e	purine nucleotide metabolic process	37/2023	154/110179	8.58e-11	2.55e-07	2.13e-07	2.48e-07
...GO:0010033	e	response to organic substance	87/2023	392/110179	8.6e-11	2.55e-07	2.13e-07	2.49e-07
......GO:0008270	e	zinc ion binding	87/2023	745/110179	8.74e-11	2.59e-07	2.17e-07	2.53e-07
...GO:0005737	e	cytoplasm	99/2023	368/110179	8.81e-11	2.62e-07	2.18e-07	2.55e-07
....GO:0003677	e	DNA binding	135/2023	1051/110179	8.85e-11	2.63e-07	2.19e-07	2.56e-07
....GO:0006796	e	phosphate-containing compound metabolic process	204/2023	1083/110179	8.9e-11	2.64e-07	2.2e-07	2.57e-07
......GO:0009260	e	ribonucleotide biosynthetic process	14/2023	50/110179	9.06e-11	2.69e-07	2.24e-07	2.62e-07
.....GO:0071365	e	cellular response to auxin stimulus	18/2023	50/110179	9.06e-11	2.69e-07	2.24e-07	2.62e-07
.....GO:0046390	e	ribose phosphate biosynthetic process	14/2023	50/110179	9.06e-11	2.69e-07	2.24e-07	2.62e-07
.....GO:0035251	e	UDP-glucosyltransferase activity	22/2023	50/110179	9.06e-11	2.69e-07	2.24e-07	2.62e-07
......GO:0006164	e	purine nucleotide biosynthetic process	13/2023	50/110179	9.06e-11	2.69e-07	2.24e-07	2.62e-07
....GO:0044434	e	chloroplast part	63/2023	393/110179	9.15e-11	2.71e-07	2.26e-07	2.65e-07
...GO:0071495	e	cellular response to endogenous stimulus	28/2023	104/110179	9.15e-11	2.72e-07	2.26e-07	2.65e-07
.....GO:0050801	e	ion homeostasis	2023-12-01	30/110179	9.16e-11	2.72e-07	2.26e-07	2.65e-07
.....GO:0048509	e	regulation of meristem development	2023-11-01	30/110179	9.16e-11	2.72e-07	2.26e-07	2.65e-07
...GO:0008643	e	carbohydrate transport	2023-11-01	30/110179	9.16e-11	2.72e-07	2.26e-07	2.65e-07
....GO:0046872	e	metal ion binding	239/2023	1546/110179	9.17e-11	2.72e-07	2.26e-07	2.65e-07
..GO:0016049	e	cell growth	18/2023	89/110179	9.23e-11	2.74e-07	2.27e-07	2.67e-07
....GO:0035639	e	purine ribonucleoside triphosphate binding	248/2023	1377/110179	9.24e-11	2.74e-07	2.27e-07	2.67e-07
...GO:0044249	e	cellular biosynthetic process	179/2023	1181/110179	9.25e-11	2.75e-07	2.28e-07	2.68e-07
...GO:0009698	e	phenylpropanoid metabolic process	17/2023	22/110179	9.35e-11	2.77e-07	2.3e-07	2.7e-07
...GO:0080167	e	response to karrikin	14/2023	62/110179	9.35e-11	2.78e-07	2.3e-07	2.71e-07
....GO:0033692	e	cellular polysaccharide biosynthetic process	27/2023	62/110179	9.35e-11	2.78e-07	2.3e-07	2.71e-07
..GO:0030529	e	ribonucleoprotein complex	29/2023	345/110179	9.38e-11	2.78e-07	2.3e-07	2.71e-07
....GO:0031323	e	regulation of cellular metabolic process	110/2023	836/110179	9.42e-11	2.8e-07	2.31e-07	2.73e-07
....GO:0009889	e	regulation of biosynthetic process	103/2023	747/110179	9.5e-11	2.82e-07	2.33e-07	2.75e-07
...GO:0019538	e	protein metabolic process	240/2023	1644/110179	9.51e-11	2.82e-07	2.33e-07	2.75e-07
.GO:0044422	e	organelle part	204/2023	1182/110179	9.55e-11	2.83e-07	2.34e-07	2.76e-07
...GO:0048519	e	negative regulation of biological process	22/2023	155/110179	9.61e-11	2.85e-07	2.36e-07	2.78e-07
...GO:0006811	e	ion transport	63/2023	322/110179	9.69e-11	2.88e-07	2.37e-07	2.8e-07
....GO:0005829	e	cytosol	98/2023	419/110179	9.77e-11	2.9e-07	2.39e-07	2.83e-07
....GO:0006753	e	nucleoside phosphate metabolic process	49/2023	213/110179	9.83e-11	2.92e-07	2.41e-07	2.85e-07
..GO:0044702	e	single organism reproductive process	55/2023	213/110179	9.83e-11	2.92e-07	2.41e-07	2.85e-07
...GO:0044723	e	single-organism carbohydrate metabolic process	78/2023	255/110179	9.9e-11	2.94e-07	2.42e-07	2.86e-07
....GO:0033993	e	response to lipid	28/2023	174/110179	1.01e-10	3e-07	2.47e-07	2.92e-07
.....GO:0046686	e	response to cadmium ion	53/2023	174/110179	1.01e-10	3e-07	2.47e-07	2.92e-07
...GO:1901360	e	organic cyclic compound metabolic process	179/2023	1055/110179	1.01e-10	3.01e-07	2.48e-07	2.93e-07
..GO:0051716	e	cellular response to stimulus	103/2023	445/110179	1.01e-10	3.01e-07	2.48e-07	2.93e-07
..GO:0042221	e	response to chemical	163/2023	662/110179	1.02e-10	3.04e-07	2.5e-07	2.96e-07
.....GO:0006464	e	cellular protein modification process	148/2023	899/110179	1.02e-10	3.04e-07	2.5e-07	2.96e-07
....GO:0036211	e	protein modification process	148/2023	899/110179	1.02e-10	3.04e-07	2.5e-07	2.96e-07
..GO:0022857	e	transmembrane transporter activity	72/2023	395/110179	1.03e-10	3.07e-07	2.52e-07	2.99e-07
....GO:0005730	e	nucleolus	22/2023	156/110179	1.08e-10	3.19e-07	2.62e-07	3.11e-07
..GO:0045184	e	establishment of protein localization	45/2023	194/110179	1.08e-10	3.21e-07	2.63e-07	3.13e-07
....GO:0044271	e	cellular nitrogen compound biosynthetic process	71/2023	472/110179	1.08e-10	3.22e-07	2.64e-07	3.13e-07
...GO:0006793	e	phosphorus metabolic process	205/2023	1089/110179	1.09e-10	3.22e-07	2.64e-07	3.14e-07
.....GO:0015405	e	P-P-bond-hydrolysis-driven transmembrane transporter activity	23/2023	90/110179	1.09e-10	3.23e-07	2.65e-07	3.15e-07
....GO:0006820	e	anion transport	18/2023	90/110179	1.09e-10	3.23e-07	2.65e-07	3.15e-07
....GO:0015399	e	primary active transmembrane transporter activity	23/2023	90/110179	1.09e-10	3.23e-07	2.65e-07	3.15e-07
..GO:0030246	e	carbohydrate binding	15/2023	90/110179	1.09e-10	3.23e-07	2.65e-07	3.15e-07
...GO:0007275	e	multicellular organismal development	18/2023	90/110179	1.09e-10	3.23e-07	2.65e-07	3.15e-07
..GO:0097367	e	carbohydrate derivative binding	260/2023	1475/110179	1.1e-10	3.25e-07	2.66e-07	3.17e-07
....GO:0034654	e	nucleobase-containing compound biosynthetic process	59/2023	396/110179	1.1e-10	3.26e-07	2.67e-07	3.18e-07
...GO:0043168	e	anion binding	295/2023	1692/110179	1.1e-10	3.27e-07	2.67e-07	3.19e-07
..GO:0048646	e	anatomical structure formation involved in morphogenesis	2023-11-01	40/110179	1.1e-10	3.28e-07	2.68e-07	3.19e-07
..GO:0030312	e	external encapsulating structure	72/2023	235/110179	1.1e-10	3.28e-07	2.68e-07	3.2e-07
...GO:0005618	e	cell wall	72/2023	235/110179	1.1e-10	3.28e-07	2.68e-07	3.2e-07
...GO:0043169	e	cation binding	241/2023	1554/110179	1.11e-10	3.28e-07	2.68e-07	3.2e-07
...GO:0006979	e	response to oxidative stress	27/2023	175/110179	1.12e-10	3.33e-07	2.71e-07	3.24e-07
.....GO:0016462	e	pyrophosphatase activity	89/2023	447/110179	1.14e-10	3.37e-07	2.75e-07	3.29e-07
.....GO:0016310	e	phosphorylation	139/2023	781/110179	1.14e-10	3.39e-07	2.76e-07	3.3e-07
....GO:0003723	e	RNA binding	25/2023	279/110179	1.17e-10	3.46e-07	2.82e-07	3.37e-07
..GO:0016021	e	integral component of membrane	160/2023	665/110179	1.17e-10	3.47e-07	2.83e-07	3.38e-07
....GO:0090304	e	nucleic acid metabolic process	85/2023	665/110179	1.17e-10	3.47e-07	2.83e-07	3.38e-07
...GO:0006520	e	cellular amino acid metabolic process	33/2023	215/110179	1.18e-10	3.5e-07	2.85e-07	3.41e-07
......GO:0006355	e	regulation of transcription, DNA-templated	97/2023	694/110179	1.18e-10	3.51e-07	2.86e-07	3.43e-07
......GO:2001141	e	regulation of RNA biosynthetic process	97/2023	694/110179	1.18e-10	3.51e-07	2.86e-07	3.43e-07
...GO:0006139	e	nucleobase-containing compound metabolic process	142/2023	903/110179	1.19e-10	3.52e-07	2.86e-07	3.44e-07
..GO:0006807	e	nitrogen compound metabolic process	184/2023	1189/110179	1.19e-10	3.53e-07	2.87e-07	3.45e-07
....GO:0080090	e	regulation of primary metabolic process	109/2023	812/110179	1.19e-10	3.55e-07	2.88e-07	3.46e-07
....GO:0005634	e	nucleus	144/2023	812/110179	1.19e-10	3.55e-07	2.88e-07	3.46e-07
......GO:0032787	e	monocarboxylic acid metabolic process	18/2023	122/110179	1.2e-10	3.55e-07	2.88e-07	3.46e-07
....GO:0051171	e	regulation of nitrogen compound metabolic process	101/2023	753/110179	1.22e-10	3.61e-07	2.93e-07	3.52e-07
...GO:0006725	e	cellular aromatic compound metabolic process	170/2023	1029/110179	1.23e-10	3.66e-07	2.97e-07	3.57e-07
......GO:0017111	e	nucleoside-triphosphatase activity	81/2023	423/110179	1.24e-10	3.67e-07	2.97e-07	3.58e-07
....GO:0018130	e	heterocycle biosynthetic process	70/2023	475/110179	1.28e-10	3.79e-07	3.07e-07	3.69e-07
.....GO:0032559	e	adenyl ribonucleotide binding	224/2023	1319/110179	1.32e-10	3.92e-07	3.18e-07	3.82e-07
.......GO:0030244	e	cellulose biosynthetic process	2023-10-01	31/110179	1.33e-10	3.95e-07	3.19e-07	3.85e-07
...GO:0000166	e	nucleotide binding	316/2023	1804/110179	1.33e-10	3.95e-07	3.19e-07	3.85e-07
...GO:1901265	e	nucleoside phosphate binding	316/2023	1804/110179	1.33e-10	3.95e-07	3.19e-07	3.85e-07
..GO:0005515	e	protein binding	313/2023	2118/110179	1.33e-10	3.96e-07	3.2e-07	3.86e-07
..GO:0016491	e	oxidoreductase activity	97/2023	785/110179	1.34e-10	3.98e-07	3.21e-07	3.88e-07
..GO:0043229	e	intracellular organelle	427/2023	2454/110179	1.35e-10	4e-07	3.23e-07	3.9e-07
..GO:0048589	e	developmental growth	14/2023	77/110179	1.35e-10	4.01e-07	3.24e-07	3.91e-07
.GO:0043226	e	organelle	427/2023	2455/110179	1.36e-10	4.04e-07	3.26e-07	3.94e-07
.....GO:0009507	e	chloroplast	93/2023	640/110179	1.36e-10	4.05e-07	3.26e-07	3.95e-07
...GO:0044444	e	cytoplasmic part	407/2023	2229/110179	1.36e-10	4.05e-07	3.27e-07	3.95e-07
..GO:0044710	e	single-organism metabolic process	321/2023	1862/110179	1.4e-10	4.16e-07	3.36e-07	4.06e-07
.....GO:0030554	e	adenyl nucleotide binding	224/2023	1322/110179	1.41e-10	4.19e-07	3.38e-07	4.09e-07
....GO:0009893	e	positive regulation of metabolic process	13/2023	64/110179	1.43e-10	4.24e-07	3.42e-07	4.13e-07
....GO:0001883	e	purine nucleoside binding	255/2023	1446/110179	1.44e-10	4.26e-07	3.43e-07	4.16e-07
....GO:0032555	e	purine ribonucleotide binding	255/2023	1446/110179	1.44e-10	4.26e-07	3.43e-07	4.16e-07
.....GO:0032550	e	purine ribonucleoside binding	255/2023	1446/110179	1.44e-10	4.26e-07	3.43e-07	4.16e-07
...GO:0001882	e	nucleoside binding	256/2023	1447/110179	1.45e-10	4.31e-07	3.46e-07	4.2e-07
....GO:0032549	e	ribonucleoside binding	255/2023	1447/110179	1.45e-10	4.31e-07	3.46e-07	4.2e-07
....GO:0009751	e	response to salicylic acid	2023-12-01	52/110179	1.49e-10	4.42e-07	3.55e-07	4.31e-07
.GO:0065007	e	biological regulation	251/2023	1450/110179	1.5e-10	4.46e-07	3.58e-07	4.35e-07
....GO:0017076	e	purine nucleotide binding	255/2023	1450/110179	1.5e-10	4.46e-07	3.58e-07	4.35e-07
..GO:0016740	e	transferase activity	293/2023	1771/110179	1.53e-10	4.55e-07	3.65e-07	4.43e-07
.GO:0016020	e	membrane	410/2023	1722/110179	1.56e-10	4.63e-07	3.72e-07	4.52e-07
..GO:0016787	e	hydrolase activity	272/2023	1496/110179	1.6e-10	4.76e-07	3.81e-07	4.64e-07
....GO:0044267	e	cellular protein metabolic process	182/2023	1292/110179	1.69e-10	5.02e-07	4.02e-07	4.89e-07
...GO:0044260	e	cellular macromolecule metabolic process	311/2023	2086/110179	1.72e-10	5.1e-07	4.08e-07	4.97e-07
..GO:0044424	e	intracellular part	591/2023	3315/110179	1.73e-10	5.14e-07	4.12e-07	5.01e-07
....GO:0016482	e	cytoplasmic transport	13/2023	65/110179	1.76e-10	5.21e-07	4.17e-07	5.08e-07
...GO:0009408	e	response to heat	13/2023	65/110179	1.76e-10	5.21e-07	4.17e-07	5.08e-07
.....GO:0005524	e	ATP binding	217/2023	1250/110179	1.79e-10	5.31e-07	4.25e-07	5.18e-07
...GO:0032553	e	ribonucleotide binding	257/2023	1463/110179	1.83e-10	5.44e-07	4.35e-07	5.3e-07
..GO:0009058	e	biosynthetic process	201/2023	1296/110179	1.84e-10	5.45e-07	4.35e-07	5.31e-07
..GO:0044763	e	single-organism cellular process	384/2023	1926/110179	1.84e-10	5.47e-07	4.37e-07	5.33e-07
......GO:0004190	e	aspartic-type endopeptidase activity	2023-12-01	53/110179	1.89e-10	5.62e-07	4.48e-07	5.47e-07
.....GO:0070001	e	aspartic-type peptidase activity	2023-12-01	53/110179	1.89e-10	5.62e-07	4.48e-07	5.47e-07
........GO:1901069	e	guanosine-containing compound catabolic process	2023-12-01	53/110179	1.89e-10	5.62e-07	4.48e-07	5.47e-07
.......GO:0006184	e	GTP catabolic process	2023-12-01	53/110179	1.89e-10	5.62e-07	4.48e-07	5.47e-07
.......GO:0030243	e	cellulose metabolic process	2023-10-01	32/110179	1.9e-10	5.65e-07	4.5e-07	5.5e-07
...GO:0003676	e	nucleic acid binding	196/2023	1741/110179	1.91e-10	5.67e-07	4.52e-07	5.53e-07
..GO:0036094	e	small molecule binding	319/2023	1839/110179	1.97e-10	5.85e-07	4.66e-07	5.71e-07
.......GO:0046129	e	purine ribonucleoside biosynthetic process	2023-11-01	42/110179	1.98e-10	5.87e-07	4.67e-07	5.72e-07
......GO:0042451	e	purine nucleoside biosynthetic process	2023-11-01	42/110179	1.98e-10	5.87e-07	4.67e-07	5.72e-07
..GO:0044237	e	cellular metabolic process	514/2023	3132/110179	2.06e-10	6.1e-07	4.85e-07	5.95e-07
.GO:0008152	e	metabolic process	718/2023	4658/110179	2.06e-10	6.13e-07	4.87e-07	5.97e-07
....GO:0008610	e	lipid biosynthetic process	19/2023	162/110179	2.07e-10	6.16e-07	4.89e-07	6e-07
.GO:0044699	e	single-organism process	579/2023	3134/110179	2.1e-10	6.24e-07	4.95e-07	6.08e-07
.GO:0003824	e	catalytic activity	743/2023	4579/110179	2.12e-10	6.3e-07	5e-07	6.14e-07
GO:0005575	e	cellular_component	912/2023	4749/110179	2.15e-10	6.37e-07	5.06e-07	6.21e-07
......GO:0003843	e	1,3-beta-D-glucan synthase activity	2023-07-01	11/110179	2.15e-10	6.39e-07	5.07e-07	6.23e-07
.GO:0009987	e	cellular process	713/2023	4173/110179	2.17e-10	6.45e-07	5.11e-07	6.29e-07
..GO:0043167	e	ion binding	492/2023	3080/110179	2.24e-10	6.63e-07	5.26e-07	6.47e-07
.GO:0050896	e	response to stimulus	305/2023	1432/110179	2.27e-10	6.72e-07	5.33e-07	6.56e-07
...GO:0043170	e	macromolecule metabolic process	365/2023	2393/110179	2.27e-10	6.73e-07	5.33e-07	6.56e-07
...GO:0022607	e	cellular component assembly	20/2023	182/110179	2.28e-10	6.75e-07	5.34e-07	6.58e-07
..GO:0044238	e	primary metabolic process	549/2023	3361/110179	2.3e-10	6.81e-07	5.39e-07	6.64e-07
.......GO:0072509	e	divalent inorganic cation transmembrane transporter activity	2023-09-01	24/110179	2.38e-10	7.05e-07	5.58e-07	6.88e-07
...GO:0048583	e	regulation of response to stimulus	15/2023	95/110179	2.41e-10	7.15e-07	5.65e-07	6.97e-07
...GO:0043231	e	intracellular membrane-bounded organelle	391/2023	2174/110179	2.44e-10	7.26e-07	5.73e-07	7.07e-07
..GO:0043227	e	membrane-bounded organelle	391/2023	2175/110179	2.46e-10	7.3e-07	5.77e-07	7.12e-07
.GO:0044464	e	cell part	743/2023	3893/110179	2.53e-10	7.51e-07	5.93e-07	7.32e-07
..GO:1901363	e	heterocyclic compound binding	505/2023	3517/110179	2.55e-10	7.56e-07	5.97e-07	7.37e-07
..GO:0097159	e	organic cyclic compound binding	505/2023	3521/110179	2.58e-10	7.65e-07	6.03e-07	7.46e-07
........GO:0055076	e	transition metal ion homeostasis	2023-06-01	7/110179	2.62e-10	7.78e-07	6.13e-07	7.58e-07
......GO:0015662	e	ATPase activity, coupled to transmembrane movement of ions, phosphorylative mechanism	2023-06-01	7/110179	2.62e-10	7.78e-07	6.13e-07	7.58e-07
..GO:0071704	e	organic substance metabolic process	591/2023	3531/110179	2.69e-10	8e-07	6.3e-07	7.79e-07
.GO:0005488	e	binding	886/2023	6041/110179	2.97e-10	8.81e-07	6.94e-07	8.59e-07
....GO:0016052	e	carbohydrate catabolic process	14/2023	82/110179	3.25e-10	9.64e-07	7.59e-07	9.4e-07
GO:0008150	e	biological_process	1112/2023	6913/110179	3.32e-10	9.85e-07	7.75e-07	9.6e-07
GO:0003674	e	molecular_function	1277/2023	8838/110179	3.71e-10	1.1e-06	8.65e-07	1.07e-06
.....GO:0031325	e	positive regulation of cellular metabolic process	2023-12-01	56/110179	3.76e-10	1.12e-06	8.78e-07	1.09e-06
......GO:0004427	e	inorganic diphosphatase activity	2023-08-01	18/110179	4.73e-10	1.4e-06	1.1e-06	1.37e-06
......GO:0005982	e	starch metabolic process	2023-07-01	12/110179	5.09e-10	1.51e-06	1.19e-06	1.47e-06
...GO:0015849	e	organic acid transport	2023-10-01	35/110179	5.15e-10	1.53e-06	1.2e-06	1.49e-06
....GO:0046942	e	carboxylic acid transport	2023-10-01	35/110179	5.15e-10	1.53e-06	1.2e-06	1.49e-06
....GO:0048193	e	Golgi vesicle transport	2023-09-01	26/110179	5.49e-10	1.63e-06	1.28e-06	1.59e-06
.GO:0002376	e	immune system process	13/2023	72/110179	6.73e-10	2e-06	1.57e-06	1.95e-06
....GO:1990234	e	transferase complex	2023-12-01	59/110179	7.17e-10	2.13e-06	1.67e-06	2.08e-06
.....GO:0019318	e	hexose metabolic process	14/2023	87/110179	7.34e-10	2.18e-06	1.71e-06	2.12e-06
....GO:0009892	e	negative regulation of metabolic process	13/2023	73/110179	8.05e-10	2.39e-06	1.87e-06	2.33e-06
.....GO:1901607	e	alpha-amino acid biosynthetic process	2023-12-01	60/110179	8.82e-10	2.62e-06	2.05e-06	2.55e-06
.....GO:0009124	e	nucleoside monophosphate biosynthetic process	2023-11-01	48/110179	9.43e-10	2.8e-06	2.19e-06	2.73e-06
...GO:0007154	e	cell communication	2023-11-01	48/110179	9.43e-10	2.8e-06	2.19e-06	2.73e-06
.....GO:0006396	e	RNA processing	18/2023	159/110179	1.1e-09	3.26e-06	2.55e-06	3.18e-06
.....GO:0010605	e	negative regulation of macromolecule metabolic process	2023-12-01	62/110179	1.32e-09	3.91e-06	3.05e-06	3.81e-06
.....GO:0072528	e	pyrimidine-containing compound biosynthetic process	2023-08-01	20/110179	1.32e-09	3.91e-06	3.06e-06	3.82e-06
.......GO:0003924	e	GTPase activity	13/2023	77/110179	1.6e-09	4.76e-06	3.71e-06	4.64e-06
..GO:0045229	e	external encapsulating structure organization	2023-12-01	64/110179	1.93e-09	5.74e-06	4.48e-06	5.6e-06
.....GO:0006461	e	protein complex assembly	17/2023	146/110179	2.05e-09	6.07e-06	4.74e-06	5.92e-06
......GO:0045488	e	pectin metabolic process	2023-05-01	5/110179	2.08e-09	6.16e-06	4.81e-06	6.01e-06
.....GO:0010393	e	galacturonan metabolic process	2023-05-01	5/110179	2.08e-09	6.16e-06	4.81e-06	6.01e-06
....GO:0005815	e	microtubule organizing center	2023-05-01	5/110179	2.08e-09	6.16e-06	4.81e-06	6.01e-06
...GO:0009908	e	flower development	2023-08-01	21/110179	2.1e-09	6.22e-06	4.84e-06	6.06e-06
......GO:0022890	e	inorganic cation transmembrane transporter activity	17/2023	147/110179	2.27e-09	6.75e-06	5.25e-06	6.58e-06
...GO:0008219	e	cell death	2023-10-01	41/110179	2.84e-09	8.44e-06	6.57e-06	8.23e-06
..GO:0016265	e	death	2023-10-01	41/110179	2.84e-09	8.44e-06	6.57e-06	8.23e-06
...GO:0071555	e	cell wall organization	2023-11-01	53/110179	2.93e-09	8.68e-06	6.75e-06	8.46e-06
......GO:0004197	e	cysteine-type endopeptidase activity	2023-06-01	9/110179	3.05e-09	9.04e-06	7.03e-06	8.82e-06
.......GO:0006074	e	(1->3)-beta-D-glucan metabolic process	2023-06-01	9/110179	3.05e-09	9.04e-06	7.03e-06	8.82e-06
.......GO:0006075	e	(1->3)-beta-D-glucan biosynthetic process	2023-06-01	9/110179	3.05e-09	9.04e-06	7.03e-06	8.82e-06
...GO:0000148	e	1,3-beta-D-glucan synthase complex	2023-06-01	9/110179	3.05e-09	9.04e-06	7.03e-06	8.82e-06
....GO:0050832	e	defense response to fungus	2023-11-01	54/110179	3.61e-09	1.07e-05	8.31e-06	1.05e-05
.......GO:0018208	e	peptidyl-proline modification	2023-07-01	15/110179	3.94e-09	1.17e-05	9.06e-06	1.14e-05
.......GO:0046034	e	ATP metabolic process	2023-12-01	68/110179	4.01e-09	1.19e-05	9.22e-06	1.16e-05
....GO:0048523	e	negative regulation of cellular process	15/2023	116/110179	4.19e-09	1.24e-05	9.64e-06	1.21e-05
....GO:0009308	e	amine metabolic process	2023-11-01	55/110179	4.44e-09	1.32e-05	1.02e-05	1.28e-05
.....GO:0000904	e	cell morphogenesis involved in differentiation	2023-11-01	55/110179	4.44e-09	1.32e-05	1.02e-05	1.28e-05
....GO:0003755	e	peptidyl-prolyl cis-trans isomerase activity	2023-08-01	23/110179	4.89e-09	1.45e-05	1.12e-05	1.41e-05
.GO:0051179	e	localization	2023-08-01	23/110179	4.89e-09	1.45e-05	1.12e-05	1.41e-05
.....GO:0010051	e	xylem and phloem pattern formation	2023-08-01	23/110179	4.89e-09	1.45e-05	1.12e-05	1.41e-05
....GO:0065003	e	macromolecular complex assembly	17/2023	155/110179	5.14e-09	1.52e-05	1.18e-05	1.49e-05
....GO:0046486	e	glycerolipid metabolic process	2023-11-01	56/110179	5.43e-09	1.61e-05	1.25e-05	1.57e-05
....GO:0009743	e	response to carbohydrate	2023-09-01	33/110179	6.04e-09	1.79e-05	1.38e-05	1.75e-05
.......GO:0046777	e	protein autophosphorylation	2023-09-01	33/110179	6.04e-09	1.79e-05	1.38e-05	1.75e-05
......GO:0006563	e	L-serine metabolic process	2023-07-01	16/110179	6.89e-09	2.05e-05	1.58e-05	1.99e-05
......GO:0006544	e	glycine metabolic process	2023-07-01	16/110179	6.89e-09	2.05e-05	1.58e-05	1.99e-05
......GO:0040029	e	regulation of gene expression, epigenetic	2023-08-01	24/110179	7.21e-09	2.14e-05	1.65e-05	2.09e-05
...GO:0016859	e	cis-trans isomerase activity	2023-08-01	24/110179	7.21e-09	2.14e-05	1.65e-05	2.09e-05
....GO:0072527	e	pyrimidine-containing compound metabolic process	2023-08-01	24/110179	7.21e-09	2.14e-05	1.65e-05	2.09e-05
.......GO:0006825	e	copper ion transport	2023-06-01	10/110179	7.5e-09	2.23e-05	1.71e-05	2.17e-05
....GO:0015291	e	secondary active transmembrane transporter activity	13/2023	87/110179	7.53e-09	2.23e-05	1.72e-05	2.18e-05
......GO:0009156	e	ribonucleoside monophosphate biosynthetic process	2023-10-01	45/110179	7.57e-09	2.25e-05	1.73e-05	2.19e-05
.....GO:0006650	e	glycerophospholipid metabolic process	2023-10-01	46/110179	9.52e-09	2.82e-05	2.17e-05	2.75e-05
.....GO:0019205	e	nucleobase-containing compound kinase activity	2023-08-01	25/110179	1.04e-08	3.1e-05	2.38e-05	3.02e-05
...GO:0009615	e	response to virus	2023-07-01	17/110179	1.15e-08	3.42e-05	2.63e-05	3.33e-05
....GO:0042579	e	microbody	2023-11-01	60/110179	1.17e-08	3.47e-05	2.66e-05	3.38e-05
...GO:1901698	e	response to nitrogen compound	2023-11-01	60/110179	1.17e-08	3.47e-05	2.66e-05	3.38e-05
.....GO:0009891	e	positive regulation of biosynthetic process	2023-10-01	47/110179	1.19e-08	3.53e-05	2.71e-05	3.44e-05
....GO:0048507	e	meristem development	2023-05-01	6/110179	1.23e-08	3.64e-05	2.79e-05	3.55e-05
......GO:0055081	e	anion homeostasis	2023-05-01	6/110179	1.23e-08	3.64e-05	2.79e-05	3.55e-05
...GO:0071705	e	nitrogen compound transport	2023-12-01	75/110179	1.28e-08	3.79e-05	2.9e-05	3.7e-05
....GO:0006644	e	phospholipid metabolic process	2023-11-01	61/110179	1.4e-08	4.16e-05	3.19e-05	4.06e-05
...GO:0006486	e	protein glycosylation	2023-09-01	36/110179	1.4e-08	4.17e-05	3.19e-05	4.06e-05
.....GO:0043413	e	macromolecule glycosylation	2023-09-01	36/110179	1.4e-08	4.17e-05	3.19e-05	4.06e-05
..GO:0046930	e	pore complex	2023-06-01	11/110179	1.62e-08	4.82e-05	3.68e-05	4.7e-05
...GO:0005643	e	nuclear pore	2023-06-01	11/110179	1.62e-08	4.82e-05	3.68e-05	4.7e-05
.....GO:0090305	e	nucleic acid phosphodiester bond hydrolysis	2023-06-01	11/110179	1.62e-08	4.82e-05	3.68e-05	4.7e-05
....GO:0015605	e	organophosphate ester transmembrane transporter activity	2023-07-01	18/110179	1.86e-08	5.51e-05	4.21e-05	5.37e-05
........GO:0046915	e	transition metal ion transmembrane transporter activity	2023-07-01	18/110179	1.86e-08	5.51e-05	4.21e-05	5.37e-05
...GO:0032403	e	protein complex binding	2023-08-01	27/110179	2.07e-08	6.15e-05	4.69e-05	6e-05
....GO:0006066	e	alcohol metabolic process	2023-10-01	50/110179	2.24e-08	6.66e-05	5.08e-05	6.49e-05
.....GO:0015297	e	antiporter activity	2023-10-01	50/110179	2.24e-08	6.66e-05	5.08e-05	6.49e-05
....GO:0016779	e	nucleotidyltransferase activity	14/2023	113/110179	2.39e-08	7.09e-05	5.4e-05	6.91e-05
....GO:0044724	e	single-organism carbohydrate catabolic process	2023-11-01	65/110179	2.81e-08	8.33e-05	6.35e-05	8.12e-05
.....GO:0019787	e	small conjugating protein ligase activity	2023-11-01	65/110179	2.81e-08	8.33e-05	6.35e-05	8.12e-05
....GO:1901617	e	organic hydroxy compound biosynthetic process	2023-08-01	28/110179	2.86e-08	8.47e-05	6.45e-05	8.26e-05
.......GO:1902679	e	negative regulation of RNA biosynthetic process	2023-08-01	28/110179	2.86e-08	8.47e-05	6.45e-05	8.26e-05
.......GO:0045892	e	negative regulation of transcription, DNA-templated	2023-08-01	28/110179	2.86e-08	8.47e-05	6.45e-05	8.26e-05
......GO:0051253	e	negative regulation of RNA metabolic process	2023-08-01	28/110179	2.86e-08	8.47e-05	6.45e-05	8.26e-05
....GO:0016763	e	transferase activity, transferring pentosyl groups	2023-07-01	19/110179	2.89e-08	8.58e-05	6.52e-05	8.37e-05
.....GO:0071103	e	DNA conformation change	2023-07-01	19/110179	2.89e-08	8.58e-05	6.52e-05	8.37e-05
....GO:0070085	e	glycosylation	2023-09-01	39/110179	3.01e-08	8.92e-05	6.77e-05	8.7e-05
.....GO:0009108	e	coenzyme biosynthetic process	2023-09-01	39/110179	3.01e-08	8.92e-05	6.77e-05	8.7e-05
...GO:0051607	e	defense response to virus	2023-06-01	12/110179	3.2e-08	9.49e-05	7.19e-05	9.25e-05
...GO:0019725	e	cellular homeostasis	13/2023	98/110179	3.28e-08	9.74e-05	7.38e-05	9.49e-05
....GO:0044265	e	cellular macromolecule catabolic process	2023-12-01	82/110179	3.6e-08	0.000107	8.09e-05	0.000104
.....GO:0016568	e	chromatin modification	2023-09-01	40/110179	3.82e-08	0.000113	8.57e-05	0.00011
......GO:0046134	e	pyrimidine nucleoside biosynthetic process	2023-05-01	7/110179	4.23e-08	0.000126	9.5e-05	0.000122
.......GO:0046132	e	pyrimidine ribonucleoside biosynthetic process	2023-05-01	7/110179	4.23e-08	0.000126	9.5e-05	0.000122
.....GO:0000097	e	sulfur amino acid biosynthetic process	2023-05-01	7/110179	4.23e-08	0.000126	9.5e-05	0.000122
......GO:0015018	e	galactosylgalactosylxylosylprotein 3-beta-glucuronosyltransferase activity	2023-05-01	7/110179	4.23e-08	0.000126	9.5e-05	0.000122
....GO:0042542	e	response to hydrogen peroxide	2023-08-01	30/110179	5.2e-08	0.000154	0.000117	0.000151
....GO:0030154	e	cell differentiation	2023-08-01	30/110179	5.2e-08	0.000154	0.000117	0.000151
.....GO:0006412	e	translation	22/2023	299/110179	5.33e-08	0.000158	0.00012	0.000154
.....GO:0009926	e	auxin polar transport	2023-06-01	13/110179	5.84e-08	0.000173	0.000131	0.000169
...GO:0000139	e	Golgi membrane	2023-06-01	13/110179	5.84e-08	0.000173	0.000131	0.000169
.....GO:0005777	e	peroxisome	2023-10-01	55/110179	5.88e-08	0.000174	0.000131	0.00017
.....GO:1901606	e	alpha-amino acid catabolic process	2023-07-01	21/110179	6.46e-08	0.000192	0.000144	0.000187
......GO:0070838	e	divalent metal ion transport	2023-07-01	21/110179	6.46e-08	0.000192	0.000144	0.000187
....GO:0004364	e	glutathione transferase activity	2023-07-01	21/110179	6.46e-08	0.000192	0.000144	0.000187
......GO:0006006	e	glucose metabolic process	2023-11-01	71/110179	7.26e-08	0.000216	0.000162	0.00021
....GO:0009932	e	cell tip growth	2023-08-01	32/110179	9.05e-08	0.000269	0.000202	0.000262
......GO:0045934	e	negative regulation of nucleobase-containing compound metabolic process	2023-08-01	32/110179	9.05e-08	0.000269	0.000202	0.000262
.....GO:0072511	e	divalent inorganic cation transport	2023-07-01	22/110179	9.33e-08	0.000277	0.000208	0.00027
....GO:0006325	e	chromatin organization	2023-12-01	90/110179	1.04e-07	0.000309	0.000232	0.000301
........GO:0008295	e	spermidine biosynthetic process	2023-04-01	4/110179	1.13e-07	0.000336	0.000252	0.000328
.......GO:0046373	e	L-arabinose metabolic process	2023-04-01	4/110179	1.13e-07	0.000336	0.000252	0.000328
...GO:0017119	e	Golgi transport complex	2023-04-01	4/110179	1.13e-07	0.000336	0.000252	0.000328
...GO:0006091	e	generation of precursor metabolites and energy	14/2023	128/110179	1.17e-07	0.000348	0.000261	0.000339
.....GO:0006576	e	cellular biogenic amine metabolic process	2023-08-01	33/110179	1.18e-07	0.000349	0.000261	0.00034
.......GO:0032446	e	protein modification by small protein conjugation	2023-10-01	59/110179	1.18e-07	0.000351	0.000263	0.000342
......GO:0016760	e	cellulose synthase (UDP-forming) activity	2023-07-01	23/110179	1.32e-07	0.000392	0.000293	0.000382
......GO:0055080	e	cation homeostasis	2023-07-01	23/110179	1.32e-07	0.000392	0.000293	0.000382
....GO:0009063	e	cellular amino acid catabolic process	2023-07-01	23/110179	1.32e-07	0.000392	0.000293	0.000382
......GO:0016759	e	cellulose synthase activity	2023-07-01	23/110179	1.32e-07	0.000392	0.000293	0.000382
.....GO:0009890	e	negative regulation of biosynthetic process	2023-09-01	46/110179	1.39e-07	0.000413	0.000309	0.000403
......GO:0031328	e	positive regulation of cellular biosynthetic process	2023-09-01	46/110179	1.39e-07	0.000413	0.000309	0.000403
...GO:0009624	e	response to nematode	2023-08-01	34/110179	1.51e-07	0.000449	0.000335	0.000438
.....GO:0051172	e	negative regulation of nitrogen compound metabolic process	2023-08-01	34/110179	1.51e-07	0.000449	0.000335	0.000438
....GO:0044106	e	cellular amine metabolic process	2023-08-01	34/110179	1.51e-07	0.000449	0.000335	0.000438
...GO:0048364	e	root development	2023-10-01	61/110179	1.64e-07	0.000487	0.000363	0.000474
.......GO:0006007	e	glucose catabolic process	2023-10-01	61/110179	1.64e-07	0.000487	0.000363	0.000474
....GO:0009753	e	response to jasmonic acid	2023-10-01	61/110179	1.64e-07	0.000487	0.000363	0.000474
......GO:0019320	e	hexose catabolic process	2023-10-01	61/110179	1.64e-07	0.000487	0.000363	0.000474
.....GO:0046365	e	monosaccharide catabolic process	2023-10-01	61/110179	1.64e-07	0.000487	0.000363	0.000474
........GO:0000413	e	protein peptidyl-prolyl isomerization	2023-06-01	15/110179	1.65e-07	0.00049	0.000365	0.000478
..GO:0002252	e	immune effector process	2023-06-01	15/110179	1.65e-07	0.00049	0.000365	0.000478
..GO:0030117	e	membrane coat	2023-09-01	47/110179	1.69e-07	0.000503	0.000374	0.00049
...GO:0006096	e	glycolysis	2023-09-01	47/110179	1.69e-07	0.000503	0.000374	0.00049
...GO:0051213	e	dioxygenase activity	2023-11-01	77/110179	1.71e-07	0.000509	0.000378	0.000496
...GO:0015748	e	organophosphate ester transport	2023-07-01	24/110179	1.83e-07	0.000544	0.000404	0.00053
....GO:0046351	e	disaccharide biosynthetic process	2023-07-01	24/110179	1.83e-07	0.000544	0.000404	0.00053
...GO:0009793	e	embryo development ending in seed dormancy	2023-11-01	78/110179	1.96e-07	0.000582	0.000432	0.000568
.....GO:0048580	e	regulation of post-embryonic development	2023-11-01	78/110179	1.96e-07	0.000582	0.000432	0.000568
...GO:0006281	e	DNA repair	2023-10-01	63/110179	2.25e-07	0.000667	0.000494	0.00065
......GO:0004842	e	ubiquitin-protein ligase activity	2023-10-01	63/110179	2.25e-07	0.000667	0.000494	0.00065
......GO:0070647	e	protein modification by small protein conjugation or removal	2023-10-01	63/110179	2.25e-07	0.000667	0.000494	0.00065
...GO:0005840	e	ribosome	21/2023	299/110179	2.31e-07	0.000685	0.000507	0.000667
.GO:0016209	e	antioxidant activity	2023-12-01	97/110179	2.41e-07	0.000714	0.000528	0.000696
....GO:0016717	e	oxidoreductase activity, acting on paired donors, with oxidation of a pair of donors resulting in the reduction of molecular oxygen to two molecules of water	2023-05-01	9/110179	2.46e-07	0.00073	0.00054	0.000712
...GO:0008565	e	protein transporter activity	2023-07-01	25/110179	2.51e-07	0.000744	0.000549	0.000725
.....GO:0009312	e	oligosaccharide biosynthetic process	2023-07-01	25/110179	2.51e-07	0.000744	0.000549	0.000725
....GO:0051302	e	regulation of cell division	2023-06-01	16/110179	2.6e-07	0.000772	0.00057	0.000753
.....GO:0015215	e	nucleotide transmembrane transporter activity	2023-06-01	16/110179	2.6e-07	0.000772	0.00057	0.000753
.....GO:0071446	e	cellular response to salicylic acid stimulus	2023-06-01	16/110179	2.6e-07	0.000772	0.00057	0.000753
....GO:0006766	e	vitamin metabolic process	2023-06-01	16/110179	2.6e-07	0.000772	0.00057	0.000753
......GO:0072330	e	monocarboxylic acid biosynthetic process	2023-11-01	81/110179	2.91e-07	0.000863	0.000636	0.000842
......GO:0016569	e	covalent chromatin modification	2023-08-01	37/110179	3.06e-07	0.000909	0.000669	0.000886
.....GO:0034622	e	cellular macromolecular complex assembly	14/2023	139/110179	3.28e-07	0.000973	0.000716	0.000948
.....GO:0004519	e	endonuclease activity	2023-07-01	26/110179	3.37e-07	0.001	0.000737	0.000976
..GO:0008289	e	lipid binding	2023-11-01	83/110179	3.75e-07	0.00111	0.000818	0.00108
...GO:0016684	e	oxidoreductase activity, acting on peroxide as acceptor	2023-11-01	83/110179	3.75e-07	0.00111	0.000818	0.00108
..GO:0004601	e	peroxidase activity	2023-11-01	83/110179	3.75e-07	0.00111	0.000818	0.00108
...GO:0015144	e	carbohydrate transmembrane transporter activity	2023-06-01	17/110179	3.96e-07	0.00117	0.000863	0.00114
..GO:0033036	e	macromolecule localization	2023-06-01	17/110179	3.96e-07	0.00117	0.000863	0.00114
..GO:1901476	e	carbohydrate transporter activity	2023-06-01	17/110179	3.96e-07	0.00117	0.000863	0.00114
....GO:0006974	e	cellular response to DNA damage stimulus	2023-10-01	67/110179	4.08e-07	0.00121	0.000889	0.00118
...GO:0016769	e	transferase activity, transferring nitrogenous groups	2023-07-01	27/110179	4.48e-07	0.00133	0.000975	0.0013
....GO:0008483	e	transaminase activity	2023-07-01	27/110179	4.48e-07	0.00133	0.000975	0.0013
........GO:0003678	e	DNA helicase activity	2023-05-01	10/110179	4.85e-07	0.00144	0.00105	0.0014
......GO:0046131	e	pyrimidine ribonucleoside metabolic process	2023-05-01	10/110179	4.85e-07	0.00144	0.00105	0.0014
......GO:0046939	e	nucleotide phosphorylation	2023-05-01	10/110179	4.85e-07	0.00144	0.00105	0.0014
.....GO:0006213	e	pyrimidine nucleoside metabolic process	2023-05-01	10/110179	4.85e-07	0.00144	0.00105	0.0014
...GO:0009555	e	pollen development	2023-09-01	53/110179	4.99e-07	0.00148	0.00108	0.00144
.....GO:0051783	e	regulation of nuclear division	2023-04-01	5/110179	5.58e-07	0.00166	0.00121	0.00162
....GO:0090421	e	embryonic meristem initiation	2023-04-01	5/110179	5.58e-07	0.00166	0.00121	0.00162
.....GO:0007346	e	regulation of mitotic cell cycle	2023-04-01	5/110179	5.58e-07	0.00166	0.00121	0.00162
......GO:0019566	e	arabinose metabolic process	2023-04-01	5/110179	5.58e-07	0.00166	0.00121	0.00162
....GO:0009798	e	axis specification	2023-04-01	5/110179	5.58e-07	0.00166	0.00121	0.00162
.....GO:0046556	e	alpha-N-arabinofuranosidase activity	2023-04-01	5/110179	5.58e-07	0.00166	0.00121	0.00162
......GO:0010540	e	basipetal auxin transport	2023-04-01	5/110179	5.58e-07	0.00166	0.00121	0.00162
.......GO:0009168	e	purine ribonucleoside monophosphate biosynthetic process	2023-08-01	40/110179	5.81e-07	0.00172	0.00126	0.00168
......GO:0009127	e	purine nucleoside monophosphate biosynthetic process	2023-08-01	40/110179	5.81e-07	0.00172	0.00126	0.00168
......GO:0042401	e	cellular biogenic amine biosynthetic process	2023-06-01	18/110179	5.84e-07	0.00173	0.00126	0.00169
...GO:0044087	e	regulation of cellular component biogenesis	2023-06-01	18/110179	5.84e-07	0.00173	0.00126	0.00169
.....GO:0009309	e	amine biosynthetic process	2023-06-01	18/110179	5.84e-07	0.00173	0.00126	0.00169
....GO:0008017	e	microtubule binding	2023-06-01	18/110179	5.84e-07	0.00173	0.00126	0.00169
....GO:0006972	e	hyperosmotic response	2023-07-01	28/110179	5.88e-07	0.00175	0.00127	0.0017
.....GO:0046943	e	carboxylic acid transmembrane transporter activity	2023-07-01	28/110179	5.88e-07	0.00175	0.00127	0.0017
...GO:1901677	e	phosphate transmembrane transporter activity	2023-07-01	28/110179	5.88e-07	0.00175	0.00127	0.0017
....GO:0005342	e	organic acid transmembrane transporter activity	2023-07-01	28/110179	5.88e-07	0.00175	0.00127	0.0017
....GO:0051188	e	cofactor biosynthetic process	2023-09-01	54/110179	5.89e-07	0.00175	0.00127	0.0017
....GO:0006631	e	fatty acid metabolic process	2023-11-01	87/110179	6.08e-07	0.0018	0.00131	0.00176
....GO:0051287	e	NAD binding	2023-08-01	41/110179	7.1e-07	0.00211	0.00153	0.00205
...GO:0009629	e	response to gravity	2023-07-01	29/110179	7.63e-07	0.00226	0.00164	0.00221
....GO:0015631	e	tubulin binding	2023-06-01	19/110179	8.41e-07	0.00249	0.00181	0.00243
....GO:1901699	e	cellular response to nitrogen compound	2023-06-01	19/110179	8.41e-07	0.00249	0.00181	0.00243
.......GO:2000113	e	negative regulation of cellular macromolecule biosynthetic process	2023-08-01	42/110179	8.63e-07	0.00256	0.00185	0.0025
......GO:0010558	e	negative regulation of macromolecule biosynthetic process	2023-08-01	42/110179	8.63e-07	0.00256	0.00185	0.0025
.....GO:0010075	e	regulation of meristem growth	2023-05-01	11/110179	8.75e-07	0.0026	0.00188	0.00253
.....GO:0031347	e	regulation of defense response	2023-07-01	30/110179	9.79e-07	0.00291	0.0021	0.00283
......GO:0046488	e	phosphatidylinositol metabolic process	2023-07-01	30/110179	9.79e-07	0.00291	0.0021	0.00283
....GO:0030036	e	actin cytoskeleton organization	2023-06-01	20/110179	1.18e-06	0.00351	0.00253	0.00342
...GO:0030029	e	actin filament-based process	2023-06-01	20/110179	1.18e-06	0.00351	0.00253	0.00342
.......GO:0055065	e	metal ion homeostasis	2023-06-01	20/110179	1.18e-06	0.00351	0.00253	0.00342
.....GO:0042538	e	hyperosmotic salinity response	2023-06-01	20/110179	1.18e-06	0.00351	0.00253	0.00342
.....GO:0010150	e	leaf senescence	2023-06-01	20/110179	1.18e-06	0.00351	0.00253	0.00342
...GO:0048569	e	post-embryonic organ development	2023-07-01	31/110179	1.24e-06	0.00369	0.00266	0.0036
....GO:0019900	e	kinase binding	2023-07-01	31/110179	1.24e-06	0.00369	0.00266	0.0036
....GO:0044282	e	small molecule catabolic process	2023-08-01	44/110179	1.25e-06	0.00372	0.00268	0.00363
......GO:0006595	e	polyamine metabolic process	2023-05-01	12/110179	1.48e-06	0.00438	0.00315	0.00427
.....GO:0010565	e	regulation of cellular ketone metabolic process	2023-05-01	12/110179	1.48e-06	0.00438	0.00315	0.00427
...GO:0071496	e	cellular response to external stimulus	2023-08-01	45/110179	1.5e-06	0.00446	0.0032	0.00434
......GO:0031327	e	negative regulation of cellular biosynthetic process	2023-08-01	45/110179	1.5e-06	0.00446	0.0032	0.00434
....GO:0000160	e	phosphorelay signal transduction system	2023-07-01	32/110179	1.57e-06	0.00465	0.00334	0.00454
...GO:0022803	e	passive transmembrane transporter activity	2023-07-01	32/110179	1.57e-06	0.00465	0.00334	0.00454
....GO:0022838	e	substrate-specific channel activity	2023-07-01	32/110179	1.57e-06	0.00465	0.00334	0.00454
....GO:0015267	e	channel activity	2023-07-01	32/110179	1.57e-06	0.00465	0.00334	0.00454
....GO:0009741	e	response to brassinosteroid	2023-06-01	21/110179	1.63e-06	0.00484	0.00346	0.00471
.....GO:0042398	e	cellular modified amino acid biosynthetic process	2023-06-01	21/110179	1.63e-06	0.00484	0.00346	0.00471
.....GO:0009934	e	regulation of meristem structural organization	2023-04-01	6/110179	1.65e-06	0.0049	0.0035	0.00477
.......GO:0046040	e	IMP metabolic process	2023-04-01	6/110179	1.65e-06	0.0049	0.0035	0.00477
....GO:0046112	e	nucleobase biosynthetic process	2023-04-01	6/110179	1.65e-06	0.0049	0.0035	0.00477
...GO:0005887	e	integral component of plasma membrane	2023-04-01	6/110179	1.65e-06	0.0049	0.0035	0.00477
.....GO:0009956	e	radial pattern formation	2023-04-01	6/110179	1.65e-06	0.0049	0.0035	0.00477
.......GO:0008216	e	spermidine metabolic process	2023-04-01	6/110179	1.65e-06	0.0049	0.0035	0.00477
........GO:0006188	e	IMP biosynthetic process	2023-04-01	6/110179	1.65e-06	0.0049	0.0035	0.00477
....GO:0043244	e	regulation of protein complex disassembly	2023-04-01	6/110179	1.65e-06	0.0049	0.0035	0.00477
..GO:0012505	e	endomembrane system	2023-04-01	6/110179	1.65e-06	0.0049	0.0035	0.00477
....GO:0043455	e	regulation of secondary metabolic process	2023-04-01	6/110179	1.65e-06	0.0049	0.0035	0.00477
.....GO:0097306	e	cellular response to alcohol	2023-07-01	33/110179	1.96e-06	0.00581	0.00414	0.00566
...GO:0009606	e	tropism	2023-07-01	33/110179	1.96e-06	0.00581	0.00414	0.00566
....GO:0034220	e	ion transmembrane transport	2023-12-01	118/110179	2.02e-06	0.006	0.00427	0.00585
....GO:0010260	e	organ senescence	2023-06-01	22/110179	2.2e-06	0.00654	0.00465	0.00638
...GO:0044427	e	chromosomal part	2023-09-01	63/110179	2.26e-06	0.00671	0.00477	0.00654
....GO:0009735	e	response to cytokinin	2023-05-01	13/110179	2.36e-06	0.00702	0.00498	0.00684
......GO:0004521	e	endoribonuclease activity	2023-05-01	13/110179	2.36e-06	0.00702	0.00498	0.00684
....GO:0030126	e	COPI vesicle coat	2023-05-01	13/110179	2.36e-06	0.00702	0.00498	0.00684
......GO:0009067	e	aspartate family amino acid biosynthetic process	2023-05-01	13/110179	2.36e-06	0.00702	0.00498	0.00684
....GO:0009567	e	double fertilization forming a zygote and endosperm	2023-05-01	13/110179	2.36e-06	0.00702	0.00498	0.00684
...GO:0009566	e	fertilization	2023-05-01	13/110179	2.36e-06	0.00702	0.00498	0.00684
...GO:0070482	e	response to oxygen levels	2023-05-01	13/110179	2.36e-06	0.00702	0.00498	0.00684
....GO:0036293	e	response to decreased oxygen levels	2023-05-01	13/110179	2.36e-06	0.00702	0.00498	0.00684
.......GO:0051258	e	protein polymerization	2023-07-01	34/110179	2.43e-06	0.0072	0.0051	0.00702
......GO:0043623	e	cellular protein complex assembly	2023-10-01	82/110179	2.75e-06	0.00815	0.00576	0.00794
..GO:0003735	e	structural constituent of ribosome	18/2023	266/110179	2.76e-06	0.00821	0.0058	0.008
...GO:0009887	e	organ morphogenesis	2023-06-01	23/110179	2.94e-06	0.00872	0.00616	0.0085
....GO:0000910	e	cytokinesis	2023-06-01	23/110179	2.94e-06	0.00872	0.00616	0.0085
....GO:0015932	e	nucleobase-containing compound transmembrane transporter activity	2023-06-01	23/110179	2.94e-06	0.00872	0.00616	0.0085
.....GO:0005992	e	trehalose biosynthetic process	2023-06-01	23/110179	2.94e-06	0.00872	0.00616	0.0085
....GO:0005991	e	trehalose metabolic process	2023-06-01	23/110179	2.94e-06	0.00872	0.00616	0.0085
.....GO:0008238	e	exopeptidase activity	2023-07-01	35/110179	2.98e-06	0.00886	0.00624	0.00864
......GO:0010608	e	posttranscriptional regulation of gene expression	2023-08-01	50/110179	3.45e-06	0.0102	0.00721	0.00997
....GO:0051119	e	sugar transmembrane transporter activity	2023-05-01	14/110179	3.62e-06	0.0107	0.00757	0.0105
.......GO:0006596	e	polyamine biosynthetic process	2023-04-01	7/110179	3.79e-06	0.0113	0.00793	0.011
.......GO:0009220	e	pyrimidine ribonucleotide biosynthetic process	2023-04-01	7/110179	3.79e-06	0.0113	0.00793	0.011
......GO:0009218	e	pyrimidine ribonucleotide metabolic process	2023-04-01	7/110179	3.79e-06	0.0113	0.00793	0.011
...GO:0015562	e	efflux transmembrane transporter activity	2023-04-01	7/110179	3.79e-06	0.0113	0.00793	0.011
....GO:0009880	e	embryonic pattern specification	2023-04-01	7/110179	3.79e-06	0.0113	0.00793	0.011
....GO:0050660	e	flavin adenine dinucleotide binding	2023-09-01	67/110179	3.83e-06	0.0114	0.00797	0.0111
...GO:0009860	e	pollen tube growth	2023-06-01	24/110179	3.85e-06	0.0114	0.00803	0.0112
....GO:0022603	e	regulation of anatomical structure morphogenesis	2023-06-01	24/110179	3.85e-06	0.0114	0.00803	0.0112
...GO:0007568	e	aging	2023-06-01	24/110179	3.85e-06	0.0114	0.00803	0.0112
.....GO:0048831	e	regulation of shoot system development	2023-08-01	51/110179	4.02e-06	0.0119	0.00837	0.0116
.....GO:0071396	e	cellular response to lipid	2023-07-01	37/110179	4.43e-06	0.0131	0.0092	0.0128
.....GO:0007015	e	actin filament organization	2023-06-01	25/110179	4.99e-06	0.0148	0.0104	0.0144
....GO:0052689	e	carboxylic ester hydrolase activity	2023-10-01	88/110179	5.24e-06	0.0156	0.0109	0.0152
.....GO:0051493	e	regulation of cytoskeleton organization	2023-05-01	15/110179	5.35e-06	0.0159	0.0111	0.0155
...GO:0009110	e	vitamin biosynthetic process	2023-05-01	15/110179	5.35e-06	0.0159	0.0111	0.0155
...GO:0016645	e	oxidoreductase activity, acting on the CH-NH group of donors	2023-05-01	15/110179	5.35e-06	0.0159	0.0111	0.0155
......GO:0007088	e	regulation of mitosis	2023-03-01	3/110179	6.18e-06	0.0183	0.0128	0.0179
.....GO:0009862	e	systemic acquired resistance, salicylic acid mediated signaling pathway	2023-03-01	3/110179	6.18e-06	0.0183	0.0128	0.0179
.......GO:0006564	e	L-serine biosynthetic process	2023-03-01	3/110179	6.18e-06	0.0183	0.0128	0.0179
......GO:0008967	e	phosphoglycolate phosphatase activity	2023-03-01	3/110179	6.18e-06	0.0183	0.0128	0.0179
......GO:0080116	e	glucuronoxylan glucuronosyltransferase activity	2023-03-01	3/110179	6.18e-06	0.0183	0.0128	0.0179
.......GO:0072506	e	trivalent inorganic anion homeostasis	2023-03-01	3/110179	6.18e-06	0.0183	0.0128	0.0179
.......GO:0030071	e	regulation of mitotic metaphase/anaphase transition	2023-03-01	3/110179	6.18e-06	0.0183	0.0128	0.0179
...GO:0048508	e	embryonic meristem development	2023-03-01	3/110179	6.18e-06	0.0183	0.0128	0.0179
......GO:0003968	e	RNA-directed RNA polymerase activity	2023-03-01	3/110179	6.18e-06	0.0183	0.0128	0.0179
.....GO:0003978	e	UDP-glucose 4-epimerase activity	2023-03-01	3/110179	6.18e-06	0.0183	0.0128	0.0179
......GO:0047325	e	inositol tetrakisphosphate 1-kinase activity	2023-03-01	3/110179	6.18e-06	0.0183	0.0128	0.0179
...GO:0009925	e	basal plasma membrane	2023-03-01	3/110179	6.18e-06	0.0183	0.0128	0.0179
........GO:0055062	e	phosphate ion homeostasis	2023-03-01	3/110179	6.18e-06	0.0183	0.0128	0.0179
......GO:0052725	e	inositol-1,3,4-trisphosphate 6-kinase activity	2023-03-01	3/110179	6.18e-06	0.0183	0.0128	0.0179
.........GO:0055072	e	iron ion homeostasis	2023-03-01	3/110179	6.18e-06	0.0183	0.0128	0.0179
.....GO:0051765	e	inositol tetrakisphosphate kinase activity	2023-03-01	3/110179	6.18e-06	0.0183	0.0128	0.0179
....GO:0060341	e	regulation of cellular localization	2023-03-01	3/110179	6.18e-06	0.0183	0.0128	0.0179
...GO:0008104	e	protein localization	2023-03-01	3/110179	6.18e-06	0.0183	0.0128	0.0179
......GO:0052726	e	inositol-1,3,4-trisphosphate 5-kinase activity	2023-03-01	3/110179	6.18e-06	0.0183	0.0128	0.0179
.......GO:0005388	e	calcium-transporting ATPase activity	2023-03-01	3/110179	6.18e-06	0.0183	0.0128	0.0179
.......GO:1902099	e	regulation of metaphase/anaphase transition of cell cycle	2023-03-01	3/110179	6.18e-06	0.0183	0.0128	0.0179
.....GO:0043632	e	modification-dependent macromolecule catabolic process	2023-09-01	71/110179	6.24e-06	0.0185	0.0128	0.0181
.......GO:0006511	e	ubiquitin-dependent protein catabolic process	2023-09-01	71/110179	6.24e-06	0.0185	0.0128	0.0181
......GO:0019941	e	modification-dependent protein catabolic process	2023-09-01	71/110179	6.24e-06	0.0185	0.0128	0.0181
.....GO:0008757	e	S-adenosylmethionine-dependent methyltransferase activity	2023-06-01	26/110179	6.39e-06	0.019	0.0131	0.0185
..GO:1901505	e	carbohydrate derivative transporter activity	2023-06-01	26/110179	6.39e-06	0.019	0.0131	0.0185
...GO:0072594	e	establishment of protein localization to organelle	2023-07-01	39/110179	6.4e-06	0.019	0.0131	0.0185
....GO:0080134	e	regulation of response to stress	2023-07-01	39/110179	6.4e-06	0.019	0.0131	0.0185
....GO:0051726	e	regulation of cell cycle	2023-07-01	39/110179	6.4e-06	0.019	0.0131	0.0185
......GO:0009742	e	brassinosteroid mediated signaling pathway	2023-04-01	8/110179	7.48e-06	0.0222	0.0153	0.0216
....GO:0048545	e	response to steroid hormone	2023-04-01	8/110179	7.48e-06	0.0222	0.0153	0.0216
.....GO:0043401	e	steroid hormone mediated signaling pathway	2023-04-01	8/110179	7.48e-06	0.0222	0.0153	0.0216
....GO:0010286	e	heat acclimation	2023-04-01	8/110179	7.48e-06	0.0222	0.0153	0.0216
.......GO:0006816	e	calcium ion transport	2023-04-01	8/110179	7.48e-06	0.0222	0.0153	0.0216
.....GO:0071367	e	cellular response to brassinosteroid stimulus	2023-04-01	8/110179	7.48e-06	0.0222	0.0153	0.0216
.....GO:0071383	e	cellular response to steroid hormone stimulus	2023-04-01	8/110179	7.48e-06	0.0222	0.0153	0.0216
...GO:0043647	e	inositol phosphate metabolic process	2023-04-01	8/110179	7.48e-06	0.0222	0.0153	0.0216
........GO:0015085	e	calcium ion transmembrane transporter activity	2023-04-01	8/110179	7.48e-06	0.0222	0.0153	0.0216
....GO:0016776	e	phosphotransferase activity, phosphate group as acceptor	2023-05-01	16/110179	7.66e-06	0.0227	0.0156	0.0222
....GO:0009664	e	plant-type cell wall organization	2023-05-01	16/110179	7.66e-06	0.0227	0.0156	0.0222
..GO:0044764	e	multi-organism cellular process	2023-05-01	16/110179	7.66e-06	0.0227	0.0156	0.0222
.....GO:0008234	e	cysteine-type peptidase activity	2023-10-01	92/110179	7.84e-06	0.0233	0.0159	0.0227
..GO:0019953	e	sexual reproduction	2023-06-01	27/110179	8.09e-06	0.024	0.0164	0.0234
..GO:0044703	e	multi-organism reproductive process	2023-06-01	27/110179	8.09e-06	0.024	0.0164	0.0234
...GO:0016810	e	hydrolase activity, acting on carbon-nitrogen (but not peptide) bonds	2023-06-01	27/110179	8.09e-06	0.024	0.0164	0.0234
...GO:0009553	e	embryo sac development	2023-06-01	27/110179	8.09e-06	0.024	0.0164	0.0234
....GO:0046148	e	pigment biosynthetic process	2023-06-01	27/110179	8.09e-06	0.024	0.0164	0.0234
........GO:0016567	e	protein ubiquitination	2023-08-01	56/110179	8.27e-06	0.0246	0.0168	0.0239
.....GO:0010604	e	positive regulation of macromolecule metabolic process	2023-08-01	56/110179	8.27e-06	0.0246	0.0168	0.0239
.....GO:0046395	e	carboxylic acid catabolic process	2023-07-01	41/110179	9.07e-06	0.0269	0.0183	0.0262
....GO:0016054	e	organic acid catabolic process	2023-07-01	41/110179	9.07e-06	0.0269	0.0183	0.0262
.....GO:0051173	e	positive regulation of nitrogen compound metabolic process	2023-07-01	41/110179	9.07e-06	0.0269	0.0183	0.0262
....GO:0009267	e	cellular response to starvation	2023-06-01	28/110179	1.01e-05	0.0301	0.0205	0.0293
....GO:0009630	e	gravitropism	2023-06-01	28/110179	1.01e-05	0.0301	0.0205	0.0293
....GO:0048638	e	regulation of developmental growth	2023-05-01	17/110179	1.07e-05	0.0317	0.0216	0.0309
..GO:0048609	e	multicellular organismal reproductive process	2023-05-01	17/110179	1.07e-05	0.0317	0.0216	0.0309
.....GO:0006220	e	pyrimidine nucleotide metabolic process	2023-05-01	17/110179	1.07e-05	0.0317	0.0216	0.0309
......GO:0006221	e	pyrimidine nucleotide biosynthetic process	2023-05-01	17/110179	1.07e-05	0.0317	0.0216	0.0309
....GO:0016706	e	oxidoreductase activity, acting on paired donors, with incorporation or reduction of molecular oxygen, 2-oxoglutarate as one donor, and incorporation of one atom each of oxygen into both donors	2023-08-01	59/110179	1.23e-05	0.0365	0.0248	0.0356
.....GO:0031324	e	negative regulation of cellular metabolic process	2023-08-01	59/110179	1.23e-05	0.0365	0.0248	0.0356
.....GO:0005216	e	ion channel activity	2023-06-01	29/110179	1.26e-05	0.0373	0.0253	0.0364
.GO:0000003	e	reproduction	2023-06-01	29/110179	1.26e-05	0.0373	0.0253	0.0364
....GO:0009705	e	plant-type vacuole membrane	2023-06-01	29/110179	1.26e-05	0.0373	0.0253	0.0364
.....GO:0006890	e	retrograde vesicle-mediated transport, Golgi to ER	2023-04-01	9/110179	1.33e-05	0.0394	0.0267	0.0384
....GO:0004659	e	prenyltransferase activity	2023-04-01	9/110179	1.33e-05	0.0394	0.0267	0.0384
....GO:0016441	e	posttranscriptional gene silencing	2023-04-01	9/110179	1.33e-05	0.0394	0.0267	0.0384
.....GO:0009958	e	positive gravitropism	2023-04-01	9/110179	1.33e-05	0.0394	0.0267	0.0384
.......GO:0035335	e	peptidyl-tyrosine dephosphorylation	2023-04-01	9/110179	1.33e-05	0.0394	0.0267	0.0384
......GO:0004177	e	aminopeptidase activity	2023-04-01	9/110179	1.33e-05	0.0394	0.0267	0.0384
...GO:0010229	e	inflorescence development	2023-04-01	9/110179	1.33e-05	0.0394	0.0267	0.0384
......GO:0009070	e	serine family amino acid biosynthetic process	2023-04-01	9/110179	1.33e-05	0.0394	0.0267	0.0384
...GO:0046658	e	anchored component of plasma membrane	2023-05-01	18/110179	1.46e-05	0.0433	0.0292	0.0422
..GO:0031225	e	anchored component of membrane	2023-05-01	18/110179	1.46e-05	0.0433	0.0292	0.0422
....GO:0009524	e	phragmoplast	2023-05-01	18/110179	1.46e-05	0.0433	0.0292	0.0422
.......GO:0000375	e	RNA splicing, via transesterification reactions	2023-05-01	18/110179	1.46e-05	0.0433	0.0292	0.0422
........GO:0000377	e	RNA splicing, via transesterification reactions with bulged adenosine as nucleophile	2023-05-01	18/110179	1.46e-05	0.0433	0.0292	0.0422
......GO:0010557	e	positive regulation of macromolecule biosynthetic process	2023-07-01	44/110179	1.47e-05	0.0437	0.0294	0.0426
...GO:0031668	e	cellular response to extracellular stimulus	2023-07-01	44/110179	1.47e-05	0.0437	0.0294	0.0426
...GO:0042594	e	response to starvation	2023-06-01	30/110179	1.55e-05	0.0459	0.0309	0.0448
....GO:0045454	e	cell redox homeostasis	2023-09-01	80/110179	1.68e-05	0.0497	0.0334	0.0485

## Sheet: Sorg Vascular Expressed
Supporting Information Table S6 GO Terms for vascular-expressed genes from all tissues for sorghum and vascular-expressed genes in maize and Arabidopsis.
id	enrichment	description	ratio_in_study	ratio_in_pop	p_uncorrected	p_bonferroni	p_holm	p_sidak
...GO:0022613	e	ribonucleoprotein complex biogenesis	27/2292	49/33996	1.47e-11	4.74e-08	4.74e-08	4.62e-08
.....GO:0006406	e	mRNA export from nucleus	20/2292	35/33996	1.63e-11	5.26e-08	5.26e-08	5.13e-08
......GO:0051168	e	nuclear export	23/2292	40/33996	2.09e-11	6.76e-08	6.76e-08	6.59e-08
....GO:1902593	e	single-organism nuclear import	36/2292	66/33996	2.12e-11	6.85e-08	6.85e-08	6.68e-08
....GO:0006606	e	protein import into nucleus	36/2292	66/33996	2.12e-11	6.85e-08	6.85e-08	6.68e-08
.....GO:0006913	e	nucleocytoplasmic transport	44/2292	97/33996	2.6e-11	8.41e-08	8.4e-08	8.2e-08
....GO:0051169	e	nuclear transport	44/2292	97/33996	2.6e-11	8.41e-08	8.4e-08	8.2e-08
....GO:0051028	e	mRNA transport	20/2292	36/33996	2.89e-11	9.35e-08	9.33e-08	9.11e-08
....GO:0015935	e	small ribosomal subunit	32/2292	91/33996	2.9e-11	9.37e-08	9.34e-08	9.13e-08
......GO:0009218	e	pyrimidine ribonucleotide metabolic process	23/2292	67/33996	3.03e-11	9.77e-08	9.74e-08	9.53e-08
.......GO:0009220	e	pyrimidine ribonucleotide biosynthetic process	23/2292	67/33996	3.03e-11	9.77e-08	9.74e-08	9.53e-08
...GO:0009560	e	embryo sac egg cell differentiation	31/2292	73/33996	3.23e-11	1.04e-07	1.04e-07	1.02e-07
....GO:0015934	e	large ribosomal subunit	64/2292	132/33996	3.41e-11	1.1e-07	1.1e-07	1.07e-07
.....GO:0009451	e	RNA modification	56/2292	201/33996	4.21e-11	1.36e-07	1.35e-07	1.33e-07
.........GO:0008026	e	ATP-dependent helicase activity	40/2292	119/33996	4.27e-11	1.38e-07	1.37e-07	1.34e-07
........GO:0070035	e	purine NTP-dependent helicase activity	40/2292	119/33996	4.27e-11	1.38e-07	1.37e-07	1.34e-07
......GO:0006397	e	mRNA processing	31/2292	119/33996	4.27e-11	1.38e-07	1.37e-07	1.34e-07
......GO:0051170	e	nuclear import	36/2292	68/33996	4.28e-11	1.38e-07	1.38e-07	1.35e-07
...GO:0072594	e	establishment of protein localization to organelle	51/2292	242/33996	4.41e-11	1.43e-07	1.42e-07	1.39e-07
...GO:0043414	e	macromolecule methylation	75/2292	268/33996	4.9e-11	1.58e-07	1.57e-07	1.54e-07
....GO:0009909	e	regulation of flower development	48/2292	194/33996	4.92e-11	1.59e-07	1.58e-07	1.55e-07
....GO:0006405	e	RNA export from nucleus	21/2292	37/33996	5.02e-11	1.62e-07	1.61e-07	1.58e-07
.........GO:0010388	e	cullin deneddylation	18/2292	42/33996	5.73e-11	1.85e-07	1.84e-07	1.8e-07
........GO:0000338	e	protein deneddylation	18/2292	42/33996	5.73e-11	1.85e-07	1.84e-07	1.8e-07
.....GO:0048831	e	regulation of shoot system development	53/2292	211/33996	5.83e-11	1.88e-07	1.87e-07	1.84e-07
......GO:0006221	e	pyrimidine nucleotide biosynthetic process	24/2292	75/33996	6.16e-11	1.99e-07	1.97e-07	1.94e-07
.....GO:0022627	e	cytosolic small ribosomal subunit	32/2292	75/33996	6.16e-11	1.99e-07	1.97e-07	1.94e-07
.....GO:0016568	e	chromatin modification	61/2292	253/33996	6.47e-11	2.09e-07	2.07e-07	2.04e-07
...GO:0017038	e	protein import	38/2292	135/33996	6.52e-11	2.11e-07	2.09e-07	2.05e-07
...GO:0022412	e	cellular process involved in reproduction in multicellular organism	32/2292	94/33996	6.66e-11	2.15e-07	2.13e-07	2.1e-07
......GO:0034470	e	ncRNA processing	45/2292	220/33996	6.7e-11	2.16e-07	2.14e-07	2.11e-07
....GO:0006325	e	chromatin organization	70/2292	357/33996	6.74e-11	2.18e-07	2.16e-07	2.12e-07
...GO:2000241	e	regulation of reproductive process	55/2292	229/33996	7.56e-11	2.44e-07	2.42e-07	2.38e-07
......GO:0010608	e	posttranscriptional regulation of gene expression	37/2292	143/33996	7.61e-11	2.46e-07	2.43e-07	2.39e-07
.....GO:0034660	e	ncRNA metabolic process	59/2292	315/33996	7.72e-11	2.49e-07	2.47e-07	2.43e-07
...GO:0009888	e	tissue development	29/2292	108/33996	8.09e-11	2.61e-07	2.58e-07	2.55e-07
.....GO:0022625	e	cytosolic large ribosomal subunit	61/2292	108/33996	8.09e-11	2.61e-07	2.58e-07	2.55e-07
....GO:0001510	e	RNA methylation	35/2292	70/33996	8.39e-11	2.71e-07	2.68e-07	2.64e-07
.....GO:0006220	e	pyrimidine nucleotide metabolic process	24/2292	76/33996	8.43e-11	2.72e-07	2.69e-07	2.65e-07
....GO:0006479	e	protein methylation	39/2292	166/33996	8.47e-11	2.73e-07	2.7e-07	2.67e-07
......GO:0008213	e	protein alkylation	39/2292	166/33996	8.47e-11	2.73e-07	2.7e-07	2.67e-07
...GO:0050658	e	RNA transport	21/2292	38/33996	8.51e-11	2.75e-07	2.71e-07	2.68e-07
.....GO:0050657	e	nucleic acid transport	21/2292	38/33996	8.51e-11	2.75e-07	2.71e-07	2.68e-07
..GO:0051236	e	establishment of RNA localization	21/2292	38/33996	8.51e-11	2.75e-07	2.71e-07	2.68e-07
....GO:0042254	e	ribosome biogenesis	26/2292	48/33996	8.99e-11	2.9e-07	2.86e-07	2.83e-07
.....GO:0006626	e	protein targeting to mitochondrion	18/2292	43/33996	9.24e-11	2.98e-07	2.94e-07	2.91e-07
....GO:0072655	e	establishment of protein localization to mitochondrion	18/2292	43/33996	9.24e-11	2.98e-07	2.94e-07	2.91e-07
..GO:0044085	e	cellular component biogenesis	43/2292	144/33996	9.32e-11	3.01e-07	2.97e-07	2.93e-07
...GO:0016570	e	histone modification	51/2292	214/33996	9.39e-11	3.03e-07	2.99e-07	2.96e-07
....GO:0044445	e	cytosolic part	108/2292	299/33996	9.55e-11	3.08e-07	3.04e-07	3e-07
.....GO:0048580	e	regulation of post-embryonic development	57/2292	273/33996	9.72e-11	3.14e-07	3.09e-07	3.06e-07
......GO:0016569	e	covalent chromatin modification	58/2292	231/33996	1.02e-10	3.3e-07	3.24e-07	3.21e-07
....GO:0016571	e	histone methylation	35/2292	152/33996	1.05e-10	3.38e-07	3.32e-07	3.29e-07
...GO:0044391	e	ribosomal subunit	96/2292	223/33996	1.06e-10	3.43e-07	3.38e-07	3.35e-07
....GO:0005730	e	nucleolus	156/2292	398/33996	1.08e-10	3.5e-07	3.44e-07	3.41e-07
...GO:0051239	e	regulation of multicellular organismal process	73/2292	398/33996	1.08e-10	3.5e-07	3.44e-07	3.41e-07
....GO:0022626	e	cytosolic ribosome	98/2292	240/33996	1.12e-10	3.63e-07	3.57e-07	3.54e-07
....GO:0030154	e	cell differentiation	48/2292	224/33996	1.24e-10	4e-07	3.93e-07	3.9e-07
.....GO:0006412	e	translation	129/2292	410/33996	1.24e-10	4.01e-07	3.94e-07	3.91e-07
........GO:0042623	e	ATPase activity, coupled	60/2292	328/33996	1.27e-10	4.1e-07	4.02e-07	3.99e-07
...GO:0050793	e	regulation of developmental process	79/2292	465/33996	1.38e-10	4.46e-07	4.38e-07	4.35e-07
..GO:0003735	e	structural constituent of ribosome	114/2292	355/33996	1.39e-10	4.48e-07	4.4e-07	4.37e-07
...GO:0005840	e	ribosome	122/2292	427/33996	1.43e-10	4.62e-07	4.53e-07	4.5e-07
..GO:0030529	e	ribonucleoprotein complex	154/2292	547/33996	1.49e-10	4.82e-07	4.73e-07	4.7e-07
..GO:0032259	e	methylation	87/2292	428/33996	1.5e-10	4.85e-07	4.75e-07	4.72e-07
....GO:0003723	e	RNA binding	127/2292	688/33996	1.5e-10	4.85e-07	4.75e-07	4.73e-07
....GO:2000026	e	regulation of multicellular organismal development	71/2292	375/33996	1.51e-10	4.89e-07	4.79e-07	4.77e-07
......GO:0016246	e	RNA interference	15/2292	30/33996	1.52e-10	4.91e-07	4.81e-07	4.79e-07
..GO:0003006	e	developmental process involved in reproduction	138/2292	963/33996	1.54e-10	4.98e-07	4.87e-07	4.85e-07
.GO:0005198	e	structural molecule activity	126/2292	429/33996	1.58e-10	5.12e-07	5.01e-07	4.99e-07
.....GO:0006396	e	RNA processing	115/2292	548/33996	1.6e-10	5.18e-07	5.07e-07	5.05e-07
...GO:0009506	e	plasmodesma	116/2292	578/33996	1.62e-10	5.25e-07	5.13e-07	5.11e-07
...GO:0022402	e	cell cycle process	59/2292	347/33996	1.67e-10	5.41e-07	5.29e-07	5.27e-07
....GO:0006886	e	intracellular protein transport	72/2292	441/33996	1.68e-10	5.43e-07	5.3e-07	5.29e-07
...GO:0043232	e	intracellular non-membrane-bounded organelle	228/2292	911/33996	1.8e-10	5.82e-07	5.68e-07	5.67e-07
..GO:0043228	e	non-membrane-bounded organelle	228/2292	911/33996	1.8e-10	5.82e-07	5.68e-07	5.67e-07
...GO:0005737	e	cytoplasm	122/2292	817/33996	1.89e-10	6.12e-07	5.97e-07	5.96e-07
...GO:0051276	e	chromosome organization	81/2292	527/33996	1.93e-10	6.22e-07	6.07e-07	6.06e-07
.......GO:0016887	e	ATPase activity	69/2292	443/33996	1.99e-10	6.41e-07	6.26e-07	6.25e-07
...GO:0048869	e	cellular developmental process	81/2292	540/33996	1.99e-10	6.41e-07	6.26e-07	6.25e-07
..GO:0005622	e	intracellular	126/2292	588/33996	2.09e-10	6.74e-07	6.57e-07	6.57e-07
..GO:0030312	e	external encapsulating structure	111/2292	665/33996	2.1e-10	6.79e-07	6.62e-07	6.61e-07
...GO:0005618	e	cell wall	111/2292	665/33996	2.1e-10	6.79e-07	6.62e-07	6.61e-07
..GO:0048856	e	anatomical structure development	142/2292	1040/33996	2.17e-10	6.99e-07	6.81e-07	6.82e-07
.....GO:0051319	e	G2 phase	17/2292	40/33996	2.3e-10	7.44e-07	7.24e-07	7.25e-07
....GO:0022403	e	cell cycle phase	17/2292	40/33996	2.3e-10	7.44e-07	7.24e-07	7.25e-07
......GO:0000085	e	mitotic G2 phase	17/2292	40/33996	2.3e-10	7.44e-07	7.24e-07	7.25e-07
....GO:0016482	e	cytoplasmic transport	60/2292	329/33996	2.38e-10	7.68e-07	7.47e-07	7.48e-07
...GO:0044428	e	nuclear part	212/2292	721/33996	2.39e-10	7.7e-07	7.49e-07	7.51e-07
.GO:0032501	e	multicellular organismal process	135/2292	961/33996	2.44e-10	7.86e-07	7.65e-07	7.67e-07
..GO:0044702	e	single organism reproductive process	124/2292	847/33996	2.44e-10	7.89e-07	7.67e-07	7.69e-07
.GO:0022414	e	reproductive process	150/2292	1049/33996	2.62e-10	8.47e-07	8.24e-07	8.26e-07
..GO:0005911	e	cell-cell junction	116/2292	579/33996	2.69e-10	8.69e-07	8.44e-07	8.47e-07
.GO:0030054	e	cell junction	116/2292	579/33996	2.69e-10	8.69e-07	8.44e-07	8.47e-07
....GO:0034645	e	cellular macromolecule biosynthetic process	232/2292	1661/33996	2.71e-10	8.76e-07	8.5e-07	8.54e-07
..GO:0044707	e	single-multicellular organism process	135/2292	950/33996	2.79e-10	9e-07	8.73e-07	8.77e-07
.....GO:0006464	e	cellular protein modification process	232/2292	2144/33996	2.86e-10	9.23e-07	8.95e-07	9e-07
....GO:0036211	e	protein modification process	232/2292	2144/33996	2.86e-10	9.23e-07	8.95e-07	9e-07
....GO:0016070	e	RNA metabolic process	214/2292	1453/33996	2.88e-10	9.28e-07	9e-07	9.05e-07
.GO:0032991	e	macromolecular complex	281/2292	1839/33996	2.96e-10	9.54e-07	9.25e-07	9.3e-07
..GO:0006996	e	organelle organization	130/2292	1036/33996	2.99e-10	9.66e-07	9.36e-07	9.42e-07
.GO:0071840	e	cellular component organization or biogenesis	237/2292	1904/33996	3.1e-10	1e-06	9.7e-07	9.76e-07
....GO:0005829	e	cytosol	202/2292	1168/33996	3.1e-10	1e-06	9.7e-07	9.76e-07
...GO:0006139	e	nucleobase-containing compound metabolic process	353/2292	2796/33996	3.27e-10	1.06e-06	1.02e-06	1.03e-06
....GO:0044267	e	cellular protein metabolic process	386/2292	2758/33996	3.28e-10	1.06e-06	1.02e-06	1.03e-06
.GO:0044422	e	organelle part	361/2292	2874/33996	3.3e-10	1.06e-06	1.03e-06	1.04e-06
.....GO:0030554	e	adenyl nucleotide binding	302/2292	2761/33996	3.34e-10	1.08e-06	1.04e-06	1.05e-06
....GO:0009059	e	macromolecule biosynthetic process	242/2292	1733/33996	3.35e-10	1.08e-06	1.05e-06	1.05e-06
.....GO:0005524	e	ATP binding	278/2292	2398/33996	3.39e-10	1.09e-06	1.06e-06	1.07e-06
..GO:0009058	e	biosynthetic process	359/2292	3291/33996	3.46e-10	1.12e-06	1.08e-06	1.09e-06
..GO:0044767	e	single-organism developmental process	236/2292	1855/33996	3.49e-10	1.13e-06	1.09e-06	1.1e-06
....GO:0090304	e	nucleic acid metabolic process	287/2292	2166/33996	3.53e-10	1.14e-06	1.1e-06	1.11e-06
....GO:0032549	e	ribonucleoside binding	322/2292	2965/33996	3.58e-10	1.16e-06	1.12e-06	1.13e-06
..GO:0016043	e	cellular component organization	202/2292	1800/33996	3.61e-10	1.17e-06	1.12e-06	1.14e-06
....GO:0005634	e	nucleus	255/2292	2010/33996	3.63e-10	1.17e-06	1.13e-06	1.14e-06
....GO:0035639	e	purine ribonucleoside triphosphate binding	298/2292	2623/33996	3.64e-10	1.18e-06	1.13e-06	1.15e-06
.GO:0032502	e	developmental process	262/2292	2012/33996	3.66e-10	1.18e-06	1.14e-06	1.15e-06
....GO:0001883	e	purine nucleoside binding	320/2292	2943/33996	4e-10	1.29e-06	1.24e-06	1.26e-06
.....GO:0032550	e	purine ribonucleoside binding	320/2292	2943/33996	4e-10	1.29e-06	1.24e-06	1.26e-06
...GO:0046483	e	heterocycle metabolic process	364/2292	3066/33996	4.02e-10	1.3e-06	1.25e-06	1.26e-06
...GO:0043168	e	anion binding	344/2292	3404/33996	4.03e-10	1.3e-06	1.25e-06	1.27e-06
....GO:0032555	e	purine ribonucleotide binding	320/2292	2944/33996	4.04e-10	1.31e-06	1.26e-06	1.27e-06
...GO:1901576	e	organic substance biosynthetic process	347/2292	3068/33996	4.07e-10	1.31e-06	1.27e-06	1.28e-06
..GO:0044446	e	intracellular organelle part	361/2292	2868/33996	4.09e-10	1.32e-06	1.27e-06	1.29e-06
....GO:0017076	e	purine nucleotide binding	322/2292	2987/33996	4.11e-10	1.33e-06	1.28e-06	1.29e-06
.GO:0016020	e	membrane	449/2292	4324/33996	4.12e-10	1.33e-06	1.28e-06	1.3e-06
....GO:0043412	e	macromolecule modification	284/2292	2355/33996	4.16e-10	1.34e-06	1.29e-06	1.31e-06
...GO:0032553	e	ribonucleotide binding	321/2292	2992/33996	4.2e-10	1.35e-06	1.3e-06	1.32e-06
..GO:0006807	e	nitrogen compound metabolic process	384/2292	3456/33996	4.2e-10	1.36e-06	1.3e-06	1.32e-06
..GO:0097367	e	carbohydrate derivative binding	326/2292	3032/33996	4.2e-10	1.36e-06	1.3e-06	1.32e-06
....GO:0060255	e	regulation of macromolecule metabolic process	198/2292	1874/33996	4.22e-10	1.36e-06	1.31e-06	1.33e-06
.....GO:0032559	e	adenyl ribonucleotide binding	300/2292	2719/33996	4.23e-10	1.37e-06	1.31e-06	1.33e-06
..GO:0005886	e	plasma membrane	296/2292	2126/33996	4.32e-10	1.4e-06	1.34e-06	1.36e-06
...GO:0034641	e	cellular nitrogen compound metabolic process	362/2292	3077/33996	4.33e-10	1.4e-06	1.34e-06	1.36e-06
...GO:1901360	e	organic cyclic compound metabolic process	387/2292	3293/33996	4.47e-10	1.44e-06	1.38e-06	1.41e-06
...GO:0019538	e	protein metabolic process	444/2292	3561/33996	4.52e-10	1.46e-06	1.4e-06	1.42e-06
...GO:0000166	e	nucleotide binding	407/2292	3655/33996	4.53e-10	1.46e-06	1.4e-06	1.42e-06
...GO:1901265	e	nucleoside phosphate binding	407/2292	3655/33996	4.53e-10	1.46e-06	1.4e-06	1.42e-06
..GO:0050789	e	regulation of biological process	348/2292	3473/33996	4.55e-10	1.47e-06	1.41e-06	1.43e-06
...GO:0044249	e	cellular biosynthetic process	330/2292	3007/33996	4.6e-10	1.48e-06	1.42e-06	1.45e-06
...GO:0001882	e	nucleoside binding	322/2292	2966/33996	4.61e-10	1.49e-06	1.42e-06	1.45e-06
...GO:0006725	e	cellular aromatic compound metabolic process	381/2292	3173/33996	4.63e-10	1.5e-06	1.43e-06	1.46e-06
...GO:0043170	e	macromolecule metabolic process	709/2292	5786/33996	4.68e-10	1.51e-06	1.44e-06	1.47e-06
..GO:0036094	e	small molecule binding	412/2292	3758/33996	4.74e-10	1.53e-06	1.46e-06	1.49e-06
.GO:0065007	e	biological regulation	371/2292	3808/33996	4.81e-10	1.55e-06	1.48e-06	1.51e-06
...GO:0007389	e	pattern specification process	37/2292	176/33996	4.95e-10	1.6e-06	1.53e-06	1.56e-06
..GO:0043227	e	membrane-bounded organelle	524/2292	5478/33996	4.96e-10	1.6e-06	1.53e-06	1.56e-06
...GO:0003676	e	nucleic acid binding	412/2292	3630/33996	5.04e-10	1.63e-06	1.55e-06	1.59e-06
...GO:0044260	e	cellular macromolecule metabolic process	666/2292	5112/33996	5.08e-10	1.64e-06	1.56e-06	1.6e-06
..GO:0043229	e	intracellular organelle	637/2292	5884/33996	5.08e-10	1.64e-06	1.57e-06	1.6e-06
.GO:0043226	e	organelle	638/2292	5887/33996	5.15e-10	1.66e-06	1.58e-06	1.62e-06
..GO:0005515	e	protein binding	478/2292	5005/33996	5.26e-10	1.7e-06	1.62e-06	1.66e-06
..GO:0044424	e	intracellular part	838/2292	7721/33996	5.45e-10	1.76e-06	1.68e-06	1.72e-06
...GO:0044444	e	cytoplasmic part	535/2292	5390/33996	5.56e-10	1.8e-06	1.71e-06	1.75e-06
..GO:0044237	e	cellular metabolic process	819/2292	7473/33996	5.67e-10	1.83e-06	1.74e-06	1.78e-06
..GO:0097159	e	organic cyclic compound binding	728/2292	7309/33996	5.77e-10	1.86e-06	1.77e-06	1.82e-06
..GO:0044763	e	single-organism cellular process	454/2292	5100/33996	5.9e-10	1.91e-06	1.81e-06	1.86e-06
...GO:0043231	e	intracellular membrane-bounded organelle	523/2292	5476/33996	5.95e-10	1.92e-06	1.83e-06	1.87e-06
..GO:0071704	e	organic substance metabolic process	894/2292	8474/33996	6.22e-10	2.01e-06	1.91e-06	1.96e-06
.GO:0044464	e	cell part	1030/2292	9029/33996	6.44e-10	2.08e-06	1.98e-06	2.03e-06
...GO:0048519	e	negative regulation of biological process	77/2292	542/33996	6.56e-10	2.12e-06	2.01e-06	2.07e-06
..GO:0044238	e	primary metabolic process	861/2292	8019/33996	6.63e-10	2.14e-06	2.03e-06	2.09e-06
.GO:0005488	e	binding	1195/2292	13237/33996	6.68e-10	2.16e-06	2.05e-06	2.1e-06
..GO:0043167	e	ion binding	571/2292	6652/33996	6.71e-10	2.17e-06	2.06e-06	2.11e-06
..GO:1901363	e	heterocyclic compound binding	728/2292	7305/33996	6.74e-10	2.18e-06	2.07e-06	2.12e-06
.GO:0008152	e	metabolic process	962/2292	10760/33996	6.85e-10	2.21e-06	2.1e-06	2.15e-06
GO:0005575	e	cellular_component	1167/2292	10770/33996	6.89e-10	2.22e-06	2.11e-06	2.17e-06
.GO:0009987	e	cellular process	980/2292	9695/33996	7.06e-10	2.28e-06	2.16e-06	2.22e-06
GO:0003674	e	molecular_function	1678/2292	19988/33996	7.3e-10	2.36e-06	2.23e-06	2.3e-06
GO:0008150	e	biological_process	1433/2292	16457/33996	7.61e-10	2.46e-06	2.33e-06	2.39e-06
...GO:0046907	e	intracellular transport	82/2292	595/33996	8.35e-10	2.7e-06	2.55e-06	2.63e-06
....GO:0006796	e	phosphate-containing compound metabolic process	248/2292	2500/33996	9.53e-10	3.08e-06	2.91e-06	3e-06
...GO:0006793	e	phosphorus metabolic process	249/2292	2522/33996	1.12e-09	3.61e-06	3.42e-06	3.52e-06
......GO:0040029	e	regulation of gene expression, epigenetic	37/2292	181/33996	1.13e-09	3.65e-06	3.45e-06	3.56e-06
....GO:0051604	e	protein maturation	18/2292	49/33996	1.19e-09	3.83e-06	3.62e-06	3.73e-06
...GO:1902589	e	single-organism organelle organization	81/2292	592/33996	1.35e-09	4.36e-06	4.12e-06	4.25e-06
.....GO:0016462	e	pyrophosphatase activity	111/2292	912/33996	1.67e-09	5.39e-06	5.09e-06	5.25e-06
......GO:0017111	e	nucleoside-triphosphatase activity	108/2292	879/33996	1.97e-09	6.37e-06	6.02e-06	6.21e-06
....GO:0016818	e	hydrolase activity, acting on acid anhydrides, in phosphorus-containing anhydrides	112/2292	927/33996	2.26e-09	7.29e-06	6.89e-06	7.11e-06
....GO:0009640	e	photomorphogenesis	27/2292	109/33996	2.52e-09	8.13e-06	7.68e-06	7.92e-06
.....GO:0072528	e	pyrimidine-containing compound biosynthetic process	24/2292	89/33996	3.07e-09	9.9e-06	9.35e-06	9.65e-06
....GO:0000741	e	karyogamy	14/2292	31/33996	3.42e-09	1.11e-05	1.04e-05	1.08e-05
.....GO:0010468	e	regulation of gene expression	181/2292	1735/33996	4.05e-09	1.31e-05	1.23e-05	1.27e-05
...GO:0019222	e	regulation of metabolic process	225/2292	2271/33996	4.26e-09	1.37e-05	1.3e-05	1.34e-05
....GO:0016441	e	posttranscriptional gene silencing	17/2292	47/33996	4.51e-09	1.46e-05	1.37e-05	1.42e-05
......GO:0008380	e	RNA splicing	31/2292	142/33996	4.73e-09	1.53e-05	1.44e-05	1.49e-05
...GO:0016817	e	hydrolase activity, acting on acid anhydrides	112/2292	942/33996	4.77e-09	1.54e-05	1.45e-05	1.5e-05
.....GO:0035194	e	posttranscriptional gene silencing by RNA	16/2292	42/33996	5.34e-09	1.72e-05	1.62e-05	1.68e-05
...GO:0048284	e	organelle fusion	14/2292	32/33996	5.71e-09	1.84e-05	1.74e-05	1.8e-05
....GO:0072527	e	pyrimidine-containing compound metabolic process	25/2292	99/33996	6.34e-09	2.05e-05	1.93e-05	1.99e-05
....GO:0071310	e	cellular response to organic substance	67/2292	467/33996	6.75e-09	2.18e-05	2.05e-05	2.12e-05
.......GO:0000398	e	mRNA splicing, via spliceosome	20/2292	66/33996	6.93e-09	2.24e-05	2.11e-05	2.18e-05
...GO:0016458	e	gene silencing	33/2292	160/33996	6.94e-09	2.24e-05	2.11e-05	2.18e-05
...GO:0050794	e	regulation of cellular process	274/2292	2900/33996	7.11e-09	2.3e-05	2.16e-05	2.24e-05
.......GO:0070646	e	protein modification by small protein removal	21/2292	73/33996	8.29e-09	2.68e-05	2.52e-05	2.61e-05
..GO:0045184	e	establishment of protein localization	75/2292	552/33996	8.77e-09	2.83e-05	2.66e-05	2.76e-05
....GO:0003002	e	regionalization	28/2292	123/33996	9.77e-09	3.15e-05	2.96e-05	3.07e-05
..GO:0016491	p	oxidoreductase activity	65/2292	1778/33996	1.11e-08	3.6e-05	3.38e-05	3.51e-05
[truncated: 114 more rows]
