# Supplementary material for: DNA methylation and gene expression regulation associated with vascularization in Sorghum bicolor
Source: New Phytol. 2017 Feb 10;214(3):1213–29. doi: 10.1111/nph.14448 (PMC5655736; doi:10.1111/nph.14448)
Supplement: Supplementary file 7 — Table S7 Vascular‐expressed genes that are orthologous in maize, sorghum and Arabidopsis [file NPH-214-1213-s007.xls]

## Sheet: shared_all_vascular_orthos.tsv
Supporting Information Table S7 Vascular-expressed Genes that are orthologous in maize, sorghum and Arabidopsis.
Sorghum Vascular genes	Arabidopsis Vascular genes	Maize Vascular genes
Sb03g026140	AT3G02740	AC155377.1_FG002
Sb02g043320	AT3G04030	AC155434.2_FG005
Sb02g043320	AT5G18240	AC155434.2_FG005
Sb03g002660	AT1G52150	AC187157.4_FG005
Sb03g002660	AT4G32880	AC187157.4_FG005
Sb01g038450	AT2G40150	AC208201.3_FG003
Sb01g000365	AT5G60720	AC220970.4_FG002
Sb03g030600	AT1G29970	AC230013.2_FG007
Sb03g030600	AT3G14600	AC230013.2_FG007
Sb06g021500	AT5G57770	AC233888.1_FG001
Sb01g003440	AT1G67510	AC235540.1_FG002
Sb02g006420	AT1G52320	AC235546.1_FG001
Sb09g025790	AT1G78580	GRMZM2G001304
Sb04g032150	AT1G31050	GRMZM2G002627
Sb03g032260	AT5G12870	GRMZM2G003406
Sb03g032260	AT3G08500	GRMZM2G003406
Sb08g021350	AT2G34710	GRMZM2G003509
Sb08g021350	AT1G30490	GRMZM2G003509
Sb07g002960	AT5G54580	GRMZM2G003897
Sb01g037525	AT5G26860	GRMZM2G003984
Sb04g038510	AT2G31960	GRMZM2G004087
Sb06g001970	AT4G35970	GRMZM2G004211
Sb01g005130	AT4G02590	GRMZM2G004356
Sb09g027580	AT3G18260	GRMZM2G004828
Sb09g027580	AT1G68230	GRMZM2G004828
Sb03g041530	AT1G33470	GRMZM2G005236
Sb03g041530	AT1G33470	GRMZM2G006222
Sb06g028510	AT1G31290	GRMZM2G007791
Sb07g023970	AT1G75500	GRMZM2G007953
Sb01g036680	AT3G04030	GRMZM2G009060
Sb01g036680	AT5G18240	GRMZM2G009060
Sb04g002550	AT5G62960	GRMZM2G009365
Sb08g015580	AT5G61030	GRMZM2G009448
Sb01g005710	AT3G54720	GRMZM2G010353
Sb09g030440	AT3G59110	GRMZM2G010953
Sb08g008310	AT1G67510	GRMZM2G012176
Sb05g003570	AT3G52490	GRMZM2G013128
Sb01g040570	AT3G04840	GRMZM2G013457
Sb09g019200	AT5G48870	GRMZM2G014300
Sb09g002270	AT4G23410	GRMZM2G015314
Sb09g002270	AT3G12090	GRMZM2G015314
Sb10g005680	AT5G57990	GRMZM2G016323
Sb01g036290	AT5G05160	GRMZM2G016480
Sb01g036290	AT3G08680	GRMZM2G016480
Sb06g024300	AT2G44830	GRMZM2G016939
Sb01g008550	AT5G28650	GRMZM2G018487
Sb10g022880	AT5G62550	GRMZM2G019586
Sb08g002810	AT5G19090	GRMZM2G022318
Sb08g002810	AT3G06130	GRMZM2G022318
Sb08g002810	AT3G05220	GRMZM2G022318
Sb04g008830	AT3G14570	GRMZM2G023003
Sb04g008810	AT3G14570	GRMZM2G023003
Sb03g038980	AT3G53350	GRMZM2G023279
Sb03g038980	AT2G37080	GRMZM2G023279
Sb01g013710	AT2G34710	GRMZM2G023291
Sb01g013710	AT1G30490	GRMZM2G023291
Sb01g036470	AT1G79620	GRMZM2G023715
Sb03g030580	AT2G30890	GRMZM2G024448
Sb03g042570	AT3G59690	GRMZM2G024799
Sb03g042570	AT2G43680	GRMZM2G024799
Sb07g009370	AT1G68220	GRMZM2G029184
Sb09g007650	AT4G29100	GRMZM2G030123
Sb09g007650	AT2G20100	GRMZM2G030123
Sb02g019590	AT4G26780	GRMZM2G030312
Sb02g019590	AT5G55200	GRMZM2G030312
Sb09g022960	AT3G51850	GRMZM2G030673
Sb09g028450	AT2G33860	GRMZM2G030710
Sb06g017770	AT4G02600	GRMZM2G031331
Sb03g032160	AT1G29520	GRMZM2G032594
Sb07g005780	AT5G13700	GRMZM2G034152
Sb01g040770	AT3G09770	GRMZM2G036697
Sb01g040770	AT5G03200	GRMZM2G036697
Sb01g012930	AT2G27140	GRMZM2G037146
Sb04g035610	AT3G20050	GRMZM2G039263
Sb04g035490	AT4G30350	GRMZM2G040890
Sb10g000460	AT1G62700	GRMZM2G041668
Sb10g000460	AT1G12260	GRMZM2G041668
Sb09g005420	AT5G25510	GRMZM2G044442
Sb04g038410	AT1G73370	GRMZM2G045171
Sb04g021530	AT2G27740	GRMZM2G045188
Sb04g021530	AT3G09980	GRMZM2G045188
Sb04g021530	AT3G52900	GRMZM2G045188
Sb04g021530	AT3G52920	GRMZM2G045188
Sb04g021530	AT5G03660	GRMZM2G045188
Sb06g028280	AT4G20050	GRMZM2G045596
Sb05g004940	AT1G71960	GRMZM2G046024
Sb06g022650	AT2G20515	GRMZM2G048366
Sb03g041910	AT2G34300	GRMZM2G049269
Sb03g041910	AT1G29470	GRMZM2G049269
Sb08g003040	AT5G22580	GRMZM2G050730
Sb03g002210	AT1G16900	GRMZM2G051262
Sb03g026270	AT1G69800	GRMZM2G051764
Sb01g035430	AT2G41620	GRMZM2G052148
Sb03g028140	AT4G23820	GRMZM2G052844
Sb03g028140	AT5G41870	GRMZM2G052844
Sb02g027260	AT1G72230	GRMZM2G053779
Sb04g007000	AT5G51200	GRMZM2G056661
Sb03g032160	AT1G29520	GRMZM2G057283
Sb04g005510	AT1G15950	GRMZM2G057328
Sb04g005510	AT1G80820	GRMZM2G057328
Sb05g027850	AT5G02140	GRMZM2G058394
Sb03g030750	AT1G28470	GRMZM2G058518
Sb01g006060	AT2G34690	GRMZM2G058872
Sb10g009120	AT1G70690	GRMZM2G059634
Sb10g009120	AT2G01660	GRMZM2G059634
Sb09g027440	AT1G27440	GRMZM2G059825
Sb09g027450	AT1G27440	GRMZM2G059845
Sb10g031040	AT1G73370	GRMZM2G060659
Sb08g010620	AT1G67810	GRMZM2G061732
Sb08g010620	AT5G50210	GRMZM2G061732
Sb09g021410	AT2G23030	GRMZM2G063961
Sb07g002930	AT2G32280	GRMZM2G064547
Sb07g002930	AT4G21310	GRMZM2G064547
Sb01g049650	AT4G27720	GRMZM2G064563
Sb09g000960	AT1G20850	GRMZM2G066326
Sb09g000960	AT4G35350	GRMZM2G066326
Sb02g032140	AT1G20693	GRMZM2G066528
Sb02g032140	AT2G17560	GRMZM2G066528
Sb02g032140	AT4G35570	GRMZM2G066528
Sb09g022200	AT3G54000	GRMZM2G067156
Sb01g019320	AT4G14360	GRMZM2G067764
Sb01g019320	AT3G23300	GRMZM2G067764
Sb01g019320	AT1G04430	GRMZM2G067764
Sb09g025790	AT1G78580	GRMZM2G068943
Sb01g028990	AT4G16790	GRMZM2G069807
Sb01g028990	AT3G60380	GRMZM2G069807
Sb01g029740	AT3G61380	GRMZM2G071172
Sb01g029740	AT2G45900	GRMZM2G071172
Sb01g029740	AT4G00440	GRMZM2G071172
Sb01g044220	AT5G55530	GRMZM2G071292
Sb09g007650	AT4G29100	GRMZM2G072238
Sb09g007650	AT2G20100	GRMZM2G072238
Sb01g006690	AT3G49670	GRMZM2G072569
Sb03g039520	AT5G60020	GRMZM2G072780
Sb03g039530	AT5G60020	GRMZM2G072808
Sb04g026510	AT3G10340	GRMZM2G074604
Sb03g011680	AT3G17600	GRMZM2G074742
Sb09g026970	AT3G13860	GRMZM2G074790
Sb01g043600	AT5G67470	GRMZM2G075921
Sb01g007360	AT5G59845	GRMZM2G077034
Sb01g049650	AT4G27720	GRMZM2G077669
Sb02g043090	AT5G05160	GRMZM2G080270
Sb02g043090	AT3G08680	GRMZM2G080270
Sb03g021860	AT5G48460	GRMZM2G081380
Sb01g012930	AT2G27140	GRMZM2G081822
Sb10g029305	AT3G10250	GRMZM2G082874
Sb02g030390	AT1G12650	GRMZM2G083732
Sb03g000835	AT4G29100	GRMZM2G083749
Sb03g000835	AT2G20100	GRMZM2G083749
Sb01g035480	AT1G03010	GRMZM2G084397
Sb04g017450	AT5G16760	GRMZM2G084609
Sb03g023520	AT1G06490	GRMZM2G084802
Sb03g023520	AT3G59100	GRMZM2G084802
Sb03g036810	AT3G20570	GRMZM2G085392
Sb09g015930	AT3G51670	GRMZM2G086637
Sb09g002270	AT4G23410	GRMZM2G086766
Sb09g002270	AT3G12090	GRMZM2G086766
Sb03g029240	AT3G01490	GRMZM2G088299
Sb03g029240	AT5G50000	GRMZM2G088299
Sb02g027470	AT5G15740	GRMZM2G089854
Sb02g027475	AT1G69020	GRMZM2G089948
Sb01g013730	AT5G58230	GRMZM2G090217
Sb01g018000	AT5G67470	GRMZM2G090693
Sb03g009700	AT1G02690	GRMZM2G091119
Sb03g009710	AT5G49320	GRMZM2G091232
Sb03g031730	AT3G18260	GRMZM2G091973
Sb03g031730	AT1G68230	GRMZM2G091973
Sb04g022672	AT5G64530	GRMZM2G094067
Sb01g012670	AT2G32010	GRMZM2G094900
Sb01g009770	AT5G42720	GRMZM2G096591
Sb04g003170	AT5G58090	GRMZM2G097207
Sb09g028440	AT5G46070	GRMZM2G098129
Sb09g028440	AT1G03830	GRMZM2G098129
Sb04g001300	AT2G17260	GRMZM2G098301
Sb04g001300	AT1G42540	GRMZM2G098301
Sb04g001300	AT4G35290	GRMZM2G098301
Sb02g011430	AT5G40480	GRMZM2G098622
Sb10g028920	AT2G19110	GRMZM2G099191
Sb03g043080	AT1G67710	GRMZM2G100318
Sb02g021450	AT2G34190	GRMZM2G100484
Sb01g002540	AT1G09460	GRMZM2G100524
Sb04g037570	AT3G62530	GRMZM2G101502
Sb04g037570	AT3G58180	GRMZM2G101502
Sb06g032120	AT5G56150	GRMZM2G102471
Sb08g004800	AT4G33490	GRMZM2G103662
Sb04g010670	AT4G29100	GRMZM2G105494
Sb04g010670	AT2G20100	GRMZM2G105494
Sb10g000660	AT3G61490	GRMZM2G107073
Sb01g019320	AT4G14360	GRMZM2G107629
Sb01g019320	AT3G23300	GRMZM2G107629
Sb01g019320	AT1G04430	GRMZM2G107629
Sb10g024200	AT1G51570	GRMZM2G108149
Sb08g000390	AT2G29970	GRMZM2G109674
Sb01g050000	AT5G60690	GRMZM2G109987
Sb03g041840	AT1G44100	GRMZM2G110195
Sb03g041840	AT5G63850	GRMZM2G110195
Sb03g041840	AT5G09220	GRMZM2G110195
Sb03g041840	AT1G77380	GRMZM2G110195
Sb04g035610	AT3G20050	GRMZM2G110626
Sb03g035090	AT2G42600	GRMZM2G110714
Sb04g035990	AT4G31020	GRMZM2G111521
Sb04g008830	AT3G14570	GRMZM2G111529
Sb04g008810	AT3G14570	GRMZM2G111529
Sb04g007970	AT5G11790	GRMZM2G111886
Sb04g007970	AT5G56750	GRMZM2G111886
Sb06g025220	AT1G76040	GRMZM2G112057
Sb01g018750	AT5G08350	GRMZM2G113167
Sb01g043540	AT5G67440	GRMZM2G114055
Sb01g043520	AT1G49890	GRMZM2G114190
Sb01g043520	AT3G19570	GRMZM2G114190
Sb06g026110	AT2G46710	GRMZM2G114192
Sb04g008870	AT5G19090	GRMZM2G114675
Sb04g008870	AT3G06130	GRMZM2G114675
Sb04g008870	AT3G05220	GRMZM2G114675
Sb02g024670	AT1G26850	GRMZM2G114706
Sb07g026260	AT1G27920	GRMZM2G114841
Sb04g032040	AT1G64620	GRMZM2G114998
Sb04g032040	AT3G61850	GRMZM2G114998
Sb04g032040	AT4G24060	GRMZM2G114998
Sb04g032040	AT2G46590	GRMZM2G114998
Sb01g046050	AT5G06610	GRMZM2G115131
Sb07g020510	AT1G60030	GRMZM2G115635
Sb07g020510	AT5G62890	GRMZM2G115635
Sb06g023630	AT2G45820	GRMZM2G116538
Sb02g039760	AT2G22270	GRMZM2G116620
Sb02g039760	AT4G39860	GRMZM2G116620
Sb07g021290	AT1G69580	GRMZM2G117193
Sb01g038640	AT2G37090	GRMZM2G118959
Sb04g022680	AT1G77020	GRMZM2G119566
Sb06g033400	AT1G63430	GRMZM2G119759
Sb01g036160	AT5G01890	GRMZM2G119850
Sb01g036160	AT3G56370	GRMZM2G119850
Sb03g011860	AT3G62150	GRMZM2G119894
Sb01g023190	AT2G05920	GRMZM2G120085
Sb10g022880	AT5G62550	GRMZM2G123440
Sb08g018760	AT3G55370	GRMZM2G123900
Sb08g018760	AT5G02460	GRMZM2G123900
Sb08g018760	AT2G37590	GRMZM2G123900
Sb03g008850	AT1G27620	GRMZM2G124066
Sb02g034960	AT1G05200	GRMZM2G125495
Sb01g021180	AT2G27140	GRMZM2G126972
Sb09g004120	AT2G29890	GRMZM2G127115
Sb03g030775	AT1G33440	GRMZM2G127134
Sb07g019240	AT3G27870	GRMZM2G127396
Sb04g005500	AT5G46250	GRMZM2G127665
Sb05g004550	AT3G05270	GRMZM2G128426
Sb05g004550	AT1G77580	GRMZM2G128426
Sb10g004160	AT5G24300	GRMZM2G129451
Sb06g016860	AT5G67090	GRMZM2G131177
Sb06g030100	AT5G65210	GRMZM2G131961
Sb02g030000	AT3G07540	GRMZM2G132486
Sb09g025790	AT1G78580	GRMZM2G133966
Sb10g006850	AT4G03960	GRMZM2G134389
Sb01g022250	AT5G07710	GRMZM2G134903
Sb06g016160	AT3G53980	GRMZM2G136364
Sb09g005250	AT4G32400	GRMZM2G137849
Sb01g022310	AT1G14300	GRMZM2G138583
Sb01g001760	AT1G09840	GRMZM2G138676
Sb03g036810	AT3G20570	GRMZM2G139193
Sb06g027770	AT5G57110	GRMZM2G140328
Sb07g017590	AT2G24230	GRMZM2G141355
Sb03g038240	AT5G01890	GRMZM2G145753
Sb03g038240	AT3G56370	GRMZM2G145753
Sb09g022460	AT5G60020	GRMZM2G146152
Sb09g022520	AT3G55420	GRMZM2G146219
Sb06g015330	AT2G27740	GRMZM2G147390
Sb06g015330	AT3G09980	GRMZM2G147390
Sb06g015330	AT3G52900	GRMZM2G147390
Sb06g015330	AT3G52920	GRMZM2G147390
Sb06g015330	AT5G03660	GRMZM2G147390
Sb01g008550	AT5G28650	GRMZM2G147880
Sb10g020900	AT4G18340	GRMZM2G148400
Sb10g020900	AT1G30080	GRMZM2G148400
Sb10g027380	AT1G13920	GRMZM2G148790
Sb10g027380	AT5G61280	GRMZM2G148790
Sb10g027390	AT1G05200	GRMZM2G148807
Sb04g028170	AT1G73590	GRMZM2G149184
Sb06g015220	AT5G51070	GRMZM2G149567
Sb01g027420	AT4G33770	GRMZM2G149903
Sb03g004510	AT1G23340	GRMZM2G150962
Sb03g004510	AT1G70550	GRMZM2G150962
Sb03g004510	AT1G10750	GRMZM2G150962
Sb03g024600	AT1G23340	GRMZM2G151319
Sb03g024600	AT1G70550	GRMZM2G151319
Sb03g024600	AT1G10750	GRMZM2G151319
Sb10g026600	AT5G44790	GRMZM2G151406
Sb02g038650	AT3G29770	GRMZM2G151801
Sb01g039940	AT2G39830	GRMZM2G151934
Sb07g021820	AT2G23950	GRMZM2G151955
Sb07g021820	AT4G30520	GRMZM2G151955
Sb01g033060	AT5G20830	GRMZM2G152908
Sb02g034250	AT1G03780	GRMZM2G154904
Sb01g003380	AT5G13520	GRMZM2G155580
Sb06g027930	AT5G05680	GRMZM2G156174
Sb01g041490	AT1G24625	GRMZM2G157197
Sb04g026510	AT3G10340	GRMZM2G160541
Sb02g004500	AT3G62020	GRMZM2G161097
Sb02g004570	AT4G02590	GRMZM2G162382
Sb03g004510	AT1G23340	GRMZM2G162928
Sb03g004510	AT1G70550	GRMZM2G162928
Sb03g004510	AT1G10750	GRMZM2G162928
Sb03g039520	AT5G60020	GRMZM2G164467
Sb03g047530	AT2G37050	GRMZM2G164502
Sb09g020790	AT1G44100	GRMZM2G164814
Sb09g020790	AT5G63850	GRMZM2G164814
Sb09g020790	AT5G09220	GRMZM2G164814
Sb09g020790	AT1G77380	GRMZM2G164814
Sb02g030210	AT5G62190	GRMZM2G164956
Sb01g041490	AT1G24625	GRMZM2G165355
Sb07g004390	AT1G31770	GRMZM2G165757
Sb04g003270	AT1G33410	GRMZM2G167741
Sb04g003290	AT1G33410	GRMZM2G167741
Sb03g001090	AT3G24550	GRMZM2G170035
Sb04g032040	AT1G64620	GRMZM2G171852
Sb04g032040	AT3G61850	GRMZM2G171852
Sb04g032040	AT4G24060	GRMZM2G171852
Sb04g032040	AT2G46590	GRMZM2G171852
Sb01g049240	AT1G65910	GRMZM2G174070
Sb01g049240	AT3G03200	GRMZM2G174070
Sb10g026630	AT1G31020	GRMZM2G174444
Sb10g026630	AT2G35010	GRMZM2G174444
Sb09g019080	AT2G41200	GRMZM2G176056
Sb01g004630	AT1G74800	GRMZM2G176774
Sb03g043080	AT1G67710	GRMZM2G177220
Sb08g021350	AT2G34710	GRMZM2G178102
Sb08g021350	AT1G30490	GRMZM2G178102
Sb04g027030	AT5G08350	GRMZM2G178509
Sb03g034960	AT2G34510	GRMZM2G180021
Sb03g009670	AT4G02010	GRMZM2G180065
Sb09g001650	AT3G46180	GRMZM2G180519
Sb09g001650	AT5G59740	GRMZM2G180519
Sb01g048630	AT3G14780	GRMZM2G180951
Sb04g007720	AT5G54980	GRMZM2G318633
Sb03g034960	AT2G34510	GRMZM2G324705
Sb01g044210	AT2G04850	GRMZM2G331638
Sb01g006170	AT3G20870	GRMZM2G336783
Sb10g029305	AT3G10250	GRMZM2G347721
Sb01g021180	AT2G27140	GRMZM2G352627
Sb07g009370	AT1G68220	GRMZM2G360615
Sb01g028990	AT4G16790	GRMZM2G365134
Sb01g028990	AT3G60380	GRMZM2G365134
Sb07g008540	AT5G57670	GRMZM2G365319
Sb01g012670	AT2G32010	GRMZM2G369130
Sb02g026270	AT5G50720	GRMZM2G376548
Sb06g027770	AT5G57110	GRMZM2G391042
Sb10g026600	AT5G44790	GRMZM2G404702
Sb01g049240	AT1G65910	GRMZM2G406204
Sb01g049240	AT3G03200	GRMZM2G406204
Sb09g026770	AT1G74690	GRMZM2G406674
Sb09g026770	AT1G18840	GRMZM2G406674
Sb02g023720	AT1G60030	GRMZM2G414813
Sb02g023720	AT5G62890	GRMZM2G414813
Sb09g016850	AT2G38280	GRMZM2G416667
Sb10g023955	AT4G24250	GRMZM2G416887
Sb01g046160	AT1G45130	GRMZM2G417455
Sb01g013710	AT2G34710	GRMZM2G423337
Sb01g013710	AT1G30490	GRMZM2G423337
Sb02g025810	AT2G05920	GRMZM2G429842
Sb01g018000	AT5G67470	GRMZM2G429928
Sb03g030740	AT2G33860	GRMZM2G437460
Sb10g000460	AT1G62700	GRMZM2G440219
Sb10g000460	AT1G12260	GRMZM2G440219
Sb06g030100	AT5G65210	GRMZM2G445575
Sb03g039520	AT5G60020	GRMZM2G447271
Sb01g036556	AT4G16340	GRMZM2G462803
Sb01g036550	AT4G16340	GRMZM2G462803
Sb10g022250	AT5G11790	GRMZM2G467159
Sb10g022250	AT5G56750	GRMZM2G467159
Sb01g019120	AT5G60690	GRMZM2G469551
Sb10g027850	AT4G09890	GRMZM2G477846
Sb04g038510	AT2G31960	GRMZM2G553532
Sb07g023970	AT1G75500	GRMZM5G804575
Sb09g003130	AT1G51510	GRMZM5G817255
Sb03g038980	AT3G53350	GRMZM5G840487
Sb03g038980	AT2G37080	GRMZM5G840487
Sb04g038510	AT2G31960	GRMZM5G840560
Sb01g040770	AT3G09770	GRMZM5G860152
Sb01g040770	AT5G03200	GRMZM5G860152
Sb01g002020	AT4G36940	GRMZM5G862488
Sb01g040570	AT3G04840	GRMZM5G863656
Sb01g047920	AT4G12600	GRMZM5G868062
Sb01g043600	AT5G67470	GRMZM5G872264
Sb04g036730	AT3G23430	GRMZM5G872499
Sb02g039760	AT2G22270	GRMZM5G879278
Sb02g039760	AT4G39860	GRMZM5G879278
Sb03g034060	AT4G32840	GRMZM5G879882
