# Supplementary material for: DNA methylation and gene expression regulation associated with vascularization in Sorghum bicolor
Source: New Phytol. 2017 Feb 10;214(3):1213–29. doi: 10.1111/nph.14448 (PMC5655736; doi:10.1111/nph.14448)
Supplement: Supplementary file 8 — Table S8 Sorghum vascular‐expressed gene coexpression with VND7, CESA4, and Bmr2 and their corresponding GO categories of enrichment [file NPH-214-1213-s008.xls]

## Sheet: coexpressed with vnd7 genes
Supporting Information Table S8 Sorghum vascular-expressed genes co-expression with VND7 , CESA4, and Bmr2 and their corresponding go categories of enrichment.
1	Sb10g000460	ANAC007 (ARABIDOPSIS NAC 007); transcription factor
0.999475	Sb05g025120	unknown protein
0.99415	Sb05g004625	None
0.994123	Sb03g000840	ethylene-responsive family protein
0.991663	Sb01g043600	formin homology 2 domain-containing protein / FH2 domain-containing protein
0.991609	Sb03g002270	unknown protein
0.991385	Sb01g021180	RTM2 (RESTRICTED TEV MOVEMENT 2)
0.991355	Sb02g024050	AtGH9B8 (Arabidopsis thaliana glycosyl hydrolase 9B8); catalytic/ hydrolase, hydrolyzing O-glycosyl compounds
0.991064	Sb01g005130	UNE12 (unfertilized embryo sac 12); DNA binding / transcription factor
0.990509	Sb04g034400	peptidoglycan-binding LysM domain-containing protein
0.989515	Sb03g023490	CALS1 (CALLOSE SYNTHASE 1); 1,3-beta-glucan synthase/ transferase, transferring glycosyl groups
0.989382	Sb04g032820	ATEXPB4 (ARABIDOPSIS THALIANA EXPANSIN B4)
0.989332	Sb02g030180	ZPR1 (LITTLE ZIPPER 1); protein binding
0.98877	Sb04g010670	ethylene-responsive family protein
0.988602	Sb01g011630	ATCDPK1 (CALCIUM-DEPENDENT PROTEIN KINASE 1); calmodulin-dependent protein kinase/ kinase/ protein kinase
0.988266	Sb06g026440	tRNA-splicing endonuclease positive effector-related
0.98816	Sb09g004410	ATP binding
0.987828	Sb04g030410	unknown protein
0.987226	Sb09g022520	unknown protein
0.987095	Sb02g003350	protein kinase family protein
0.986546	Sb01g009770	catalytic/ cation binding / hydrolase, hydrolyzing O-glycosyl compounds
0.986446	Sb02g027980	UBX domain-containing protein
0.986321	Sb01g033470	basic helix-loop-helix (bHLH) family protein
0.986218	Sb04g033250	CYCP4;3 (cyclin p4;3); cyclin-dependent protein kinase
0.986133	Sb03g000835	None
0.986116	Sb01g003520	unknown protein
0.986112	Sb10g027850	unknown protein
0.985207	Sb01g049160	metal ion binding
0.984626	Sb05g003050	zinc finger (C3HC4-type RING finger) family protein
0.983537	Sb07g008540	protein kinase family protein
0.983015	Sb07g002340	unknown protein
0.982161	Sb02g039760	unknown protein
0.981547	Sb05g004460	None
0.980775	Sb03g011680	IAA31 (INDOLE-3-ACETIC ACID INDUCIBLE 31); transcription factor
0.980112	Sb01g004320	plastocyanin-like domain-containing protein / mavicyanin, putative
0.979735	Sb07g016530	ATGSTF11 (GLUTATHIONE S-TRANSFERASE F11); glutathione transferase
0.979702	Sb01g041400	protein kinase family protein
0.97955	Sb03g041530	RNA recognition motif (RRM)-containing protein
0.979528	Sb01g018000	formin homology 2 domain-containing protein / FH2 domain-containing protein
0.9795	Sb01g025610	HSP21 (HEAT SHOCK PROTEIN 21)
0.979346	Sb01g012670	endonuclease/exonuclease/phosphatase family protein
0.979321	Sb07g028930	unknown protein
0.979313	Sb07g005756	None
0.979296	Sb08g001970	ATAPY2 (ARABIDOPSIS THALIANA APYRASE 2); ATPase/ nucleotide diphosphatase
0.979284	Sb02g004623	guanylate-binding family protein
0.978431	Sb01g041900	DWF4 (DWARF 4); steroid 22-alpha hydroxylase
0.978056	Sb03g046110	none
0.977181	Sb09g007650	ethylene-responsive family protein
0.977081	Sb03g006950	RXF12; endo-1,4-beta-xylanase/ hydrolase, hydrolyzing O-glycosyl compounds
0.976888	Sb01g041700	GAD; calmodulin binding / glutamate decarboxylase
0.976805	Sb06g025650	LHW (LONESOME HIGHWAY); protein homodimerization/ transcription activator/ transcription factor
0.976765	Sb01g036470	leucine-rich repeat transmembrane protein kinase, putative
0.976515	Sb10g026770	ATBPM1 (BTB-POZ and MATH domain 1); protein binding
0.976077	Sb03g007280	structural constituent of ribosome
0.975767	Sb03g033470	HVA22F (HVA22-LIKE PROTEIN F)
0.975659	Sb04g032150	ethylene-responsive protein -related
0.975501	Sb03g000210	AWPM-19-like membrane family protein
0.974444	Sb03g046430	RNA recognition motif (RRM)-containing protein
0.974264	Sb01g012930	heat shock family protein
0.974163	Sb06g021810	APT2 (ADENINE PHOSPHORIBOSYL TRANSFERASE 2); adenine phosphoribosyltransferase/ phosphate transmembrane transporter
0.973536	Sb03g035090	ATPPC3 (PHOSPHOENOLPYRUVATE CARBOXYLASE 3); phosphoenolpyruvate carboxylase
0.973513	Sb04g032040	Dof-type zinc finger domain-containing protein
0.973234	Sb02g004500	GLP10 (GERMIN-LIKE PROTEIN 10); manganese ion binding / nutrient reservoir
0.972654	Sb01g022330	CDF1 (CYCLING DOF FACTOR 1); DNA binding / protein binding / transcription factor
0.972193	Sb10g022520	GA3 (GA REQUIRING 3); ent-kaurene oxidase/ oxygen binding
0.971833	Sb02g026270	ATHVA22D
0.971499	Sb06g023690	none
0.971275	Sb08g018760	Dof-type zinc finger domain-containing protein
0.970413	Sb09g028210	IAA8; transcription factor
0.969325	Sb09g018980	ANNAT3 (ANNEXIN ARABIDOPSIS 3); calcium ion binding / calcium-dependent phospholipid binding
0.969029	Sb02g037870	unknown protein
0.969011	Sb05g008512	IAA13; transcription factor
0.968039	Sb06g027770	ACA8 (AUTOINHIBITED CA2+ -ATPASE, ISOFORM 8); calcium-transporting ATPase/ calmodulin binding / protein self-association
0.96757	Sb06g011810	unknown protein
0.967271	Sb09g000960	XCP1 (XYLEM CYSTEINE PEPTIDASE 1); cysteine-type endopeptidase/ cysteine-type peptidase
0.967148	Sb05g018376	ATP binding / DNA binding
0.966869	Sb09g021410	SNRK2.4 (SNF1-RELATED PROTEIN KINASE 2.4); kinase
0.966624	Sb01g049240	anac028 (Arabidopsis NAC domain containing protein 28); transcription factor
0.9666	Sb04g029170	NIK1 (NSP-INTERACTING KINASE 1); kinase
0.966566	Sb03g006080	unknown protein
0.966325	Sb09g030390	none
0.966286	Sb01g013710	PHB (PHABULOSA); DNA binding / transcription factor
0.966152	Sb02g032180	protein kinase family protein
0.965371	Sb05g003570	heat shock protein-related
0.96462	Sb10g004150	pentatricopeptide (PPR) repeat-containing protein
0.964247	Sb01g018750	GRAM domain-containing protein / ABA-responsive protein-related
0.963945	Sb02g031610	GSTF10 (HALIANA GLUTATHIONE S-TRANSFERASE PHI 10); copper ion binding / glutathione binding / glutathione transferase
0.962874	Sb10g026290	none
0.962537	Sb04g033000	hydroxyproline-rich glycoprotein family protein
0.962498	Sb04g021530	unknown protein
0.962214	Sb09g022200	none
0.96145	Sb02g023800	CYCD1;1 (CYCLIN D1;1); cyclin-dependent protein kinase regulator
0.961122	Sb01g041490	ZFP4 (ZINC FINGER PROTEIN 4); nucleic acid binding / transcription factor/ zinc ion binding
0.961111	Sb09g020790	AAP3; amino acid transmembrane transporter
0.961091	Sb04g030110	none
0.960134	Sb03g024460	peroxidase 72 (PER72) (P72) (PRXR8)
0.95978	Sb07g020510	permease, putative
0.959069	Sb03g000530	ARF9 (AUXIN RESPONSE FACTOR 9); transcription factor
0.959026	Sb01g031740	peroxidase, putative
0.957988	Sb01g004630	galactosyltransferase family protein
0.957555	Sb03g013770	PHS1 (PROPYZAMIDE-HYPERSENSITIVE 1); phosphoprotein phosphatase/ protein tyrosine/serine/threonine phosphatase
0.95754	Sb08g003900	PHD finger family protein
0.957353	Sb08g003720	harpin-induced family protein / HIN1 family protein / harpin-responsive family protein
0.956891	Sb01g040510	unknown protein
0.956822	Sb07g002590	phototropic-responsive NPH3 family protein
0.95666	Sb05g008550	acidic endochitinase (CHIB1)
0.956577	Sb02g030000	AFH1 (FORMIN HOMOLOGY 1); actin binding / actin filament binding / protein binding
0.956366	Sb03g008720	unknown protein
0.955034	Sb02g038810	none
0.954905	Sb10g004600	protein kinase, putative
0.954567	Sb01g049280	SDD1 (STOMATAL DENSITY AND DISTRIBUTION); serine-type endopeptidase
0.954452	Sb03g009710	unknown protein
0.954087	Sb07g028650	unknown protein
0.954024	Sb04g004930	UNE16 (unfertilized embryo sac 16); transcription factor
0.953802	Sb03g035410	PDCB3 (PLASMODESMATA CALLOSE-BINDING PROTEIN 3); callose binding / polysaccharide binding
0.953742	Sb01g032575	ACR4 (ACT REPEAT 4); amino acid binding
0.953681	Sb06g022330	arpc2b (actin-related protein C2B); structural molecule
0.953566	Sb04g027030	GRAM domain-containing protein / ABA-responsive protein-related
0.952206	Sb01g003440	leucine-rich repeat family protein
0.952127	Sb07g026260	MAP65-8 (MICROTUBULE-ASSOCIATED PROTEIN 65-8)
0.951733	Sb01g034950	VLN2 (VILLIN 2); actin binding
0.951644	Sb01g010700	unknown protein
0.951433	Sb03g037510	F-box family protein
0.951289	Sb10g010020	NIK1 (NSP-INTERACTING KINASE 1); kinase
0.951159	Sb02g035500	none
0.950879	Sb10g023710	glycosyl hydrolase family 17 protein
0.950213	Sb04g009710	unknown protein
0.949825	Sb02g037840	peroxidase, putative
0.949589	Sb02g034850	BCS1 (CYTOCHROME BC1 SYNTHESIS); ATP binding / ATPase/ nucleoside-triphosphatase/ nucleotide binding
0.949519	Sb03g047530	kinase
0.949396	Sb03g036810	plastocyanin-like domain-containing protein
0.949076	Sb02g028760	DNAJ heat shock N-terminal domain-containing protein
0.948441	Sb10g008030	TCP family transcription factor, putative
0.948179	Sb03g030090	HWS (HAWAIIAN SKIRT); ubiquitin-protein ligase
0.9479	Sb08g015490	unknown protein
0.94737	Sb06g027620	zinc finger (C3HC4-type RING finger) family protein
0.947196	Sb03g029240	protein kinase, putative
0.947062	Sb01g022250	exonuclease family protein
0.946993	Sb03g041780	protein kinase family protein
0.946737	Sb04g038410	SUS6 (SUCROSE SYNTHASE 6); UDP-glycosyltransferase/ sucrose synthase
0.9464	Sb02g000470	peroxidase 27 (PER27) (P27) (PRXR7)
0.945896	Sb07g023970	nodulin MtN21 family protein
0.945832	Sb01g037620	unknown protein
0.945806	Sb02g037970	formin homology 2 domain-containing protein / FH2 domain-containing protein
0.945773	Sb02g024130	VIT1 (vacuolar iron transporter 1); iron ion transmembrane transporter
0.944901	Sb03g039920	unknown protein
0.94484	Sb01g039550	Dof-type zinc finger domain-containing protein
0.944642	Sb04g020640	unknown protein
0.944213	Sb01g002540	glucan endo-1,3-beta-glucosidase-related
0.943777	Sb03g003170	anac075 (Arabidopsis NAC domain containing protein 75); transcription factor
0.943578	Sb03g044600	heavy-metal-associated domain-containing protein
0.943436	Sb10g022250	Ndr family protein
0.942986	Sb08g018680	osmotin-like protein, putative
0.942926	Sb03g026140	aspartyl protease family protein
0.942875	Sb03g042570	IQD14; calmodulin binding
0.942645	Sb01g045025	none
0.942627	Sb01g046300	unknown protein
0.942245	Sb08g000390	heat shock protein-related
0.942195	Sb03g032260	ATMYB86 (MYB DOMAIN PROTEIN 86); specific transcriptional repressor/ transcription repressor
0.942106	Sb01g039680	haloacid dehalogenase-like hydrolase family protein
0.941967	Sb07g024480	zinc finger (DHHC type) family protein
0.941774	Sb01g012570	senescence-associated protein-related
0.940351	Sb02g004570	UNE12 (unfertilized embryo sac 12); DNA binding / transcription factor
0.940082	Sb04g036730	PHO1 (phosphate 1)
0.940004	Sb06g030295	loricrin-related
0.939627	Sb05g000590	leucine-rich repeat transmembrane protein kinase, putative
0.939597	Sb10g029230	hAT dimerisation domain-containing protein
0.939148	Sb01g045510	SEC14 cytosolic factor family protein / phosphoglyceride transfer family protein
0.93907	Sb10g029305	unknown protein
0.938888	Sb01g034520	calcium-dependent protein kinase, putative / CDPK, putative
0.938649	Sb06g030660	AP2 domain-containing transcription factor, putative
0.938519	Sb03g045110	MES10 (METHYL ESTERASE 10); hydrolase/ hydrolase, acting on ester bonds / methyl jasmonate esterase
0.938498	Sb09g002270	TET6 (TETRASPANIN6)
0.938056	Sb04g021400	unknown protein
0.93802	Sb02g006420	unknown protein
0.937739	Sb09g025790	ATTPS1 (TREHALOSE-6-PHOSPHATE SYNTHASE); alpha,alpha-trehalose-phosphate synthase (UDP-forming)/ transferase, transferring glycosyl groups
0.937104	Sb01g043630	esterase/lipase/thioesterase family protein
0.936937	Sb08g021350	PHB (PHABULOSA); DNA binding / transcription factor
0.936711	Sb08g015550	universal stress protein (USP) family protein
0.936526	Sb03g031190	ECT8 (evolutionarily conserved C-terminal region 8)
0.935711	Sb06g022790	unknown protein
0.935138	Sb06g030100	none
0.934979	Sb04g031230	none
0.934396	Sb03g024600	none
0.93438	Sb06g001970	APX3 (ASCORBATE PEROXIDASE 3); L-ascorbate peroxidase
0.9342	Sb01g043210	calmodulin-binding protein-related
0.934183	Sb05g001880	XRN2 (EXORIBONUCLEASE 2); 5\'-3\' exonuclease/ 5\'-3\' exoribonuclease/ nucleic acid binding
0.934155	Sb09g004120	VLN1 (VILLIN-LIKE 1); actin binding / actin filament binding
0.934045	Sb01g005730	unknown protein
0.933817	Sb09g015930	SEC14 cytosolic factor family protein / phosphoglyceride transfer family protein
0.933761	Sb03g036070	none
0.933717	Sb04g021670	germin-like protein, putative
0.933695	Sb04g007110	none
0.933631	Sb02g005800	none
0.933383	Sb08g001980	RNA binding / nucleic acid binding / nucleotide binding
0.933074	Sb08g005240	PRLI-interacting factor, putative
0.933005	Sb01g041270	amino acid permease, putative
0.932463	Sb02g035940	B120; ATP binding / protein kinase/ protein serine/threonine kinase/ sugar binding
0.932303	Sb07g015450	AtbZIP44 (Arabidopsis thaliana basic leucine-zipper 44); DNA binding / protein heterodimerization/ transcription factor
0.932197	Sb10g027380	remorin family protein
0.932172	Sb03g043080	ARR11 (RESPONSE REGULATOR 11); transcription factor/ two-component response regulator
0.931646	Sb01g016400	PAP18 (PURPLE ACID PHOSPHATASE 18); acid phosphatase/ protein serine/threonine phosphatase
0.931493	Sb02g023720	none
0.931482	Sb06g016860	subtilase family protein
0.931464	Sb06g026110	rac GTPase activating protein, putative
0.93101	Sb10g023230	ZLL (ZWILLE); translation initiation factor
0.930935	Sb02g036870	plastocyanin-like domain-containing protein / mavicyanin, putative
0.930766	Sb01g040410	unknown protein
0.930246	Sb02g036130	CYCD6;1 (Cyclin D6;1); cyclin-dependent protein kinase
0.930087	Sb02g027260	UCC1 (UCLACYANIN 1); copper ion binding / electron carrier
0.930004	Sb01g020970	heavy-metal-associated domain-containing protein
0.929995	Sb03g034680	IRX1 (IRREGULAR XYLEM 1); cellulose synthase/ transferase, transferring glycosyl groups
0.929889	Sb03g039360	HSP70 (heat shock protein 70); ATP binding
0.929593	Sb09g025670	gamma-glutamyl hydrolase, putative / gamma-Glu-X carboxypeptidase, putative / conjugase, putative
0.929399	Sb10g021930	PEN3 (PENETRATION 3); ATPase, coupled to transmembrane movement of substances / cadmium ion transmembrane transporter
0.929364	Sb02g038510	PDCB3 (PLASMODESMATA CALLOSE-BINDING PROTEIN 3); callose binding / polysaccharide binding
0.929106	Sb01g011220	none
0.928857	Sb07g024560	lyase
0.928661	Sb09g028110	PHO2 (PHOSPHATE 2); ubiquitin-protein ligase
0.92859	Sb09g005810	ATNADP-ME3 (NADP-malic enzyme 3); malate dehydrogenase (oxaloacetate-decarboxylating) (NADP+)/ malic enzyme/ oxidoreductase, acting on NADH or NADPH, NAD or NADP as acceptor
0.928438	Sb04g033220	vesicle-associated membrane family protein / VAMP family protein
0.928348	Sb01g043440	mitochondrial ribosomal protein L51/S25/CI-B8 family protein
0.927859	Sb02g020450	zinc finger (C3HC4-type RING finger) family protein
0.927686	Sb04g022672	XND1; transcription factor
0.927354	Sb04g009230	SPDS3 (SPERMIDINE SYNTHASE 3); spermidine synthase/ spermine synthase
0.927274	Sb06g027382	tRNA-splicing endonuclease positive effector-related
0.927112	Sb03g030580	cytochrome B561-related
0.926516	Sb01g038130	LAC5 (laccase 5); laccase
0.926449	Sb02g037890	SHR (SHORT ROOT); protein binding / sequence-specific DNA binding / transcription factor
0.926347	Sb05g000940	hypoxia-responsive family protein
0.925901	Sb02g026030	mitochondrial substrate carrier family protein
0.925053	Sb04g026730	none
0.924706	Sb06g028220	GA2 (GA REQUIRING 2); ent-kaurene synthase
0.924624	Sb04g029480	COL9 (CONSTANS-LIKE 9); transcription factor/ zinc ion binding
0.924504	Sb10g029285	HAC12 (histone acetyltransferase of the CBP family 12); H3/H4 histone acetyltransferase/ histone acetyltransferase/ transcription cofactor
0.924497	Sb07g003860	ATOMT1 (O-METHYLTRANSFERASE 1); caffeate O-methyltransferase/ myricetin 3\'-O-methyltransferase/ quercetin 3-O-methyltransferase
0.924076	Sb05g027850	thaumatin-like protein, putative
0.923968	Sb03g044950	none
0.923852	Sb03g032250	DNAJ heat shock N-terminal domain-containing protein
0.923653	Sb10g009120	PDLP6 (PLASMODESMATA-LOCATED PROTEIN 6)
0.923637	Sb02g021450	none
0.923073	Sb03g033290	ABC transporter family protein
0.922851	Sb04g005450	protein phosphatase 2C, putative / PP2C, putative
0.92247	Sb06g022700	WAK5 (WALL ASSOCIATED KINASE 5); kinase/ protein serine/threonine kinase
0.92229	Sb07g026360	PBF1; peptidase/ threonine-type endopeptidase
0.922277	Sb03g037630	CAM6 (CALMODULIN 6); calcium ion binding
0.921639	Sb01g006170	metal transporter family protein
0.921086	Sb07g001550	EMB2301 (EMBRYO DEFECTIVE 2301); transcription activator/ transcription factor
0.920989	Sb03g044300	unknown protein
0.920862	Sb02g040910	RPM1 (RESISTANCE TO P. SYRINGAE PV MACULICOLA 1); nucleotide binding / protein binding
0.920557	Sb03g045240	PVA12 (PLANT VAP HOMOLOG 12); structural molecule
0.920067	Sb07g021290	MYR1 (MYb-related protein 1); transcription factor
0.919712	Sb03g041840	AAP3; amino acid transmembrane transporter
0.919359	Sb04g020190	DNA binding / nucleic acid binding / zinc ion binding
0.9193	Sb08g015360	ATRAD51; ATP binding / DNA binding / DNA-dependent ATPase/ damaged DNA binding / nucleoside-triphosphatase/ nucleotide binding / protein binding / sequence-specific DNA binding
0.919131	Sb08g002990	PSK1; growth factor
0.919004	Sb09g017080	ESK1 (ESKIMO 1)
0.918952	Sb10g020900	glycosyl hydrolase family 17 protein
0.918885	Sb01g040940	transcription initiation factor IIF alpha subunit (TFIIF-alpha) family protein
0.918073	Sb01g005560	leucine-rich repeat transmembrane protein kinase, putative
0.91773	Sb02g005870	F-box family protein
0.917286	Sb02g027950	WRKY2; transcription factor
0.917105	Sb01g027320	proton-dependent oligopeptide transport (POT) family protein
0.916902	Sb04g006050	GDSL-motif lipase/hydrolase family protein
0.916373	Sb06g025680	Dof-type zinc finger domain-containing protein
0.916331	Sb07g024920	thaumatin, putative
0.915476	Sb04g031240	zinc finger (C3HC4-type RING finger) family protein
0.915285	Sb01g021700	endonuclease/exonuclease/phosphatase family protein
0.91524	Sb03g030220	unknown protein
0.915203	Sb10g028920	HMA2; cadmium-transporting ATPase
0.914704	Sb02g005210	disease resistance protein (NBS-LRR class), putative
0.914596	Sb01g038120	unknown protein
0.914595	Sb10g000660	glycoside hydrolase family 28 protein / polygalacturonase (pectinase) family protein
0.914205	Sb10g027165	zinc finger (C3HC4-type RING finger) family protein
0.914163	Sb10g020590	none
0.914069	Sb01g041910	protein kinase family protein
0.914018	Sb05g020260	zinc knuckle (CCHC-type) family protein
0.913285	Sb07g025080	emb2024 (embryo defective 2024); 6-phosphogluconolactonase/ catalytic
0.913008	Sb04g037410	APUM1 (Arabidopsis Pumilio 1); RNA binding / binding
0.912862	Sb09g001650	UTR5 (UDP-GALACTOSE TRANSPORTER 5); galactose transmembrane transporter
0.912723	Sb03g028790	unknown protein
0.912121	Sb06g000470	unknown protein
0.912017	Sb03g025930	none
0.911978	Sb01g028260	zinc-binding family protein
0.911701	Sb09g018970	none
0.911442	Sb01g036290	none
0.911294	Sb10g031040	none
0.911216	Sb06g021760	nodulin family protein
0.91104	Sb10g001530	OPT7 (OLIGOPEPTIDE TRANSPORTER 7); oligopeptide transporter
0.910698	Sb03g009880	zinc finger (CCCH type) helicase family protein
0.910349	Sb01g041100	ACR8; amino acid binding
0.909732	Sb01g023190	subtilase family protein
0.909544	Sb03g046200	phosphoesterase family protein
0.909413	Sb09g017110	PIT1 (pitchoun 1); protein binding / zinc ion binding
0.909382	Sb01g040310	unknown protein
0.909305	Sb08g022276	zinc finger (GATA type) family protein
0.90889	Sb03g032180	none
0.908695	Sb02g029890	AT3BETAHSD/D2 (3BETA-HYDROXYSTEROID-DEHYDROGENASE/DECARBOXYLASE ISOFORM 2); 3-beta-hydroxy-delta5-steroid dehydrogenase/ sterol-4-alpha-carboxylate 3-dehydrogenase (decarboxylating)
0.90865	Sb01g032780	mob1/phocein family protein
0.908582	Sb03g010100	none
0.908561	Sb01g017630	VAP (VESICLE ASSOCIATED PROTEIN); protein binding
0.908532	Sb01g049810	remorin family protein
0.908272	Sb01g040770	zinc finger (C3HC4-type RING finger) family protein
0.908185	Sb10g031130	peptidoglycan-binding LysM domain-containing protein
0.9079	Sb03g011300	ATSBT5.2; identical protein binding / serine-type endopeptidase
0.907746	Sb01g041320	ACBP2 (ACYL-COA BINDING PROTEIN ACBP 2); acyl-CoA binding / lead ion binding
0.90763	Sb10g026530	none
0.907434	Sb09g027990	auxin-responsive protein -related
0.906941	Sb02g043320	MYR1 (MYb-related protein 1); transcription factor
0.90685	Sb08g016490	none
0.906653	Sb01g031170	armadillo/beta-catenin repeat family protein
0.906516	Sb03g026100	XIA (MYOSIN XI A); motor/ protein binding
0.906319	Sb07g021820	leucine-rich repeat family protein / protein kinase family protein
0.906261	Sb04g035650	AtATG18b
0.906204	Sb10g029170	3-phosphoinositide-dependent protein kinase-1, putative
0.905936	Sb10g001100	none
0.905626	Sb01g046050	unknown protein
0.905026	Sb01g015540	unknown protein
0.904888	Sb04g007970	Ndr family protein
0.90487	Sb02g026390	ANNAT2 (Annexin Arabidopsis 2); calcium ion binding / calcium-dependent phospholipid binding
0.904817	Sb03g035770	subtilase family protein
0.904491	Sb09g030320	BCS1 (CYTOCHROME BC1 SYNTHESIS); ATP binding / ATPase/ nucleoside-triphosphatase/ nucleotide binding
0.904321	Sb06g023830	stress-inducible protein, putative
0.903898	Sb03g002870	CYP90D1; oxidoreductase, acting on paired donors, with incorporation or reduction of molecular oxygen, NADH or NADPH as one donor, and incorporation of one atom of oxygen / oxygen binding
0.9036	Sb01g050000	REV (REVOLUTA); DNA binding / lipid binding / transcription factor
0.903272	Sb03g039330	osmotin-like protein, putative
0.903003	Sb08g000210	none
0.902894	Sb09g017540	unknown protein
0.901984	Sb04g000670	emb1507 (embryo defective 1507); ATP binding / ATP-dependent helicase/ helicase/ nucleic acid binding / nucleoside-triphosphatase/ nucleotide binding
0.901802	Sb07g023810	LBD29 (LATERAL ORGAN BOUNDARIES-DOMAIN 29)
0.901665	Sb02g025810	subtilase family protein
0.901567	Sb05g002580	CPD (CONSTITUTIVE PHOTOMORPHOGENIC DWARF); electron carrier/ heme binding / iron ion binding / monooxygenase/ oxygen binding
0.901178	Sb04g005950	none
0.900557	Sb06g028280	QRT3 (QUARTET 3); polygalacturonase
0.900396	Sb03g013190	peroxidase, putative
0.900174	Sb10g000440	dehydration-responsive family protein
0.89991	Sb10g012750	none
0.899333	Sb03g025455	None
0.899242	Sb10g010010	NIK1 (NSP-INTERACTING KINASE 1); kinase
0.899179	Sb03g007250	none
0.899172	Sb09g002740	peroxidase, putative
0.899165	Sb10g006710	MSL10 (MECHANOSENSITIVE CHANNEL OF SMALL CONDUCTANCE-LIKE 10); mechanically-gated ion channel
0.898774	Sb02g035080	ankyrin repeat family protein
0.898686	Sb04g034060	unknown protein
0.898611	Sb01g037930	none
0.898611	Sb01g037925	None
0.89842	Sb03g004670	none
0.898119	Sb01g030250	none
0.898031	Sb06g016830	protein kinase family protein
0.897797	Sb01g003870	SDP1 (SUGAR-DEPENDENT1); triacylglycerol lipase
0.89763	Sb02g043240	unknown protein
0.89754	Sb05g003840	protein kinase family protein
0.897398	Sb03g006230	unknown protein
0.897258	Sb04g037060	diphthamide synthesis DPH2 family protein
0.897131	Sb01g044220	none
0.896851	Sb01g019000	CKX6 (CYTOKININ OXIDASE/DEHYDROGENASE 6); cytokinin dehydrogenase
0.896725	Sb06g029500	ATK5 (ARABIDOPSIS THALIANA KINESIN 5); microtubule motor
0.896424	Sb01g000365	unknown protein
0.896397	Sb03g041110	none
0.896369	Sb09g004315	zinc finger (GATA type) family protein
0.896116	Sb04g003680	light repressible receptor protein kinase
0.896109	Sb04g028630	RDR1 (RNA-DEPENDENT RNA POLYMERASE 1); RNA-directed RNA polymerase/ nucleic acid binding
0.895788	Sb08g003220	esterase/lipase/thioesterase family protein
0.895689	Sb04g025470	C2 domain-containing protein / GRAM domain-containing protein
0.895418	Sb03g029880	long-chain-fatty-acid--CoA ligase / long-chain acyl-CoA synthetase
0.895071	Sb05g017500	unknown protein
0.894764	Sb02g025246	ATCSLC5 (CELLULOSE-SYNTHASE LIKE C5); cellulose synthase/ transferase, transferring glycosyl groups
0.894731	Sb06g027000	zinc-binding family protein
0.894568	Sb04g025150	ankyrin repeat family protein
0.894375	Sb06g023170	GRAM domain-containing protein / ABA-responsive protein-related
0.89435	Sb01g037525	LON1 (LON PROTEASE 1); ATP binding / ATP-dependent peptidase/ serine-type peptidase
0.894016	Sb01g000400	ABC transporter family protein
0.893964	Sb01g040390	1-phosphatidylinositol-4-phosphate 5-kinase, putative / PIP kinase, putative / PtdIns(4)P-5-kinase, putative / diphosphoinositide kinase, putative
0.893872	Sb06g021380	unknown protein
0.893784	Sb04g029250	armadillo/beta-catenin repeat protein-related / U-box domain-containing protein
0.893734	Sb10g024780	zinc finger (C3HC4-type RING finger) family protein
0.893674	Sb04g030970	unknown protein
0.893312	Sb01g041290	thaumatin, putative
0.893101	Sb04g032260	none
0.892956	Sb03g036270	acid phosphatase/ oxidoreductase/ transition metal ion binding
0.892825	Sb10g000830	nodulin MtN21 family protein
0.89282	Sb02g027470	unknown protein
0.892523	Sb06g000400	none
0.892374	Sb01g044820	unknown protein
0.892356	Sb06g026630	senescence-associated protein-related
0.89229	Sb07g026770	None
0.892228	Sb03g044230	none
0.892049	Sb04g008310	DNA binding
0.891451	Sb01g018395	none
0.891278	Sb01g044190	GCN5-related N-acetyltransferase (GNAT) family protein
0.891118	Sb04g034000	unknown protein
0.890855	Sb05g003640	unknown protein
0.890791	Sb08g000790	unknown protein
0.890479	Sb01g044210	auxin-responsive protein-related
0.890414	Sb07g005753	None
0.890337	Sb04g035890	basic helix-loop-helix (bHLH) family protein
0.890118	Sb01g032670	none
0.890105	Sb04g029630	chloroplast nucleoid DNA-binding protein, putative
0.889982	Sb10g027130	NRAMP1 (NATURAL RESISTANCE-ASSOCIATED MACROPHAGE PROTEIN 1); inorganic anion transmembrane transporter/ manganese ion transmembrane transporter/ metal ion transmembrane transporter
0.8898	Sb09g020920	PGSIP2 (PLANT GLYCOGENIN-LIKE STARCH INITIATION PROTEIN 2); transferase, transferring glycosyl groups
0.889479	Sb01g019120	REV (REVOLUTA); DNA binding / lipid binding / transcription factor
0.88947	Sb02g036390	VIIIA; motor
0.889457	Sb03g027200	BCS1 (CYTOCHROME BC1 SYNTHESIS); ATP binding / ATPase/ nucleoside-triphosphatase/ nucleotide binding
0.889281	Sb03g003240	oxidoreductase, 2OG-Fe(II) oxygenase family protein
0.88927	Sb05g024160	GRF10 (GENERAL REGULATORY FACTOR 10); ATP binding / protein binding / protein phosphorylated amino acid binding
0.889048	Sb02g037710	none
0.888562	Sb04g035020	glycoside hydrolase family 28 protein / polygalacturonase (pectinase) family protein
0.888423	Sb01g017390	ubiquitin thiolesterase
0.888255	Sb04g024140	unknown protein
0.888111	Sb03g038980	myosin heavy chain-related
0.888028	Sb09g001530	AtPPa4 (Arabidopsis thaliana pyrophosphorylase 4); inorganic diphosphatase
0.888014	Sb01g020480	none
0.88781	Sb03g046345	unknown protein
0.887804	Sb08g003430	rac GTPase activating protein, putative
0.887753	Sb10g001220	unknown protein
0.887462	Sb07g027360	unknown protein
0.886507	Sb06g017770	MLO1; calmodulin binding
0.88648	Sb06g000480	oxidoreductase, acting on the CH-CH group of donors
0.886284	Sb03g030990	glycosyl transferase family 43 protein
0.885378	Sb01g010070	WOL (WOODEN LEG); cytokinin receptor/ osmosensor/ phosphoprotein phosphatase/ protein histidine kinase
0.885356	Sb08g004800	nucellin protein, putative
0.885236	Sb06g024110	hydroxyproline-rich glycoprotein family protein
0.884987	Sb02g030400	AtPP2-A13 (Arabidopsis thaliana phloem protein 2-A13); carbohydrate binding
0.884976	Sb03g011430	unknown protein
0.884948	Sb03g028350	ABIL1 (Abi-1-like 1)
0.8848	Sb03g031730	reticulon family protein (RTNLB5)
0.884765	Sb08g016290	None
0.884479	Sb04g038510	ATGSL12 (glucan synthase-like 12); 1,3-beta-glucan synthase/ transferase, transferring glycosyl groups
0.884064	Sb10g031135	RHL1 (ROOT HAIRLESS 1); DNA binding / protein binding
0.884029	Sb01g040720	none
0.884006	Sb01g004600	unknown protein
0.88387	Sb03g008520	metal-dependent phosphohydrolase HD domain-containing protein
0.883859	Sb01g038680	transducin family protein / WD-40 repeat family protein
0.883843	Sb01g002220	none
0.883813	Sb05g024090	leucine-rich repeat family protein / protein kinase family protein
0.883567	Sb04g035110	VIP2 (VIRE2 INTERACTING PROTEIN2); protein binding / transcription regulator
0.883108	Sb04g009700	none
0.882965	Sb01g038640	IRX9 (IRREGULAR XYLEM 9); transferase, transferring glycosyl groups / xylosyltransferase
0.8829	Sb07g003830	BRH1 (BRASSINOSTEROID-RESPONSIVE RING-H2); protein binding / zinc ion binding
0.882759	Sb06g016300	U-box domain-containing protein
0.882712	Sb02g042910	SIP3 (SOS3-INTERACTING PROTEIN 3); ATP binding / kinase/ protein kinase/ protein serine/threonine kinase
0.882078	Sb03g031820	unknown protein
0.882003	Sb01g001290	unknown protein
0.881916	Sb01g039630	APK1B; ATP binding / kinase/ protein kinase/ protein serine/threonine kinase/ protein tyrosine kinase
0.881833	Sb01g013430	NF-YA6 (NUCLEAR FACTOR Y, SUBUNIT A6); transcription factor
0.881815	Sb03g046850	YKT61
0.881635	Sb04g033190	none
0.881591	Sb07g006010	AICARFT/IMPCHase bienzyme family protein
0.88139	Sb03g025780	emb1789 (embryo defective 1789); nucleic acid binding / zinc ion binding
0.881128	Sb10g023955	MLO13 (MILDEW RESISTANCE LOCUS O 13); calmodulin binding
0.88092	Sb01g036440	none
0.880572	Sb03g009220	unknown protein
0.880562	Sb01g047150	RABC2A (RAB GTPASE HOMOLOG C2A); GTP binding / GTP-dependent protein binding / myosin XI tail binding
0.880206	Sb01g000370	OTU-like cysteine protease family protein
0.880205	Sb05g017250	RPM1 (RESISTANCE TO P. SYRINGAE PV MACULICOLA 1); nucleotide binding / protein binding
0.880147	Sb04g022680	DNAJ heat shock N-terminal domain-containing protein
0.879958	Sb04g036100	zinc finger (C3HC4-type RING finger) family protein
0.879916	Sb04g024030	choline transporter-related
0.879848	Sb08g016450	WLIM1; transcription factor/ zinc ion binding
0.879689	Sb02g043870	CHR38 (CHROMATIN REMODELING 38); ATP binding / DNA binding / helicase/ nucleic acid binding
0.879574	Sb07g005550	none
0.879409	Sb01g033590	2-dehydro-3-deoxyphosphoheptonate aldolase, putative / 3-deoxy-D-arabino-heptulosonate 7-phosphate synthase, putative / DAHP synthetase, putative
0.879222	Sb01g020220	RABC2A (RAB GTPASE HOMOLOG C2A); GTP binding / GTP-dependent protein binding / myosin XI tail binding
0.879222	Sb06g023630	DNA-binding family protein / remorin family protein
0.879161	Sb03g002770	protein binding / zinc ion binding
0.879023	Sb01g050270	unknown protein
0.878908	Sb03g011470	plastocyanin-like domain-containing protein
0.878825	Sb02g038590	GR-RBP3 (glycine-rich RNA-binding protein 3); ATP binding / RNA binding
0.878786	Sb02g030100	unknown protein
0.878716	Sb04g031080	OPT4 (OLIGOPEPTIDE TRANSPORTER 4); oligopeptide transporter
0.878669	Sb10g027220	ARF6 (AUXIN RESPONSE FACTOR 6); transcription factor
0.878492	Sb05g000580	None
0.878383	Sb09g029000	aldose 1-epimerase family protein
0.878089	Sb01g003640	none
0.878003	Sb04g020520	ATEXO70F1 (exocyst subunit EXO70 family protein F1); protein binding
0.877719	Sb07g017590	leucine-rich repeat transmembrane protein kinase, putative
0.877388	Sb03g044740	protein kinase family protein
0.877355	Sb03g034930	zinc finger (C3HC4-type RING finger) family protein
0.876948	Sb06g028150	serine/threonine protein kinase, putative
0.876845	Sb09g005430	AXR3 (AUXIN RESISTANT 3); transcription factor
0.876408	Sb10g026080	AFR (ATTENUATED FAR-RED RESPONSE)
0.876267	Sb06g018990	CNX3 (COFACTOR OF NITRATE REDUCTASE AND XANTHINE DEHYDROGENASE 3); catalytic
0.876209	Sb09g021990	amino acid permease, putative
0.875985	Sb01g007260	unknown protein
0.875924	Sb02g037480	5-FCL (5-FORMYLTETRAHYDROFOLATE CYCLOLIGASE); 5-formyltetrahydrofolate cyclo-ligase
0.875842	Sb03g040170	C2 domain-containing protein
0.875755	Sb10g002260	emb1067 (embryo defective 1067); tRNA 2\'-phosphotransferase/ transferase, transferring phosphorus-containing groups
0.875746	Sb08g022690	zinc finger (C3HC4-type RING finger) family protein
0.875493	Sb09g027620	EMB2454 (embryo defective 2454); protein binding / zinc ion binding
0.875408	Sb07g003740	prefoldin-related KE2 family protein
0.875381	Sb10g023210	IAA1 (INDOLE-3-ACETIC ACID INDUCIBLE); protein binding / transcription factor
0.875192	Sb01g005710	AMP1 (ALTERED MERISTEM PROGRAM 1); carboxypeptidase/ dipeptidase
0.875182	Sb03g010730	cysteine protease inhibitor, putative / cystatin, putative
0.875139	Sb03g040940	AtTLP10 (TUBBY LIKE PROTEIN 10); phosphoric diester hydrolase/ transcription factor
0.874817	Sb05g026470	none
0.87477	Sb03g035730	unknown protein
0.874658	Sb10g007510	CYCT1;4; cyclin-dependent protein kinase
0.874555	Sb03g044410	ATDCI1 (DELTA(3,5),DELTA(2,4)-DIENOYL-COA ISOMERASE 1); delta3,5-delta2,4-dienoyl-CoA isomerase/ enoyl-CoA hydratase
0.874399	Sb03g035100	ATCDS1; phosphatidate cytidylyltransferase
0.874381	Sb04g031780	none
0.874362	Sb03g032620	protein kinase family protein
0.87408	Sb06g023710	PVA12 (PLANT VAP HOMOLOG 12); structural molecule
0.873952	Sb01g041720	PTR2 (PEPTIDE TRANSPORTER 2); dipeptide transporter/ high affinity oligopeptide transporter/ nitrate transmembrane transporter/ peptide transporter/ transporter/ tripeptide transporter
0.873905	Sb04g025540	calcium-binding EF hand family protein
0.873702	Sb04g038420	AGO1 (ARGONAUTE 1); endoribonuclease/ miRNA binding / protein binding / siRNA binding
0.873548	Sb09g002005	unknown protein
0.873433	Sb03g026270	CBS domain-containing protein
0.873421	Sb06g015220	ERD1 (EARLY RESPONSIVE TO DEHYDRATION 1); ATP binding / ATPase/ nucleoside-triphosphatase/ nucleotide binding / protein binding
0.873336	Sb07g027940	zinc finger (AN1-like) family protein
0.873298	Sb01g008860	ATGH9A1 (ARABIDOPSIS THALIANA GLYCOSYL HYDROLASE 9A1); cellulase/ hydrolase, hydrolyzing O-glycosyl compounds
0.873283	Sb09g030400	nuclear RNA-binding protein (RGGA)
0.87327	Sb01g047740	NPGR2 (no pollen germination related 2); calmodulin binding
0.873162	Sb10g008290	PIN1 (PIN-FORMED 1); transporter
0.873051	Sb05g004790	zinc finger (C3HC4-type RING finger) family protein
0.872727	Sb03g035120	unknown protein
0.872628	Sb02g021090	ATPPC1 (PHOSPHOENOLPYRUVATE CARBOXYLASE 1); catalytic/ phosphoenolpyruvate carboxylase
0.872616	Sb02g008950	ATB\' GAMMA; poly(U) binding / protein phosphatase type 2A regulator
0.872589	Sb04g005020	none
0.872429	Sb01g017150	protein kinase family protein
0.872416	Sb08g003770	LHW (LONESOME HIGHWAY); protein homodimerization/ transcription activator/ transcription factor
0.872399	Sb01g003670	ERF10 (ERF DOMAIN PROTEIN 10); DNA binding / transcription factor/ transcription repressor
0.872359	Sb10g030906	SEN2 (splicing endonuclease 2); nuclease/ tRNA-intron endonuclease
0.87225	Sb03g007880	none
0.872195	Sb03g035330	unknown protein
0.872134	Sb04g030530	CIB1 (CRYPTOCHROME-INTERACTING BASIC-HELIX-LOOP-HELIX 1); DNA binding / transcription factor
0.871893	Sb06g030250	ABC1 family protein
0.871595	Sb02g042720	pentatricopeptide (PPR) repeat-containing protein
0.871579	Sb03g034890	hydroxyproline-rich glycoprotein family protein
0.871569	Sb08g006410	unknown protein
0.871531	Sb02g035870	AMS (ABORTED MICROSPORES); DNA binding / transcription factor
0.871513	Sb02g041150	unknown protein
0.871205	Sb04g035980	ARR12 (ARABIDOPSIS RESPONSE REGULATOR 12); transcription factor/ two-component response regulator
0.87115	Sb09g020280	proton-dependent oligopeptide transport (POT) family protein
0.871103	Sb03g037685	methyltransferase
0.870935	Sb04g022410	SNRK2.4 (SNF1-RELATED PROTEIN KINASE 2.4); kinase
0.870789	Sb02g026370	unknown protein
0.870738	Sb10g026600	RAN1 (RESPONSIVE-TO-ANTAGONIST 1); ATPase, coupled to transmembrane movement of ions, phosphorylative mechanism / copper ion transmembrane transporter
0.870558	Sb03g002520	none
0.87039	Sb09g006930	unknown protein
0.870095	Sb01g043520	unknown protein
0.870071	Sb09g026890	esterase/lipase/thioesterase family protein
0.870021	Sb01g027420	inositol 1,3,4-trisphosphate 5/6-kinase family protein
0.869845	Sb02g034300	unknown protein
0.869804	Sb04g035490	heat shock protein-related
0.869793	Sb01g037740	APC11; protein binding / ubiquitin-protein ligase/ zinc ion binding
0.869731	Sb04g001030	scpl49 (serine carboxypeptidase-like 49); serine-type carboxypeptidase
0.869709	Sb02g034960	ATGLR3.4; intracellular ligand-gated ion channel
0.869695	Sb09g028450	ETT (ETTIN); DNA binding / transcription factor
0.869645	Sb04g030400	universal stress protein (USP) family protein
0.869636	Sb02g013010	MYB73 (MYB DOMAIN PROTEIN 73); DNA binding / transcription factor
0.869596	Sb10g004793	protein kinase, putative
0.86957	Sb07g018850	none
0.869567	Sb03g040920	BolA-like family protein
0.869532	Sb09g002180	TET3 (TETRASPANIN3)
0.869512	Sb10g030730	none
0.869434	Sb09g024090	myb family transcription factor
0.869429	Sb03g039840	RPL (REPLUMLESS); DNA binding / sequence-specific DNA binding / transcription factor
0.869323	Sb06g014640	gt-2-related
0.869273	Sb05g000680	LAC12 (laccase 12); laccase
0.86918	Sb01g044760	unknown protein
0.869123	Sb03g024250	none
0.868959	Sb04g025750	ATER
0.868933	Sb04g007720	integral membrane family protein
0.868893	Sb01g006480	none
0.86885	Sb07g007000	disease resistance protein (NBS-LRR class), putative
0.868794	Sb10g031180	prolyl oligopeptidase family protein
0.868499	Sb10g006850	none
0.868481	Sb05g005210	PTP1 (PROTEIN TYROSINE PHOSPHATASE 1); protein tyrosine phosphatase
0.868474	Sb04g030020	RNA recognition motif (RRM)-containing protein
0.868444	Sb10g024830	none
0.868186	Sb04g003240	NPH4 (NON-PHOTOTROPHIC HYPOCOTYL); DNA binding / transcription activator/ transcription factor/ transcription regulator
0.868181	Sb10g005460	protein kinase family protein
0.86816	Sb04g007020	nucleic acid binding
0.868078	Sb03g013350	GDSL-motif lipase/hydrolase family protein
0.867993	Sb09g029580	heat shock protein binding
0.867884	Sb03g038050	unknown protein
0.867567	Sb03g044320	AT-TCP20; transcription factor
0.86744	Sb07g028510	none
0.867433	Sb06g001640	disease resistance protein (TIR-NBS-LRR class), putative
0.867256	Sb08g003880	F-box family protein
0.867249	Sb04g005420	unknown protein
0.866809	Sb04g024470	ATNEK5 (NIMA-RELATED KINASE5); ATP binding / kinase/ protein kinase/ protein serine/threonine kinase/ protein tyrosine kinase
0.866721	Sb05g022830	unknown protein
0.866618	Sb01g032510	phospholipase C/ phosphoric diester hydrolase
0.866566	Sb10g007565	unknown protein
0.866377	Sb08g023220	yippee family protein
0.8663	Sb04g022210	none
0.866246	Sb04g038520	PRLI-interacting factor, putative
0.866063	Sb04g035550	dem protein-related / defective embryo and meristems protein-related
0.866062	Sb10g027000	SEC14 cytosolic factor family protein / phosphoglyceride transfer family protein
0.865594	Sb01g011930	dual specificity protein phosphatase (DsPTP1)
0.865445	Sb06g032590	unknown protein
0.86532	Sb01g002750	hydrolase, acting on ester bonds
0.865149	Sb04g033230	phagocytosis and cell motility protein ELMO1-related
0.865128	Sb01g048160	BSK1 (BR-SIGNALING KINASE 1); ATP binding / binding / kinase/ protein kinase/ protein tyrosine kinase
0.865113	Sb05g005990	unknown protein
0.865112	Sb02g012540	unknown protein
0.865051	Sb01g036680	MYR1 (MYb-related protein 1); transcription factor
0.86498	Sb02g025780	unknown protein
0.864629	Sb08g019120	DGK1 (DIACYLGLYCEROL KINASE1); calcium ion binding / diacylglycerol kinase
0.864611	Sb01g040650	none
0.864598	Sb02g012950	ATLIP1 (Arabidopsis thaliana lipase 1); galactolipase/ hydrolase/ phospholipase/ triacylglycerol lipase
0.864576	Sb08g023310	SUT4 (SUCROSE TRANSPORTER 4); carbohydrate transmembrane transporter/ sucrose transmembrane transporter/ sucrose:hydrogen symporter/ sugar:hydrogen symporter
0.864483	Sb02g000310	pentatricopeptide (PPR) repeat-containing protein
0.864444	Sb06g032310	leucine-rich repeat family protein / extensin family protein
0.864392	Sb02g007770	DCP1 (decapping 1); m7G(5\')pppN diphosphatase/ protein homodimerization
0.864353	Sb01g028990	hydroxyproline-rich glycoprotein family protein
0.864254	Sb02g003670	binding
0.864076	Sb10g026630	ATO1 (Arabidopsis thioredoxin O1)
0.864036	Sb06g017170	pentatricopeptide (PPR) repeat-containing protein
0.864018	Sb01g041340	ADF5 (ACTIN DEPOLYMERIZING FACTOR 5); actin binding
0.864002	Sb04g029360	unknown protein
0.863979	Sb10g024450	RNA recognition motif (RRM)-containing protein
0.863904	Sb10g009370	phosphatidylinositol-4-phosphate 5-kinase family protein
0.863897	Sb01g000700	RCD1 (RADICAL-INDUCED CELL DEATH1); protein binding
0.863773	Sb06g020050	phospholipase C/ phosphoric diester hydrolase
0.863608	Sb01g010580	unknown protein
0.863444	Sb04g021790	NLP1 (NITRILASE-LIKE PROTEIN 1); N-carbamoylputrescine amidase/ hydrolase, acting on carbon-nitrogen (but not peptide) bonds
0.863425	Sb08g021170	protein kinase family protein
0.863408	Sb03g002660	ATHB-15; DNA binding / transcription factor
0.863384	Sb09g026144	unknown protein
0.863343	Sb01g021300	protein kinase, putative
0.863326	Sb09g030810	none
0.863205	Sb04g025460	prenyltransferase/ zinc ion binding
0.86311	Sb09g003910	seven in absentia (SINA) protein, putative
0.863041	Sb04g011220	none
0.863023	Sb01g038100	integral membrane protein, putative
0.862916	Sb09g017970	MFP2 (MULTIFUNCTIONAL PROTEIN 2); 3-hydroxyacyl-CoA dehydrogenase/ enoyl-CoA hydratase
0.862802	Sb02g007990	unknown protein
0.862768	Sb09g006610	protein kinase family protein
0.862725	Sb02g035890	RNA recognition motif (RRM)-containing protein
0.862666	Sb04g030690	VAM3; SNAP receptor
0.862645	Sb03g023520	ATGSL07 (glucan synthase-like 7); 1,3-beta-glucan synthase/ transferase, transferring glycosyl groups
0.862624	Sb01g001760	ATSK41 (SHAGGY-LIKE PROTEIN KINASE 41); ATP binding / protein kinase/ protein serine/threonine kinase
0.862487	Sb07g021915	EIF3C (EUKARYOTIC TRANSLATION INITIATION FACTOR 3C); translation initiation factor
0.862474	Sb04g022010	harpin-induced family protein / HIN1 family protein / harpin-responsive family protein
0.86218	Sb07g005400	ATSS3 (starch synthase 3); starch synthase/ transferase, transferring glycosyl groups
0.862085	Sb04g036500	unknown protein
0.862012	Sb01g019560	none
0.861636	Sb07g026995	none
0.861613	Sb06g017180	pentatricopeptide (PPR) repeat-containing protein
0.861365	Sb04g036110	neurochondrin family protein
0.861302	Sb04g004800	unknown protein
0.861005	Sb10g003620	ATP binding / damaged DNA binding / nucleoside-triphosphatase/ nucleotide binding
0.860944	Sb04g037610	zinc finger (C3HC4-type RING finger) family protein
0.860863	Sb10g001870	unknown protein
0.860774	Sb09g002280	unknown protein
0.860711	Sb02g003720	AAO1 (ARABIDOPSIS ALDEHYDE OXIDASE 1); aldehyde oxidase/ indole-3-acetaldehyde oxidase
0.860579	Sb04g001300	ATGLR3.3; intracellular ligand-gated ion channel
0.860529	Sb05g006900	none
0.860526	Sb02g020340	ubiquitin-conjugating enzyme family protein
0.86031	Sb05g004600	emb2739 (embryo defective 2739)
0.86018	Sb09g027080	none
0.860069	Sb03g027810	unknown protein
0.859674	Sb10g027390	none
0.859626	Sb06g002300	ATPase, coupled to transmembrane movement of substances
0.859608	Sb02g033090	rRNA processing protein-related
0.859575	Sb02g002660	MUR4 (MURUS 4); UDP-arabinose 4-epimerase/ catalytic
0.859559	Sb03g024580	unknown protein
0.859477	Sb06g015330	unknown protein
0.859433	Sb10g029140	unknown protein
0.859217	Sb02g023290	electron transport SCO1/SenC family protein
0.859209	Sb09g002720	protein phosphatase 2C, putative / PP2C, putative
0.859136	Sb10g002000	unknown protein
0.859125	Sb01g037940	Bet v I allergen family protein
0.859024	Sb06g023910	unknown protein
0.858964	Sb02g030900	MYB85 (myb domain protein 85); DNA binding / transcription activator/ transcription factor
0.858904	Sb02g002910	rcd1-like cell differentiation protein, putative
0.85885	Sb06g024750	vesicle-associated membrane family protein / VAMP family protein
0.858842	Sb09g016850	FAC1 (EMBRYONIC FACTOR1); AMP deaminase
0.858755	Sb03g027700	DNMT2 (DNA METHYLTRANSFERASE-2); DNA binding
0.858538	Sb01g028270	lecithin:cholesterol acyltransferase family protein / LACT family protein
0.858522	Sb01g032220	MUB2 (MEMBRANE-ANCHORED UBIQUITIN-FOLD PROTEIN 2)
0.858381	Sb04g030720	pectinacetylesterase family protein
0.85837	Sb07g028540	WIP1 (WPP-DOMAIN INTERACTING PROTEIN 1); protein heterodimerization/ protein homodimerization
0.858342	Sb01g042080	F-box family protein
0.858062	Sb02g038740	IRX6
0.858034	Sb06g007950	unknown protein
0.857993	Sb09g024310	GPDHC1; NAD or NADH binding / glycerol-3-phosphate dehydrogenase (NAD+)
0.857636	Sb01g004150	CDPK19 (CALCIUM-DEPENDENT PROTEIN KINASE 19); ATP binding / calcium ion binding / calmodulin-dependent protein kinase/ kinase/ protein kinase/ protein serine/threonine kinase
0.857627	Sb03g037470	plectin-related
0.857599	Sb02g020860	none
0.857568	Sb03g010360	mitochondrial substrate carrier family protein
0.857552	Sb08g002320	unknown protein
0.857472	Sb02g023130	heavy-metal-associated domain-containing protein / copper chaperone (CCH)-related
0.857453	Sb03g026230	DNA binding
0.857423	Sb09g001370	ankyrin repeat family protein
0.857339	Sb04g002550	unknown protein
0.857243	Sb04g003530	unknown protein
0.857112	Sb09g025430	AtTLP7 (TUBBY LIKE PROTEIN 7); phosphoric diester hydrolase/ transcription factor
0.857019	Sb01g019290	LSH3 (LIGHT SENSITIVE HYPOCOTYLS 3)
0.856828	Sb07g027880	nucleolar protein gar2-related
0.856764	Sb06g034190	unknown protein
0.856684	Sb08g021920	unknown protein
0.856594	Sb10g026544	vacuolar sorting receptor, putative
0.856542	Sb07g003750	glycerol-3-phosphate transporter, putative / glycerol 3-phosphate permease, putative
0.8565	Sb03g036730	plastocyanin-like domain-containing protein
0.856483	Sb10g022620	BGAL1 (Beta galactosidase 1); beta-galactosidase/ catalytic/ cation binding / heme binding / peroxidase/ sugar binding
0.856429	Sb09g004600	lipase class 3 family protein
0.856337	Sb10g001670	OPT7 (OLIGOPEPTIDE TRANSPORTER 7); oligopeptide transporter
0.856323	Sb01g004860	ATTRX2 (THIOREDOXIN 2); oxidoreductase, acting on sulfur group of donors, disulfide as acceptor
0.856233	Sb06g017220	helicase domain-containing protein
0.856136	Sb01g014730	serpin, putative / serine protease inhibitor, putative
0.856095	Sb06g034200	ATRAB18 (ARABIDOPSIS RAB GTPASE HOMOLOG B18); GTP binding
0.856082	Sb04g005000	senescence-associated protein-related
0.855838	Sb01g038870	none
0.855811	Sb03g012480	KNAT6; DNA binding / transcription activator/ transcription factor
0.855786	Sb03g004100	pyruvate decarboxylase family protein
0.85569	Sb01g006720	40S ribosomal protein S29 (RPS29A)
0.855613	Sb01g022290	pectinesterase family protein
0.855456	Sb02g031280	ASK2 (ARABIDOPSIS SKP1-LIKE 2); protein binding / ubiquitin-protein ligase
0.855385	Sb08g003156	none
0.855364	Sb06g025370	unknown protein
0.855305	Sb08g007130	none
0.855285	Sb03g039630	protein phosphatase 2C, putative / PP2C, putative
0.855129	Sb09g019710	none
0.855061	Sb03g039450	unknown protein
0.855026	Sb06g001750	unknown protein
0.855012	Sb01g015670	DCL2 (DICER-LIKE 2); ATP binding / ATP-dependent helicase/ RNA binding / double-stranded RNA binding / helicase/ nucleic acid binding / ribonuclease III
0.854948	Sb02g037120	zinc finger (FYVE type) family protein
0.854555	Sb08g021340	methylase family protein
0.85449	Sb03g042100	glycine-rich protein
0.85438	Sb07g002690	emb1974 (embryo defective 1974)
0.854375	Sb10g002870	pathogenesis-related thaumatin family protein
0.854222	Sb03g032520	basic helix-loop-helix (bHLH) family protein
0.854211	Sb04g020040	unknown protein
0.854139	Sb01g032650	unknown protein
0.854126	Sb04g031040	transcription factor jumonji (jmj) family protein
0.853981	Sb03g008820	hesB-like domain-containing protein
0.853972	Sb10g000920	KAO2 (ENT-KAURENOIC ACID HYDROXYLASE 2); ent-kaurenoate oxidase/ oxygen binding
0.853725	Sb02g033190	unknown protein
0.85355	Sb01g019940	unknown protein
0.853318	Sb03g032700	RTE1 (REVERSION-TO-ETHYLENE SENSITIVITY1)
0.85323	Sb01g026330	zinc finger (C3HC4-type RING finger) family protein
0.853144	Sb03g013900	heat shock protein binding
0.853141	Sb09g020926	unknown protein
0.852928	Sb01g033570	OST1 (OPEN STOMATA 1); calcium-dependent protein serine/threonine kinase/ kinase/ protein kinase
0.852848	Sb03g046450	NSL1 (necrotic spotted lesions 1)
0.852777	Sb02g011140	None
0.852597	Sb09g027280	double-stranded DNA-binding family protein
0.852508	Sb01g001890	protein kinase family protein
0.852412	Sb01g041640	aldo/keto reductase, putative
0.852408	Sb07g004390	ABC transporter family protein
0.852356	Sb03g026180	unknown protein
0.852315	Sb02g022933	APM1 (AMINOPEPTIDASE M1); aminopeptidase
0.85229	Sb06g031490	WIN2 (HOPW1-1-INTERACTING 2); protein serine/threonine phosphatase
0.852214	Sb10g004380	methyltransferase/ nucleic acid binding
0.852178	Sb01g018820	NBS1 (NIJMEGEN BREAKAGE SYNDROME 1)
0.852139	Sb01g019720	CESA4 (CELLULOSE SYNTHASE A4); cellulose synthase/ transferase, transferring glycosyl groups
0.852052	Sb06g019620	RABB1C (ARABIDOPSIS RAB GTPASE HOMOLOG B1C); GTP binding / GTPase
0.852028	Sb06g030290	loricrin-related
0.851979	Sb07g027080	NPH4 (NON-PHOTOTROPHIC HYPOCOTYL); DNA binding / transcription activator/ transcription factor/ transcription regulator
0.85196	Sb02g009980	unknown protein
0.851819	Sb09g030330	BCS1 (CYTOCHROME BC1 SYNTHESIS); ATP binding / ATPase/ nucleoside-triphosphatase/ nucleotide binding
0.851808	Sb07g025380	RNA-binding protein, putative
0.851766	Sb09g028130	lipase-related
0.851688	Sb01g050080	zinc finger (C3HC4-type RING finger) family protein
0.851624	Sb02g024270	TIFY7
0.851613	Sb03g034850	none
0.851596	Sb06g023190	none
0.851529	Sb04g002820	unknown protein
0.851419	Sb07g002150	ATB\' GAMMA; poly(U) binding / protein phosphatase type 2A regulator
0.851411	Sb03g030995	IAA8; transcription factor
0.851277	Sb03g045160	ubiquitin protein ligase binding
0.850921	Sb02g025020	IRX3 (IRREGULAR XYLEM 3); cellulose synthase
0.850897	Sb05g001930	none
0.850848	Sb01g010150	ATP-binding family protein
0.850785	Sb02g010110	none
0.850776	Sb06g030000	none
0.850762	Sb08g017760	unknown protein
0.850595	Sb03g040930	small nuclear ribonucleoprotein, putative / snRNP, putative / Sm protein, putative
0.850591	Sb04g004480	HCS1 (HOLOCARBOXYLASE SYNTHASE); biotin-[acetyl-CoA-carboxylase] ligase/ catalytic
0.850566	Sb03g036560	diacylglycerol kinase, putative
0.850521	Sb04g037810	protein binding / zinc ion binding
0.85047	Sb09g020490	unknown protein
0.850405	Sb01g014180	WRKY21; calmodulin binding / transcription factor
0.8503	Sb03g040830	transferase, transferring glycosyl groups
0.850287	Sb03g006260	ATARP5 (ACTIN-RELATED PROTEIN 5); structural constituent of cytoskeleton
0.850252	Sb09g000550	ATRAB1C; GTP binding
0.850169	Sb03g011860	PGP21 (P-GLYCOPROTEIN 21); ATPase, coupled to transmembrane movement of substances
0.850057	Sb04g031580	none
0.850053	Sb02g006770	KH domain-containing protein
0.849986	Sb05g002940	DNA-binding family protein
0.849822	Sb03g044610	DNAJ heat shock N-terminal domain-containing protein
0.849775	Sb03g008480	none
0.84973	Sb10g031220	unknown protein
0.849627	Sb01g005800	MD-2-related lipid recognition domain-containing protein / ML domain-containing protein
0.849406	Sb07g001760	DNA-binding family protein
0.849373	Sb01g028500	none
0.84933	Sb10g001640	PEPKR1 (Phosphoenolpyruvate carboxylase-related kinase 1); ATP binding / kinase/ protein kinase/ protein serine/threonine kinase
0.848986	Sb10g026900	OTU-like cysteine protease family protein
0.848975	Sb02g028090	none
0.848953	Sb03g007800	unknown protein
0.848946	Sb08g002810	heavy-metal-associated domain-containing protein
0.848793	Sb01g016650	FAD-binding domain-containing protein
0.848782	Sb01g048070	QQT2 (quatre-quart2); ATP binding / nucleotide binding
0.848756	Sb07g003160	unknown protein
0.848671	Sb09g027580	reticulon family protein (RTNLB9)
0.848538	Sb08g017670	F-box family protein
0.848517	Sb02g040380	DEAD/DEAH box helicase, putative
0.848448	Sb10g028350	binding
0.84837	Sb02g036190	FUR1 (FUDR RESISTANT 1); nucleoside transmembrane transporter
0.84828	Sb01g041425	TKI1 (TSL-kinase interacting protein 1); DNA binding / transcription factor
0.848186	Sb01g047420	unknown protein
0.847932	Sb09g004000	rubber elongation factor (REF) family protein
0.847889	Sb05g001480	SNF7.1
0.847867	Sb02g003915	none
0.847837	Sb01g049490	F-box family protein
0.847831	Sb10g001950	ATP binding / nucleoside-triphosphatase/ nucleotide binding
0.847823	Sb01g011570	fumarylacetoacetate hydrolase family protein
0.847801	Sb10g022880	unknown protein
0.847767	Sb02g029240	AtUK/UPRT1 (Uridine kinase/Uracil phosphoribosyltransferase 1); ATP binding / kinase/ uracil phosphoribosyltransferase/ uridine kinase
0.847735	Sb01g048810	unknown protein
0.847697	Sb09g030740	unknown protein
0.847678	Sb07g025150	none
0.847632	Sb02g011350	unknown protein
0.847499	Sb03g041010	LCV2 (LIKE COV 2)
0.847488	Sb01g044770	CUTA; copper ion binding
0.847453	Sb10g027370	ATGLR3.4; intracellular ligand-gated ion channel
0.847409	Sb10g007210	unknown protein
0.847278	Sb02g036420	elongation factor 1-alpha / EF-1-alpha
0.847131	Sb10g029340	none
0.846903	Sb04g024660	ubiquitin-associated (UBA)/TS-N domain-containing protein / octicosapeptide/Phox/Bemp1 (PB1) domain-containing protein
0.8469	Sb03g010370	unknown protein
0.846795	Sb01g029070	none
0.846772	Sb02g028255	nucleolar protein gar2-related
0.84662	Sb07g000430	receptor/ zinc ion binding
0.846572	Sb01g036850	emb2191 (embryo defective 2191); catalytic/ hydrolase/ zinc ion binding
0.846423	Sb01g039940	DAR2 (DA1-RELATED PROTEIN 2); zinc ion binding
0.846364	Sb01g036920	none
0.846352	Sb01g046910	PAE1; endopeptidase/ peptidase/ threonine-type endopeptidase
0.846277	Sb01g043230	ubiquitin-protein ligase
0.846254	Sb01g043710	adenylylsulfate kinase, putative
0.84615	Sb04g029030	potassium transporter, putative
0.846077	Sb08g003250	ACT domain-containing protein
0.846019	Sb01g028360	none
0.845941	Sb01g017780	TET10 (TETRASPANIN10)
0.845937	Sb10g027970	glycosyl transferase family 43 protein
0.845907	Sb10g002190	EXL3 (EXORDIUM LIKE 3)
0.845815	Sb01g038090	unknown protein
0.845767	Sb03g035050	POLH (Y-FAMILT DNA POLYMERASE H); DNA-directed DNA polymerase
0.845765	Sb03g027140	none
0.84564	Sb06g000500	unknown protein
0.845636	Sb01g006060	ACD11 (ACCELERATED CELL DEATH 11); sphingosine transmembrane transporter
0.845547	Sb07g004270	unknown protein
0.845483	Sb02g034970	SGP1; GTP binding
0.845477	Sb07g026250	unknown protein
0.845461	Sb09g000490	MMT; S-adenosylmethionine-dependent methyltransferase
0.845437	Sb03g030560	cytochrome B561-related
0.845374	Sb08g003320	endonuclease-related
0.845369	Sb05g004450	None
0.845357	Sb08g019070	asparagine synthase (glutamine-hydrolyzing)
0.84534	Sb01g019510	none
0.845257	Sb01g041610	ATMAP65-6; microtubule binding
0.845122	Sb07g020240	NHL repeat-containing protein
0.845111	Sb01g046840	cell division cycle protein 48, putative / CDC48, putative
0.845083	Sb09g022420	NDP1 (RANDOM POTATO CDNA CLONE); binding
0.845071	Sb06g030080	none
0.845066	Sb04g004110	unknown protein
0.844992	Sb08g003960	none
0.844657	Sb01g012070	zinc finger (C3HC4-type RING finger) family protein
0.844655	Sb07g003070	NDB2 (NAD(P)H dehydrogenase B2); FAD binding / disulfide oxidoreductase/ oxidoreductase
0.844586	Sb04g020470	none
0.844517	Sb06g033400	leucine-rich repeat transmembrane protein kinase, putative
0.84418	Sb06g023720	unknown protein
0.844175	Sb07g026270	PAP27 (PURPLE ACID PHOSPHATASE 27); acid phosphatase/ protein serine/threonine phosphatase
0.844165	Sb03g010770	unknown protein
0.84408	Sb03g046730	unknown protein
0.843974	Sb01g003390	none
0.843904	Sb03g008730	unknown protein
0.843825	Sb10g027860	unknown protein
0.843806	Sb04g028430	binding
0.843723	Sb08g014640	epoxide hydrolase, putative
0.843705	Sb09g015260	VHS domain-containing protein / GAT domain-containing protein
0.843609	Sb03g025120	ABIL2 (ABL INTERACTOR-LIKE PROTEIN 2)
0.843561	Sb10g005050	unknown protein
0.84352	Sb01g044890	VPS22
0.843517	Sb02g042590	unknown protein
0.843384	Sb09g029200	proline-rich family protein
0.843367	Sb02g000280	PROT1 (PROLINE TRANSPORTER 1); L-proline transmembrane transporter/ amino acid transmembrane transporter
0.843302	Sb03g024030	zinc finger (C3HC4-type RING finger) family protein
0.843272	Sb03g039220	MTP11; cation transmembrane transporter/ manganese ion transmembrane transporter/ manganese:hydrogen antiporter
0.843246	Sb01g014910	unknown protein
0.843219	Sb04g023480	unknown protein
0.843215	Sb06g031060	JAZ12 (JASMONATE-ZIM-DOMAIN PROTEIN 12)
0.843215	Sb04g026820	nucleolar matrix protein-related
0.843195	Sb04g009260	protein phosphatase 2C, putative / PP2C, putative
0.843124	Sb05g025180	none
0.843056	Sb06g030280	programmed cell death 2 C-terminal domain-containing protein
0.842985	Sb04g038270	unknown protein
0.842947	Sb03g044340	autophagy protein Apg6 family
0.842922	Sb09g028570	ATSPS1F (sucrose phosphate synthase 1F); sucrose-phosphate synthase/ transferase, transferring glycosyl groups
0.842692	Sb08g020830	HMT2 (HOMOCYSTEINE METHYLTRANSFERASE 2); homocysteine S-methyltransferase
0.84261	Sb07g026650	inositol or phosphatidylinositol phosphatase/ inositol-polyphosphate 5-phosphatase
0.842388	Sb02g033970	UGLYAH (UREIDOGLYCINE AMINOHYDROLASE); transcription factor
0.842142	Sb10g031140	unknown protein
0.8421	Sb03g025490	SGR4 (SHOOT GRAVITROPSIM 4); receptor
0.842073	Sb07g021670	unknown protein
0.841996	Sb02g003700	SYP132 (SYNTAXIN OF PLANTS 132); SNAP receptor
0.841996	Sb06g016230	harpin-induced family protein / HIN1 family protein / harpin-responsive family protein
0.841908	Sb04g001250	NRPB4; DNA-directed RNA polymerase
0.841894	Sb02g035470	none
0.841839	Sb03g037600	EDA14 (EMBRYO SAC DEVELOPMENT ARREST 14)
0.841831	Sb10g001110	none
0.841803	Sb10g024380	ATEXPA20 (ARABIDOPSIS THALIANA EXPANSIN A20)
0.841769	Sb09g020900	unknown protein
0.841763	Sb07g012720	pyrophosphate--fructose-6-phosphate 1-phosphotransferase alpha subunit, putative / pyrophosphate-dependent 6-phosphofructose-1-kinase, putative
0.841721	Sb10g021935	replication protein-related
0.841649	Sb06g023530	none
0.84164	Sb02g032880	none
0.841522	Sb01g028020	unknown protein
0.841409	Sb08g004910	NRPB10; DNA binding / DNA-directed RNA polymerase
0.841408	Sb02g013170	ubiquitin family protein
0.841275	Sb06g020065	ubiquitin-associated (UBA)/TS-N domain-containing protein / octicosapeptide/Phox/Bemp1 (PB1) domain-containing protein
0.841266	Sb06g003040	GDSL-motif lipase/hydrolase family protein
0.841207	Sb03g013780	unknown protein
0.841172	Sb02g024880	RUB1 (RELATED TO UBIQUITIN 1); protein binding
0.84114	Sb04g023870	NRP2 (NAP1-RELATED PROTEIN 2); DNA binding / chromatin binding / histone binding
0.840839	Sb02g031190	MYB4; DNA binding / transcription factor
0.840834	Sb04g034180	unknown protein
0.840737	Sb03g024570	pentatricopeptide (PPR) repeat-containing protein
0.840727	Sb09g019910	MBD1; DNA binding / DNA demethylase/ methyl-CpG binding
0.840547	Sb03g025740	mitochondrial substrate carrier family protein
0.840528	Sb04g004940	SPL2 (SQUAMOSA PROMOTER BINDING PROTEIN-LIKE 2); DNA binding / transcription factor
0.840406	Sb03g046500	PSD2 (phosphatidylserine decarboxylase 2); phosphatidylserine decarboxylase
0.840365	Sb01g011650	none
0.840358	Sb02g007010	VPS2.1
0.840333	Sb03g027110	nuclear RNA-binding protein (RGGA)
0.840281	Sb07g026280	none
0.84028	Sb08g004420	unknown protein
0.840239	Sb04g024090	nitrate transporter (NTP3)
0.840226	Sb03g003730	leucine-rich repeat family protein / extensin family protein
0.840207	Sb10g021663	AGL62 (Agamous-like 62); DNA binding / transcription factor
0.840173	Sb06g025220	CPK33; ATP binding / calcium ion binding / calmodulin-dependent protein kinase/ kinase/ protein kinase/ protein serine/threonine kinase
0.840165	Sb03g009590	nucleic acid binding / zinc ion binding
0.840157	Sb06g018020	immunophilin-related / FKBP-type peptidyl-prolyl cis-trans isomerase-related
0.840019	Sb03g030750	ANAC073 (ARABIDOPSIS NAC DOMAIN CONTAINING PROTEIN 73); transcription activator/ transcription factor
0.839951	Sb04g026490	PPCK1 (PHOSPHOENOLPYRUVATE CARBOXYLASE KINASE); kinase/ protein serine/threonine kinase
0.839858	Sb04g004080	unknown protein
0.839669	Sb03g030400	protein kinase family protein
0.839384	Sb09g029450	unknown protein
0.839295	Sb08g020870	AT-IE; phosphoribosyl-AMP cyclohydrolase/ phosphoribosyl-ATP diphosphatase
0.83929	Sb07g026190	ATMTN1; catalytic/ methylthioadenosine nucleosidase
0.839192	Sb09g022180	zinc finger (C3HC4-type RING finger) family protein
0.839029	Sb01g027890	none
0.839016	Sb09g019410	chr31 (chromatin remodeling 31); ATP binding / DNA binding / helicase/ nucleic acid binding
0.83886	Sb04g034010	MAP1D (METHIONINE AMINOPEPTIDASE 1D); aminopeptidase/ metalloexopeptidase
0.83884	Sb10g002880	early nodulin-related
0.838654	Sb01g011230	unknown protein
0.838637	Sb07g006220	oxidoreductase, zinc-binding dehydrogenase family protein
0.838635	Sb09g029750	O-acetyltransferase family protein
0.838429	Sb02g010210	SUVH2 (SU(VAR)3-9 HOMOLOG 2); histone methyltransferase
0.838358	Sb01g004140	N2,N2-dimethylguanosine tRNA methyltransferase family protein
0.838355	Sb02g022530	unknown protein
0.838297	Sb02g001060	VIP4 (VERNALIZATION INDEPENDENCE 4); protein binding
0.838259	Sb10g024510	cinnamoyl-CoA reductase family
0.838239	Sb01g003490	histidine acid phosphatase family protein
0.838212	Sb10g015690	armadillo/beta-catenin repeat family protein / U-box domain-containing family protein
0.838098	Sb10g023770	26S proteasome regulatory complex subunit p42D, putative
0.838091	Sb07g025140	ATRBL2 (Arabidopsis thaliana Rhomboid-like 2); serine-type endopeptidase
0.838066	Sb01g001620	binding / catalytic
0.838058	Sb03g041970	none
0.837969	Sb05g002830	heavy-metal-associated domain-containing protein
0.837917	Sb02g004626	None
0.837765	Sb02g010100	none
0.837715	Sb07g025620	disease resistance protein (CC-NBS-LRR class), putative
0.837617	Sb05g004250	LAX3 (LIKE AUX1 3); amino acid transmembrane transporter/ auxin influx transmembrane transporter/ transporter
0.837608	Sb07g003490	disease resistance protein (CC-NBS-LRR class), putative
0.837535	Sb01g049650	none
0.837528	Sb10g008280	pfkB-type carbohydrate kinase family protein
0.837512	Sb01g006920	unknown protein
0.837474	Sb02g036540	none
0.837465	Sb04g028550	WOL (WOODEN LEG); cytokinin receptor/ osmosensor/ phosphoprotein phosphatase/ protein histidine kinase
0.837368	Sb06g014280	ATGP4
0.837317	Sb02g008790	ATRAB11C (ARABIDOPSIS RAB GTPASE 11C); GTP binding
0.837234	Sb01g048570	CPK6 (CALCIUM-DEPENDENT PROTEIN KINASE 6); ATP binding / calcium ion binding / calmodulin-dependent protein kinase/ kinase/ protein kinase/ protein serine/threonine kinase
0.837206	Sb03g006630	aspartyl protease family protein
0.837132	Sb01g009550	inositol 1,3,4-trisphosphate 5/6-kinase family protein
0.837127	Sb02g022970	unknown protein
0.837089	Sb03g034060	PFK3 (PHOSPHOFRUCTOKINASE 3); 6-phosphofructokinase
0.83703	Sb02g039580	helicase domain-containing protein / IBR domain-containing protein / zinc finger protein-related
0.837021	Sb01g041150	unknown protein
0.836909	Sb04g037260	IAA13; transcription factor
0.836847	Sb06g017240	MAP3KA; ATP binding / kinase/ protein kinase/ protein serine/threonine kinase
0.836807	Sb07g028400	pentatricopeptide (PPR) repeat-containing protein
0.836757	Sb06g003200	aspartyl protease family protein
0.836688	Sb10g011810	hydroxyproline-rich glycoprotein family protein
0.836683	Sb06g024910	HMA5 (HEAVY METAL ATPASE 5); ATPase, coupled to transmembrane movement of ions, phosphorylative mechanism
0.83668	Sb10g005060	ATVAMP711 (ARABIDOPSIS THALIANA VESICLE-ASSOCIATED MEMBRANE PROTEIN 711)
0.836646	Sb02g041490	none
0.836548	Sb10g031100	GASA2 (GAST1 PROTEIN HOMOLOG 2)
0.836463	Sb03g034800	unknown protein
0.836435	Sb03g044680	none
0.836387	Sb02g027070	PUR7 (PURIN 7); phosphoribosylaminoimidazolesuccinocarboxamide synthase
0.836369	Sb02g004800	unknown protein
0.836363	Sb03g027770	lipase, putative
0.83633	Sb10g006260	RAP2.12; DNA binding / transcription factor
0.836089	Sb09g028220	glycosyl transferase family 43 protein
0.836059	Sb05g004000	transcription elongation factor-related
0.836	Sb02g004350	glutamate binding
0.835959	Sb03g013890	transcription factor, putative / zinc finger (C3HC4 type RING finger) family protein
0.835958	Sb02g035270	unknown protein
0.835868	Sb04g030590	none
0.83584	Sb01g039040	ITN1 (INCREASED TOLERANCE TO NACL); protein binding
0.835756	Sb03g046030	unknown protein
0.835737	Sb01g033060	SUS4; UDP-glycosyltransferase/ sucrose synthase/ transferase, transferring glycosyl groups
0.835696	Sb02g038280	IBS1 (IMPAIRED IN BABA-INDUCED STERILITY 1); ATP binding / kinase/ protein kinase/ protein serine/threonine kinase/ protein tyrosine kinase
0.835651	Sb03g031540	unknown protein
0.835647	Sb07g020300	none
0.835472	Sb03g009820	VAM3; SNAP receptor
0.835335	Sb06g020650	DNA binding / nuclease
0.835334	Sb10g006800	unknown protein
0.835308	Sb03g009670	protein kinase family protein
0.83525	Sb04g029150	unknown protein
0.835244	Sb03g025500	unknown protein
0.835202	Sb09g007890	none
0.835199	Sb03g028730	NLI interacting factor (NIF) family protein
0.835131	Sb06g000960	D111/G-patch domain-containing protein
0.834941	Sb06g021500	unknown protein
0.83485	Sb08g005060	leucine-rich repeat family protein / protein kinase family protein
0.834761	Sb04g001916	OTS2 (OVERLY TOLERANT TO SALT 2); SUMO-specific protease/ cysteine-type peptidase
0.83473	Sb04g037100	C2 domain-containing protein
0.834704	Sb09g004610	mtLPD1 (mitochondrial lipoamide dehydrogenase 1); ATP binding / dihydrolipoyl dehydrogenase
0.834631	Sb01g035470	aminoacyl-tRNA hydrolase
0.834597	Sb07g028020	XYLT (ARABIDOPSIS THALIANA BETA-1,2-XYLOSYLTRANSFERASE); xylosyltransferase
0.834582	Sb04g008020	mitochondrial substrate carrier family protein
0.834519	Sb02g037700	binding
0.834417	Sb01g010300	MMZ1 (MMS ZWEI HOMOLOGUE 1); protein binding / ubiquitin-protein ligase
0.8344	Sb01g019180	unknown protein
0.834358	Sb02g018890	ATRABA4C; GTP binding
0.83428	Sb02g033920	malate oxidoreductase, putative
0.83428	Sb05g002745	unknown protein
0.834273	Sb10g027913	HD2B (HISTONE DEACETYLASE 2B); histone deacetylase
0.834233	Sb05g020900	regulator of chromosome condensation (RCC1) family protein / UVB-resistance protein-related
0.834217	Sb04g005120	unknown protein
0.834121	Sb09g030920	reticulon family protein (RTNLB12)
0.834094	Sb02g027840	GAUT4 (Galacturonosyltransferase 4); polygalacturonate 4-alpha-galacturonosyltransferase/ transferase, transferring glycosyl groups
0.83408	Sb10g024060	none
0.834067	Sb01g043450	protein binding
0.83402	Sb10g004090	transport protein particle (TRAPP) component Bet3 family protein
0.83399	Sb03g043200	isoflavone reductase, putative
0.833965	Sb07g027970	unknown protein
0.833905	Sb04g036300	vacuolar protein sorting 55 family protein / VPS55 family protein
0.833839	Sb01g028250	AGD8 (ARF-GAP DOMAIN 8); ARF GTPase activator/ DNA binding / zinc ion binding
0.833827	Sb01g004760	none
0.833799	Sb05g000950	none
0.83374	Sb09g020120	unknown protein
0.833729	Sb04g037790	protease-associated (PA) domain-containing protein
0.833513	Sb10g030000	none
0.833447	Sb06g023940	zinc finger (GATA type) family protein
0.833384	Sb02g012580	C2 domain-containing protein
0.83329	Sb03g012710	lipase class 3 family protein
0.833271	Sb03g039580	zinc finger (DHHC type) family protein
0.833219	Sb01g040160	potassium channel tetramerisation domain-containing protein
0.833176	Sb08g021190	glycosyl transferase family 17 protein
0.833148	Sb02g003680	HEN1 (HUA ENHANCER 1); RNA methyltransferase
0.833076	Sb07g021990	unknown protein
0.833053	Sb09g022940	NLI interacting factor (NIF) family protein
0.833052	Sb03g042890	recA family protein
0.833	Sb05g001030	peroxidase, putative
0.832876	Sb02g020850	GDSL-motif lipase/hydrolase family protein
0.832868	Sb10g027480	ubiquitin family protein
0.832721	Sb04g022760	avirulence-responsive protein, putative / avirulence induced gene protein, putative / AIG protein, putative
0.832717	Sb03g032940	inositol polyphosphate 5-phosphatase, putative
0.83267	Sb06g020970	ribosome recycling factor family protein / ribosome releasing factor family protein
0.832633	Sb04g038050	phosphoinositide binding
0.832615	Sb02g034490	none
0.83261	Sb03g033040	none
0.832542	Sb10g012990	NTRA (NADPH-DEPENDENT THIOREDOXIN REDUCTASE A); thioredoxin-disulfide reductase
0.832529	Sb04g036370	methyltransferase
0.832521	Sb04g030080	unknown protein
0.832519	Sb06g003780	KEU (keule); protein transporter
0.832452	Sb04g006120	LYC (LYCOPENE CYCLASE); lycopene beta cyclase
0.83244	Sb03g010850	unknown protein
0.832403	Sb03g034810	VOZ1 (VASCULAR PLANT ONE ZINC FINGER PROTEIN); transcription activator
0.832395	Sb03g032200	zinc ion binding
0.832311	Sb03g041400	1-phosphatidylinositol-4-phosphate 5-kinase/ ATP binding / phosphatidylinositol phosphate kinase/ protein binding / zinc ion binding
0.832305	Sb06g021450	ATG10 (autophagy 10); transporter/ ubiquitin activating enzyme
0.832291	Sb09g005250	SHS1 (SODIUM HYPERSENSITIVE 1); binding / nucleotide transmembrane transporter/ transporter
0.832256	Sb07g003890	none
0.832234	Sb02g038650	MES11 (METHYL ESTERASE 11); hydrolase
0.83214	Sb08g005463	None
0.83214	Sb08g005455	None
0.832136	Sb04g019220	unknown protein
0.832122	Sb02g037950	interferon-related developmental regulator family protein / IFRD protein family
0.832072	Sb07g026320	uracil phosphoribosyltransferase, putative / UMP pyrophosphorylase, putative / UPRTase, putative
0.831957	Sb01g017380	ACT7 (ACTIN 7); structural constituent of cytoskeleton
0.831947	Sb01g036050	KT2 (POTASSIUM TRANSPORTER 2); potassium ion transmembrane transporter
0.831922	Sb07g025570	zinc finger protein-related
0.831888	Sb04g026910	none
0.831832	Sb01g003500	unknown protein
0.831694	Sb03g037590	FAD-dependent oxidoreductase family protein
0.831669	Sb05g000280	kinase
0.831593	Sb04g001753	none
0.831562	Sb06g016190	E2F3 (E2F TRANSCRIPTION FACTOR 3); DNA binding / transcription factor
0.831551	Sb03g008850	transferase family protein
0.831496	Sb06g021000	unknown protein
0.831452	Sb05g022090	RWD domain-containing protein
0.831432	Sb08g000220	GHMP kinase family protein
0.831428	Sb01g028900	protein kinase, putative
0.831427	Sb06g033200	none
0.831421	Sb06g023810	PDLP8 (PLASMODESMATA-LOCATED PROTEIN 8)
0.831398	Sb03g043860	XRI1 (X-RAY INDUCED TRANSCRIPT 1)
0.831392	Sb04g027620	unknown protein
0.831362	Sb10g008840	SKP1 family protein
0.831332	Sb03g035020	SGS domain-containing protein
0.831318	Sb02g039750	positive transcription elongation factor/ zinc ion binding
0.8313	Sb06g015110	AMY2 (ALPHA-AMYLASE-LIKE 2); alpha-amylase/ calcium ion binding / catalytic/ cation binding
0.831296	Sb07g014930	xanthine/uracil permease family protein
0.831192	Sb07g001520	F-box family protein
0.831189	Sb01g023530	transcription initiation factor IIE (TFIIE) alpha subunit family protein / general transcription factor TFIIE family protein
0.831174	Sb03g041070	NPL41 (NPL4-LIKE PROTEIN 1)
0.831174	Sb06g024300	protein kinase, putative
0.831084	Sb07g021020	none
0.830963	Sb07g005850	ENT1,AT (EQUILIBRATIVE NUCLEOTIDE TRANSPORTER 1); nucleoside transmembrane transporter/ nucleoside transmembrane transporter, against a concentration gradient
0.830884	Sb08g017740	lipase class 3 family protein
0.830531	Sb01g049110	DCL1 (DICER-LIKE 1); ATP-dependent helicase/ double-stranded RNA binding / protein binding / ribonuclease III
0.830449	Sb10g005290	unknown protein
0.830432	Sb10g010770	ankyrin repeat family protein
0.830415	Sb03g044910	protein binding
0.830388	Sb03g040800	NEK6 (''NIMA (NEVER IN MITOSIS, GENE A)-RELATED 6''); ATP binding / kinase/ protein kinase/ protein serine/threonine kinase
0.830382	Sb04g038390	nuclear associated protein-related / NAP-related
0.830279	Sb09g000790	nodulin MtN21 family protein
0.830181	Sb06g026100	none
0.83017	Sb10g019660	tesmin/TSO1-like CXC domain-containing protein
0.830147	Sb01g041940	unknown protein
0.830133	Sb04g022800	none
0.83008	Sb10g005720	ATMRP11; ATPase, coupled to transmembrane movement of substances
0.830073	Sb04g023150	none
0.830057	Sb01g027590	ankyrin repeat family protein
0.830046	Sb04g036090	beta-1,2-N-acetylglucosaminyltransferase II
0.829991	Sb02g037750	none
0.829961	Sb01g000220	PDR6; ATPase, coupled to transmembrane movement of substances
0.829922	Sb09g002870	none
0.829858	Sb01g030490	TOM3; protein binding
0.829757	Sb07g000760	transcription factor
0.829743	Sb01g011940	ATUBC2-1; ubiquitin-protein ligase
0.829714	Sb01g033030	senescence-associated protein-related
0.829644	Sb02g038790	none
0.82962	Sb06g030650	zinc finger (C3HC4-type RING finger) family protein
0.829503	Sb03g002790	protein kinase family protein
0.829463	Sb02g004670	SHY2 (SHORT HYPOCOTYL 2); transcription factor
0.829445	Sb03g005390	unknown protein
0.829312	Sb06g032500	ARF6 (AUXIN RESPONSE FACTOR 6); transcription factor
0.829282	Sb03g034030	ULP1D (UB-LIKE PROTEASE 1D); SUMO-specific protease/ cysteine-type peptidase
0.829259	Sb10g027680	armadillo/beta-catenin repeat family protein
0.829153	Sb03g008600	CCX4 (CATION CALCIUM EXCHANGER 4); cation:cation antiporter
0.829137	Sb02g043800	none
0.829129	Sb03g011910	none
0.829115	Sb07g027790	EIL3 (ETHYLENE-INSENSITIVE3-LIKE3); DNA binding / transcription factor
0.829099	Sb10g029410	esterase-related
0.828991	Sb04g002460	PRA1.H (PRENYLATED RAB ACCEPTOR 1.H)
0.828943	Sb09g021530	receptor/ zinc ion binding
0.828877	Sb07g000950	ATSAC1 (suppressor of actin 1); phosphatidylinositol-4,5-bisphosphate 5-phosphatase
0.828816	Sb09g021400	identical protein binding / serine-type endopeptidase
0.828784	Sb08g018130	NRPB9B; DNA binding / DNA-directed RNA polymerase/ nucleic acid binding / transcription regulator/ zinc ion binding
0.828738	Sb10g006680	AAPT1 (AMINOALCOHOLPHOSPHOTRANSFERASE 1); phosphatidyltransferase/ phosphotransferase, for other substituted phosphate groups
0.828706	Sb06g025210	PDS3 (PHYTOENE DESATURASE 3); phytoene dehydrogenase
0.82869	Sb02g006060	RPM1 (RESISTANCE TO P. SYRINGAE PV MACULICOLA 1); nucleotide binding / protein binding
0.828656	Sb09g021580	bZIP transcription factor family protein
0.828622	Sb02g033180	VPS24.1
0.828591	Sb01g017720	unknown protein
0.828559	Sb10g027320	none
0.828542	Sb02g043000	HSL1 (HSI2-LIKE 1); transcription factor
0.828458	Sb03g046570	pentatricopeptide (PPR) repeat-containing protein
0.82845	Sb09g030150	protein phosphatase 2C, putative / PP2C, putative
0.828319	Sb03g043940	UBQ4; protein binding
0.828294	Sb07g019240	haloacid dehalogenase-like hydrolase family protein
0.828277	Sb08g004310	Ssu72-like family protein
0.828219	Sb03g046180	none
0.828121	Sb02g026310	DNA-binding storekeeper protein-related
0.82811	Sb07g022740	none
0.828109	Sb02g029920	C2 domain-containing protein / GRAM domain-containing protein
0.82803	Sb08g020040	protein kinase family protein
0.828005	Sb02g035770	unknown protein
0.827917	Sb02g031600	protein kinase family protein
0.827889	Sb02g038620	AFP3 (ABI FIVE BINDING PROTEIN 3)
0.827835	Sb04g004610	OTU-like cysteine protease family protein
0.827766	Sb01g004540	none
0.82776	Sb03g006000	GGT4 (GAMMA-GLUTAMYL TRANSPEPTIDASE 4); gamma-glutamyltransferase/ glutathione gamma-glutamylcysteinyltransferase
0.827759	Sb06g033780	none
0.827757	Sb04g037310	Expressed protein
0.82769	Sb09g023570	leucine-rich repeat transmembrane protein kinase, putative
0.827687	Sb01g008800	none
0.827645	Sb05g000860	unknown protein
0.827579	Sb03g029530	none
0.827442	Sb04g032180	none
0.827333	Sb09g008430	ATRABA2C (ARABIDOPSIS RAB GTPASE HOMOLOG A2C); GTP binding
0.827293	Sb01g012500	none
0.827271	Sb03g009850	microtubule motor
0.827192	Sb02g031050	zinc finger (C3HC4-type RING finger) family protein
0.82713	Sb06g020020	copper amine oxidase, putative
0.827111	Sb02g033710	NDPK1; ATP binding / nucleoside diphosphate kinase
0.827057	Sb10g000740	none
0.827012	Sb02g042020	unknown protein
0.827	Sb04g037890	unknown protein
0.826997	Sb07g020280	YLS8; catalytic
0.826975	Sb03g038080	WOX13 (WUSCHEL-RELATED HOMEOBOX 13); DNA binding / transcription factor
0.826891	Sb01g043900	methyladenine glycosylase family protein
0.82684	Sb10g024840	PUX4; protein binding
0.826719	Sb01g006160	amine oxidase-related
0.826668	Sb06g033230	ACBP1 (ACYL-COA BINDING PROTEIN 1); acyl-CoA binding / lead ion binding
0.826667	Sb10g022380	RNA recognition motif (RRM)-containing protein
0.826569	Sb07g004090	DEAD box RNA helicase, putative
0.826566	Sb04g004740	unknown protein
0.826479	Sb04g028710	unknown protein
0.826323	Sb04g030190	CNX5 (CO-FACTOR FOR NITRATE, REDUCTASE AND XANTHINE DEHYDROGENASE 5); Mo-molybdopterin cofactor sulfurase
0.82614	Sb02g031460	aspartyl protease family protein
0.826131	Sb10g029250	zinc finger (CCCH-type) family protein
0.826059	Sb08g015560	none
0.826019	Sb01g042970	none
0.826015	Sb02g034480	none
0.825887	Sb01g043580	none
0.825872	Sb10g004420	none
0.825808	Sb05g009500	none
0.825794	Sb01g033950	none
0.825736	Sb01g019930	transducin family protein / WD-40 repeat family protein
0.82571	Sb06g031960	SWIB complex BAF60b domain-containing protein
0.825697	Sb10g021920	kinesin motor protein-related
0.825683	Sb02g023550	hypoxia-responsive family protein / zinc finger (C3HC4-type RING finger) family protein
0.82568	Sb04g009824	unknown protein
0.825667	Sb09g026150	PFK3 (PHOSPHOFRUCTOKINASE 3); 6-phosphofructokinase
0.825631	Sb10g027030	UBQ4; protein binding
0.825618	Sb03g036000	none
0.825605	Sb04g023970	unknown protein
0.825587	Sb04g007860	RNA recognition motif (RRM)-containing protein
0.825577	Sb04g032290	tRNA pseudouridine synthase family protein
0.825556	Sb02g012610	lipase class 3 family protein
0.825523	Sb02g006130	unknown protein
0.825492	Sb03g009890	emb1644 (embryo defective 1644)
0.825346	Sb04g018970	unknown protein
0.825339	Sb02g035620	ribosomal protein L28 family protein
0.825316	Sb09g023640	KH domain-containing protein
0.8253	Sb07g028380	CSN6A
0.825295	Sb03g026370	protein kinase, putative
0.825186	Sb01g004370	SNF7.1
0.825169	Sb01g042380	ATTPS5; protein binding / transferase, transferring glycosyl groups / trehalose-phosphatase
0.82514	Sb04g033900	FKBP12 (FK506-BINDING PROTEIN); FK506 binding / peptidyl-prolyl cis-trans isomerase
0.825126	Sb02g025520	zinc finger (C3HC4-type RING finger) family protein
0.825095	Sb02g010030	UDP-glucose:sterol glucosyltransferase (UGT80A2)
0.825061	Sb10g018040	none
0.825019	Sb04g022200	none
0.824989	Sb01g006330	ADF6 (ACTIN DEPOLYMERIZING FACTOR 6); actin binding
0.824957	Sb05g001850	unknown protein
0.824887	Sb04g001510	SPDS3 (SPERMIDINE SYNTHASE 3); spermidine synthase/ spermine synthase
0.824855	Sb03g042690	BGLU42 (BETA GLUCOSIDASE 42); beta-glucosidase/ catalytic/ cation binding / hydrolase, hydrolyzing O-glycosyl compounds
0.824829	Sb04g030980	AAA-type ATPase family protein
0.82476	Sb09g026910	none
0.824749	Sb06g024410	unknown protein
0.824689	Sb10g007680	YLS8; catalytic
0.824682	Sb03g037660	SUVH1 (SU(VAR)3-9 HOMOLOG 1); histone methyltransferase
0.824654	Sb04g007560	CLPS3 (CLP-SIMILAR PROTEIN 3); binding
0.824634	Sb04g000330	ASK2 (ARABIDOPSIS SKP1-LIKE 2); protein binding / ubiquitin-protein ligase
0.824569	Sb01g013200	unknown protein
0.824403	Sb01g036600	RNA recognition motif (RRM)-containing protein
0.824331	Sb03g003680	hydroxyproline-rich glycoprotein family protein
0.824252	Sb05g027000	disease resistance protein (CC-NBS class), putative
0.824204	Sb05g020380	RBOHD (RESPIRATORY BURST OXIDASE HOMOLOGUE D); NAD(P)H oxidase
0.824188	Sb08g020820	none
0.824182	Sb01g040380	none
0.824148	Sb06g017150	thioesterase family protein
0.82412	Sb06g028040	transcription initiation factor-related
0.824047	Sb09g004800	unknown protein
0.824036	Sb03g045420	HKL1 (HEXOKINASE-LIKE 1); ATP binding / fructokinase/ glucokinase/ hexokinase
0.824003	Sb02g030200	none
0.823974	Sb07g026240	RIO1 family protein
0.823909	Sb05g004570	CBS domain-containing protein / octicosapeptide/Phox/Bemp1 (PB1) domain-containing protein
0.82384	Sb04g037880	DNA-binding family protein
0.823819	Sb07g025880	SFC (SCARFACE); ARF GTPase activator/ phosphoinositide binding
0.823663	Sb01g008920	nucleic acid binding
0.823642	Sb10g031290	none
0.823618	Sb01g002450	protein phosphatase 2C family protein / PP2C family protein
0.823553	Sb08g006400	methyltransferase
0.823535	Sb03g004920	transducin family protein / WD-40 repeat family protein
0.823507	Sb07g024130	unknown protein
0.8235	Sb05g001915	unknown protein
0.823458	Sb07g005750	F-box family protein
0.823412	Sb04g007960	aminopeptidase/ manganese ion binding
0.82337	Sb10g028300	zinc finger (C2H2 type) family protein
0.823344	Sb02g031250	unknown protein
0.823333	Sb04g005080	unknown protein
0.823314	Sb01g042710	unknown protein
0.823309	Sb06g034150	none
0.823291	Sb10g006460	unknown protein
0.823183	Sb01g033940	glycine-rich protein
0.823177	Sb05g022250	unknown protein
0.82313	Sb06g022740	pal1 (Phe ammonia lyase 1); phenylalanine ammonia-lyase
0.82312	Sb04g033260	SUVH5 (SU(VAR)3-9 HOMOLOG 5); histone methyltransferase
0.823097	Sb09g022770	none
0.823096	Sb01g041750	unknown protein
0.823051	Sb01g011840	ZML1 (ZIM-LIKE 1); transcription factor
0.82304	Sb07g027920	leucine-rich repeat transmembrane protein kinase, putative
0.82303	Sb10g005570	zinc ion binding
0.822983	Sb03g043440	leucine zipper factor-related
0.822977	Sb08g003930	ATCBL3 (ARABIDOPSIS THALIANA CALCINEURIN B-LIKE 3); calcium ion binding
0.822899	Sb03g044620	CRN (CORYNE); ATP binding / kinase/ protein kinase
0.822886	Sb02g000760	unknown protein
0.822786	Sb03g041770	SKP2A
0.822774	Sb02g028370	transcription factor jumonji (jmjC) domain-containing protein
0.822763	Sb03g011120	zinc finger (C3HC4-type RING finger) family protein
0.822674	Sb04g030370	RBX1 (RING-BOX 1); protein binding
0.822662	Sb06g017200	NRPB1 (RNA POLYMERASE II LARGE SUBUNIT); DNA binding / DNA-directed RNA polymerase
0.822645	Sb02g011110	unknown protein
0.822558	Sb08g015530	none
0.822552	Sb02g002390	none
0.822544	Sb10g000101	NTL9 (NAC transcription factor-like 9); transcription factor
0.822515	Sb09g026450	AKIN10 (Arabidopsis SNF1 kinase homolog 10); protein binding / protein kinase
0.822504	Sb02g038290	none
0.822499	Sb10g005080	BSD domain-containing protein
0.822483	Sb01g035250	none
0.822475	Sb07g027520	geranylgeranyl transferase type II beta subunit, putative / RAB geranylgeranyltransferase beta subunit, putative
0.822471	Sb10g021760	phosphoinositide binding / zinc ion binding
0.822409	Sb01g013400	IQD5 (IQ-domain 5); calmodulin binding
0.822347	Sb03g033280	DNA binding / transcription factor
0.822344	Sb09g023140	dehydration-responsive family protein
0.822339	Sb10g002960	DXPS3 (1-deoxy-D-xylulose 5-phosphate synthase 3); 1-deoxy-D-xylulose-5-phosphate synthase
0.822334	Sb10g000900	PBB2; endopeptidase/ peptidase/ threonine-type endopeptidase
0.822211	Sb09g020850	SCL1 (SCARECROW-LIKE 1); transcription factor
0.822196	Sb03g003900	RUXF (SMALL NUCLEAR RIBONUCLEOPROTEIN F)
0.822146	Sb06g021770	calcium-binding EF hand family protein
0.822127	Sb04g027340	none
0.822089	Sb04g023890	none
0.821997	Sb01g021020	RNA recognition motif (RRM)-containing protein
0.821974	Sb06g031890	unknown protein
0.82196	Sb02g030390	unknown protein
0.821877	Sb01g040050	LIM domain-containing protein
0.821871	Sb03g005520	unknown protein
0.821849	Sb08g018440	none
0.821821	Sb03g043590	none
0.821813	Sb06g025180	thioredoxin family protein
0.821797	Sb10g026570	haloacid dehalogenase-like hydrolase family protein
0.821778	Sb01g007980	tetratricopeptide repeat (TPR)-containing protein
0.821721	Sb10g003680	none
0.821721	Sb01g037820	calmodulin-binding protein
0.821706	Sb09g021280	unknown protein
0.8217	Sb02g025660	respiratory burst oxidase protein E (RbohE) / NADPH oxidase
0.821622	Sb09g018230	thioesterase family protein
0.821525	Sb02g010660	NRPB12; DNA binding / DNA-directed RNA polymerase
0.821483	Sb07g026940	unknown protein
0.821467	Sb10g020530	protein phosphatase 2C, putative / PP2C, putative
0.821326	Sb02g028820	mitochondrial substrate carrier family protein
0.821189	Sb05g004470	None
0.82117	Sb03g003940	none
0.821086	Sb10g029120	ATRBL14 (ARABIDOPSIS RHOMBOID-LIKE PROTEIN 14); zinc ion binding
0.820932	Sb04g033280	unknown protein
0.820853	Sb06g022730	ADK2 (ADENOSINE KINASE 2); adenosine kinase/ copper ion binding / kinase
0.820825	Sb09g019080	unknown protein
0.820823	Sb04g030520	binding / ubiquitin-protein ligase
0.820789	Sb10g004490	TOPP3; protein serine/threonine phosphatase
0.820773	Sb05g003240	bZIP family transcription factor
0.820745	Sb01g024410	nucleotidyltransferase family protein
0.820741	Sb08g015580	GR-RBP3 (glycine-rich RNA-binding protein 3); ATP binding / RNA binding
0.820719	Sb04g006900	unknown protein
0.820711	Sb04g002870	unknown protein
0.820699	Sb03g040400	unknown protein
0.820667	Sb10g029690	GCIP-interacting family protein
0.820644	Sb10g001410	GFA2 (GAMETOPHYTIC FACTOR 2); heat shock protein binding / unfolded protein binding
0.820626	Sb07g028070	SWIB complex BAF60b domain-containing protein
0.820569	Sb06g026820	transducin family protein / WD-40 repeat family protein
0.820561	Sb05g008760	pyruvate kinase, putative
0.82052	Sb03g013110	unknown protein
0.820456	Sb03g013130	protein kinase family protein
0.820453	Sb07g023060	transport protein, putative
0.82044	Sb02g032290	unknown protein
0.820408	Sb05g027773	ankyrin repeat family protein
0.820325	Sb01g044710	GEM (GL2-EXPRESSION MODULATOR)
0.820313	Sb01g003510	unknown protein
0.820295	Sb03g031750	XPB1 (ARABIDOPSIS HOMOLOG OF XERODERMA PIGMENTOSUM COMPLEMENTATION GROUP B 1); ATP binding / ATP-dependent DNA helicase/ ATP-dependent helicase/ DNA binding / helicase/ hydrolase/ nucleic acid binding
0.820291	Sb01g046450	unknown protein
0.820213	Sb03g002180	CID9 (CTC-Interacting Domain 9); RNA binding / protein binding
0.820197	Sb01g045430	transcription initiation factor-related
0.820106	Sb03g044310	transducin family protein / WD-40 repeat family protein
0.820105	Sb07g003280	none
0.820062	Sb06g032880	myb family transcription factor
0.820057	Sb02g039640	OST1 (OPEN STOMATA 1); calcium-dependent protein serine/threonine kinase/ kinase/ protein kinase
0.819969	Sb08g001420	transducin family protein / WD-40 repeat family protein
0.819968	Sb01g033650	EICBP.B (ETHYLENE INDUCED CALMODULIN BINDING PROTEIN); calmodulin binding / transcription activator/ transcription regulator
0.819913	Sb05g006920	catalytic/ protein binding / serine-type endopeptidase/ serine-type peptidase
0.819897	Sb08g009810	unknown protein
0.819883	Sb08g021440	none
0.819869	Sb10g025200	VPS46.2
0.819868	Sb10g031050	disease resistance protein (NBS-LRR class), putative
0.819857	Sb03g026490	unknown protein
0.819825	Sb05g004550	unknown protein
0.8198	Sb09g022970	SELT (SELT-LIKE PROTEIN PRECURSOR); selenium binding
0.819749	Sb09g025640	ATRABA1B (ARABIDOPSIS RAB GTPASE HOMOLOG A1B); GTP binding
0.819738	Sb03g041760	none
0.819608	Sb02g011030	none
0.819588	Sb08g001030	RED family protein
0.819575	Sb01g017226	unknown protein
0.819536	Sb08g004280	none
0.819516	Sb02g032430	binding
0.819499	Sb06g033600	ATEXO70A1 (exocyst subunit EXO70 family protein A1); protein binding
0.819492	Sb10g028850	emb1997 (embryo defective 1997); anthranilate synthase/ catalytic/ oxo-acid-lyase
0.819458	Sb05g025940	oxidoreductase, 2OG-Fe(II) oxygenase family protein
0.819442	Sb03g023240	dienelactone hydrolase family protein
0.819438	Sb10g025720	magnesium transporter CorA-like family protein (MRS2-1)
0.819437	Sb02g035680	PAT1 (phytochrome a signal transduction 1); signal transducer/ transcription factor
0.819423	Sb01g007120	OST1 (OPEN STOMATA 1); calcium-dependent protein serine/threonine kinase/ kinase/ protein kinase
0.819351	Sb03g030360	dehydratase family
0.819299	Sb04g038140	TCP family transcription factor, putative
0.819183	Sb03g001270	unknown protein
0.819183	Sb06g032240	SOBER1 (SUPPRESSOR OF AVRBST-ELICITED RESISTANCE 1); carboxylesterase
0.819159	Sb03g025333	none
0.81902	Sb10g012170	none
0.818936	Sb10g009240	RNA and export factor-binding protein, putative
0.818928	Sb03g009140	haloacid dehalogenase-like hydrolase family protein
0.818898	Sb03g004790	phosphatidylinositolglycan-related
0.818879	Sb06g029710	FER (FERONIA); kinase/ protein kinase
0.818865	Sb01g043650	cyclin-related
0.818795	Sb04g005830	unknown protein
0.818676	Sb07g020490	none
0.818589	Sb04g031680	THH1 (TOM THREE HOMOLOG 1); virion binding
0.818581	Sb06g015880	TCH4 (Touch 4); hydrolase, acting on glycosyl bonds / xyloglucan:xyloglucosyl transferase
0.818577	Sb10g031230	proline-rich spliceosome-associated (PSP) family protein
0.818575	Sb01g039520	unknown protein
0.818562	Sb03g044990	AtATG18a
0.818514	Sb03g037280	GPDHC1; NAD or NADH binding / glycerol-3-phosphate dehydrogenase (NAD+)
0.818504	Sb01g004700	ATVAMP725
0.818465	Sb03g037580	leucine-rich repeat protein, putative
0.818457	Sb01g033020	JAZ1 (JASMONATE-ZIM-DOMAIN PROTEIN 1); protein binding
0.818451	Sb01g004930	unknown protein
0.818421	Sb01g028790	transcription factor
0.818384	Sb01g017410	None
0.818375	Sb01g044120	RNase L inhibitor protein-related
0.818356	Sb01g017420	S-locus lectin protein kinase family protein
0.81834	Sb03g040630	glycosyl hydrolase family 17 protein
0.818327	Sb07g023900	NAC2; transcription factor
0.818246	Sb02g043810	D-alanine--D-alanine ligase family
0.818231	Sb04g003600	WIN2 (HOPW1-1-INTERACTING 2); protein serine/threonine phosphatase
0.818225	Sb03g032560	CKL2 (CASEIN KINASE 1-LIKE PROTEIN 2); ATP binding / kinase/ protein kinase/ protein serine/threonine kinase
0.818221	Sb04g010760	xyloglucan:xyloglucosyl transferase, putative / xyloglucan endotransglycosylase, putative / endo-xyloglucan transferase, putative
0.818209	Sb01g017400	unknown protein
0.818185	Sb01g006550	unknown protein
0.818152	Sb07g001590	galactosyltransferase family protein
0.818143	Sb04g017500	unknown protein
0.818093	Sb02g011150	NRPB6A; DNA binding / DNA-directed RNA polymerase
0.818088	Sb04g005240	calmodulin-binding protein
0.818045	Sb03g046860	None
0.817993	Sb02g033390	RIN2 (RPM1 INTERACTING PROTEIN 2); protein binding / ubiquitin-protein ligase/ zinc ion binding
0.817958	Sb07g005380	postsynaptic protein-related
0.817949	Sb06g022560	none
0.817899	Sb03g004640	unknown protein
0.817826	Sb03g002920	eukaryotic translation initiation factor SUI1 family protein
0.817772	Sb01g003820	PAPA-1-like family protein / zinc finger (HIT type) family protein
0.817662	Sb02g000450	unknown protein
0.817547	Sb03g033340	SPA4 (SPA1-RELATED 4); protein binding / signal transducer
0.817539	Sb03g008810	pfkB-type carbohydrate kinase family protein
0.817478	Sb03g009920	zinc finger (CCCH-type) family protein
0.81746	Sb01g036480	ATGH9A1 (ARABIDOPSIS THALIANA GLYCOSYL HYDROLASE 9A1); cellulase/ hydrolase, hydrolyzing O-glycosyl compounds
0.817432	Sb07g027030	pseudouridine synthase family protein
0.817379	Sb04g028000	unknown protein
0.817323	Sb03g025350	ATRAB1C; GTP binding
0.817321	Sb10g003990	DRT111; nucleic acid binding / nucleotide binding
0.817318	Sb01g003680	KH domain-containing protein
0.817237	Sb02g004740	KU70 (ARABIDOPSIS THALIANA KU70 HOMOLOG); double-stranded DNA binding / protein binding
0.8172	Sb01g037200	polynucleotide adenylyltransferase/ protein binding
0.817176	Sb09g017810	none
0.817173	Sb09g000850	none
0.817165	Sb08g021370	NF-YA7 (NUCLEAR FACTOR Y, SUBUNIT A7); specific transcriptional repressor/ transcription factor
0.817108	Sb02g034320	Dof-type zinc finger domain-containing protein
0.817092	Sb05g002160	unknown protein
0.817079	Sb04g002240	unknown protein
0.817067	Sb02g033690	VAD1 (VASCULAR ASSOCIATED DEATH1)
0.817046	Sb04g001280	ATSPP (ARABIDOPSIS SIGNAL PEPTIDE PEPTIDASE); aspartic-type endopeptidase
0.817028	Sb07g024110	SPY (SPINDLY); protein N-acetylglucosaminyltransferase/ protein binding / transferase, transferring glycosyl groups
0.817007	Sb09g003430	ATCHR12; ATP binding / DNA binding / helicase/ nucleic acid binding
0.816987	Sb10g000420	QC (GLUTAMINYL CYCLASE); catalytic/ glutaminyl-peptide cyclotransferase
0.816906	Sb10g018720	unknown protein
0.816905	Sb06g023180	GRAM domain-containing protein / ABA-responsive protein-related
0.816843	Sb02g041470	ATBPM1 (BTB-POZ and MATH domain 1); protein binding
0.816843	Sb03g034820	oxidoreductase, zinc-binding dehydrogenase family protein
0.816789	Sb01g000355	none
0.816788	Sb06g022050	isocitrate dehydrogenase, putative / NADP+ isocitrate dehydrogenase, putative
0.816703	Sb07g021510	phosphoinositide binding
0.816664	Sb06g021470	AtLa1 (Arabidopsis thaliana La protein 1); RNA binding
0.816623	Sb05g022230	none
0.816602	Sb06g029970	none
0.81654	Sb02g040450	catalytic/ hydrolase
0.816515	Sb01g031320	unknown protein
0.816494	Sb05g002210	pentatricopeptide (PPR) repeat-containing protein
0.816473	Sb07g003620	small nuclear ribonucleoprotein D, putative / snRNP core SM-like protein, putative / U6 snRNA-associated Sm-like protein, putative
0.816446	Sb08g001550	unknown protein
0.816437	Sb01g006080	(1-4)-beta-mannan endohydrolase, putative
0.816383	Sb03g009990	unknown protein
0.816305	Sb09g001440	unknown protein
0.816269	Sb09g002840	SAM1 (S-ADENOSYLMETHIONINE SYNTHETASE 1); methionine adenosyltransferase
0.8162	Sb10g023660	none
0.816197	Sb03g040820	transport protein particle (TRAPP) component Bet3 family protein
0.816171	Sb05g020850	unknown protein
0.816058	Sb02g026455	hydroxyproline-rich glycoprotein family protein
0.816025	Sb09g002540	ATEYA (Arabidopsis thaliana EYES ABSENT homolog); protein tyrosine phosphatase, metal-dependent
0.815969	Sb04g004420	OTU-like cysteine protease family protein
0.815792	Sb01g038600	none
0.815777	Sb01g016980	ERCC1; 5\'-flap endonuclease
0.815759	Sb06g021490	unknown protein
0.815758	Sb02g041080	RAD51D (ARABIDOPSIS HOMOLOG OF RAD51 D); ATP binding / DNA binding / DNA-dependent ATPase
0.815659	Sb08g005460	none
0.815634	Sb07g025460	MAP2B (METHIONINE AMINOPEPTIDASE 2B); aminopeptidase/ metalloexopeptidase
0.815613	Sb10g021940	ESP1 (ENHANCED SILENCING PHENOTYPE 1)
0.815592	Sb03g026390	cell cycle control protein-related
0.815581	Sb07g016330	WRKY4; DNA binding / transcription factor
0.815577	Sb01g012820	unknown protein
0.815565	Sb04g002540	protein binding / zinc ion binding
0.815564	Sb02g039290	zinc finger (FYVE type) family protein
0.815543	Sb10g001610	PEX11C (PEROXIN 11C)
0.815537	Sb01g034400	NPSN13 (NOVEL PLANT SNARE 13)
0.815491	Sb02g027680	XERICO; protein binding / zinc ion binding
0.815475	Sb03g002210	sugar binding / transferase, transferring glycosyl groups
0.815441	Sb03g045330	LOI1 (lovastatin insensitive 1)
0.815429	Sb04g027780	none
0.815415	Sb03g042030	hydrolase, alpha/beta fold family protein
0.815398	Sb03g036410	SC3 (SECRETORY CARRIER 3); transmembrane transporter
0.815397	Sb07g003900	no apical meristem (NAM) family protein
0.815274	Sb07g014940	MBF1A (MULTIPROTEIN BRIDGING FACTOR 1A); DNA binding / transcription coactivator
0.815263	Sb02g038900	agenet domain-containing protein / bromo-adjacent homology (BAH) domain-containing protein
0.815231	Sb01g048330	Expressed protein
0.815216	Sb05g007160	catalytic/ glucosylceramidase
0.815216	Sb02g038600	RPK2 (RECEPTOR-LIKE PROTEIN KINASE 2); ATP binding / kinase/ protein serine/threonine kinase
0.815204	Sb04g020590	unknown protein
0.815156	Sb03g026470	DNA-binding protein, putative
0.815142	Sb09g028740	none
0.815107	Sb10g025080	Paxneb protein-related
0.815093	Sb01g033580	transferase, transferring glycosyl groups
0.815087	Sb01g038310	none
0.814991	Sb04g003060	AGG2 (G-PROTEIN GAMMA SUBUNIT 2)
0.814945	Sb09g005660	none
0.814895	Sb02g034440	SNF2 domain-containing protein / helicase domain-containing protein / RING finger domain-containing protein
0.814893	Sb10g003450	NAP1;2 (NUCLEOSOME ASSEMBLY PROTEIN 1;2); DNA binding / binding
0.814886	Sb01g041510	EXGT-A3; hydrolase, acting on glycosyl bonds / xyloglucan:xyloglucosyl transferase
0.814866	Sb04g006530	none
0.814864	Sb05g026750	unknown protein
0.81486	Sb10g026880	myb family transcription factor
0.814858	Sb07g026530	unknown protein
0.814828	Sb07g026220	squamosa promoter-binding protein, putative
0.814797	Sb06g029440	ATXR2 (HISTONE-LYSINE N-METHYLTRANSFERASE ATXR2); zinc ion binding
0.814773	Sb03g034720	unknown protein
0.814696	Sb05g020270	none
0.814649	Sb09g019380	glycine-rich protein
0.814592	Sb09g003450	UVH6 (ULTRAVIOLET HYPERSENSITIVE 6); ATP binding / ATP-dependent DNA helicase/ ATP-dependent helicase/ DNA binding / hydrolase, acting on acid anhydrides, in phosphorus-containing anhydrides / nucleic acid binding
0.814558	Sb04g006600	HMA5 (HEAVY METAL ATPASE 5); ATPase, coupled to transmembrane movement of ions, phosphorylative mechanism
0.814549	Sb01g005450	endonuclease/exonuclease/phosphatase family protein
0.814534	Sb03g044240	MAK16 protein-related
0.814463	Sb04g006420	ATRPAC43; DNA binding / DNA-directed RNA polymerase/ protein dimerization
0.814443	Sb02g010180	serine/threonine protein kinase, putative
0.814363	Sb05g001450	protein kinase family protein
0.814337	Sb02g040560	CHR18; ATP binding / DNA binding / helicase/ nucleic acid binding
0.814323	Sb01g029020	myb family transcription factor
0.814291	Sb03g041240	proton-dependent oligopeptide transport (POT) family protein
0.814272	Sb07g020080	unknown protein
0.814256	Sb08g004410	BGAL9 (Beta galactosidase 9); beta-galactosidase/ catalytic/ cation binding / sugar binding
0.814241	Sb03g035370	glycerophosphoryl diester phosphodiesterase family protein
0.814229	Sb03g030500	RPT1A (REGULATORY PARTICLE TRIPLE-A 1A); ATPase
0.814175	Sb04g031020	none
0.814173	Sb09g018990	BIGYIN; binding
0.81414	Sb09g000840	none
0.814125	Sb04g016750	prefoldin-related KE2 family protein
0.814119	Sb02g026540	unknown protein
0.814103	Sb09g030670	none
0.814098	Sb01g035800	UDP-glucoronosyl/UDP-glucosyl transferase family protein
0.814009	Sb01g001560	TEJ (Sanskrit for \'bright\'); poly(ADP-ribose) glycohydrolase
0.814004	Sb03g025180	UBP6 (UBIQUITIN-SPECIFIC PROTEASE 6); calmodulin binding / ubiquitin-specific protease
0.813963	Sb01g000730	HSF3 (HEAT SHOCK FACTOR 3); DNA binding / transcription factor
0.813933	Sb06g024620	unknown protein
0.813902	Sb04g020750	none
0.813814	Sb02g006780	CRF3 (CYTOKININ RESPONSE FACTOR 3); DNA binding / transcription factor
0.813757	Sb02g011290	bacterial transferase hexapeptide repeat-containing protein
0.813755	Sb04g001940	unknown protein
0.813747	Sb04g003210	none
0.813736	Sb04g005730	unknown protein
0.813696	Sb10g000350	AML5 (ARABIDOPSIS MEI2-LIKE PROTEIN 5); RNA binding / nucleic acid binding / nucleotide binding
0.813665	Sb06g027820	ATLIG4; DNA ligase (ATP)/ protein binding
0.813646	Sb06g023610	AtMYB18 (myb domain protein 18); DNA binding / transcription factor
0.813644	Sb09g028160	dolichol phosphate-mannose biosynthesis regulatory protein-related
0.813632	Sb01g011010	emb2734 (embryo defective 2734); binding / lyase
0.813631	Sb03g000970	peroxisomal membrane 22 kDa family protein
0.813587	Sb09g002730	unknown protein
0.813569	Sb04g009870	PAI1 (PHOSPHORIBOSYLANTHRANILATE ISOMERASE 1); phosphoribosylanthranilate isomerase
0.813553	Sb10g026410	microtubule-associated protein
0.813483	Sb10g030010	none
0.813477	Sb01g048040	ATSERAT3;2 (Serine acetyltransferase 3;2); acetyltransferase/ serine O-acetyltransferase
0.813473	Sb04g000770	unknown protein
0.813445	Sb02g012980	CXIP4 (CAX INTERACTING PROTEIN 4); nucleic acid binding / zinc ion binding
0.813397	Sb09g019560	zinc finger (C3HC4-type RING finger) family protein
0.81333	Sb06g017010	unknown protein
0.813303	Sb06g026660	senescence-associated protein-related
0.813302	Sb03g035640	BSD domain-containing protein
0.813185	Sb08g022260	ATX1 (ARABIDOPSIS HOMOLOG OF ANTI-OXIDANT 1); metal ion binding
0.813185	Sb04g027590	ANNAT7 (ANNEXIN ARABIDOPSIS 7); calcium ion binding / calcium-dependent phospholipid binding
0.813176	Sb01g037320	emb2421 (embryo defective 2421); monooxygenase/ oxidoreductase
0.813168	Sb03g037680	MYB65 (MYB DOMAIN PROTEIN 65); DNA binding / transcription factor
0.813127	Sb03g026810	unknown protein
0.813115	Sb03g025480	none
0.813089	Sb01g043990	none
0.813059	Sb04g030360	kinesin light chain-related
0.813011	Sb08g001790	unknown protein
0.812969	Sb06g000880	APS2; sulfate adenylyltransferase (ATP)
0.812953	Sb01g010800	MAPKKK9; ATP binding / kinase/ protein kinase/ protein serine/threonine kinase
0.812941	Sb04g028170	none
0.812932	Sb03g033190	MKK6 (MAP KINASE KINASE 6); MAP kinase kinase/ kinase
0.812903	Sb10g027960	ATEHD1 (EPS15 HOMOLOGY DOMAIN 1); GTP binding / GTPase/ calcium ion binding
0.812852	Sb01g015040	BR6OX2 (BRASSINOSTEROID-6-OXIDASE 2); monooxygenase/ oxygen binding
0.812767	Sb03g036440	VPS28-1 (VACUOLAR PROTEIN SORTING-ASSOCIATED PROTEIN 28 HOMOLOG 1); transporter
0.81275	Sb04g020170	none
0.812729	Sb01g032710	NF-YA6 (NUCLEAR FACTOR Y, SUBUNIT A6); transcription factor
0.812718	Sb06g020200	none
0.812713	Sb03g010120	protein binding / zinc ion binding
0.812707	Sb10g006210	none
0.812667	Sb01g013215	SWI1 (SWITCH1); phospholipase C
0.812643	Sb04g011230	none
0.812602	Sb04g030540	none
0.812537	Sb06g024200	zinc finger (GATA type) family protein
0.812475	Sb02g028850	lipid-binding serum glycoprotein family protein
0.812382	Sb03g032510	SGR4 (SHOOT GRAVITROPSIM 4); receptor
0.812376	Sb02g021080	none
0.812237	Sb03g013270	unknown protein
0.812222	Sb01g018380	unknown protein
0.812191	Sb08g001010	LACS6 (long-chain acyl-CoA synthetase 6); long-chain-fatty-acid-CoA ligase
0.812158	Sb09g027180	transducin family protein / WD-40 repeat family protein
0.812143	Sb07g007650	none
0.812125	Sb01g049930	unknown protein
0.812124	Sb09g020110	SPL7 (SQUAMOSA PROMOTER BINDING PROTEIN-LIKE 7); DNA binding / transcription factor
0.812094	Sb10g023480	glycosyltransferase family 14 protein / core-2/I-branching enzyme family protein
0.812093	Sb03g000380	DNAJ heat shock family protein
0.812074	Sb09g000800	nodulin MtN21 family protein
0.812044	Sb03g025700	CKL2 (CASEIN KINASE 1-LIKE PROTEIN 2); ATP binding / kinase/ protein kinase/ protein serine/threonine kinase
0.812035	Sb03g003290	WD-40 repeat family protein / zfwd2 protein (ZFWD2), putative
0.81201	Sb01g008720	unknown protein
0.811997	Sb02g026740	ICK3; cyclin-dependent protein kinase inhibitor
0.81189	Sb03g010380	UBP1 interacting protein 2a (UBA2a)
0.81182	Sb10g030015	None
0.811804	Sb06g029950	small nuclear ribonucleoprotein, putative / snRNP, putative / Sm protein, putative
0.811801	Sb06g030120	POLGAMMA2 (polymerase gamma 2); DNA binding / DNA-directed DNA polymerase
0.811725	Sb01g038245	none
0.81169	Sb09g023630	transcriptional factor B3 family protein
0.811682	Sb04g038180	AtPPT1 (Arabidopsis thaliana polyprenyltransferase 1); 4-hydroxybenzoate nonaprenyltransferase
0.811682	Sb04g003360	Kin17 DNA-binding protein-related
0.811622	Sb04g022720	SPla/RYanodine receptor (SPRY) domain-containing protein
0.811617	Sb08g022680	none
0.811592	Sb01g012480	ARA7; GTP binding
0.811587	Sb01g013750	RPT3 (REGULATORY PARTICLE TRIPLE-A ATPASE 3); ATPase
0.811587	Sb08g020860	MST1 (MERCAPTOPYRUVATE SULFURTRANSFERASE 1); 3-mercaptopyruvate sulfurtransferase/ sulfurtransferase/ thiosulfate sulfurtransferase
0.81154	Sb01g030580	SCE1 (SUMO CONJUGATION ENZYME 1); SUMO ligase
0.811522	Sb01g050650	UVH1 (ULTRAVIOLET HYPERSENSITIVE 1); single-stranded DNA specific endodeoxyribonuclease
0.811515	Sb03g026450	unknown protein
0.811484	Sb09g007960	UBC25 (UBIQUITIN-CONJUGATING ENZYME 25); small conjugating protein ligase
0.811442	Sb03g042830	lipase class 3 family protein
0.811441	Sb01g007770	CB5-A (CYTOCHROME B5 ISOFORM A); heme binding
0.811367	Sb03g044210	CBS domain-containing protein / octicosapeptide/Phox/Bemp1 (PB1) domain-containing protein
0.811367	Sb10g001310	protein kinase, putative
0.81136	Sb09g027750	AtQSOX2 (quiescin-sulfhydryl oxidase 2); thiol oxidase
0.811337	Sb01g000725	None
0.811324	Sb04g024320	RABB1C (ARABIDOPSIS RAB GTPASE HOMOLOG B1C); GTP binding / GTPase
0.81131	Sb06g031870	unknown protein
0.81131	Sb02g030430	SAY1
0.811258	Sb09g026140	dual specificity protein phosphatase family protein
0.811256	Sb06g027050	unknown protein
0.811224	Sb04g001930	SSE1 (SHRUNKEN SEED 1)
0.811197	Sb03g033800	ATRBOH F (ARABIDOPSIS THALIANA RESPIRATORY BURST OXIDASE PROTEIN F); NAD(P)H oxidase
0.811182	Sb09g022130	calcium-binding EF hand family protein
0.811176	Sb10g000445	unknown protein
0.811119	Sb01g003040	DNA binding / protein dimerization
0.810996	Sb06g017210	scarecrow transcription factor family protein
0.81092	Sb01g040220	SBP1 (s-ribonuclease binding protein 1); protein binding / zinc ion binding
0.810885	Sb01g048380	LCR69 (LOW-MOLECULAR-WEIGHT CYSTEINE-RICH 69); peptidase inhibitor
0.810876	Sb02g006070	unknown protein
0.810733	Sb02g030090	AtITPK4 (inositol 1,3,4-trisphosphate 5/6-kinase 4); ATP binding / catalytic/ inositol tetrakisphosphate 1-kinase/ inositol-1,3,4-trisphosphate 5/6-kinase/ magnesium ion binding
0.810728	Sb01g022390	none
0.810723	Sb01g031190	AtPP2-A13 (Arabidopsis thaliana phloem protein 2-A13); carbohydrate binding
0.810713	Sb01g039920	myosin heavy chain-related
0.810688	Sb09g030440	protein kinase family protein
0.810687	Sb01g010920	phosphatidylinositol-4-phosphate 5-kinase family protein
0.810681	Sb05g001740	none
0.810637	Sb08g021160	none
0.810593	Sb01g001920	zinc finger (C3HC4-type RING finger) family protein
0.810589	Sb06g023950	SH3 domain-containing protein 2 (SH3P2)
0.810578	Sb08g001005	None
0.810568	Sb03g041540	mitotic checkpoint family protein
0.810484	Sb01g030430	TMT2 (TONOPLAST MONOSACCHARIDE TRANSPORTER2); carbohydrate transmembrane transporter/ nucleoside transmembrane transporter/ sugar:hydrogen symporter
0.810483	Sb01g041090	APG9 (autophagy 9)
0.810445	Sb02g030990	AtGH9B7 (Arabidopsis thaliana glycosyl hydrolase 9B7); catalytic/ hydrolase, hydrolyzing O-glycosyl compounds
0.810415	Sb07g025390	ankyrin repeat family protein
0.810403	Sb04g029600	WD-40 repeat family protein
0.810369	Sb02g037820	GDSL-motif lipase/hydrolase family protein
0.810352	Sb10g028680	ATEXO70G1 (exocyst subunit EXO70 family protein G1); protein binding
0.81032	Sb01g011550	unknown protein
0.810318	Sb08g003990	transcription factor
0.810292	Sb09g000320	VIM1 (VARIANT IN METHYLATION 1); DNA binding / chromatin binding / double-stranded methylated DNA binding / histone binding / methyl-CpG binding / methyl-CpNpG binding / methyl-CpNpN binding / ubiquitin-protein ligase
0.810257	Sb07g009300	none
0.810221	Sb01g018400	AtAGAL2 (Arabidopsis thaliana ALPHA-GALACTOSIDASE 2); alpha-galactosidase/ catalytic/ hydrolase, hydrolyzing O-glycosyl compounds
0.810208	Sb02g039280	unknown protein
0.810192	Sb03g039020	zinc finger (CCCH-type) family protein
0.810094	Sb03g010230	peroxidase, putative
0.809956	Sb03g027300	unknown protein
0.809929	Sb03g038100	unknown protein
0.8099	Sb05g009970	SKIP16 (SKP1/ASK-interacting protein 16); protein binding
0.809832	Sb01g036190	unknown protein
0.809823	Sb10g005890	unknown protein
0.809823	Sb03g003810	unknown protein
0.809804	Sb04g017830	RD19 (RESPONSIVE TO DEHYDRATION 19); cysteine-type endopeptidase/ cysteine-type peptidase
0.80978	Sb06g028530	unknown protein
0.809774	Sb04g000775	transcription factor
0.809772	Sb10g001560	none
0.809772	Sb10g024670	unknown protein
0.809769	Sb01g001905	FAD binding / monooxygenase/ oxidoreductase/ oxidoreductase, acting on paired donors, with incorporation or reduction of molecular oxygen, NADH or NADPH as one donor, and incorporation of one atom of oxygen
0.80968	Sb05g020350	amidase family protein
0.809673	Sb01g044030	ATPBRP (PLANT-SPECIFIC TFIIB-RELATED PROTEIN); RNA polymerase II transcription factor/ rDNA binding
0.809625	Sb09g017160	DDL (DAWDLE)
0.809582	Sb08g005640	ATRPC14 (RNA POLYMERASE 14 KDA SUBUNIT); DNA binding / DNA-directed RNA polymerase/ protein dimerization
0.809533	Sb04g032430	PIP1;5 (PLASMA MEMBRANE INTRINSIC PROTEIN 1;5); water channel
0.809531	Sb01g041930	clathrin adaptor complex small chain family protein
0.80952	Sb10g008100	amino acid transporter family protein
0.809478	Sb10g005640	unknown protein
0.809463	Sb03g032450	60S ribosomal protein L28 (RPL28A)
0.80943	Sb01g036340	GLY2; hydroxyacylglutathione hydrolase
0.809412	Sb05g023550	none
0.809403	Sb02g041980	ERD15 (EARLY RESPONSIVE TO DEHYDRATION 15); protein binding
0.80939	Sb03g025970	esterase/lipase/thioesterase family protein
0.809387	Sb05g006915	unknown protein
0.809382	Sb09g004060	protein kinase family protein
0.809293	Sb03g019530	nucleotidyltransferase family protein
0.809236	Sb10g008250	ALF4 (ABERRANT LATERAL ROOT FORMATION 4)
0.809215	Sb09g024810	SC3 (SECRETORY CARRIER 3); transmembrane transporter
0.809206	Sb03g046610	ATP binding / catalytic/ protein serine/threonine kinase
0.809181	Sb03g047450	GR-RBP3 (glycine-rich RNA-binding protein 3); ATP binding / RNA binding
0.809154	Sb04g005990	F-box family protein
0.809136	Sb03g038890	protein kinase family protein
0.809136	Sb03g000510	ABIL2 (ABL INTERACTOR-LIKE PROTEIN 2)
0.809131	Sb02g044050	organic anion transmembrane transporter
0.80913	Sb01g032750	ELF4-L4 (ELF4-Like 4)
0.809123	Sb05g003660	APRR9 (ARABIDOPSIS PSEUDO-RESPONSE REGULATOR 9); protein binding / transcription regulator/ two-component response regulator
0.809115	Sb07g005500	none
0.809089	Sb06g031940	none
0.809071	Sb10g021290	RNA-binding protein, putative
0.809069	Sb01g049300	iron ion binding / oxidoreductase, acting on paired donors, with incorporation or reduction of molecular oxygen, 2-oxoglutarate as one donor, and incorporation of one atom each of oxygen into both donors
0.80901	Sb05g026187	None
0.808994	Sb07g001100	SGR2 (SHOOT GRAVITROPISM 2); phospholipase A1
0.808959	Sb04g031850	ATSTE24; endopeptidase/ metalloendopeptidase
0.808953	Sb03g011260	FUS12 (FUSCA 12)
0.808842	Sb01g022180	endonuclease/exonuclease/phosphatase family protein
0.808792	Sb02g040900	NTMC2T2.1
0.808732	Sb09g022440	none
0.808703	Sb10g008580	ARL1 (ARG1-LIKE 1); heat shock protein binding / unfolded protein binding
0.808697	Sb02g001750	none
0.808646	Sb07g000290	ATVAMP714 (VESICLE-ASSOCIATED MEMBRANE PROTEIN 714)
0.80864	Sb02g041390	DEAD/DEAH box helicase, putative
0.808609	Sb06g001220	WRNEXO (WERNER SYNDROME-LIKE EXONUCLEASE); 3\'-5\' exonuclease/ nucleic acid binding / protein binding
0.80859	Sb04g005200	RUXF (SMALL NUCLEAR RIBONUCLEOPROTEIN F)
0.808528	Sb03g027730	none
0.808522	Sb02g002900	ATRFNR2 (ROOT FNR 2); FAD binding / NADP or NADPH binding / electron carrier/ ferredoxin-NADP+ reductase/ oxidoreductase
0.808499	Sb10g009730	AtALMT9 (aluminum-activated malate transporter 9); anion channel
0.808462	Sb03g012380	unknown protein
0.808459	Sb04g004880	cholinephosphate cytidylyltransferase, putative / phosphorylcholine transferase, putative / CTP:phosphocholine cytidylyltransferase, putative
0.808408	Sb01g000310	protein kinase family protein
0.808367	Sb08g000930	lipase-related
0.808345	Sb04g027100	unknown protein
0.808261	Sb01g018020	unknown protein
0.808256	Sb10g030870	GAUT3 (Galacturonosyltransferase 3); polygalacturonate 4-alpha-galacturonosyltransferase/ transferase, transferring glycosyl groups
0.808247	Sb01g027720	ATARFB1B; GTP binding
0.80824	Sb01g047850	aconitate hydratase, cytoplasmic, putative / citrate hydro-lyase/aconitase, putative
0.808238	Sb04g000390	ankyrin repeat family protein
0.808217	Sb06g016060	none
0.808114	Sb01g019100	unknown protein
0.80811	Sb04g036690	hydroxyproline-rich glycoprotein family protein
0.808102	Sb09g019230	endonuclease/exonuclease/phosphatase family protein
0.808101	Sb03g032160	AWPM-19-like membrane family protein
0.808098	Sb04g026510	PAL2; phenylalanine ammonia-lyase
0.808096	Sb07g001010	nucleic acid binding
0.808095	Sb01g019240	unknown protein
0.808091	Sb01g039970	unknown protein
0.80804	Sb01g040260	mitochondrial phosphate transporter
0.808017	Sb04g029450	sucrase-related
0.807982	Sb03g035680	serine carboxypeptidase S28 family protein
0.807953	Sb02g013180	FRA1 (FRAGILE FIBER 1); microtubule motor
0.807946	Sb03g004450	NIK3 (NSP-INTERACTING KINASE 3); kinase
0.807927	Sb10g023620	GEK1 (GEKO1); D-aminoacyl-tRNA deacylase
0.807731	Sb02g031535	None
0.807718	Sb04g021230	unknown protein
0.807687	Sb07g026010	TIM8; P-P-bond-hydrolysis-driven protein transmembrane transporter
0.807641	Sb07g025520	magnesium transporter CorA-like family protein (MRS2-3)
0.807628	Sb10g011100	WD-40 repeat family protein
0.80761	Sb04g003380	phosphatidate cytidylyltransferase family protein
0.807583	Sb02g001070	RPK2 (RECEPTOR-LIKE PROTEIN KINASE 2); ATP binding / kinase/ protein serine/threonine kinase
0.807572	Sb03g039750	unknown protein
0.807515	Sb09g021980	unknown protein
0.807499	Sb03g004220	none
0.807495	Sb01g012610	RNA pol II accessory factor Cdc73 family protein
0.807492	Sb07g000250	choline transporter-related
0.807489	Sb01g044740	transducin family protein / WD-40 repeat family protein
0.80744	Sb02g042610	F-actin capping protein alpha subunit family protein
0.807402	Sb10g002430	unknown protein
0.807388	Sb01g043790	peptidyl-prolyl cis-trans isomerase cyclophilin-type family protein
0.807347	Sb02g006190	leucine-rich repeat transmembrane protein kinase, putative
0.807313	Sb03g029540	TAF7 (TBP-ASSOCIATED FACTOR 7); general RNA polymerase II transcription factor
0.807291	Sb10g029420	unknown protein
0.807256	Sb01g008260	ARS27A (ARABIDOPSIS RIBOSOMAL PROTEIN S27); structural constituent of ribosome
0.807244	Sb03g010320	SEC14 cytosolic factor family protein / phosphoglyceride transfer family protein
0.807164	Sb01g010680	zinc finger (C3HC4-type RING finger) family protein
0.807161	Sb03g010300	unknown protein
0.807107	Sb10g002380	None
0.807104	Sb09g025620	ATRAB7B (ARABIDOPSIS RAB GTPASE HOMOLOG G3F); GTP binding
0.807095	Sb04g025110	none
0.807049	Sb03g027350	unknown protein
0.807013	Sb09g026730	HDA3 (HISTONE DEACETYLASE 3); histone deacetylase/ nucleic acid binding / zinc ion binding
0.807007	Sb04g031010	4CL3; 4-coumarate-CoA ligase
0.806991	Sb10g024340	protein N-terminal asparagine amidohydrolase family protein
0.806973	Sb01g000870	unknown protein
0.806942	Sb05g002790	none
0.806905	Sb08g023080	unknown protein
0.806882	Sb07g005820	leucine-rich repeat family protein / protein kinase family protein
0.806878	Sb03g011650	SNF7 family protein
0.806867	Sb01g000620	KU80; double-stranded DNA binding / protein binding
0.806847	Sb04g001640	unknown protein
0.806835	Sb04g024080	unknown protein
0.80683	Sb08g001720	homoserine dehydrogenase family protein
0.806813	Sb01g007360	gibberellin-regulated family protein
0.806804	Sb05g004850	transducin family protein / WD-40 repeat family protein
0.806783	Sb03g035420	ATGSTF13; glutathione transferase
0.806741	Sb07g021520	unknown protein
0.806721	Sb10g029750	KRR1 family protein
0.806653	Sb03g044270	F-box family protein
0.806646	Sb04g034770	none
0.80662	Sb05g004940	ABC transporter family protein
0.806603	Sb09g020450	transducin family protein / WD-40 repeat family protein
0.806601	Sb09g022280	ILR3 (iaa-leucine resistant3); DNA binding / transcription factor
0.806581	Sb02g029540	SFC (SCARFACE); ARF GTPase activator/ phosphoinositide binding
0.806568	Sb03g008890	none
0.806565	Sb03g037480	none
0.806551	Sb05g019780	unknown protein
0.80654	Sb03g029840	none
0.806524	Sb06g014310	PBS1 (avrPphB susceptible 1); kinase/ protein serine/threonine kinase
0.806508	Sb01g007390	TIP41-like family protein
0.806468	Sb08g022700	none
0.806382	Sb09g002390	zinc finger (CCCH-type) family protein
0.806331	Sb10g026190	HPT1 (HOMOGENTISATE PHYTYLTRANSFERASE 1); homogentisate phytyltransferase/ prenyltransferase
0.806318	Sb03g032900	none
0.806295	Sb04g028460	LGT8 (GLUCOSYL TRANSFERASE FAMILY 8); polygalacturonate 4-alpha-galacturonosyltransferase/ transferase, transferring glycosyl groups / transferase, transferring hexosyl groups
0.806282	Sb02g031020	transcription initiation factor IIB-2 / general transcription factor TFIIB-2 (TFIIB2)
0.80627	Sb01g000720	ATPGLP2 (ARABIDOPSIS THALIANA 2-PHOSPHOGLYCOLATE PHOSPHATASE 2); phosphoglycolate phosphatase/ protein serine/threonine kinase
0.80627	Sb10g026560	LEM3 (ligand-effect modulator 3) family protein / CDC50 family protein
0.806235	Sb04g025080	protein phosphatase 2C, putative / PP2C, putative
0.806219	Sb03g046420	RNA binding
0.80619	Sb07g020860	RNA and export factor-binding protein, putative
0.806069	Sb04g032970	ATJ3; protein binding
0.806062	Sb04g030150	none
0.806051	Sb04g007470	HD1 (HISTONE DEACETYLASE 1); basal transcription repressor/ histone deacetylase/ protein binding
0.806033	Sb02g031060	none
0.806023	Sb01g025600	none
0.806012	Sb04g035070	unknown protein
0.805941	Sb07g023710	none
0.805923	Sb06g017430	F-box family protein
0.805916	Sb06g028970	ATPAO2 (Polyamine oxidase 2); amine oxidase/ electron carrier/ oxidoreductase
0.805876	Sb01g045570	RNA-binding protein 45 (RBP45), putative
0.805871	Sb02g033960	none
0.805829	Sb06g022770	unknown protein
0.805787	Sb01g037080	ATNAP9; transporter
0.805775	Sb02g038420	none
0.805724	Sb01g028110	unknown protein
0.805671	Sb03g032750	RNA binding
0.805627	Sb01g006380	FRS5 (FAR1-related sequence 5); zinc ion binding
0.805589	Sb04g030310	FDH (FORMATE DEHYDROGENASE); NAD or NADH binding / binding / catalytic/ cofactor binding / oxidoreductase, acting on the CH-OH group of donors, NAD or NADP as acceptor
0.805574	Sb01g035450	none
0.805563	Sb04g002750	transporter
0.805499	Sb09g025210	unknown protein
0.805462	Sb04g023260	peptidyl-prolyl cis-trans isomerase cyclophilin-type family protein
0.805451	Sb01g037440	none
0.805451	Sb04g035410	ATDGK7 (Diacylglycerol kinase 7); diacylglycerol kinase
0.805432	Sb10g023190	FATB (fatty acyl-ACP thioesterases B); acyl carrier/ acyl-[acyl-carrier-protein] hydrolase
0.805283	Sb10g027310	unknown protein
0.805276	Sb03g030810	nucleotidyltransferase family protein
0.805269	Sb02g033990	unknown protein
0.805258	Sb02g020440	transducin family protein / WD-40 repeat family protein
0.805231	Sb07g023720	zinc finger (C2H2 type) family protein
0.805182	Sb03g040160	myb family transcription factor
0.805147	Sb04g029010	unknown protein
0.805142	Sb01g043820	ATARLA1C (ADP-ribosylation factor-like A1C); GTP binding
0.805133	Sb07g028330	unknown protein
0.805122	Sb01g012650	nucleotidyltransferase family protein
0.805055	Sb03g036360	peptidase M16 family protein / insulinase family protein
0.805033	Sb01g005570	none
0.805026	Sb06g032595	unknown protein
0.804981	Sb02g043050	none
0.804981	Sb08g015410	eukaryotic translation initiation factor 2B family protein / eIF-2B family protein
0.804974	Sb07g019190	exonuclease family protein
0.804965	Sb07g000460	BTB/POZ domain-containing protein
0.804918	Sb03g000590	SOUL heme-binding family protein
0.804856	Sb01g047350	none
0.804774	Sb07g002460	none
0.804767	Sb09g000830	CRU3 (CRUCIFERIN 3); nutrient reservoir
0.804767	Sb09g000510	None
0.804767	Sb09g000505	None
0.804684	Sb04g034730	kinesin motor protein-related
0.804672	Sb09g002890	peptide chain release factor, putative
0.804623	Sb09g028170	RRP41; 3\'-5\'-exoribonuclease/ RNA binding
0.804607	Sb03g035880	unknown protein
0.804591	Sb06g027580	oxidoreductase, 2OG-Fe(II) oxygenase family protein
0.804579	Sb01g034835	None
0.804508	Sb07g006400	unknown protein
0.804486	Sb01g008750	none
0.804473	Sb10g026130	4CL1 (4-COUMARATE:COA LIGASE 1); 4-coumarate-CoA ligase
0.804398	Sb03g008440	none
0.80433	Sb10g001550	none
0.804318	Sb04g001820	SAP18 (SIN3 ASSOCIATED POLYPEPTIDE P18); protein binding / transcription regulator
0.804261	Sb01g019820	RIN13 (RPM1 INTERACTING PROTEIN 13)
0.804244	Sb06g013950	ATFP3; metal ion binding / transition metal ion binding
0.804224	Sb02g043680	ARP2 (ACTIN RELATED PROTEIN 2); protein binding / structural constituent of cytoskeleton
0.804221	Sb01g033790	COPT5; copper ion transmembrane transporter/ high affinity copper ion transmembrane transporter
0.804195	Sb10g002373	None
0.804185	Sb05g021380	zinc ion binding
0.804171	Sb04g030250	RAB GTPase activator
0.804147	Sb10g012970	peptidyl-prolyl cis-trans isomerase, putative / FK506-binding protein, putative
0.804144	Sb01g046390	intron maturase, type II family protein
0.804129	Sb02g040400	BNS (BONSAI)
0.804113	Sb06g023430	RMA1; protein binding / ubiquitin-protein ligase/ zinc ion binding
0.804083	Sb04g029160	ribosomal protein L7Ae/L30e/S12e/Gadd45 family protein
0.804046	Sb07g025440	aspartyl protease family protein
0.804045	Sb04g011060	leucine-rich repeat family protein / protein kinase family protein
0.80404	Sb03g036850	CLS (CARDIOLIPIN SYNTHASE); cardiolipin synthase/ phosphatidyltransferase
0.803993	Sb09g029170	ketol-acid reductoisomerase
0.803939	Sb02g024540	unknown protein
0.803922	Sb01g028740	none
0.803912	Sb03g007070	none
0.803904	Sb04g037720	NAC2; transcription factor
0.803885	Sb03g040410	G10 family protein
0.80386	Sb08g021360	unknown protein
0.803859	Sb04g002400	ATARFB1B; GTP binding
0.803857	Sb07g015140	glycine-rich protein
0.803839	Sb05g004440	None
0.803768	Sb02g039540	ATGB1 (ARABIDOPSIS THALIANA GTP-BINDING PROTEIN 1); GTP binding
0.803731	Sb02g029900	GLX2-4 (glyoxalase 2-4); hydrolase/ hydroxyacylglutathione hydrolase/ zinc ion binding
0.8037	Sb03g036180	RanBPM-related
0.8037	Sb03g027670	GDSL-motif lipase/hydrolase family protein
0.803696	Sb09g022460	LAC17 (laccase 17); laccase
0.803676	Sb02g043745	None
0.803664	Sb03g008200	armadillo/beta-catenin repeat family protein
0.803661	Sb08g022320	None
0.80365	Sb04g005210	4CL1 (4-COUMARATE:COA LIGASE 1); 4-coumarate-CoA ligase
0.803619	Sb07g024140	none
0.803528	Sb09g018600	BON3 (BONZAI 3); calcium-dependent phospholipid binding
0.803494	Sb06g026130	tatD-related deoxyribonuclease family protein
0.803491	Sb02g032170	TAF15 (TBP-associated factor 15); RNA binding / nucleic acid binding / nucleotide binding / zinc ion binding
0.80349	Sb02g003640	FAD linked oxidase family protein
0.803487	Sb02g020870	TRFL5 (TRF-LIKE 5); DNA binding / transcription factor
0.803458	Sb02g024520	peptidyl-prolyl cis-trans isomerase PPIC-type family protein
0.803448	Sb09g003380	EMF1 (embryonic flower 1); transcription regulator
0.803448	Sb08g020190	ATCBL3 (ARABIDOPSIS THALIANA CALCINEURIN B-LIKE 3); calcium ion binding
0.803427	Sb06g032570	PEX22 (peroxin 22); protein binding
0.803403	Sb02g032610	ATCNGC14; calmodulin binding / cyclic nucleotide binding / ion channel
0.803386	Sb07g000940	none
0.803305	Sb02g038865	DEAD/DEAH box helicase, putative
0.803302	Sb02g022770	PRMT11 (ARGININE METHYLTRANSFERASE 11); protein-arginine N-methyltransferase
0.803294	Sb06g022240	ATP binding / ATP-dependent helicase/ helicase/ nucleic acid binding
0.803272	Sb05g012453	none
0.803193	Sb06g025670	none
0.803179	Sb06g028050	CXIP4 (CAX INTERACTING PROTEIN 4); nucleic acid binding / zinc ion binding
0.803162	Sb04g002500	SWIB complex BAF60b domain-containing protein
0.803124	Sb09g003070	BSH (BUSHY GROWTH); chromatin binding / protein binding
0.803112	Sb09g020810	unknown protein
0.80311	Sb02g003690	none
0.803069	Sb04g036200	AtGUS1 (Arabidopsis thaliana glucuronidase 1); beta-glucuronidase
0.803041	Sb06g015500	calcineurin-like phosphoesterase family protein
0.803036	Sb04g025800	CBP20 (CAP-BINDING PROTEIN 20); RNA binding / RNA cap binding
0.802965	Sb06g034100	tubulin folding cofactor B
0.80294	Sb04g032760	PEX19-1 (peroxin 19-1)
0.802919	Sb04g017420	exonuclease family protein
0.802874	Sb03g038460	unknown protein
0.802853	Sb06g008990	oxidoreductase, zinc-binding dehydrogenase family protein
0.802806	Sb01g038880	unknown protein
0.80273	Sb04g027790	methyltransferase
0.802711	Sb01g044800	none
0.802699	Sb01g041010	unknown protein
0.802679	Sb03g003300	glycine-rich protein
0.802676	Sb06g023870	unknown protein
0.802632	Sb06g014630	unknown protein
0.802553	Sb06g029700	cell cycle control protein-related
0.802506	Sb02g040990	PAG1; endopeptidase/ peptidase/ threonine-type endopeptidase
0.802501	Sb04g030710	protein kinase family protein
0.802467	Sb04g011270	ubiquitin-conjugating enzyme family protein
0.802456	Sb10g028930	RCE1 (RUB1 CONJUGATING ENZYME 1); NEDD8 ligase/ small conjugating protein ligase
0.802443	Sb02g029670	none
0.802438	Sb10g023980	ATMAP65-1 (MICROTUBULE-ASSOCIATED PROTEINS 65-1); microtubule binding
0.802425	Sb09g007340	none
0.802422	Sb01g028010	unknown protein
0.802422	Sb09g029900	AAA-type ATPase family protein
0.802417	Sb03g038450	VHS domain-containing protein / GAT domain-containing protein
0.802383	Sb01g049570	WD-40 repeat family protein
0.802371	Sb08g016300	peroxisomal membrane protein 22 kDa, putative
0.802357	Sb04g033530	none
0.802329	Sb04g032250	ERD10 (EARLY RESPONSIVE TO DEHYDRATION 10); actin binding
0.802305	Sb09g027370	epsin N-terminal homology (ENTH) domain-containing protein
0.8023	Sb02g004030	none
0.80229	Sb09g020160	unknown protein
0.802279	Sb03g004530	nucleic acid binding
0.80223	Sb01g014170	AIP3 (ABI3-INTERACTING PROTEIN 3); unfolded protein binding
0.80222	Sb08g019970	XLG1 (EXTRA-LARGE G-PROTEIN 1); guanyl nucleotide binding / signal transducer
0.802201	Sb03g044490	zinc finger (C3HC4-type RING finger) family protein
0.80219	Sb07g024310	AHP1 (HISTIDINE-CONTAINING PHOSPHOTRANSMITTER 1); histidine phosphotransfer kinase
0.802183	Sb01g041420	ribosomal protein L7Ae/L30e/S12e/Gadd45 family protein
0.802179	Sb03g008160	PR5K; kinase/ transmembrane receptor protein serine/threonine kinase
[truncated: 5,191 more rows]

## Sheet: coexpressed with bmr2 genes 
Supporting Information Table S8 Sorghum vascular-expressed genes co-expression with VND7 , CESA4, and Bmr2 and their corresponding go categories of enrichment.
1	Sb04g005210	4CL1 (4-COUMARATE:COA LIGASE 1); 4-coumarate-CoA ligase
0.998603	Sb01g009660	unknown protein
0.993347	Sb06g030260	shikimate kinase, putative
0.992415	Sb07g005820	leucine-rich repeat family protein / protein kinase family protein
0.992261	Sb05g006900	none
0.99216	Sb07g025170	ATBAG1 (ARABIDOPSIS THALIANA BCL-2-ASSOCIATED ATHANOGENE 1); protein binding
0.991757	Sb02g000310	pentatricopeptide (PPR) repeat-containing protein
0.989822	Sb01g019290	LSH3 (LIGHT SENSITIVE HYPOCOTYLS 3)
0.989205	Sb05g003240	bZIP family transcription factor
0.989197	Sb05g002940	DNA-binding family protein
0.988143	Sb06g029860	wound-responsive family protein
0.987154	Sb02g023660	glycosyl hydrolase family 81 protein
0.986086	Sb04g033070	unknown protein
0.986064	Sb04g005000	senescence-associated protein-related
0.98582	Sb01g021290	none
0.985744	Sb08g022760	none
0.985711	Sb10g005730	hydrophobic protein, putative / low temperature and salt responsive protein, putative
0.985113	Sb04g035890	basic helix-loop-helix (bHLH) family protein
0.984871	Sb06g023180	GRAM domain-containing protein / ABA-responsive protein-related
0.984112	Sb10g026600	RAN1 (RESPONSIVE-TO-ANTAGONIST 1); ATPase, coupled to transmembrane movement of ions, phosphorylative mechanism / copper ion transmembrane transporter
0.984025	Sb09g003680	SOX (SULFITE OXIDASE); sulfite oxidase
0.983811	Sb02g042910	SIP3 (SOS3-INTERACTING PROTEIN 3); ATP binding / kinase/ protein kinase/ protein serine/threonine kinase
0.983726	Sb02g041150	unknown protein
0.982866	Sb01g039970	unknown protein
0.982541	Sb10g023210	IAA1 (INDOLE-3-ACETIC ACID INDUCIBLE); protein binding / transcription factor
0.981676	Sb01g005670	AAO1 (ARABIDOPSIS ALDEHYDE OXIDASE 1); aldehyde oxidase/ indole-3-acetaldehyde oxidase
0.981446	Sb02g034970	SGP1; GTP binding
0.980337	Sb10g000880	haloacid dehalogenase-like hydrolase family protein
0.979825	Sb02g003910	glycosyl hydrolase family 17 protein
0.979593	Sb03g025750	none
0.979419	Sb10g003050	SULTR3;4 (SULFATE TRANSPORTER 3;4); sulfate transmembrane transporter
0.977694	Sb04g009090	GDSL-motif lipase/hydrolase family protein
0.977575	Sb03g036440	VPS28-1 (VACUOLAR PROTEIN SORTING-ASSOCIATED PROTEIN 28 HOMOLOG 1); transporter
0.9774	Sb01g038640	IRX9 (IRREGULAR XYLEM 9); transferase, transferring glycosyl groups / xylosyltransferase
0.977215	Sb01g048200	OPCL1 (OPC-8:0 COA LIGASE1); 4-coumarate-CoA ligase
0.976648	Sb01g041290	thaumatin, putative
0.9766	Sb09g004315	zinc finger (GATA type) family protein
0.976302	Sb04g026510	PAL2; phenylalanine ammonia-lyase
0.975857	Sb05g003640	unknown protein
0.975431	Sb01g032850	unknown protein
0.97492	Sb03g010840	unknown protein
0.974839	Sb01g030470	unknown protein
0.974164	Sb04g032250	ERD10 (EARLY RESPONSIVE TO DEHYDRATION 10); actin binding
0.97391	Sb01g050100	CDC25; arsenate reductase/ protein tyrosine phosphatase
0.97386	Sb07g007000	disease resistance protein (NBS-LRR class), putative
0.973556	Sb05g010050	unknown protein
0.972326	Sb02g030380	none
0.972325	Sb02g038890	unknown protein
0.971657	Sb03g033800	ATRBOH F (ARABIDOPSIS THALIANA RESPIRATORY BURST OXIDASE PROTEIN F); NAD(P)H oxidase
0.97103	Sb08g002990	PSK1; growth factor
0.970961	Sb09g024870	ATSDI1 (SULPHUR DEFICIENCY-INDUCED 1); binding
0.970947	Sb04g002140	DNA-binding family protein
0.970725	Sb01g036580	hydroxyproline-rich glycoprotein family protein
0.970334	Sb02g006780	CRF3 (CYTOKININ RESPONSE FACTOR 3); DNA binding / transcription factor
0.970044	Sb01g043230	ubiquitin-protein ligase
0.969927	Sb03g031930	epsin N-terminal homology (ENTH) domain-containing protein
0.969253	Sb01g017410	None
0.969243	Sb01g017420	S-locus lectin protein kinase family protein
0.969219	Sb01g017400	unknown protein
0.968504	Sb02g043000	HSL1 (HSI2-LIKE 1); transcription factor
0.96774	Sb07g000740	glycoside hydrolase family 28 protein / polygalacturonase (pectinase) family protein
0.967307	Sb03g025455	None
0.966873	Sb10g026090	ATCLC-A (CHLORIDE CHANNEL A); anion channel/ nitrate transmembrane transporter/ voltage-gated chloride channel
0.96639	Sb06g026660	senescence-associated protein-related
0.966356	Sb01g017390	ubiquitin thiolesterase
0.965261	Sb06g000400	none
0.965145	Sb01g008180	XIF; motor
0.965104	Sb01g017380	ACT7 (ACTIN 7); structural constituent of cytoskeleton
0.964515	Sb09g025670	gamma-glutamyl hydrolase, putative / gamma-Glu-X carboxypeptidase, putative / conjugase, putative
0.964379	Sb04g026600	none
0.964204	Sb06g029100	ATS2; 1-acylglycerol-3-phosphate O-acyltransferase/ acyltransferase
0.963064	Sb03g039050	FAD binding / calcium ion binding / electron carrier/ iron ion binding / oxidoreductase/ oxidoreductase, acting on NADH or NADPH, with oxygen as acceptor / peroxidase/ superoxide-generating NADPH oxidase
0.962944	Sb04g003680	light repressible receptor protein kinase
0.962246	Sb04g027620	unknown protein
0.962065	Sb07g000730	none
0.961548	Sb01g041600	CYCJ18 (CYCLIN J18)
0.961129	Sb04g024470	ATNEK5 (NIMA-RELATED KINASE5); ATP binding / kinase/ protein kinase/ protein serine/threonine kinase/ protein tyrosine kinase
0.960925	Sb03g041190	proton-dependent oligopeptide transport (POT) family protein
0.960912	Sb01g032670	none
0.960715	Sb03g030220	unknown protein
0.96033	Sb08g018130	NRPB9B; DNA binding / DNA-directed RNA polymerase/ nucleic acid binding / transcription regulator/ zinc ion binding
0.959703	Sb03g000450	aminotransferase class IV family protein
0.959477	Sb09g029750	O-acetyltransferase family protein
0.959402	Sb03g036430	ULT1 (ULTRAPETALA1); DNA binding
0.959401	Sb03g033120	ATSERAT1;1 (ARABIDOPSIS THALIANA SERINE ACETYLTRANSFERASE 1;1); serine O-acetyltransferase
0.959083	Sb02g010830	PIP2B (PLASMA MEMBRANE INTRINSIC PROTEIN 2); water channel
0.958996	Sb03g008200	armadillo/beta-catenin repeat family protein
0.958721	Sb09g027990	auxin-responsive protein -related
0.958713	Sb02g038300	binding / catalytic
0.958711	Sb02g000280	PROT1 (PROLINE TRANSPORTER 1); L-proline transmembrane transporter/ amino acid transmembrane transporter
0.95866	Sb07g026140	nodulin family protein
0.958332	Sb07g003690	NRT1.1; nitrate transmembrane transporter/ transporter
0.958251	Sb02g034130	UGT71C4 (UDP-GLUCOSYL TRANSFERASE 71C4); quercetin 3-O-glucosyltransferase/ quercetin 7-O-glucosyltransferase/ transferase, transferring glycosyl groups
0.957596	Sb01g009500	none
0.957039	Sb02g000690	disease resistance-responsive family protein
0.956868	Sb03g010250	peroxidase 72 (PER72) (P72) (PRXR8)
0.956234	Sb07g025590	serine/threonine protein kinase, putative
0.956049	Sb06g034070	C2 domain-containing protein
0.95594	Sb09g020900	unknown protein
0.955756	Sb04g004720	glycine cleavage system H protein, mitochondrial, putative
0.955718	Sb08g014640	epoxide hydrolase, putative
0.955039	Sb10g000430	integral membrane family protein
0.954688	Sb05g000580	None
0.954602	Sb03g008480	none
0.954576	Sb08g021920	unknown protein
0.954557	Sb03g026090	hydroxyproline-rich glycoprotein family protein
0.954509	Sb10g000740	none
0.954301	Sb01g017430	ACT7 (ACTIN 7); structural constituent of cytoskeleton
0.954253	Sb03g000950	oxidoreductase family protein
0.95421	Sb06g026980	zinc finger (C3HC4-type RING finger) family protein
0.954209	Sb05g005970	PAD4 (PHYTOALEXIN DEFICIENT 4); lipase/ protein binding / triacylglycerol lipase
0.954207	Sb04g025760	HCT (HYDROXYCINNAMOYL-COA SHIKIMATE/QUINATE HYDROXYCINNAMOYL TRANSFERASE); quinate O-hydroxycinnamoyltransferase/ shikimate O-hydroxycinnamoyltransferase/ transferase
0.954028	Sb05g023240	GT72B1; UDP-glucosyltransferase/ UDP-glycosyltransferase/ transferase, transferring glycosyl groups
0.95402	Sb01g038130	LAC5 (laccase 5); laccase
0.953845	Sb05g026530	protein kinase family protein
0.953729	Sb01g035560	none
0.953425	Sb06g029476	SNF2 domain-containing protein / helicase domain-containing protein / RING finger domain-containing protein
0.952319	Sb07g025080	emb2024 (embryo defective 2024); 6-phosphogluconolactonase/ catalytic
0.952317	Sb04g020040	unknown protein
0.95217	Sb01g028260	zinc-binding family protein
0.951988	Sb02g042720	pentatricopeptide (PPR) repeat-containing protein
0.95144	Sb08g019330	amino acid permease family protein
0.950945	Sb03g002930	unknown protein
0.950234	Sb02g005800	none
0.949449	Sb08g022700	none
0.949381	Sb06g002915	transducin family protein / WD-40 repeat family protein
0.949346	Sb10g003840	none
0.949292	Sb02g028760	DNAJ heat shock N-terminal domain-containing protein
0.949068	Sb03g025930	none
0.948772	Sb10g024340	protein N-terminal asparagine amidohydrolase family protein
0.947927	Sb10g012190	none
0.94715	Sb01g020900	protein kinase, putative
0.947139	Sb04g021670	germin-like protein, putative
0.947121	Sb06g022740	pal1 (Phe ammonia lyase 1); phenylalanine ammonia-lyase
0.946944	Sb03g042690	BGLU42 (BETA GLUCOSIDASE 42); beta-glucosidase/ catalytic/ cation binding / hydrolase, hydrolyzing O-glycosyl compounds
0.946751	Sb07g022500	OPR3 (OPDA-REDUCTASE 3); 12-oxophytodienoate reductase
0.946673	Sb09g002200	IRX9 (IRREGULAR XYLEM 9); transferase, transferring glycosyl groups / xylosyltransferase
0.946545	Sb01g043210	calmodulin-binding protein-related
0.946336	Sb10g023410	unknown protein
0.945633	Sb08g019210	unknown protein
0.945495	Sb04g012690	unknown protein
0.945116	Sb01g044620	ATHB5 (ARABIDOPSIS THALIANA HOMEOBOX PROTEIN 5); protein homodimerization/ sequence-specific DNA binding / transcription activator/ transcription factor
0.945107	Sb07g027790	EIL3 (ETHYLENE-INSENSITIVE3-LIKE3); DNA binding / transcription factor
0.9451	Sb02g010790	PIP2B (PLASMA MEMBRANE INTRINSIC PROTEIN 2); water channel
0.944954	Sb04g031490	protein binding / zinc ion binding
0.94492	Sb10g023160	transferase family protein
0.944871	Sb06g023830	stress-inducible protein, putative
0.944777	Sb05g003630	NHL1
0.943974	Sb02g032430	binding
0.942536	Sb01g012570	senescence-associated protein-related
0.942354	Sb01g042970	none
0.94232	Sb01g034950	VLN2 (VILLIN 2); actin binding
0.942032	Sb01g032510	phospholipase C/ phosphoric diester hydrolase
0.941945	Sb03g036130	unknown protein
0.941738	Sb01g014130	IAA16; transcription factor
0.94167	Sb04g024640	unknown protein
0.941607	Sb04g034000	unknown protein
0.941255	Sb03g038980	myosin heavy chain-related
0.941241	Sb09g019340	unknown protein
0.941188	Sb01g004400	unknown protein
0.940967	Sb03g041930	armadillo/beta-catenin repeat family protein / U-box domain-containing protein
0.940382	Sb03g040630	glycosyl hydrolase family 17 protein
0.940376	Sb10g008960	SKOR; cyclic nucleotide binding / inward rectifier potassium channel/ outward rectifier potassium channel
0.940182	Sb05g026700	none
0.940119	Sb02g007840	unknown protein
0.940071	Sb09g021400	identical protein binding / serine-type endopeptidase
0.939645	Sb03g024580	unknown protein
0.939354	Sb01g004920	AGO1 (ARGONAUTE 1); endoribonuclease/ miRNA binding / protein binding / siRNA binding
0.939271	Sb05g017250	RPM1 (RESISTANCE TO P. SYRINGAE PV MACULICOLA 1); nucleotide binding / protein binding
0.939241	Sb06g016780	NAPRT2 (NICOTINATE PHOSPHORIBOSYLTRANSFERASE 2); nicotinate phosphoribosyltransferase
0.938734	Sb02g023820	unknown protein
0.938643	Sb05g004450	None
0.938384	Sb02g035830	unknown protein
0.938341	Sb02g036420	elongation factor 1-alpha / EF-1-alpha
0.938123	Sb09g002280	unknown protein
0.938064	Sb02g029500	esterase/lipase/thioesterase family protein
0.937871	Sb01g020970	heavy-metal-associated domain-containing protein
0.937678	Sb01g040310	unknown protein
0.937638	Sb06g030660	AP2 domain-containing transcription factor, putative
0.937603	Sb02g010800	PIP2B (PLASMA MEMBRANE INTRINSIC PROTEIN 2); water channel
0.937209	Sb01g038245	none
0.937061	Sb10g024780	zinc finger (C3HC4-type RING finger) family protein
0.936865	Sb07g027880	nucleolar protein gar2-related
0.936575	Sb01g005770	FLA16 (FASCICLIN-LIKE ARABINOGALACTAN PROTEIN 16 PRECURSOR)
0.936526	Sb03g039920	unknown protein
0.936516	Sb03g045110	MES10 (METHYL ESTERASE 10); hydrolase/ hydrolase, acting on ester bonds / methyl jasmonate esterase
0.936209	Sb09g021730	ATNEK3 (NIMA-RELATED KINASE3); ATP binding / kinase/ protein kinase/ protein serine/threonine kinase
0.935681	Sb03g028590	CYP72A13; electron carrier/ heme binding / iron ion binding / monooxygenase/ oxygen binding
0.93567	Sb01g032220	MUB2 (MEMBRANE-ANCHORED UBIQUITIN-FOLD PROTEIN 2)
0.935613	Sb03g042000	CYTC-2 (cytochrome c-2); electron carrier/ heme binding / iron ion binding
0.935559	Sb03g002350	none
0.935542	Sb08g000210	none
0.935466	Sb08g019150	unknown protein
0.93538	Sb09g020660	unknown protein
0.935326	Sb03g012510	zinc finger (C3HC4-type RING finger) family protein
0.93521	Sb08g022940	zinc finger (C3HC4-type RING finger) family protein
0.935187	Sb08g000470	ESK1 (ESKIMO 1)
0.9351	Sb07g007550	ATBPM1 (BTB-POZ and MATH domain 1); protein binding
0.934902	Sb03g026100	XIA (MYOSIN XI A); motor/ protein binding
0.934869	Sb10g005110	ubiquinol-cytochrome C reductase complex ubiquinone-binding protein, putative / ubiquinol-cytochrome C reductase complex 8.2 kDa protein, putative
0.934841	Sb03g039360	HSP70 (heat shock protein 70); ATP binding
0.93476	Sb01g037870	GATL7 (Galacturonosyltransferase-like 7); polygalacturonate 4-alpha-galacturonosyltransferase/ transferase, transferring glycosyl groups / transferase, transferring hexosyl groups
0.934658	Sb01g043630	esterase/lipase/thioesterase family protein
0.934361	Sb01g041100	ACR8; amino acid binding
0.934323	Sb09g024730	none
0.934241	Sb10g026710	none
0.934125	Sb03g039180	UXS1 (UDP-GLUCURONIC ACID DECARBOXYLASE 1); UDP-glucuronate decarboxylase/ catalytic
0.933776	Sb03g041240	proton-dependent oligopeptide transport (POT) family protein
0.933559	Sb04g024540	unknown protein
0.933389	Sb07g018850	none
0.933069	Sb03g027200	BCS1 (CYTOCHROME BC1 SYNTHESIS); ATP binding / ATPase/ nucleoside-triphosphatase/ nucleotide binding
0.932975	Sb03g004100	pyruvate decarboxylase family protein
0.9328	Sb07g021670	unknown protein
0.93266	Sb07g003830	BRH1 (BRASSINOSTEROID-RESPONSIVE RING-H2); protein binding / zinc ion binding
0.932566	Sb09g025090	unknown protein
0.932565	Sb02g036240	none
0.932186	Sb06g030250	ABC1 family protein
0.932138	Sb03g047270	unknown protein
0.931804	Sb09g001680	cupin family protein
0.931694	Sb06g014640	gt-2-related
0.931337	Sb01g012960	none
0.931323	Sb06g023405	none
0.931157	Sb07g028630	BTB/POZ domain-containing protein
0.931109	Sb10g002000	unknown protein
0.931092	Sb03g002870	CYP90D1; oxidoreductase, acting on paired donors, with incorporation or reduction of molecular oxygen, NADH or NADPH as one donor, and incorporation of one atom of oxygen / oxygen binding
0.931039	Sb01g031170	armadillo/beta-catenin repeat family protein
0.930917	Sb02g028770	POM1 (POM-POM1); chitinase
0.930772	Sb09g019640	dienelactone hydrolase family protein
0.930583	Sb02g025660	respiratory burst oxidase protein E (RbohE) / NADPH oxidase
0.930392	Sb09g023140	dehydration-responsive family protein
0.930139	Sb01g035440	zinc finger (C3HC4-type RING finger) family protein
0.930065	Sb10g004540	caffeoyl-CoA 3-O-methyltransferase, putative
0.929906	Sb01g036850	emb2191 (embryo defective 2191); catalytic/ hydrolase/ zinc ion binding
0.929881	Sb02g024130	VIT1 (vacuolar iron transporter 1); iron ion transmembrane transporter
0.929866	Sb04g005580	ARR12 (ARABIDOPSIS RESPONSE REGULATOR 12); transcription factor/ two-component response regulator
0.929469	Sb09g030920	reticulon family protein (RTNLB12)
0.929453	Sb10g004410	unknown protein
0.929357	Sb02g031190	MYB4; DNA binding / transcription factor
0.929318	Sb07g024920	thaumatin, putative
0.92929	Sb04g021400	unknown protein
0.929162	Sb02g030220	ATFUC1 (alpha-L-fucosidase 1); alpha-L-fucosidase
0.928678	Sb06g020720	MLS (MALATE SYNTHASE); malate synthase
0.92867	Sb02g022933	APM1 (AMINOPEPTIDASE M1); aminopeptidase
0.928523	Sb06g018820	aldose 1-epimerase family protein
0.928458	Sb03g006080	unknown protein
0.928076	Sb05g008760	pyruvate kinase, putative
0.928074	Sb02g033710	NDPK1; ATP binding / nucleoside diphosphate kinase
0.927991	Sb06g026670	senescence-associated protein-related
0.927791	Sb05g003230	dual specificity protein phosphatase family protein
0.92751	Sb03g041630	glycosyl hydrolase family protein 43
0.927414	Sb03g039750	unknown protein
0.927306	Sb02g002910	rcd1-like cell differentiation protein, putative
0.9271	Sb07g028530	caffeoyl-CoA 3-O-methyltransferase, putative
0.926963	Sb08g018170	ATBZIP53 (BASIC REGION/LEUCINE ZIPPER MOTIF 53); DNA binding / protein heterodimerization/ sequence-specific DNA binding / transcription factor
0.926896	Sb10g007226	hydrolase
0.926693	Sb03g030400	protein kinase family protein
0.926644	Sb05g020270	none
0.926317	Sb06g016230	harpin-induced family protein / HIN1 family protein / harpin-responsive family protein
0.926232	Sb07g002940	serine/threonine protein kinase, putative
0.926199	Sb07g000450	phospholipase C/ phosphoric diester hydrolase
0.926176	Sb03g031830	zinc finger (C3HC4-type RING finger) family protein
0.926115	Sb03g011430	unknown protein
0.926115	Sb02g027950	WRKY2; transcription factor
0.925988	Sb02g012580	C2 domain-containing protein
0.925284	Sb01g036870	WRKY41; transcription factor
0.925076	Sb09g002080	RAP2.7 (RELATED TO AP2.7); DNA binding / transcription factor
0.924818	Sb10g005090	none
0.924722	Sb07g023390	none
0.924682	Sb03g036270	acid phosphatase/ oxidoreductase/ transition metal ion binding
0.924673	Sb01g033570	OST1 (OPEN STOMATA 1); calcium-dependent protein serine/threonine kinase/ kinase/ protein kinase
0.924393	Sb09g000490	MMT; S-adenosylmethionine-dependent methyltransferase
0.923796	Sb04g020640	unknown protein
0.92363	Sb04g022200	none
0.923435	Sb04g006050	GDSL-motif lipase/hydrolase family protein
0.923398	Sb04g008720	ATPPC3 (PHOSPHOENOLPYRUVATE CARBOXYLASE 3); phosphoenolpyruvate carboxylase
0.923392	Sb04g036680	ABC transporter family protein
0.92337	Sb04g028700	peptidase M48 family protein
0.923221	Sb04g028460	LGT8 (GLUCOSYL TRANSFERASE FAMILY 8); polygalacturonate 4-alpha-galacturonosyltransferase/ transferase, transferring glycosyl groups / transferase, transferring hexosyl groups
0.922993	Sb03g006480	SQD2 (sulfoquinovosyldiacylglycerol 2); UDP-glycosyltransferase/ UDP-sulfoquinovose:DAG sulfoquinovosyltransferase/ transferase, transferring glycosyl groups
0.922959	Sb01g007010	clast3-related
0.922924	Sb05g005150	disease resistance-responsive family protein
0.922879	Sb02g005630	AAA-type ATPase family protein
0.922817	Sb02g004260	leucine-rich repeat family protein / extensin family protein
0.922815	Sb06g024740	glycogenin glucosyltransferase (glycogenin)-related
0.922777	Sb08g005240	PRLI-interacting factor, putative
0.922678	Sb04g007100	disease resistance protein (NBS-LRR class), putative
0.922621	Sb03g040480	glycosyl transferase family 29 protein / sialyltransferase family protein
0.922573	Sb03g041600	catalytic LigB subunit of aromatic ring-opening dioxygenase family
0.922569	Sb10g001640	PEPKR1 (Phosphoenolpyruvate carboxylase-related kinase 1); ATP binding / kinase/ protein kinase/ protein serine/threonine kinase
0.922434	Sb08g006410	unknown protein
0.922349	Sb03g000530	ARF9 (AUXIN RESPONSE FACTOR 9); transcription factor
0.922283	Sb02g001600	myb family transcription factor
0.922275	Sb04g035830	none
0.922225	Sb04g036430	IAA1 (INDOLE-3-ACETIC ACID INDUCIBLE); protein binding / transcription factor
0.922188	Sb10g008510	WLIM1; transcription factor/ zinc ion binding
0.922147	Sb09g001500	ADF4 (ACTIN DEPOLYMERIZING FACTOR 4); actin binding
0.922146	Sb10g028850	emb1997 (embryo defective 1997); anthranilate synthase/ catalytic/ oxo-acid-lyase
0.922078	Sb04g030360	kinesin light chain-related
0.922071	Sb02g040480	ATMYB86 (MYB DOMAIN PROTEIN 86); specific transcriptional repressor/ transcription repressor
0.922007	Sb05g004440	None
0.921849	Sb03g005390	unknown protein
0.921811	Sb01g006600	dehydration-responsive protein-related
0.921771	Sb10g022060	leucine-rich repeat family protein / protein kinase family protein
0.921699	Sb10g026060	zinc finger (B-box type) family protein
0.92134	Sb02g036300	unknown protein
0.921307	Sb09g030570	unknown protein
0.921286	Sb01g002090	ILR1 (IAA-LEUCINE RESISTANT 1); IAA-Leu conjugate hydrolase/ IAA-Phe conjugate hydrolase/ metallopeptidase
0.921228	Sb03g043490	TXR1 (THAXTOMIN A RESISTANT 1)
0.921037	Sb03g041070	NPL41 (NPL4-LIKE PROTEIN 1)
0.921027	Sb02g028160	none
0.921009	Sb10g021920	kinesin motor protein-related
0.92098	Sb02g034850	BCS1 (CYTOCHROME BC1 SYNTHESIS); ATP binding / ATPase/ nucleoside-triphosphatase/ nucleotide binding
0.920816	Sb03g030990	glycosyl transferase family 43 protein
0.920785	Sb02g010820	none
0.920729	Sb04g025460	prenyltransferase/ zinc ion binding
0.920648	Sb10g026230	VLN4 (ARABIDOPSIS THALIANA VILLIN 4); actin binding
0.920524	Sb10g012770	none
0.920193	Sb03g041420	unknown protein
0.920158	Sb09g026920	none
0.920144	Sb02g010810	PIP2B (PLASMA MEMBRANE INTRINSIC PROTEIN 2); water channel
0.92011	Sb03g036660	none
0.919797	Sb09g029900	AAA-type ATPase family protein
0.919782	Sb03g009710	unknown protein
0.919767	Sb06g021510	unknown protein
0.919751	Sb02g026455	hydroxyproline-rich glycoprotein family protein
0.91964	Sb10g022270	TAG1 (TRIACYLGLYCEROL BIOSYNTHESIS DEFECT 1); diacylglycerol O-acyltransferase
0.919587	Sb02g019470	BRL3 (BRI1-LIKE 3); ATP binding / protein binding / protein kinase/ protein serine/threonine kinase
0.919569	Sb09g001530	AtPPa4 (Arabidopsis thaliana pyrophosphorylase 4); inorganic diphosphatase
0.919389	Sb10g024660	potassium transporter, putative
0.919146	Sb04g031240	zinc finger (C3HC4-type RING finger) family protein
0.919049	Sb07g027920	leucine-rich repeat transmembrane protein kinase, putative
0.919002	Sb04g033680	AtMYB19 (myb domain protein 19); DNA binding / transcription factor
0.918979	Sb07g023810	LBD29 (LATERAL ORGAN BOUNDARIES-DOMAIN 29)
0.918974	Sb08g017740	lipase class 3 family protein
0.918821	Sb10g026400	CSL zinc finger domain-containing protein
0.918786	Sb01g041340	ADF5 (ACTIN DEPOLYMERIZING FACTOR 5); actin binding
0.918732	Sb03g008440	none
0.918704	Sb03g037280	GPDHC1; NAD or NADH binding / glycerol-3-phosphate dehydrogenase (NAD+)
0.918692	Sb01g043170	GAUT14 (Galacturonosyltransferase 14); polygalacturonate 4-alpha-galacturonosyltransferase/ transferase, transferring glycosyl groups / transferase, transferring hexosyl groups
0.918602	Sb09g002470	GSH1 (GLUTAMATE-CYSTEINE LIGASE); glutamate-cysteine ligase
0.918351	Sb09g017821	protein phosphatase 2C, putative / PP2C, putative
0.918311	Sb03g032180	none
0.917806	Sb02g036990	amine oxidase/ copper ion binding / quinone binding
0.917735	Sb01g032330	PDCB4 (PLASMODESMATA CALLOSE-BINDING PROTEIN 4); callose binding / polysaccharide binding
0.917534	Sb04g031780	none
0.917497	Sb06g028450	unknown protein
0.917486	Sb01g005650	AAO1 (ARABIDOPSIS ALDEHYDE OXIDASE 1); aldehyde oxidase/ indole-3-acetaldehyde oxidase
0.917299	Sb07g028140	FLA7 (FASCICLIN-LIKE ARABINOOGALACTAN 7)
0.917019	Sb01g006310	TUB8; structural constituent of cytoskeleton
0.916953	Sb04g030690	VAM3; SNAP receptor
0.916574	Sb02g025520	zinc finger (C3HC4-type RING finger) family protein
0.916539	Sb04g038570	ELC; ubiquitin binding
0.916513	Sb05g004470	None
0.916485	Sb03g008810	pfkB-type carbohydrate kinase family protein
0.916446	Sb03g011120	zinc finger (C3HC4-type RING finger) family protein
0.916439	Sb03g028720	CYP72A14; electron carrier/ heme binding / iron ion binding / monooxygenase/ oxygen binding
0.916426	Sb01g047850	aconitate hydratase, cytoplasmic, putative / citrate hydro-lyase/aconitase, putative
0.916253	Sb03g038470	amino acid transporter family protein
0.916175	Sb01g046710	monooxygenase, putative (MO2)
0.916042	Sb09g002520	KNAT6; DNA binding / transcription activator/ transcription factor
0.915742	Sb03g035420	ATGSTF13; glutathione transferase
0.91561	Sb01g003510	unknown protein
0.915554	Sb04g026730	none
0.915526	Sb09g024370	ATMC5 (ARABIDOPSIS THALIANA METACASPASE 5); cysteine-type endopeptidase
0.915508	Sb09g001850	calcium-transporting ATPase
0.915481	Sb02g011110	unknown protein
0.915402	Sb01g009980	ATMAP65-6; microtubule binding
0.915245	Sb06g016300	U-box domain-containing protein
0.915073	Sb09g023650	unknown protein
0.915035	Sb01g039350	none
0.914882	Sb09g006180	unknown protein
0.914778	Sb04g022680	DNAJ heat shock N-terminal domain-containing protein
0.914745	Sb07g021590	ATCOAE; ATP binding / dephospho-CoA kinase
0.914707	Sb06g023870	unknown protein
0.914319	Sb02g007810	CESA2 (CELLULOSE SYNTHASE A2); cellulose synthase/ transferase, transferring glycosyl groups
0.914245	Sb01g019080	unknown protein
0.914188	Sb03g026230	DNA binding
0.914103	Sb10g004340	oxidoreductase/ oxidoreductase, acting on paired donors, with incorporation or reduction of molecular oxygen, 2-oxoglutarate as one donor, and incorporation of one atom each of oxygen into both donors
0.914052	Sb03g004670	none
0.913954	Sb02g018890	ATRABA4C; GTP binding
0.913928	Sb06g023610	AtMYB18 (myb domain protein 18); DNA binding / transcription factor
0.913627	Sb10g026000	protein transport protein SEC61 gamma subunit, putative
0.913554	Sb02g010770	ATPQ (ATP SYNTHASE D CHAIN, MITOCHONDRIAL); hydrogen ion transmembrane transporter
0.913509	Sb01g002120	60S ribosomal protein-related
0.913422	Sb01g022290	pectinesterase family protein
0.913341	Sb06g027000	zinc-binding family protein
0.913136	Sb01g037080	ATNAP9; transporter
0.913058	Sb01g011700	proton-dependent oligopeptide transport (POT) family protein
0.91305	Sb02g029510	none
0.912919	Sb03g044600	heavy-metal-associated domain-containing protein
0.912784	Sb09g005810	ATNADP-ME3 (NADP-malic enzyme 3); malate dehydrogenase (oxaloacetate-decarboxylating) (NADP+)/ malic enzyme/ oxidoreductase, acting on NADH or NADPH, NAD or NADP as acceptor
0.912772	Sb06g026630	senescence-associated protein-related
0.912725	Sb01g005660	None
0.912628	Sb06g030290	loricrin-related
0.91259	Sb02g030900	MYB85 (myb domain protein 85); DNA binding / transcription activator/ transcription factor
0.91257	Sb03g011640	MYB61 (MYB DOMAIN PROTEIN 61); DNA binding / transcription factor
0.912562	Sb09g002840	SAM1 (S-ADENOSYLMETHIONINE SYNTHETASE 1); methionine adenosyltransferase
0.912529	Sb04g029560	none
0.912391	Sb03g032720	CDA1 (CYTIDINE DEAMINASE 1); cytidine deaminase
0.912334	Sb03g032880	unknown protein
0.912299	Sb09g017970	MFP2 (MULTIFUNCTIONAL PROTEIN 2); 3-hydroxyacyl-CoA dehydrogenase/ enoyl-CoA hydratase
0.912044	Sb07g019240	haloacid dehalogenase-like hydrolase family protein
0.911899	Sb02g011240	KUP10; potassium ion transmembrane transporter
0.911782	Sb03g025120	ABIL2 (ABL INTERACTOR-LIKE PROTEIN 2)
0.911612	Sb02g029250	ribulose-phosphate 3-epimerase, cytosolic, putative / pentose-5-phosphate 3-epimerase, putative
0.911479	Sb06g020020	copper amine oxidase, putative
0.911411	Sb09g028220	glycosyl transferase family 43 protein
0.911306	Sb10g008690	unknown protein
0.911273	Sb02g008930	senescence-associated protein, putative
0.91124	Sb07g005850	ENT1,AT (EQUILIBRATIVE NUCLEOTIDE TRANSPORTER 1); nucleoside transmembrane transporter/ nucleoside transmembrane transporter, against a concentration gradient
0.91111	Sb10g004740	PAC1; endopeptidase/ peptidase/ threonine-type endopeptidase
0.91111	Sb06g012300	unknown protein
0.91107	Sb04g034900	PYR6; cytidylate kinase/ uridylate kinase
0.9109	Sb10g023710	glycosyl hydrolase family 17 protein
0.910893	Sb06g016130	abscisic acid-responsive HVA22 family protein
0.910889	Sb03g041690	unknown protein
0.910843	Sb04g022300	ATP binding / kinase/ protein kinase/ protein serine/threonine kinase/ protein tyrosine kinase
0.910676	Sb09g022280	ILR3 (iaa-leucine resistant3); DNA binding / transcription factor
0.910576	Sb07g026190	ATMTN1; catalytic/ methylthioadenosine nucleosidase
0.910549	Sb10g006850	none
0.91043	Sb06g000237	ATP binding / kinase/ protein serine/threonine kinase
0.910257	Sb03g032340	kelch repeat-containing F-box family protein
0.91025	Sb04g024090	nitrate transporter (NTP3)
0.910236	Sb05g026185	S-locus protein kinase, putative
0.909972	Sb05g024090	leucine-rich repeat family protein / protein kinase family protein
0.909956	Sb03g040830	transferase, transferring glycosyl groups
0.909943	Sb10g020430	unknown protein
0.909912	Sb06g024750	vesicle-associated membrane family protein / VAMP family protein
0.909799	Sb02g024720	GOS11 (golgi snare 11); SNARE binding
0.909795	Sb02g025920	AALP (Arabidopsis aleurain-like protease); cysteine-type peptidase
0.909627	Sb02g025730	glycoside hydrolase family 28 protein / polygalacturonase (pectinase) family protein
0.909532	Sb03g039480	none
0.909507	Sb02g036660	glycosyl transferase-related
0.909385	Sb03g010680	ubiquitin-associated (UBA)/TS-N domain-containing protein
0.909353	Sb02g020740	KCO6; outward rectifier potassium channel
0.90933	Sb04g028520	AtGH9B8 (Arabidopsis thaliana glycosyl hydrolase 9B8); catalytic/ hydrolase, hydrolyzing O-glycosyl compounds
0.909204	Sb04g002150	ATBI1 (BAX INHIBITOR 1)
0.90919	Sb01g047430	ATMRP5; ATPase, coupled to transmembrane movement of substances / sulfonylurea receptor
0.909158	Sb06g006110	hydrolase
0.909156	Sb07g006290	unknown protein
0.909086	Sb03g039580	zinc finger (DHHC type) family protein
0.908994	Sb10g001240	ozone-responsive stress-related protein, putative
0.908923	Sb01g011570	fumarylacetoacetate hydrolase family protein
0.90878	Sb10g007900	MUB6 (MEMBRANE-ANCHORED UBIQUITIN-FOLD PROTEIN 6 PRECURSOR)
0.908666	Sb05g000950	none
0.908564	Sb10g027970	glycosyl transferase family 43 protein
0.908506	Sb02g037260	none
0.908466	Sb10g009280	signal recognition particle 9 kDa protein, putative / SRP9, putative
0.908439	Sb06g019620	RABB1C (ARABIDOPSIS RAB GTPASE HOMOLOG B1C); GTP binding / GTPase
0.908314	Sb10g007650	phosphotyrosyl phosphatase activator (PTPA) family protein
0.908242	Sb04g025120	GAPC2 (GLYCERALDEHYDE-3-PHOSPHATE DEHYDROGENASE C2); NAD or NADH binding / binding / catalytic/ glyceraldehyde-3-phosphate dehydrogenase (phosphorylating)/ glyceraldehyde-3-phosphate dehydrogenase
0.90772	Sb03g043250	BT1 (BTB AND TAZ DOMAIN PROTEIN 1); protein binding / transcription regulator
0.907716	Sb01g003700	MTHFR2 (METHYLENETETRAHYDROFOLATE REDUCTASE 2); methylenetetrahydrofolate reductase (NADPH)
0.907481	Sb07g021290	MYR1 (MYb-related protein 1); transcription factor
0.907424	Sb07g001260	none
0.907385	Sb01g008530	PRA1.B6 (PRENYLATED RAB ACCEPTOR 1.B6)
0.90736	Sb04g022535	unknown protein
0.907324	Sb04g036550	epsin N-terminal homology (ENTH) domain-containing protein
0.907317	Sb05g004940	ABC transporter family protein
0.907164	Sb01g006100	ATRFNR2 (ROOT FNR 2); FAD binding / NADP or NADPH binding / electron carrier/ ferredoxin-NADP+ reductase/ oxidoreductase
0.907045	Sb10g026130	4CL1 (4-COUMARATE:COA LIGASE 1); 4-coumarate-CoA ligase
0.90703	Sb01g039680	haloacid dehalogenase-like hydrolase family protein
0.906673	Sb02g005440	AHA11 (Arabidopsis H(+)-ATPase 11); ATPase
0.906568	Sb03g040160	myb family transcription factor
0.906499	Sb01g001770	ATPHB1 (PROHIBITIN 1)
0.906455	Sb04g011560	seven in absentia (SINA) family protein
0.9063	Sb03g026460	embryo-abundant protein-related
0.90626	Sb09g017990	unknown protein
0.906127	Sb01g017940	none
0.906114	Sb01g031950	VEP1 (VEIN PATTERNING 1); binding / catalytic
0.905932	Sb04g004480	HCS1 (HOLOCARBOXYLASE SYNTHASE); biotin-[acetyl-CoA-carboxylase] ligase/ catalytic
0.905825	Sb07g012720	pyrophosphate--fructose-6-phosphate 1-phosphotransferase alpha subunit, putative / pyrophosphate-dependent 6-phosphofructose-1-kinase, putative
0.9057	Sb04g008740	none
0.905384	Sb04g008430	PUB17 (PLANT U-BOX 17); ubiquitin-protein ligase
0.905135	Sb02g006290	CEV1 (CONSTITUTIVE EXPRESSION OF VSP 1); cellulose synthase/ transferase, transferring glycosyl groups
0.905083	Sb06g018720	short-chain dehydrogenase/reductase (SDR) family protein
0.905041	Sb03g045940	uridine 5\'-monophosphate synthase / UMP synthase (PYRE-F) (UMPS)
0.904738	Sb01g032570	GAUT11 (Galacturonosyltransferase 11); polygalacturonate 4-alpha-galacturonosyltransferase
0.904677	Sb03g031190	ECT8 (evolutionarily conserved C-terminal region 8)
0.904604	Sb01g041640	aldo/keto reductase, putative
0.904489	Sb10g012990	NTRA (NADPH-DEPENDENT THIOREDOXIN REDUCTASE A); thioredoxin-disulfide reductase
0.904218	Sb08g019120	DGK1 (DIACYLGLYCEROL KINASE1); calcium ion binding / diacylglycerol kinase
0.904187	Sb07g026360	PBF1; peptidase/ threonine-type endopeptidase
0.904159	Sb04g027475	None
0.903973	Sb01g046660	La domain-containing protein
0.903946	Sb06g018660	LIP1 (LIPOIC ACID SYNTHASE 1); lipoic acid synthase
0.903784	Sb02g040400	BNS (BONSAI)
0.903747	Sb02g041100	unknown protein
0.903743	Sb07g028020	XYLT (ARABIDOPSIS THALIANA BETA-1,2-XYLOSYLTRANSFERASE); xylosyltransferase
0.90371	Sb05g002900	pyruvate kinase, putative
0.903653	Sb03g044550	none
0.903634	Sb02g024596	disease resistance protein (TIR-NBS-LRR class), putative
0.903593	Sb09g024210	CYP98A3 (cytochrome P450, family 98, subfamily A, polypeptide 3); monooxygenase/ p-coumarate 3-hydroxylase
0.90354	Sb10g008840	SKP1 family protein
0.903434	Sb04g037750	4-coumarate--CoA ligase, putative / 4-coumaroyl-CoA synthase, putative
0.903369	Sb06g028720	none
0.903343	Sb01g007750	COB (COBRA)
0.903196	Sb07g028510	none
0.903152	Sb01g044470	none
0.903118	Sb09g020810	unknown protein
0.903113	Sb02g002560	None
0.903101	Sb07g026640	auxin-responsive family protein
0.903023	Sb01g028270	lecithin:cholesterol acyltransferase family protein / LACT family protein
0.902809	Sb04g022010	harpin-induced family protein / HIN1 family protein / harpin-responsive family protein
0.902794	Sb06g020970	ribosome recycling factor family protein / ribosome releasing factor family protein
0.902698	Sb06g028580	none
0.902645	Sb04g033190	none
0.902602	Sb10g003120	eukaryotic translation initiation factor 1A, putative / eIF-1A, putative / eIF-4C, putative
0.902451	Sb02g040870	10 kDa chaperonin, putative
0.902322	Sb06g030810	glycosyl transferase family 43 protein
0.902319	Sb05g001175	WRKY41; transcription factor
0.902237	Sb04g001280	ATSPP (ARABIDOPSIS SIGNAL PEPTIDE PEPTIDASE); aspartic-type endopeptidase
0.902221	Sb02g042020	unknown protein
0.902107	Sb01g048800	none
0.902098	Sb02g035470	none
0.902048	Sb02g037380	glycosyl hydrolase family 17 protein
0.902005	Sb03g040800	NEK6 (''NIMA (NEVER IN MITOSIS, GENE A)-RELATED 6''); ATP binding / kinase/ protein kinase/ protein serine/threonine kinase
0.901969	Sb04g028450	AT-E1 ALPHA; oxidoreductase, acting on the aldehyde or oxo group of donors, disulfide as acceptor / pyruvate dehydrogenase (acetyl-transferring)
0.901864	Sb03g031550	none
0.901784	Sb08g021360	unknown protein
0.901779	Sb01g049490	F-box family protein
0.901717	Sb05g002090	ubiquinol-cytochrome C reductase UQCRX/QCR9-like family protein
0.901655	Sb09g002005	unknown protein
0.901637	Sb02g009490	peptidase
0.901597	Sb01g032750	ELF4-L4 (ELF4-Like 4)
0.901579	Sb02g028690	unknown protein
0.901501	Sb01g041930	clathrin adaptor complex small chain family protein
0.901469	Sb03g026180	unknown protein
0.901464	Sb09g018060	esterase/lipase/thioesterase family protein
0.901385	Sb04g030020	RNA recognition motif (RRM)-containing protein
0.901285	Sb03g013130	protein kinase family protein
0.901125	Sb02g024280	PUX2 (PLANT UBX DOMAIN-CONTAINING PROTEIN 2); nucleic acid binding / zinc ion binding
0.90101	Sb01g037160	O-acetyltransferase-related
0.900978	Sb04g000780	kinesin light chain-related
0.900829	Sb04g004800	unknown protein
0.900784	Sb01g015670	DCL2 (DICER-LIKE 2); ATP binding / ATP-dependent helicase/ RNA binding / double-stranded RNA binding / helicase/ nucleic acid binding / ribonuclease III
0.90072	Sb01g014120	SHY2 (SHORT HYPOCOTYL 2); transcription factor
0.9007	Sb10g030250	bZIP transcription factor family protein
0.900695	Sb01g039410	glycosyltransferase family 14 protein / core-2/I-branching enzyme family protein
0.900618	Sb08g002750	unknown protein
0.900593	Sb04g035520	amino acid transporter family protein
0.900544	Sb02g039950	none
0.900529	Sb06g033750	F-box family protein (FBX3)
0.900454	Sb10g005800	pentatricopeptide (PPR) repeat-containing protein
0.900453	Sb07g020510	permease, putative
0.900429	Sb08g018440	none
0.900379	Sb01g030120	CDC25; arsenate reductase/ protein tyrosine phosphatase
0.900209	Sb06g017160	ATPDIL1-2 (PDI-LIKE 1-2); protein disulfide isomerase
0.900187	Sb01g010580	unknown protein
0.900152	Sb03g008160	PR5K; kinase/ transmembrane receptor protein serine/threonine kinase
0.900137	Sb04g035150	isoleucyl-tRNA synthetase, putative / isoleucine--tRNA ligase, putative
0.900127	Sb02g031610	GSTF10 (HALIANA GLUTATHIONE S-TRANSFERASE PHI 10); copper ion binding / glutathione binding / glutathione transferase
0.900122	Sb03g030610	unknown protein
0.90005	Sb02g005790	ATRAB8A; GTP binding
0.899822	Sb03g010810	none
0.899779	Sb07g020650	ALDH10A8; 3-chloroallyl aldehyde dehydrogenase/ oxidoreductase
0.89966	Sb09g002510	ATBZIP53 (BASIC REGION/LEUCINE ZIPPER MOTIF 53); DNA binding / protein heterodimerization/ sequence-specific DNA binding / transcription factor
0.899632	Sb02g011280	hydrolase/ protein serine/threonine phosphatase
0.899621	Sb10g001600	ATBAG1 (ARABIDOPSIS THALIANA BCL-2-ASSOCIATED ATHANOGENE 1); protein binding
0.899619	Sb02g032240	histone H4
0.899585	Sb02g006360	RFR1 (REF4-related 1)
0.899542	Sb09g001440	unknown protein
0.899493	Sb05g025180	none
0.899457	Sb05g014880	SHM4 (serine hydroxymethyltransferase 4); catalytic/ glycine hydroxymethyltransferase/ pyridoxal phosphate binding
0.899452	Sb01g032170	U-box domain-containing protein
0.899441	Sb03g033810	UDP-glucoronosyl/UDP-glucosyl transferase family protein
0.899358	Sb04g029730	FIM2 (FIMBRIN-LIKE PROTEIN 2); actin binding
0.899344	Sb01g011230	unknown protein
0.899175	Sb10g001100	none
0.899174	Sb07g028650	unknown protein
0.898857	Sb10g004600	protein kinase, putative
0.898739	Sb03g013280	unknown protein
0.898614	Sb08g022990	ATUBC2-1; ubiquitin-protein ligase
0.898524	Sb09g030320	BCS1 (CYTOCHROME BC1 SYNTHESIS); ATP binding / ATPase/ nucleoside-triphosphatase/ nucleotide binding
0.898412	Sb10g007510	CYCT1;4; cyclin-dependent protein kinase
0.898365	Sb02g039020	none
0.898339	Sb03g034890	hydroxyproline-rich glycoprotein family protein
0.898089	Sb05g000940	hypoxia-responsive family protein
0.897994	Sb03g041520	RNA recognition motif (RRM)-containing protein
0.897837	Sb09g001370	ankyrin repeat family protein
0.897822	Sb09g005280	CESA1 (CELLULOSE SYNTHASE 1); cellulose synthase/ transferase, transferring glycosyl groups
0.897793	Sb01g010270	ATGSR2; copper ion binding / glutamate-ammonia ligase
0.897786	Sb10g007840	binding
0.897716	Sb05g027040	RPM1 (RESISTANCE TO P. SYRINGAE PV MACULICOLA 1); nucleotide binding / protein binding
0.897673	Sb01g038580	phosphatidic acid phosphatase-related / PAP2-related
0.897621	Sb02g017290	glycosyl hydrolase family 17 protein
0.897613	Sb10g028170	leucine-rich repeat transmembrane protein kinase, putative
0.897545	Sb09g017080	ESK1 (ESKIMO 1)
0.897539	Sb01g014740	serpin, putative / serine protease inhibitor, putative
0.897486	Sb04g002790	ATCOAD (4-phosphopantetheine adenylyltransferase); nucleotidyltransferase/ pantetheine-phosphate adenylyltransferase
0.89744	Sb03g046050	none
0.89743	Sb02g032400	AtIDD5 (Arabidopsis thaliana Indeterminate(ID)-Domain 5); nucleic acid binding / transcription factor/ zinc ion binding
0.897317	Sb01g048670	KEA5; potassium ion transmembrane transporter/ potassium:hydrogen antiporter
0.897033	Sb03g010300	unknown protein
0.897018	Sb01g032660	unknown protein
0.897011	Sb03g006650	octicosapeptide/Phox/Bem1p (PB1) domain-containing protein
0.896991	Sb02g028280	glycoside hydrolase family 28 protein / polygalacturonase (pectinase) family protein
0.896903	Sb03g029840	none
0.896877	Sb03g011130	pyruvate kinase, putative
0.896859	Sb06g000880	APS2; sulfate adenylyltransferase (ATP)
0.896749	Sb01g007760	COB (COBRA)
0.89672	Sb04g018940	unknown protein
0.896692	Sb03g009430	GLP5 (GERMIN-LIKE PROTEIN 5); manganese ion binding / nutrient reservoir
0.896601	Sb09g025640	ATRABA1B (ARABIDOPSIS RAB GTPASE HOMOLOG A1B); GTP binding
0.89656	Sb01g007120	OST1 (OPEN STOMATA 1); calcium-dependent protein serine/threonine kinase/ kinase/ protein kinase
0.896512	Sb04g036560	None
0.896473	Sb01g012690	synbindin, putative
0.896468	Sb10g001780	ATP synthase subunit H family protein
0.896411	Sb05g018810	none
0.896187	Sb06g032240	SOBER1 (SUPPRESSOR OF AVRBST-ELICITED RESISTANCE 1); carboxylesterase
0.896099	Sb03g046180	none
0.896063	Sb04g026520	pal1 (Phe ammonia lyase 1); phenylalanine ammonia-lyase
0.896041	Sb10g003670	PRF3 (PROFILIN 3); actin binding
0.896011	Sb01g021260	UNE7 (unfertilized embryo sac 7); acetylglucosaminyltransferase/ transferase, transferring glycosyl groups
0.895817	Sb09g029450	unknown protein
0.895782	Sb04g003170	none
0.895772	Sb03g039630	protein phosphatase 2C, putative / PP2C, putative
0.89572	Sb07g002340	unknown protein
0.895586	Sb10g021930	PEN3 (PENETRATION 3); ATPase, coupled to transmembrane movement of substances / cadmium ion transmembrane transporter
0.895492	Sb07g017590	leucine-rich repeat transmembrane protein kinase, putative
0.895377	Sb01g038120	unknown protein
0.895352	Sb01g017320	calcium-dependent protein kinase, putative / CDPK, putative
0.895128	Sb06g021760	nodulin family protein
0.895106	Sb02g011910	AHP1 (HISTIDINE-CONTAINING PHOSPHOTRANSMITTER 1); histidine phosphotransfer kinase
0.89499	Sb03g028690	CYP72A14; electron carrier/ heme binding / iron ion binding / monooxygenase/ oxygen binding
0.894987	Sb01g042484	unknown protein
0.89494	Sb02g023290	electron transport SCO1/SenC family protein
0.894864	Sb02g043020	unknown protein
0.894825	Sb10g026080	AFR (ATTENUATED FAR-RED RESPONSE)
0.8948	Sb04g001460	AAE1 (ACYL ACTIVATING ENZYME 1); AMP binding
0.894776	Sb04g009230	SPDS3 (SPERMIDINE SYNTHASE 3); spermidine synthase/ spermine synthase
0.894607	Sb07g020300	none
0.894398	Sb08g021350	PHB (PHABULOSA); DNA binding / transcription factor
0.894357	Sb02g021030	peroxin-3 family protein
0.894257	Sb02g032530	endomembrane protein 70, putative
0.894045	Sb04g030370	RBX1 (RING-BOX 1); protein binding
0.89401	Sb09g029720	ATMPK20; MAP kinase
0.893778	Sb06g001280	none
0.893726	Sb07g003070	NDB2 (NAD(P)H dehydrogenase B2); FAD binding / disulfide oxidoreductase/ oxidoreductase
0.893632	Sb10g005290	unknown protein
0.893555	Sb09g020850	SCL1 (SCARECROW-LIKE 1); transcription factor
0.893552	Sb01g008070	RNA recognition motif (RRM)-containing protein
0.893457	Sb05g022850	ATARFC1 (ADP-ribosylation factor C1); GTP binding
0.893447	Sb06g032595	unknown protein
0.893325	Sb01g008260	ARS27A (ARABIDOPSIS RIBOSOMAL PROTEIN S27); structural constituent of ribosome
0.893294	Sb05g001850	unknown protein
0.893265	Sb03g028510	mitochondrial import receptor subunit TOM7 / translocase of outer membrane 7 kDa subunit (TOM7.1)
0.893133	Sb04g006390	unknown protein
0.893017	Sb02g012650	2-phosphoglycerate kinase-related
0.893015	Sb06g033690	unknown protein
0.89298	Sb01g036340	GLY2; hydroxyacylglutathione hydrolase
0.892972	Sb03g032550	unknown protein
0.892951	Sb03g013170	none
0.892932	Sb04g028710	unknown protein
0.892885	Sb02g028370	transcription factor jumonji (jmjC) domain-containing protein
0.892819	Sb07g026650	inositol or phosphatidylinositol phosphatase/ inositol-polyphosphate 5-phosphatase
0.892798	Sb04g013380	unknown protein
0.892715	Sb03g004550	proline-rich family protein
0.892621	Sb04g021500	CTR1 (CONSTITUTIVE TRIPLE RESPONSE 1); kinase/ protein binding / protein serine/threonine kinase/ protein serine/threonine/tyrosine kinase
0.892609	Sb04g031300	none
0.892607	Sb01g005280	unknown protein
0.892482	Sb01g004390	none
0.892425	Sb01g017570	unknown protein
0.892411	Sb10g026250	glutaredoxin, putative
0.892398	Sb04g002820	unknown protein
0.892392	Sb10g028020	UBQ4; protein binding
0.892316	Sb01g011440	unknown protein
0.892198	Sb03g038020	none
0.892194	Sb01g046410	SULTR3;1 (SULFATE TRANSPORTER 3;1); secondary active sulfate transmembrane transporter/ sulfate transmembrane transporter/ transporter
0.892189	Sb02g002390	none
0.892162	Sb02g011990	transducin family protein / WD-40 repeat family protein
0.892126	Sb07g003840	unknown protein
0.892107	Sb01g006750	cytochrome c oxidase-related
0.892083	Sb03g027770	lipase, putative
0.892033	Sb04g025100	none
0.891915	Sb01g008040	none
0.891905	Sb04g037560	unknown protein
0.891859	Sb04g034060	unknown protein
0.891854	Sb03g032070	none
0.891822	Sb07g027080	NPH4 (NON-PHOTOTROPHIC HYPOCOTYL); DNA binding / transcription activator/ transcription factor/ transcription regulator
0.891677	Sb07g021080	unknown protein
0.891669	Sb01g020220	RABC2A (RAB GTPASE HOMOLOG C2A); GTP binding / GTP-dependent protein binding / myosin XI tail binding
0.89164	Sb03g013770	PHS1 (PROPYZAMIDE-HYPERSENSITIVE 1); phosphoprotein phosphatase/ protein tyrosine/serine/threonine phosphatase
0.891585	Sb03g025480	none
0.891551	Sb03g027470	ATP synthase epsilon chain, mitochondrial
0.891537	Sb05g008150	disease resistance protein (CC-NBS-LRR class), putative
0.891537	Sb07g022290	unknown protein
0.891481	Sb04g027990	SBH1 (SPHINGOID BASE HYDROXYLASE 1); catalytic/ sphingosine hydroxylase
0.891449	Sb03g043200	isoflavone reductase, putative
0.891186	Sb09g000280	four F5 protein-related / 4F5 protein-related
0.890997	Sb04g028550	WOL (WOODEN LEG); cytokinin receptor/ osmosensor/ phosphoprotein phosphatase/ protein histidine kinase
0.890974	Sb01g034530	CPN10 (CHAPERONIN 10); chaperone binding
0.890934	Sb01g008030	none
0.890898	Sb06g018990	CNX3 (COFACTOR OF NITRATE REDUCTASE AND XANTHINE DEHYDROGENASE 3); catalytic
0.890851	Sb03g035220	none
0.890774	Sb09g018600	BON3 (BONZAI 3); calcium-dependent phospholipid binding
0.890697	Sb04g000620	ATBETAFRUCT4; beta-fructofuranosidase/ hydrolase, hydrolyzing O-glycosyl compounds
0.890658	Sb06g020050	phospholipase C/ phosphoric diester hydrolase
0.890632	Sb09g029170	ketol-acid reductoisomerase
0.890538	Sb07g026170	NTF2B (NUCLEAR TRANSPORT FACTOR 2B); Ran GTPase binding / protein transporter
0.890504	Sb02g035080	ankyrin repeat family protein
0.890447	Sb04g005070	unknown protein
0.890444	Sb07g001560	RNA-binding protein, putative
0.89042	Sb10g002580	peptide methionine sulfoxide reductase family protein
0.89041	Sb03g039120	unknown protein
0.890385	Sb02g037480	5-FCL (5-FORMYLTETRAHYDROFOLATE CYCLOLIGASE); 5-formyltetrahydrofolate cyclo-ligase
0.890355	Sb01g038260	none
0.890192	Sb09g028210	IAA8; transcription factor
0.890149	Sb01g001550	serine/threonine protein phosphatase 2A (PP2A) regulatory subunit B\', putative
0.890143	Sb07g024900	PAD2 (PROTEASOME ALPHA SUBUNIT D 2); endopeptidase/ peptidase/ threonine-type endopeptidase
0.890082	Sb01g038390	RANBP1 (RAN BINDING PROTEIN 1); protein binding
0.889904	Sb01g035520	unknown protein
0.889887	Sb03g046200	phosphoesterase family protein
0.889827	Sb07g024700	unknown protein
0.889815	Sb08g003640	HVA22J (HVA22-LIKE PROTEIN J)
0.889779	Sb01g033730	unknown protein
0.889589	Sb05g000930	speckle-type POZ protein-related
0.889539	Sb10g027790	ARF16 (AUXIN RESPONSE FACTOR 16); miRNA binding / transcription factor
0.889515	Sb06g017490	ARF1 (AUXIN RESPONSE FACTOR 1); DNA binding / transcription factor
0.889478	Sb03g004570	TAR2 (TRYPTOPHAN AMINOTRANSFERASE RELATED 2); L-tryptophan:2-oxoglutarate aminotransferase/ L-tryptophan:pyruvate aminotransferase/ carbon-sulfur lyase
0.88938	Sb09g023980	unknown protein
0.88935	Sb02g037970	formin homology 2 domain-containing protein / FH2 domain-containing protein
0.889224	Sb01g012940	peptidase
0.889104	Sb02g010910	C4H (CINNAMATE-4-HYDROXYLASE); trans-cinnamate 4-monooxygenase
0.889062	Sb01g009550	inositol 1,3,4-trisphosphate 5/6-kinase family protein
0.889051	Sb08g003720	harpin-induced family protein / HIN1 family protein / harpin-responsive family protein
0.889016	Sb02g029700	unknown protein
0.888934	Sb04g035840	cytosol aminopeptidase
0.888807	Sb04g021790	NLP1 (NITRILASE-LIKE PROTEIN 1); N-carbamoylputrescine amidase/ hydrolase, acting on carbon-nitrogen (but not peptide) bonds
0.888782	Sb03g031730	reticulon family protein (RTNLB5)
0.888708	Sb04g007020	nucleic acid binding
0.888681	Sb03g027180	unknown protein
0.888668	Sb02g032700	transporter-related
0.888403	Sb01g042380	ATTPS5; protein binding / transferase, transferring glycosyl groups / trehalose-phosphatase
0.888356	Sb01g022460	kelch repeat-containing F-box family protein
0.888269	Sb10g006330	none
0.88823	Sb04g031400	ATPUP11; purine transmembrane transporter
0.888164	Sb09g005480	transferase family protein
0.888157	Sb03g038540	SNX2b (SORTING NEXIN 2b); phosphoinositide binding / protein binding
0.888144	Sb09g018070	UXS4 (UDP-XYLOSE SYNTHASE 4); UDP-glucuronate decarboxylase/ catalytic
0.888117	Sb02g030660	ATHB-7 (ARABIDOPSIS THALIANA HOMEOBOX 7); transcription activator/ transcription factor
0.888094	Sb04g023240	unknown protein
0.888081	Sb01g008860	ATGH9A1 (ARABIDOPSIS THALIANA GLYCOSYL HYDROLASE 9A1); cellulase/ hydrolase, hydrolyzing O-glycosyl compounds
0.888077	Sb06g033260	none
0.888032	Sb04g010260	unknown protein
0.888021	Sb03g009570	peptidyl-prolyl cis-trans isomerase cyclophilin-type family protein
0.888019	Sb08g007130	none
0.887862	Sb05g026690	none
0.887845	Sb01g028110	unknown protein
0.887741	Sb04g035650	AtATG18b
0.887711	Sb06g020060	leucine-rich repeat family protein
0.887584	Sb05g000340	none
0.887533	Sb03g025540	SEC61 BETA; protein transporter
0.887528	Sb04g005450	protein phosphatase 2C, putative / PP2C, putative
0.887433	Sb07g026220	squamosa promoter-binding protein, putative
0.887429	Sb09g026320	ATRBOH F (ARABIDOPSIS THALIANA RESPIRATORY BURST OXIDASE PROTEIN F); NAD(P)H oxidase
0.887343	Sb01g047180	ankyrin repeat family protein
0.887273	Sb04g029940	unknown protein
0.88725	Sb01g039920	myosin heavy chain-related
0.887244	Sb06g018830	aldose 1-epimerase family protein
0.887183	Sb06g029020	aminomethyltransferase, putative
0.887076	Sb08g022210	none
0.887019	Sb08g001000	unknown protein
0.887005	Sb01g048160	BSK1 (BR-SIGNALING KINASE 1); ATP binding / binding / kinase/ protein kinase/ protein tyrosine kinase
0.886977	Sb03g041010	LCV2 (LIKE COV 2)
0.88696	Sb06g033990	SNRK2.4 (SNF1-RELATED PROTEIN KINASE 2.4); kinase
0.886841	Sb04g025220	Got1-like family protein
0.886838	Sb03g010320	SEC14 cytosolic factor family protein / phosphoglyceride transfer family protein
0.886834	Sb07g002690	emb1974 (embryo defective 1974)
0.886799	Sb04g031010	4CL3; 4-coumarate-CoA ligase
0.886753	Sb02g042750	60S ribosomal protein L18 (RPL18C)
0.886721	Sb02g038650	MES11 (METHYL ESTERASE 11); hydrolase
0.886551	Sb09g022940	NLI interacting factor (NIF) family protein
0.886551	Sb01g031330	UBX domain-containing protein
0.886524	Sb02g023430	none
0.88652	Sb03g013780	unknown protein
0.886515	Sb04g025470	C2 domain-containing protein / GRAM domain-containing protein
0.886485	Sb01g023750	none
0.886233	Sb04g021230	unknown protein
0.886124	Sb06g022550	RPS2 (RESISTANT TO P. SYRINGAE 2); protein binding
0.886076	Sb10g025200	VPS46.2
0.885996	Sb07g020990	none
0.885965	Sb04g031040	transcription factor jumonji (jmj) family protein
0.885943	Sb09g016600	Ran-binding protein 1b (RanBP1b)
0.885922	Sb05g026695	None
0.885801	Sb04g026500	none
0.885794	Sb04g038510	ATGSL12 (glucan synthase-like 12); 1,3-beta-glucan synthase/ transferase, transferring glycosyl groups
0.885739	Sb04g005020	none
0.885511	Sb01g011740	unknown protein
0.885506	Sb01g011720	none
0.885502	Sb06g025370	unknown protein
0.885451	Sb04g020650	unknown protein
0.885441	Sb06g031240	AHA2; ATPase/ hydrogen-exporting ATPase, phosphorylative mechanism
0.885369	Sb06g009133	None
0.88534	Sb10g006710	MSL10 (MECHANOSENSITIVE CHANNEL OF SMALL CONDUCTANCE-LIKE 10); mechanically-gated ion channel
0.885314	Sb10g025720	magnesium transporter CorA-like family protein (MRS2-1)
0.885285	Sb03g030590	VCL1 (VACUOLELESS 1)
0.885271	Sb10g003870	GLTP1 (glycolipid transfer protein 1); glycolipid binding / glycolipid transporter
0.885234	Sb04g002830	MPK9 (MAP KINASE 9); MAP kinase
0.885233	Sb04g006130	unknown protein
0.885221	Sb04g037570	PBS lyase HEAT-like repeat-containing protein
0.88522	Sb03g046500	PSD2 (phosphatidylserine decarboxylase 2); phosphatidylserine decarboxylase
0.885132	Sb10g023480	glycosyltransferase family 14 protein / core-2/I-branching enzyme family protein
0.88508	Sb06g032940	pyruvate kinase, putative
0.88505	Sb01g006710	leucine-rich repeat transmembrane protein kinase, putative
0.885045	Sb04g000210	none
0.885029	Sb04g002320	unknown protein
0.885014	Sb02g032250	UGP (UDP-glucose pyrophosphorylase); UTP:glucose-1-phosphate uridylyltransferase/ nucleotidyltransferase
0.884998	Sb02g011950	URH1 (URIDINE-RIBOHYDROLASE 1); adenosine nucleosidase/ hydrolase/ inosine nucleosidase/ uridine nucleosidase
0.884973	Sb07g022250	respiratory burst oxidase protein E (RbohE) / NADPH oxidase
0.884893	Sb01g044340	none
0.884884	Sb05g026680	none
0.884821	Sb05g004770	beta-fructofuranosidase, putative / invertase, putative / saccharase, putative / beta-fructosidase, putative
0.884796	Sb08g001970	ATAPY2 (ARABIDOPSIS THALIANA APYRASE 2); ATPase/ nucleotide diphosphatase
0.884759	Sb03g000290	unknown protein
0.884742	Sb08g017280	RALFL33 (ralf-like 33); signal transducer
0.884668	Sb08g006400	methyltransferase
0.884658	Sb02g035940	B120; ATP binding / protein kinase/ protein serine/threonine kinase/ sugar binding
0.884427	Sb03g026850	F-box family protein
0.884421	Sb06g018770	loricrin-related
0.884414	Sb01g010990	none
0.884268	Sb03g045420	HKL1 (HEXOKINASE-LIKE 1); ATP binding / fructokinase/ glucokinase/ hexokinase
0.884267	Sb06g023990	ATLCBK1 (A. THALIANA LONG-CHAIN BASE (LCB) KINASE 1); D-erythro-sphingosine kinase/ diacylglycerol kinase
0.884248	Sb02g027430	basic helix-loop-helix (bHLH) family protein
0.884197	Sb01g027670	unknown protein
0.884143	Sb07g024140	none
0.884142	Sb04g030310	FDH (FORMATE DEHYDROGENASE); NAD or NADH binding / binding / catalytic/ cofactor binding / oxidoreductase, acting on the CH-OH group of donors, NAD or NADP as acceptor
0.884045	Sb06g022750	PAL2; phenylalanine ammonia-lyase
0.883942	Sb10g030030	complex 1 family protein / LVR family protein
0.883835	Sb05g014470	none
0.883798	Sb03g036890	unknown protein
0.883791	Sb04g029290	BSD domain-containing protein
0.883771	Sb10g005640	unknown protein
0.883622	Sb07g026390	none
0.883612	Sb05g026670	none
0.88356	Sb04g022720	SPla/RYanodine receptor (SPRY) domain-containing protein
0.883478	Sb02g002660	MUR4 (MURUS 4); UDP-arabinose 4-epimerase/ catalytic
0.883439	Sb04g033160	ARA-5 (ARABIDOPSIS RAS 5); GTP binding
0.883418	Sb06g020820	lipase class 3 family protein
0.883369	Sb04g037960	unknown protein
0.883284	Sb04g006440	ATCS; ATP binding / ATP citrate synthase/ citrate (SI)-synthase
0.883259	Sb05g001630	prenyltransferase/ zinc ion binding
0.883172	Sb10g006970	aminoacylase, putative / N-acyl-L-amino-acid amidohydrolase, putative
0.883109	Sb09g002330	CCR3 (ARABIDOPSIS THALIANA CRINKLY4 RELATED 3); kinase
0.883068	Sb05g020350	amidase family protein
0.883041	Sb03g041290	3-phosphoinositide-dependent protein kinase, putative
0.882985	Sb04g008590	peroxidase, putative
0.88293	Sb06g031060	JAZ12 (JASMONATE-ZIM-DOMAIN PROTEIN 12)
0.882904	Sb02g011140	None
0.88289	Sb08g003970	none
0.882864	Sb02g035220	unknown protein
0.88284	Sb01g015040	BR6OX2 (BRASSINOSTEROID-6-OXIDASE 2); monooxygenase/ oxygen binding
0.88283	Sb08g018490	unknown protein
0.882798	Sb03g038890	protein kinase family protein
0.882778	Sb10g005250	none
0.882766	Sb03g025850	RHD3 (ROOT HAIR DEFECTIVE 3); GTP binding
0.882735	Sb07g022480	ferredoxin-related
0.882688	Sb06g001740	EIN4 (ETHYLENE INSENSITIVE 4); ethylene binding / glycogen synthase kinase 3/ protein histidine kinase/ receptor
0.882677	Sb07g024480	zinc finger (DHHC type) family protein
0.882661	Sb02g039280	unknown protein
0.882649	Sb07g005840	unknown protein
0.882622	Sb01g044820	unknown protein
0.882561	Sb04g025000	ubiquitin family protein
0.882509	Sb04g030680	unknown protein
0.882394	Sb01g010660	GAI (GIBBERELLIC ACID INSENSITIVE); transcription factor
0.882319	Sb10g000940	RNA recognition motif (RRM)-containing protein
0.882308	Sb01g037860	MUR4 (MURUS 4); UDP-arabinose 4-epimerase/ catalytic
0.882141	Sb08g002810	heavy-metal-associated domain-containing protein
0.882038	Sb03g036360	peptidase M16 family protein / insulinase family protein
0.882035	Sb04g029970	ribose-phosphate pyrophosphokinase 4 / phosphoribosyl diphosphate synthetase 4 (PRS4)
0.881996	Sb07g000680	unknown protein
0.881938	Sb10g029850	metal ion binding
0.881852	Sb09g022670	ATRAB8A; GTP binding
0.881839	Sb04g023700	ATUBP3 (ARABIDOPSIS THALIANA UBIQUITIN-SPECIFIC PROTEASE 3); ubiquitin-specific protease
0.881726	Sb03g036070	none
0.881706	Sb07g006120	RPN12a (Regulatory Particle non-ATPase 12a); peptidase
0.881689	Sb03g037760	ATARFA1E (ADP-ribosylation factor A1E); GTP binding / phospholipase activator/ protein binding
0.88166	Sb01g041400	protein kinase family protein
0.881658	Sb01g001260	unknown protein
0.881646	Sb10g001550	none
0.88153	Sb03g029530	none
0.881528	Sb01g011940	ATUBC2-1; ubiquitin-protein ligase
0.881502	Sb02g029320	unknown protein
0.881497	Sb03g025490	SGR4 (SHOOT GRAVITROPSIM 4); receptor
0.881392	Sb04g027030	GRAM domain-containing protein / ABA-responsive protein-related
0.881374	Sb04g038180	AtPPT1 (Arabidopsis thaliana polyprenyltransferase 1); 4-hydroxybenzoate nonaprenyltransferase
0.88134	Sb07g025810	integral membrane family protein
0.88131	Sb09g024745	universal stress protein (USP) family protein
0.881303	Sb01g040940	transcription initiation factor IIF alpha subunit (TFIIF-alpha) family protein
0.881277	Sb03g025740	mitochondrial substrate carrier family protein
0.881272	Sb07g023520	unknown protein
0.88117	Sb04g035570	zinc finger (C3HC4-type RING finger) family protein
0.881169	Sb01g028100	NADH-ubiquinone oxidoreductase-related
0.881168	Sb01g003250	none
0.881115	Sb04g029635	CLC-F (CHLORIDE CHANNEL F); ion channel/ voltage-gated chloride channel
0.881065	Sb10g011810	hydroxyproline-rich glycoprotein family protein
0.88104	Sb06g023690	none
0.880982	Sb04g035390	peptide chain release factor, putative
0.880908	Sb04g004150	electron transport SCO1/SenC family protein
0.880841	Sb04g002940	NLP7 (NIN LIKE PROTEIN 7); transcription factor
0.880806	Sb01g004860	ATTRX2 (THIOREDOXIN 2); oxidoreductase, acting on sulfur group of donors, disulfide as acceptor
0.880759	Sb07g026900	None
0.880729	Sb02g025400	AAA-type ATPase family protein
0.880688	Sb02g026270	ATHVA22D
0.880624	Sb02g023390	protein binding / zinc ion binding
0.880557	Sb03g045240	PVA12 (PLANT VAP HOMOLOG 12); structural molecule
0.88052	Sb08g019790	APT1 (ADENINE PHOSPHORIBOSYL TRANSFERASE 1); adenine phosphoribosyltransferase
0.880474	Sb01g004540	none
0.880458	Sb01g033840	unknown protein
0.880458	Sb03g027560	GCN5-related N-acetyltransferase (GNAT) family protein
0.880449	Sb03g035360	unknown protein
0.880375	Sb02g040620	NPSN13 (NOVEL PLANT SNARE 13)
0.880351	Sb02g011030	none
0.880324	Sb02g031540	ATPLDDELTA; phospholipase D
0.88031	Sb08g022740	CCR2 (COLD, CIRCADIAN RHYTHM, AND RNA BINDING 2); RNA binding / double-stranded DNA binding / single-stranded DNA binding
0.880282	Sb06g028230	coatomer protein epsilon subunit family protein / COPE family protein
0.880267	Sb03g046450	NSL1 (necrotic spotted lesions 1)
0.880262	Sb04g001950	mannose 6-phosphate reductase (NADPH-dependent), putative
0.880254	Sb03g036580	universal stress protein (USP) family protein
0.880215	Sb01g041420	ribosomal protein L7Ae/L30e/S12e/Gadd45 family protein
0.880178	Sb03g026110	MYA2 (ARABIDOPSIS MYOSIN 2); GTP-dependent protein binding / Rab GTPase binding / motor
0.880173	Sb09g020880	none
0.880166	Sb03g044480	UBC27 (ubiquitin-conjugating enzyme 27); ubiquitin-protein ligase
0.879954	Sb02g009790	CPK16; ATP binding / calcium ion binding / calmodulin-dependent protein kinase/ protein kinase/ protein serine/threonine kinase
0.87994	Sb10g000900	PBB2; endopeptidase/ peptidase/ threonine-type endopeptidase
0.879881	Sb04g029870	unknown protein
0.87983	Sb02g020690	myb family transcription factor
0.879817	Sb01g003780	ribosomal protein L36 family protein
0.879804	Sb09g025830	protein kinase family protein
0.879784	Sb07g021780	calcium-binding EF hand family protein
0.879735	Sb01g009290	BSD domain-containing protein
0.879731	Sb03g038090	leucine-rich repeat transmembrane protein kinase, putative
0.879711	Sb03g031310	GLT1; glutamate synthase (NADH)
0.879695	Sb03g044110	ATEXO70F1 (exocyst subunit EXO70 family protein F1); protein binding
0.879688	Sb03g000820	none
0.879647	Sb10g005690	actin binding
0.879624	Sb07g021980	PGDH (3-PHOSPHOGLYCERATE DEHYDROGENASE); phosphoglycerate dehydrogenase
0.879598	Sb03g040940	AtTLP10 (TUBBY LIKE PROTEIN 10); phosphoric diester hydrolase/ transcription factor
0.879537	Sb10g002960	DXPS3 (1-deoxy-D-xylulose 5-phosphate synthase 3); 1-deoxy-D-xylulose-5-phosphate synthase
0.879481	Sb04g032080	WNK6 (WITH NO K (=LYSINE) 6); kinase/ protein kinase
0.879414	Sb03g011680	IAA31 (INDOLE-3-ACETIC ACID INDUCIBLE 31); transcription factor
0.879413	Sb01g000770	AGD8 (ARF-GAP DOMAIN 8); ARF GTPase activator/ DNA binding / zinc ion binding
0.879408	Sb09g018980	ANNAT3 (ANNEXIN ARABIDOPSIS 3); calcium ion binding / calcium-dependent phospholipid binding
0.879363	Sb06g021640	HCT (HYDROXYCINNAMOYL-COA SHIKIMATE/QUINATE HYDROXYCINNAMOYL TRANSFERASE); quinate O-hydroxycinnamoyltransferase/ shikimate O-hydroxycinnamoyltransferase/ transferase
0.879354	Sb09g030070	unknown protein
0.879331	Sb02g043760	protein phosphatase 2C-related / PP2C-related
0.879302	Sb04g025110	none
0.879136	Sb01g041330	RPN10 (REGULATORY PARTICLE NON-ATPASE 10); peptide receptor
0.879133	Sb06g019230	PUX4; protein binding
0.879057	Sb06g000440	rhomboid protein-related
0.879015	Sb03g041110	none
0.878997	Sb09g017810	none
0.878957	Sb08g017590	heat shock protein binding
0.878946	Sb09g026340	proteasome maturation factor UMP1 family protein
0.878927	Sb01g040050	LIM domain-containing protein
0.878863	Sb08g016540	unknown protein
0.878812	Sb01g010070	WOL (WOODEN LEG); cytokinin receptor/ osmosensor/ phosphoprotein phosphatase/ protein histidine kinase
0.878798	Sb07g027940	zinc finger (AN1-like) family protein
0.878783	Sb04g007700	dihydrolipoamide S-acetyltransferase, putative
0.878781	Sb09g012090	unknown protein
0.878754	Sb01g017250	SH3 domain-containing protein 2 (SH3P2)
0.878691	Sb04g031720	TIM13 (TRANSLOCASE OF THE INNER MITOCHONDRIAL MEMBRANE 13); P-P-bond-hydrolysis-driven protein transmembrane transporter
0.878676	Sb03g009760	ATSAR2 (ARABIDOPSIS THALIANA SECRETION-ASSOCIATED RAS SUPER FAMILY 2); GTP binding
0.878597	Sb01g028310	nonsense-mediated mRNA decay NMD3 family protein
0.87858	Sb04g000770	unknown protein
0.878445	Sb10g010690	unknown protein
0.878438	Sb03g005320	AL2 (ALFIN-LIKE 2); DNA binding / methylated histone residue binding
0.878412	Sb01g023950	none
0.878412	Sb10g031130	peptidoglycan-binding LysM domain-containing protein
0.878354	Sb09g028690	ATMPK20; MAP kinase
0.87834	Sb01g006650	TUA2; structural constituent of cytoskeleton
0.878239	Sb06g015930	xyloglucan:xyloglucosyl transferase, putative / xyloglucan endotransglycosylase, putative / endo-xyloglucan transferase, putative
0.878229	Sb07g027810	basic helix-loop-helix (bHLH) family protein
0.878178	Sb02g033820	unknown protein
0.878154	Sb01g047740	NPGR2 (no pollen germination related 2); calmodulin binding
0.878075	Sb07g019810	none
0.87805	Sb06g017000	unknown protein
0.87803	Sb01g028360	none
0.877985	Sb09g029110	none
0.877984	Sb04g033470	unknown protein
0.877913	Sb01g043520	unknown protein
0.877906	Sb10g029780	calcineurin B subunit-related
0.877831	Sb10g002110	unknown protein
0.877815	Sb04g035730	none
0.877757	Sb01g010700	unknown protein
0.877742	Sb09g022950	protein kinase family protein
0.877739	Sb01g040510	unknown protein
0.877704	Sb03g044990	AtATG18a
0.877689	Sb07g025770	unknown protein
0.877524	Sb06g034260	None
0.877457	Sb06g003040	GDSL-motif lipase/hydrolase family protein
0.877424	Sb08g002590	WRKY46; transcription factor
0.877386	Sb01g008560	ubiquinol-cytochrome C reductase complex ubiquinone-binding protein, putative / ubiquinol-cytochrome C reductase complex 8.2 kDa protein, putative
0.877355	Sb06g013900	nodulin family protein
0.877267	Sb05g007160	catalytic/ glucosylceramidase
0.877197	Sb06g034100	tubulin folding cofactor B
0.877177	Sb10g008290	PIN1 (PIN-FORMED 1); transporter
0.877164	Sb08g020820	none
0.877141	Sb07g024320	monodehydroascorbate reductase, putative
0.8771	Sb04g032920	unknown protein
0.877041	Sb10g000250	zinc finger (C3HC4-type RING finger) family protein
0.876996	Sb01g019000	CKX6 (CYTOKININ OXIDASE/DEHYDROGENASE 6); cytokinin dehydrogenase
0.876962	Sb09g002870	none
0.876945	Sb07g027870	unknown protein
0.876933	Sb01g010130	EMB2754 (EMBRYO DEFECTIVE 2754); binding / small GTPase regulator
0.876906	Sb01g016570	OST3/OST6 family protein
0.876894	Sb07g024460	NADH-ubiquinone oxidoreductase-related
0.876887	Sb02g023480	enolase, putative
0.87683	Sb06g001750	unknown protein
0.876829	Sb01g019420	ATNAP4 (Arabidopsis thaliana non-intrinsic ABC protein 4); ATPase, coupled to transmembrane movement of substances / transporter
0.876823	Sb02g007690	unknown protein
0.876814	Sb01g027730	PTR2 (PEPTIDE TRANSPORTER 2); dipeptide transporter/ high affinity oligopeptide transporter/ nitrate transmembrane transporter/ peptide transporter/ transporter/ tripeptide transporter
0.876802	Sb09g026750	unknown protein
0.87674	Sb02g038770	RGP1 (REVERSIBLY GLYCOSYLATED POLYPEPTIDE 1); cellulose synthase (UDP-forming)
0.876737	Sb01g018280	None
0.876718	Sb04g000860	none
0.876661	Sb01g001070	CXIP1 (CAX INTERACTING PROTEIN 1); antiporter/ glutathione disulfide oxidoreductase
0.876654	Sb02g027070	PUR7 (PURIN 7); phosphoribosylaminoimidazolesuccinocarboxamide synthase
0.876614	Sb06g004500	emb2731 (embryo defective 2731)
0.876578	Sb03g011050	isocitrate dehydrogenase, putative / NAD+ isocitrate dehydrogenase, putative
0.876525	Sb01g047240	glycosyltransferase family 14 protein / core-2/I-branching enzyme family protein
0.87646	Sb06g027725	none
0.876403	Sb06g001250	unknown protein
0.876371	Sb04g022677	ACR3; amino acid binding
0.876341	Sb03g026830	unknown protein
0.876335	Sb10g031240	protein binding / structural molecule
0.876325	Sb06g013850	EICBP.B (ETHYLENE INDUCED CALMODULIN BINDING PROTEIN); calmodulin binding / transcription activator/ transcription regulator
0.876321	Sb08g016750	GSH2 (GLUTATHIONE SYNTHETASE 2); glutathione synthase
0.876238	Sb01g009760	ATCAP1 (ARABIDOPSIS THALIANA CYCLASE ASSOCIATED PROTEIN 1); actin binding
0.876226	Sb03g041410	SHM7 (serine hydroxymethyltransferase 7); catalytic/ glycine hydroxymethyltransferase/ pyridoxal phosphate binding
0.876176	Sb02g035390	VLN4 (ARABIDOPSIS THALIANA VILLIN 4); actin binding
0.876175	Sb10g029130	ARF19 (AUXIN RESPONSE FACTOR 19); DNA binding / transcription factor
0.876166	Sb09g024040	CAM7 (CALMODULIN 7); calcium ion binding
0.876053	Sb03g027860	transferase family protein
0.876018	Sb02g027230	unknown protein
0.876017	Sb06g031840	iqd32 (IQ-domain 32); calmodulin binding
0.875941	Sb02g024270	TIFY7
0.875904	Sb06g030280	programmed cell death 2 C-terminal domain-containing protein
0.875884	Sb01g027720	ATARFB1B; GTP binding
0.875838	Sb05g001790	WRI1 (WRINKLED 1); DNA binding / transcription factor
0.875832	Sb05g006160	VHS domain-containing protein / GAT domain-containing protein
0.875807	Sb02g042610	F-actin capping protein alpha subunit family protein
0.875791	Sb01g015590	unknown protein
0.875724	Sb02g028860	myosin heavy chain-related
0.875721	Sb09g030620	DET3 (DE-ETIOLATED 3); proton-transporting ATPase, rotational mechanism
0.875674	Sb06g000480	oxidoreductase, acting on the CH-CH group of donors
0.875661	Sb10g002630	none
0.875646	Sb06g015200	unknown protein
0.875509	Sb04g022156	ubiquinol-cytochrome C reductase complex 7.8 kDa protein, putative / mitochondrial hinge protein, putative
0.875476	Sb06g032670	vacuolar assembly protein, putative (VPS41)
0.875449	Sb08g000600	aminotransferase-related
0.875448	Sb07g027970	unknown protein
0.875414	Sb02g023550	hypoxia-responsive family protein / zinc finger (C3HC4-type RING finger) family protein
0.875347	Sb09g027040	unknown protein
0.875347	Sb01g047200	unknown protein
0.875342	Sb01g048430	unknown protein
0.875305	Sb03g035750	unknown protein
0.875279	Sb04g007960	aminopeptidase/ manganese ion binding
0.875131	Sb02g002570	none
0.875023	Sb10g002010	peptidyl-prolyl cis-trans isomerase cyclophilin-type family protein
0.874991	Sb01g005730	unknown protein
0.874978	Sb06g017740	calmodulin-binding protein
0.874852	Sb02g037750	none
0.874843	Sb05g021770	BSD domain-containing protein
0.874819	Sb03g044140	zinc finger (MYND type) family protein / F-box family protein
0.874815	Sb06g017150	thioesterase family protein
0.874807	Sb07g004110	CSLD2 (CELLULOSE-SYNTHASE LIKE D2); cellulose synthase/ transferase, transferring glycosyl groups
0.874784	Sb03g035410	PDCB3 (PLASMODESMATA CALLOSE-BINDING PROTEIN 3); callose binding / polysaccharide binding
0.87473	Sb01g005570	none
0.874688	Sb02g035760	60S ribosomal protein L38 (RPL38B)
0.874665	Sb03g046730	unknown protein
0.874645	Sb10g027860	unknown protein
0.874639	Sb06g025770	ATRBL2 (Arabidopsis thaliana Rhomboid-like 2); serine-type endopeptidase
0.874633	Sb02g037060	unknown protein
0.874627	Sb07g002350	DIS1 (DISTORTED TRICHOMES 1); ATP binding / actin binding / protein binding / structural constituent of cytoskeleton
0.874614	Sb01g005260	glutamate binding
0.874611	Sb08g022230	pentatricopeptide (PPR) repeat-containing protein
0.874583	Sb01g010280	phosphoglucomutase, cytoplasmic, putative / glucose phosphomutase, putative
0.874568	Sb07g026260	MAP65-8 (MICROTUBULE-ASSOCIATED PROTEIN 65-8)
0.874556	Sb09g005010	transporter-related
0.874545	Sb01g050570	unknown protein
0.874536	Sb02g032390	protein binding / zinc ion binding
0.874496	Sb02g006970	none
0.874494	Sb01g042400	ARR2 (ARABIDOPSIS RESPONSE REGULATOR 2); transcription factor/ two-component response regulator
0.874494	Sb03g040990	integral membrane Yip1 family protein
0.874476	Sb05g025380	unknown protein
0.874448	Sb07g027060	cyclin-dependent kinase-activating kinase assembly factor-related / CDK-activating kinase assembly factor-related
0.874434	Sb01g038600	none
0.874422	Sb07g028060	none
0.874396	Sb06g014720	ubiquinol-cytochrome C reductase iron-sulfur subunit, mitochondrial, putative / Rieske iron-sulfur protein, putative
0.874301	Sb03g034350	GC1 (Golgin Candidate 1)
0.874291	Sb03g033670	unknown protein
0.874291	Sb01g035880	tetratricopeptide repeat (TPR)-containing protein
0.874286	Sb09g023230	SNX2a (SORTING NEXIN 2a); phosphoinositide binding
0.874279	Sb07g000290	ATVAMP714 (VESICLE-ASSOCIATED MEMBRANE PROTEIN 714)
0.874251	Sb10g026450	BZIP9 (BASIC LEUCINE ZIPPER 9); DNA binding / protein heterodimerization/ transcription factor
0.874198	Sb10g005570	zinc ion binding
0.874185	Sb01g003110	SCL14 (SCARECROW-LIKE 14); transcription factor
0.874178	Sb04g036110	neurochondrin family protein
0.874155	Sb08g022690	zinc finger (C3HC4-type RING finger) family protein
0.874127	Sb04g005350	glutamine amidotransferase class-I domain-containing protein
0.874081	Sb01g019510	none
0.874047	Sb03g014360	RALFL33 (ralf-like 33); signal transducer
0.874024	Sb08g003430	rac GTPase activating protein, putative
0.87402	Sb01g007580	none
0.874014	Sb10g012200	unknown protein
0.873991	Sb01g019730	LSP1 (LOSS OF SUSCEPTIBILITY TO POTYVIRUS 1); RNA 7-methylguanosine cap binding / RNA binding / translation initiation factor
0.873974	Sb05g022890	none
0.873948	Sb09g002850	serine/threonine protein kinase, putative
0.873904	Sb02g030100	unknown protein
0.873885	Sb02g029240	AtUK/UPRT1 (Uridine kinase/Uracil phosphoribosyltransferase 1); ATP binding / kinase/ uracil phosphoribosyltransferase/ uridine kinase
0.873835	Sb09g021980	unknown protein
0.87381	Sb02g005910	unknown protein
0.873759	Sb06g021470	AtLa1 (Arabidopsis thaliana La protein 1); RNA binding
0.873675	Sb06g025480	amino acid transporter family protein
0.873674	Sb01g036880	unknown protein
0.873673	Sb09g019710	none
0.873669	Sb01g031230	ankyrin repeat family protein
0.873654	Sb09g008430	ATRABA2C (ARABIDOPSIS RAB GTPASE HOMOLOG A2C); GTP binding
0.873616	Sb09g022200	none
0.873609	Sb02g037780	FRO1 (FROSTBITE1); NADH dehydrogenase (ubiquinone)
0.873583	Sb08g016490	none
0.87344	Sb08g016450	WLIM1; transcription factor/ zinc ion binding
0.87344	Sb03g043650	none
0.873434	Sb03g043140	fructose-bisphosphate aldolase, putative
0.873411	Sb09g019360	transferase, transferring glycosyl groups
0.873377	Sb01g050560	NADP-dependent oxidoreductase, putative
0.873358	Sb09g017240	unknown protein
0.873338	Sb04g005510	CCR1 (CINNAMOYL COA REDUCTASE 1); cinnamoyl-CoA reductase
0.873312	Sb04g028160	protein kinase family protein
0.873268	Sb04g022640	RHD4 (ROOT HAIR DEFECTIVE4); phosphatidylinositol-4,5-bisphosphate 5-phosphatase/ phosphatidylinositol-4-phosphate phosphatase
0.873162	Sb01g030340	ubiquitin family protein
0.873098	Sb02g032290	unknown protein
0.873094	Sb06g016970	phosphoribosylglycinamide formyltransferase
0.873064	Sb03g031750	XPB1 (ARABIDOPSIS HOMOLOG OF XERODERMA PIGMENTOSUM COMPLEMENTATION GROUP B 1); ATP binding / ATP-dependent DNA helicase/ ATP-dependent helicase/ DNA binding / helicase/ hydrolase/ nucleic acid binding
0.873032	Sb04g029530	ZAC; ARF GTPase activator/ phospholipid binding
0.873016	Sb06g029190	unknown protein
0.872908	Sb04g023490	unknown protein
0.872904	Sb08g019740	none
0.872903	Sb06g027440	unknown protein
0.87285	Sb09g020710	CYTC-1 (CYTOCHROME C-1); electron carrier/ heme binding / iron ion binding
0.872814	Sb01g043150	UDP-glucose 6-dehydrogenase, putative
0.872797	Sb02g003350	protein kinase family protein
0.872795	Sb01g002200	ACBP4 (ACYL-COA BINDING PROTEIN 4); acyl-CoA binding
0.872733	Sb05g000590	leucine-rich repeat transmembrane protein kinase, putative
0.872658	Sb04g007470	HD1 (HISTONE DEACETYLASE 1); basal transcription repressor/ histone deacetylase/ protein binding
0.872625	Sb02g043230	hydroxyproline-rich glycoprotein family protein
0.872565	Sb01g033470	basic helix-loop-helix (bHLH) family protein
0.872521	Sb03g024460	peroxidase 72 (PER72) (P72) (PRXR8)
0.872495	Sb02g027870	NF-YC9 (NUCLEAR FACTOR Y, SUBUNIT C9); DNA binding / transcription factor
0.872484	Sb02g007210	PBB2; endopeptidase/ peptidase/ threonine-type endopeptidase
0.872452	Sb07g025380	RNA-binding protein, putative
0.872442	Sb09g018970	none
0.872428	Sb05g005850	none
0.872423	Sb06g002300	ATPase, coupled to transmembrane movement of substances
0.872415	Sb10g022250	Ndr family protein
0.872396	Sb01g042270	AOS (ALLENE OXIDE SYNTHASE); allene oxide synthase/ hydro-lyase/ oxygen binding
0.872392	Sb04g037670	transmembrane protein, putative
0.872385	Sb03g037160	ATMC5 (ARABIDOPSIS THALIANA METACASPASE 5); cysteine-type endopeptidase
0.872363	Sb06g033890	protein kinase family protein
0.872357	Sb04g029230	transcription factor IIA large subunit / TFIIA large subunit (TFIIA-L)
0.872352	Sb01g026210	ARO1 (ARMADILLO REPEAT ONLY 1); binding
0.872327	Sb03g003160	MPPalpha (mitochondrial processing peptidase alpha subunit); catalytic/ metal ion binding / metalloendopeptidase/ zinc ion binding
0.872321	Sb01g010440	glycolipid binding / glycolipid transporter
0.872311	Sb02g028570	MTHSC70-2 (MITOCHONDRIAL HSP70 2); ATP binding
0.87219	Sb10g026630	ATO1 (Arabidopsis thioredoxin O1)
0.872171	Sb03g035760	lipoic acid synthase family protein
0.87214	Sb09g021960	pleckstrin homology (PH) domain-containing protein
0.872071	Sb10g009730	AtALMT9 (aluminum-activated malate transporter 9); anion channel
0.871978	Sb03g044300	unknown protein
0.871973	Sb07g004130	NADH-ubiquinone oxidoreductase-related
0.871952	Sb03g003940	none
0.871898	Sb04g001640	unknown protein
0.871825	Sb04g027700	glycosyl hydrolase family 3 protein
0.871808	Sb10g029840	STH2 (SALT TOLERANCE HOMOLOG2); transcription factor/ zinc ion binding
0.871803	Sb06g025660	ORMDL family protein
0.871802	Sb01g031280	TRE1 (TREHALASE 1); alpha,alpha-trehalase/ trehalase
0.871742	Sb07g009530	pollen Ole e 1 allergen and extensin family protein
0.871713	Sb06g032300	none
0.871666	Sb07g002460	none
0.871656	Sb05g017500	unknown protein
0.871564	Sb02g003870	ATUBC2 (UBIQUITING-CONJUGATING ENZYME 2); ubiquitin-protein ligase
0.871533	Sb10g026560	LEM3 (ligand-effect modulator 3) family protein / CDC50 family protein
0.871476	Sb09g026150	PFK3 (PHOSPHOFRUCTOKINASE 3); 6-phosphofructokinase
0.871472	Sb10g024430	ATBZIP60 (BASIC REGION/LEUCINE ZIPPER MOTIF 60); DNA binding / transcription factor
0.87138	Sb08g020220	zinc finger protein-related
0.871318	Sb01g035950	none
0.871247	Sb10g008810	senescence-associated protein, putative
0.871196	Sb01g009770	catalytic/ cation binding / hydrolase, hydrolyzing O-glycosyl compounds
0.871181	Sb01g010170	RNA recognition motif (RRM)-containing protein
0.871101	Sb06g028320	rcd1-like cell differentiation protein, putative
0.871062	Sb05g019630	ATMAK3; N-acetyltransferase
0.871059	Sb03g029240	protein kinase, putative
0.871031	Sb01g000780	nucleotide binding / protein binding
0.870983	Sb02g031300	ACP2 (ACYL CARRIER PROTEIN 2); acyl carrier
0.870981	Sb03g039390	60S ribosomal protein L36 (RPL36C)
0.870969	Sb04g008490	ARPC3 (actin-related protein C3); structural molecule
0.870949	Sb10g025240	ATSPS1F (sucrose phosphate synthase 1F); sucrose-phosphate synthase/ transferase, transferring glycosyl groups
0.870923	Sb01g034230	unknown protein
0.870897	Sb04g020990	PBS1 (avrPphB susceptible 1); kinase/ protein serine/threonine kinase
0.870856	Sb01g002980	none
0.870851	Sb10g028960	ABC1 family protein
0.870823	Sb10g027010	TUB2; GTP binding / GTPase/ structural molecule
0.870823	Sb03g012700	dihydropterin pyrophosphokinase, putative / dihydropteroate synthase, putative / DHPS, putative
0.870817	Sb10g020520	unknown protein
0.870786	Sb02g029470	MAB1 (MACCI-BOU); catalytic/ pyruvate dehydrogenase (acetyl-transferring)
0.870774	Sb05g026665	None
0.870771	Sb05g026660	none
0.870764	Sb10g021150	unknown protein
0.870734	Sb03g046710	SAG18 (SENESCENCE ASSOCIATED GENE 18)
0.870713	Sb09g026780	EIF2; translation initiation factor
0.87068	Sb01g038760	APX1 (ascorbate peroxidase 1); L-ascorbate peroxidase
0.870577	Sb01g010720	ORP1C (OSBP(OXYSTEROL BINDING PROTEIN)-RELATED PROTEIN 1C); oxysterol binding / phosphoinositide binding
0.870563	Sb07g006370	26S proteasome regulatory subunit, putative
0.870542	Sb05g003650	ATEXO70A2 (exocyst subunit EXO70 family protein A2); protein binding
0.870515	Sb01g006720	40S ribosomal protein S29 (RPS29A)
0.870489	Sb03g044160	squamosa promoter-binding protein, putative
0.870471	Sb03g042880	PUB45 (PLANT U-BOX 45); ubiquitin-protein ligase
0.870462	Sb10g022620	BGAL1 (Beta galactosidase 1); beta-galactosidase/ catalytic/ cation binding / heme binding / peroxidase/ sugar binding
0.870458	Sb02g034120	UGT71C4 (UDP-GLUCOSYL TRANSFERASE 71C4); quercetin 3-O-glucosyltransferase/ quercetin 7-O-glucosyltransferase/ transferase, transferring glycosyl groups
0.870457	Sb07g007660	GPP1 (glycerol-3-phosphatase 1); catalytic/ hydrolase
0.870455	Sb02g037690	heterogeneous nuclear ribonucleoprotein, putative / hnRNP, putative
0.87045	Sb10g003810	ATMPK6 (ARABIDOPSIS THALIANA MAP KINASE 6); MAP kinase/ kinase
0.870435	Sb07g021520	unknown protein
0.870367	Sb07g028540	WIP1 (WPP-DOMAIN INTERACTING PROTEIN 1); protein heterodimerization/ protein homodimerization
0.87035	Sb06g025460	SYP81 (SYNTAXIN OF PLANTS 81); SNAP receptor/ protein binding
0.870325	Sb09g022330	integral membrane Yip1 family protein
0.870309	Sb04g037760	kelch repeat-containing protein
0.870287	Sb03g011860	PGP21 (P-GLYCOPROTEIN 21); ATPase, coupled to transmembrane movement of substances
0.870249	Sb06g023530	none
0.870221	Sb07g001220	none
0.870168	Sb03g041120	binding / catalytic
0.870118	Sb04g003550	eukaryotic translation initiation factor 5, putative / eIF-5, putative
0.870087	Sb02g026390	ANNAT2 (Annexin Arabidopsis 2); calcium ion binding / calcium-dependent phospholipid binding
0.870086	Sb03g010960	MYB105 (myb domain protein 105); DNA binding / transcription factor
0.870057	Sb06g031360	aldose 1-epimerase family protein
0.870034	Sb01g043820	ATARLA1C (ADP-ribosylation factor-like A1C); GTP binding
0.869997	Sb05g027910	PUMP1 (PLANT UNCOUPLING MITOCHONDRIAL PROTEIN 1); binding / oxidative phosphorylation uncoupler
0.869969	Sb04g011310	prolyl oligopeptidase family protein
0.869917	Sb06g034200	ATRAB18 (ARABIDOPSIS RAB GTPASE HOMOLOG B18); GTP binding
0.869839	Sb06g030350	ABCB19; ATPase, coupled to transmembrane movement of substances / auxin efflux transmembrane transporter
0.869822	Sb03g010550	26S proteasome regulatory subunit, putative
0.869785	Sb01g050510	formyltetrahydrofolate deformylase/ hydroxymethyl-, formyl- and related transferase/ methyltransferase
0.869769	Sb02g002380	unknown protein
0.869739	Sb01g045820	COX10 (cytochrome c oxidase 10); prenyltransferase/ protoheme IX farnesyltransferase
0.869733	Sb02g037930	ERF1-3 (eukaryotic release factor 1-3); translation release factor
0.869601	Sb03g030840	UBC35 (UBIQUITIN-CONJUGATING ENZYME 35); protein binding / ubiquitin-protein ligase
0.869556	Sb01g043050	none
0.869544	Sb09g028560	AtRABA1f (Arabidopsis Rab GTPase homolog A1f); GTP binding
0.869512	Sb06g030295	loricrin-related
0.869507	Sb02g037270	emb2734 (embryo defective 2734); binding / lyase
0.8695	Sb03g010370	unknown protein
0.86947	Sb03g041370	SEC14 cytosolic factor family protein / phosphoglyceride transfer family protein
0.869424	Sb01g034030	nucleoside phosphatase family protein / GDA1/CD39 family protein
0.86941	Sb03g024880	unknown protein
0.869409	Sb01g010136	unknown protein
0.869403	Sb02g039640	OST1 (OPEN STOMATA 1); calcium-dependent protein serine/threonine kinase/ kinase/ protein kinase
0.869389	Sb10g019670	protein transporter
0.869388	Sb02g041470	ATBPM1 (BTB-POZ and MATH domain 1); protein binding
0.869358	Sb01g044190	GCN5-related N-acetyltransferase (GNAT) family protein
0.869324	Sb01g018290	hydroxyproline-rich glycoprotein family protein
0.869307	Sb03g013020	none
0.86929	Sb08g000360	phosphoinositide-specific phospholipase C family protein
0.869241	Sb03g032670	mitochondrial processing peptidase beta subunit, putative
0.869085	Sb03g041510	unknown protein
0.869057	Sb06g023210	unknown protein
0.869026	Sb08g002880	unknown protein
0.869015	Sb09g025790	ATTPS1 (TREHALOSE-6-PHOSPHATE SYNTHASE); alpha,alpha-trehalose-phosphate synthase (UDP-forming)/ transferase, transferring glycosyl groups
0.868944	Sb09g006610	protein kinase family protein
0.86892	Sb01g031880	hydrolase, alpha/beta fold family protein
0.868817	Sb03g034770	enoyl-CoA hydratase/isomerase family protein
0.868813	Sb01g043600	formin homology 2 domain-containing protein / FH2 domain-containing protein
0.868614	Sb03g033920	none
0.868605	Sb09g024740	ARK3 (A. THALIANA RECEPTOR KINASE 3); kinase/ transmembrane receptor protein serine/threonine kinase
0.868591	Sb03g006020	SLT1 (sodium- and lithium-tolerant 1)
0.868591	Sb04g025870	EMB1080 (embryo defective 1080); structural constituent of ribosome
0.868579	Sb03g025180	UBP6 (UBIQUITIN-SPECIFIC PROTEASE 6); calmodulin binding / ubiquitin-specific protease
0.868559	Sb01g031740	peroxidase, putative
0.868532	Sb06g027380	none
0.868491	Sb03g003650	none
0.868474	Sb10g002940	cytochrome c oxidase family protein
0.868464	Sb04g002870	unknown protein
0.868435	Sb02g044050	organic anion transmembrane transporter
0.868339	Sb01g014140	NSF (N-ethylmaleimide sensitive factor); ATP binding / binding / nucleoside-triphosphatase/ nucleotide binding
0.8682	Sb09g017570	unknown protein
0.868045	Sb04g029630	chloroplast nucleoid DNA-binding protein, putative
0.868029	Sb02g008950	ATB\' GAMMA; poly(U) binding / protein phosphatase type 2A regulator
0.868021	Sb04g001250	NRPB4; DNA-directed RNA polymerase
0.868018	Sb02g038290	none
0.868014	Sb10g007850	binding
0.867994	Sb09g004540	unknown protein
0.867993	Sb04g001320	UGP (UDP-glucose pyrophosphorylase); UTP:glucose-1-phosphate uridylyltransferase/ nucleotidyltransferase
0.867982	Sb09g021530	receptor/ zinc ion binding
0.867972	Sb02g030990	AtGH9B7 (Arabidopsis thaliana glycosyl hydrolase 9B7); catalytic/ hydrolase, hydrolyzing O-glycosyl compounds
0.867963	Sb02g032740	unknown protein
0.867961	Sb03g033770	flavodoxin family protein
0.867943	Sb01g043700	VDAC2 (VOLTAGE DEPENDENT ANION CHANNEL 2); voltage-gated anion channel
0.867934	Sb03g007380	none
0.867924	Sb10g022190	ATMRP6; ATPase, coupled to transmembrane movement of substances
0.867882	Sb01g044800	none
0.867873	Sb09g026140	dual specificity protein phosphatase family protein
0.867848	Sb10g000660	glycoside hydrolase family 28 protein / polygalacturonase (pectinase) family protein
0.867802	Sb03g010350	ATARFA1F (ARABIDOPSIS THALIANA ADP-RIBOSYLATION FACTOR A1F); GTP binding / copper ion binding / phospholipase activator/ protein binding
0.867785	Sb10g005100	CBL (cystathionine beta-lyase); cystathionine beta-lyase
0.867705	Sb01g001050	EMB2107 (EMBRYO DEFECTIVE 2107)
0.867658	Sb01g004700	ATVAMP725
0.867652	Sb05g026470	none
0.867622	Sb06g033780	none
0.867615	Sb02g038750	ATTIM17-2; P-P-bond-hydrolysis-driven protein transmembrane transporter/ protein transporter
0.86754	Sb09g030740	unknown protein
0.867525	Sb03g043350	HDA3 (HISTONE DEACETYLASE 3); histone deacetylase/ nucleic acid binding / zinc ion binding
0.867444	Sb10g022260	ATB BETA; nucleotide binding / protein phosphatase type 2A regulator
0.867435	Sb02g020860	none
0.867415	Sb09g024530	eukaryotic translation initiation factor SUI1, putative
0.867415	Sb06g015880	TCH4 (Touch 4); hydrolase, acting on glycosyl bonds / xyloglucan:xyloglucosyl transferase
0.86734	Sb03g011510	none
0.867329	Sb01g014730	serpin, putative / serine protease inhibitor, putative
0.867223	Sb01g021180	RTM2 (RESTRICTED TEV MOVEMENT 2)
0.867192	Sb01g028220	GRV2 (GRAVITROPISM DEFECTIVE 2); binding / heat shock protein binding
0.867191	Sb03g035060	ATFMN/FHY (riboflavin kinase/FMN hydrolase); FMN adenylyltransferase/ riboflavin kinase
0.867184	Sb08g001420	transducin family protein / WD-40 repeat family protein
0.867183	Sb06g029820	diacylglycerol kinase, putative
0.867163	Sb05g024510	GIF3 (GRF1-INTERACTING FACTOR 3); protein binding / transcription coactivator
0.867132	Sb04g037410	APUM1 (Arabidopsis Pumilio 1); RNA binding / binding
0.867101	Sb06g032850	PYRD (pyrimidine d); dihydroorotate dehydrogenase
0.867088	Sb03g018040	MEE32 (MATERNAL EFFECT EMBRYO ARREST 32); 3-dehydroquinate dehydratase/ NADP or NADPH binding / binding / catalytic/ shikimate 5-dehydrogenase
0.867078	Sb01g030490	TOM3; protein binding
0.867071	Sb04g034730	kinesin motor protein-related
0.867051	Sb07g001760	DNA-binding family protein
0.86705	Sb01g015780	unknown protein
0.86703	Sb03g034060	PFK3 (PHOSPHOFRUCTOKINASE 3); 6-phosphofructokinase
0.867005	Sb02g023800	CYCD1;1 (CYCLIN D1;1); cyclin-dependent protein kinase regulator
0.866991	Sb09g026210	BTI1 (VIRB2-INTERACTING PROTEIN 1)
0.866931	Sb05g020918	unknown protein
0.86693	Sb04g000330	ASK2 (ARABIDOPSIS SKP1-LIKE 2); protein binding / ubiquitin-protein ligase
0.866916	Sb08g020190	ATCBL3 (ARABIDOPSIS THALIANA CALCINEURIN B-LIKE 3); calcium ion binding
0.866902	Sb03g008230	none
0.866857	Sb04g006830	26S proteasome regulatory complex subunit p42D, putative
0.866834	Sb09g004320	IMPA-1 (IMPORTIN ALPHA ISOFORM 1); binding / protein transporter
0.866823	Sb04g032430	PIP1;5 (PLASMA MEMBRANE INTRINSIC PROTEIN 1;5); water channel
0.866811	Sb06g033075	protein kinase family protein
0.86679	Sb07g019420	galactosyltransferase family protein
0.866737	Sb04g031020	none
0.866729	Sb07g004300	unknown protein
0.866656	Sb08g003440	AtGLDP2 (Arabidopsis thaliana glycine decarboxylase P-protein 2); ATP binding / glycine dehydrogenase (decarboxylating)
0.866649	Sb03g029880	long-chain-fatty-acid--CoA ligase / long-chain acyl-CoA synthetase
0.866639	Sb01g049840	ATDFB (A. THALIANA DHFS-FPGS HOMOLOG B); tetrahydrofolylpolyglutamate synthase
0.866605	Sb02g041360	none
0.866589	Sb10g010020	NIK1 (NSP-INTERACTING KINASE 1); kinase
0.866532	Sb10g002040	histone H3
0.866518	Sb03g014460	HST (HASTY); nucleocytoplasmic transporter
0.866487	Sb01g046300	unknown protein
0.866448	Sb06g031800	none
0.86641	Sb03g003820	SYP32 (SYNTAXIN OF PLANTS 32); SNAP receptor
0.866386	Sb02g025970	none
0.866365	Sb01g005666	None
0.866276	Sb10g021663	AGL62 (Agamous-like 62); DNA binding / transcription factor
0.86624	Sb08g018940	scarecrow transcription factor family protein
0.866133	Sb04g005950	none
0.866096	Sb02g032580	hydrophobic protein, putative / low temperature and salt responsive protein, putative
0.866089	Sb06g016860	subtilase family protein
0.866086	Sb08g021810	eukaryotic translation initiation factor 2B family protein / eIF-2B family protein
0.866073	Sb05g006130	EMB2756 (EMBRYO DEFECTIVE 2756)
0.866059	Sb01g038090	unknown protein
0.866054	Sb07g026250	unknown protein
0.866052	Sb01g019560	none
0.866028	Sb02g040290	emp24/gp25L/p24 family protein
0.866028	Sb01g045210	PAA1 (PROTEASOME ALPHA SUBUNIT A 1); endopeptidase/ peptidase/ threonine-type endopeptidase
0.865965	Sb10g027240	geranyl diphosphate synthase, putative / GPPS, putative / dimethylallyltransferase, putative / prenyl transferase, putative
0.86595	Sb02g029070	unknown protein
0.865918	Sb09g025430	AtTLP7 (TUBBY LIKE PROTEIN 7); phosphoric diester hydrolase/ transcription factor
0.865884	Sb02g021080	none
0.865828	Sb08g020520	unknown protein
0.86574	Sb01g019280	malate dehydrogenase, cytosolic, putative
0.865716	Sb05g026750	unknown protein
0.86566	Sb01g035320	NACA3 (NASCENT POLYPEPTIDE-ASSOCIATED COMPLEX SUBUNIT ALPHA-LIKE PROTEIN 3)
0.865645	Sb01g008480	IAA16; transcription factor
0.865626	Sb03g003810	unknown protein
0.865506	Sb03g003390	transferase family protein
0.865484	Sb02g013790	VFB1 (VIER F-BOX PROTEINE 1); ubiquitin-protein ligase
0.865477	Sb06g026710	senescence-associated protein-related
0.865383	Sb01g041860	coatomer gamma-2 subunit, putative / gamma-2 coat protein, putative / gamma-2 COP, putative
0.865322	Sb02g028090	none
0.865303	Sb03g004220	none
0.865234	Sb01g005663	None
0.865224	Sb08g006500	clathrin coat assembly protein, putative
0.865217	Sb10g008630	none
0.86517	Sb02g043070	S6K2 (ARABIDOPSIS THALIANA SERINE/THREONINE PROTEIN KINASE 2); kinase/ protein kinase
0.865163	Sb03g008050	fructose-bisphosphate aldolase, putative
0.865147	Sb09g022970	SELT (SELT-LIKE PROTEIN PRECURSOR); selenium binding
0.865139	Sb04g028690	none
0.865119	Sb06g029500	ATK5 (ARABIDOPSIS THALIANA KINESIN 5); microtubule motor
0.865115	Sb02g011230	SAG12 (SENESCENCE-ASSOCIATED GENE 12); cysteine-type peptidase
0.865111	Sb09g026080	HXK1 (HEXOKINASE 1); ATP binding / fructokinase/ glucokinase/ hexokinase
0.865078	Sb04g036320	none
0.86504	Sb01g050140	unknown protein
0.864994	Sb02g024150	none
0.864975	Sb10g001610	PEX11C (PEROXIN 11C)
0.864965	Sb03g038770	zinc finger (HIT type) family protein
0.864917	Sb10g007410	SQN (SQUINT); peptidyl-prolyl cis-trans isomerase
0.864833	Sb01g000600	SNF4 (HOMOLOG OF YEAST SUCROSE NONFERMENTING 4); protein kinase activator
0.864802	Sb04g030110	none
0.864775	Sb01g013420	unknown protein
0.864774	Sb09g027720	F-box family protein
0.864753	Sb10g000870	CDC48C; ATP binding / ATPase/ nucleoside-triphosphatase/ nucleotide binding
0.864739	Sb02g042930	KT2 (POTASSIUM TRANSPORTER 2); potassium ion transmembrane transporter
0.864733	Sb10g001000	ATDAD1 (DEFENDER AGAINST APOPTOTIC DEATH 1)
0.864676	Sb01g040640	complex 1 family protein / LVR family protein
0.864662	Sb02g003915	none
0.864652	Sb06g031700	RPN8A (RP NON-ATPASE SUBUNIT 8A)
0.86458	Sb07g024800	EMB2719 (EMBRYO DEFECTIVE 2719); enzyme regulator
0.864571	Sb03g035730	unknown protein
0.864552	Sb05g024560	PAE1; endopeptidase/ peptidase/ threonine-type endopeptidase
0.864539	Sb03g006120	PRT6 (PROTEOLYSIS 6); ubiquitin-protein ligase
0.864524	Sb02g001900	unknown protein
0.864485	Sb01g041440	unknown protein
0.864426	Sb01g003770	ATARFA1F (ARABIDOPSIS THALIANA ADP-RIBOSYLATION FACTOR A1F); GTP binding / copper ion binding / phospholipase activator/ protein binding
0.864404	Sb04g025700	COX6B (CYTOCHROME C OXIDASE 6B); cytochrome-c oxidase
0.86439	Sb04g023150	none
0.86438	Sb03g025420	unknown protein
0.864364	Sb03g007250	none
0.864355	Sb01g010430	AtCASP (Arabidopsis thaliana CCAAT-displacement protein alternatively spliced product)
0.864346	Sb01g015540	unknown protein
0.864309	Sb10g005870	none
0.864286	Sb04g026190	TOC1 (TIMING OF CAB EXPRESSION 1); transcription regulator/ two-component response regulator
0.864282	Sb06g030050	unknown protein
0.864276	Sb06g020620	26S proteasome regulatory subunit, putative (RPN7)
0.864254	Sb06g021890	none
0.864209	Sb09g023570	leucine-rich repeat transmembrane protein kinase, putative
0.86419	Sb01g045870	unknown protein
0.86414	Sb01g043810	glycosyl hydrolase family protein 43
0.864107	Sb09g004370	UNE5 (UNFERTILIZED EMBRYO SAC 5); protein disulfide isomerase
0.864079	Sb03g031760	ATFYPP3 (FLOWER-SPECIFIC, PHYTOCHROME-ASSOCIATED PROTEIN PHOSPHATASE 3); protein binding / protein serine/threonine kinase/ protein serine/threonine phosphatase
0.864062	Sb09g006190	galactosyltransferase family protein
0.864012	Sb04g031160	none
0.863954	Sb05g003810	VIP1 (VIRE2-INTERACTING PROTEIN 1); protein binding / transcription factor
0.863954	Sb02g010180	serine/threonine protein kinase, putative
0.863911	Sb02g034330	KUP7; potassium ion transmembrane transporter
0.863881	Sb04g022420	ATPDIL5-2 (PDI-LIKE 5-2); protein disulfide isomerase
0.863819	Sb04g037475	unknown protein
0.863779	Sb03g013600	unknown protein
0.86374	Sb02g033930	RAB6A; GTP binding / protein binding
0.863733	Sb09g003590	none
0.863709	Sb04g033120	UCH3 (UBIQUITIN C-TERMINAL HYDROLASE 3); ubiquitin thiolesterase
0.863697	Sb01g011620	acid phosphatase/ oxidoreductase/ transition metal ion binding
0.863671	Sb01g042750	RSW3 (RADIAL SWELLING 3); glucosidase/ hydrolase, hydrolyzing O-glycosyl compounds
0.863657	Sb03g042460	pfkB-type carbohydrate kinase family protein
0.863573	Sb03g045840	ATGSTU8 (GLUTATHIONE S-TRANSFERASE TAU 8); glutathione transferase
0.863553	Sb05g002590	none
0.863508	Sb03g025500	unknown protein
0.863471	Sb03g003460	unknown protein
0.863412	Sb03g008660	RBX1 (RING-BOX 1); protein binding
0.863381	Sb08g020040	protein kinase family protein
0.86334	Sb03g045970	VLN2 (VILLIN 2); actin binding
0.863337	Sb04g036240	MGD2; 1,2-diacylglycerol 3-beta-galactosyltransferase/ UDP-galactosyltransferase/ transferase, transferring glycosyl groups
0.863282	Sb02g040380	DEAD/DEAH box helicase, putative
0.863272	Sb01g040520	unknown protein
0.863247	Sb09g021550	LCV2 (LIKE COV 2)
0.863204	Sb08g008400	ADK1 (ADENYLATE KINASE 1); ATP binding / adenylate kinase/ nucleobase, nucleoside, nucleotide kinase/ nucleotide kinase/ phosphotransferase, phosphate group as acceptor
0.86318	Sb04g005720	ATSPS1F (sucrose phosphate synthase 1F); sucrose-phosphate synthase/ transferase, transferring glycosyl groups
0.863176	Sb01g043060	mitochondrial processing peptidase beta subunit, putative
0.863131	Sb02g043240	unknown protein
0.863126	Sb01g001810	unknown protein
0.863062	Sb07g024370	none
0.862975	Sb01g005820	none
0.86297	Sb04g002770	PAF1; endopeptidase/ peptidase/ threonine-type endopeptidase
0.862952	Sb02g038900	agenet domain-containing protein / bromo-adjacent homology (BAH) domain-containing protein
0.862927	Sb03g047440	pectinacetylesterase family protein
0.862844	Sb09g019740	oxidoreductase, 2OG-Fe(II) oxygenase family protein
0.862835	Sb06g027130	NHL8; protein binding / zinc ion binding
0.862814	Sb01g010040	anthranilate synthase beta subunit, putative
0.862801	Sb04g029520	KH domain-containing protein
0.862794	Sb04g027200	CPL1 (C-TERMINAL DOMAIN PHOSPHATASE-LIKE 1); double-stranded RNA binding / nucleotide phosphatase
0.862788	Sb10g020830	unknown protein
0.862773	Sb01g041610	ATMAP65-6; microtubule binding
0.862771	Sb02g034425	unknown protein
0.862748	Sb06g020150	none
0.862686	Sb07g018430	ALPHA-SNAP2 (ALPHA-SOLUBLE NSF ATTACHMENT PROTEIN 2); binding / soluble NSF attachment protein
0.862642	Sb04g027970	ATCUL3 (ARABIDOPSIS THALIANA CULLIN 3); protein binding / ubiquitin-protein ligase
0.862621	Sb09g004530	UPL6 (UBIQUITIN PROTEIN LIGASE 6); ubiquitin-protein ligase
0.86257	Sb07g007800	unknown protein
0.862565	Sb03g004300	ATMRP3; ATPase, coupled to transmembrane movement of substances / chlorophyll catabolite transporter/ glutathione S-conjugate-exporting ATPase
0.862505	Sb05g004850	transducin family protein / WD-40 repeat family protein
0.86245	Sb01g040860	unknown protein
0.862437	Sb01g013215	SWI1 (SWITCH1); phospholipase C
0.862397	Sb09g020280	proton-dependent oligopeptide transport (POT) family protein
0.862391	Sb05g016730	THY-1 (THYMIDYLATE SYNTHASE 1); dihydrofolate reductase/ thymidylate synthase
0.862387	Sb08g020590	SHY2 (SHORT HYPOCOTYL 2); transcription factor
0.862306	Sb09g023080	outer membrane OMP85 family protein
0.862301	Sb03g037580	leucine-rich repeat protein, putative
0.862299	Sb01g034850	unknown protein
0.862269	Sb02g022930	unknown protein
0.862216	Sb08g000520	outer membrane OMP85 family protein
0.862216	Sb01g039660	ORP3C (OSBP(OXYSTEROL BINDING PROTEIN)-RELATED PROTEIN 3C); oxysterol binding
0.862183	Sb03g037840	unknown protein
0.862176	Sb04g025360	none
0.862153	Sb08g023170	glycosyltransferase family 14 protein / core-2/I-branching enzyme family protein
0.862127	Sb02g004360	EOL1 (ETO1-LIKE 1); binding / protein binding
0.862127	Sb03g045160	ubiquitin protein ligase binding
0.862126	Sb03g041020	none
0.862091	Sb10g029790	unknown protein
0.862089	Sb02g020790	none
0.86208	Sb02g001920	transducin family protein / WD-40 repeat family protein
0.862066	Sb01g028950	armadillo/beta-catenin repeat family protein / F-box family protein
0.862014	Sb03g018290	complex 1 family protein / LVR family protein
0.862002	Sb04g001700	tetrahydrofolate dehydrogenase/cyclohydrolase, putative
0.861985	Sb03g013290	mtLPD1 (mitochondrial lipoamide dehydrogenase 1); ATP binding / dihydrolipoyl dehydrogenase
0.86195	Sb02g007630	emb1345 (embryo defective 1345); nucleotide binding
0.861818	Sb09g019310	CPL4 (C-TERMINAL DOMAIN PHOSPHATASE-LIKE 4); phosphoprotein phosphatase
0.861773	Sb02g010050	HGL1 (heteroglycan glucosidase 1); hydrolase, hydrolyzing O-glycosyl compounds
0.861734	Sb08g003240	pentatricopeptide (PPR) repeat-containing protein
0.861726	Sb04g001850	translation initiation factor-related
0.861695	Sb01g038560	none
0.861634	Sb01g028780	PABN1 (POLYADENYLATE-BINDING PROTEIN 1); RNA binding / poly(A) binding / protein binding
0.861627	Sb03g027710	cytochrome c oxidase family protein
0.861585	Sb07g019495	clathrin adaptor complex small chain family protein
0.86157	Sb01g027460	CW7
0.861562	Sb02g043360	adenylate cyclase
0.86154	Sb01g044220	none
0.861524	Sb06g017025	unknown protein
0.861491	Sb06g033460	ATP binding / binding / protein kinase/ protein serine/threonine kinase/ protein tyrosine kinase
0.861476	Sb02g030280	anion-transporting ATPase, putative
0.861447	Sb09g000390	ankyrin repeat family protein
0.861439	Sb02g041260	DECOY (DECOY)
0.861404	Sb07g022630	emb1624 (embryo defective 1624); ribosome binding / translation initiation factor
0.861395	Sb09g029250	RAN3 (RAN GTPASE 3); GTP binding / GTPase/ protein binding
0.861394	Sb01g002170	ACT7 (ACTIN 7); structural constituent of cytoskeleton
0.861376	Sb05g022180	unknown protein
0.861374	Sb07g025970	none
0.861355	Sb02g021090	ATPPC1 (PHOSPHOENOLPYRUVATE CARBOXYLASE 1); catalytic/ phosphoenolpyruvate carboxylase
0.86134	Sb09g004200	KINESIN-13A; ATP binding / microtubule motor
0.861323	Sb02g005620	heterogeneous nuclear ribonucleoprotein, putative / hnRNP, putative
0.861262	Sb06g025680	Dof-type zinc finger domain-containing protein
0.86125	Sb09g022570	none
0.861213	Sb07g006380	none
0.861198	Sb09g024250	none
0.861173	Sb08g021620	unknown protein
0.861127	Sb05g023940	protein binding / zinc ion binding
0.86105	Sb01g013540	PDH-E1 BETA (PYRUVATE DEHYDROGENASE E1 BETA); pyruvate dehydrogenase (acetyl-transferring)
0.861048	Sb01g041425	TKI1 (TSL-kinase interacting protein 1); DNA binding / transcription factor
0.861033	Sb02g043200	ATAPY2 (ARABIDOPSIS THALIANA APYRASE 2); ATPase/ nucleotide diphosphatase
0.861021	Sb10g010460	unknown protein
0.861015	Sb09g005180	NADH-ubiquinone oxidoreductase B8 subunit, putative
0.861013	Sb02g011380	none
0.861008	Sb06g001240	protein transport protein Sec24, putative
0.860983	Sb01g033360	none
0.860954	Sb01g017540	TTN1 (TITAN 1); tubulin binding
0.860933	Sb10g012720	pantothenate kinase family protein
0.86088	Sb02g037420	succinyl-CoA ligase (GDP-forming) alpha-chain, mitochondrial, putative / succinyl-CoA synthetase, alpha chain, putative / SCS-alpha, putative
0.860871	Sb10g002700	PBA1; endopeptidase/ peptidase/ threonine-type endopeptidase
0.860871	Sb04g031850	ATSTE24; endopeptidase/ metalloendopeptidase
0.860851	Sb03g030690	FLA11
0.860812	Sb02g039540	ATGB1 (ARABIDOPSIS THALIANA GTP-BINDING PROTEIN 1); GTP binding
0.860767	Sb01g034130	MTO1 (METHIONINE OVERACCUMULATION 1); cystathionine gamma-synthase
0.860627	Sb01g020010	HSP60 (HEAT SHOCK PROTEIN 60); ATP binding
0.860625	Sb03g026350	VDAC1 (VOLTAGE DEPENDENT ANION CHANNEL 1); voltage-gated anion channel
0.860577	Sb02g039340	ALAAT2 (ALANINE AMINOTRANSFERASE 2); ATP binding / L-alanine:2-oxoglutarate aminotransferase
0.86055	Sb06g034130	dehydration-responsive protein-related
0.860544	Sb01g027860	none
0.86052	Sb06g032340	unknown protein
0.860467	Sb05g003880	ACT7 (ACTIN 7); structural constituent of cytoskeleton
0.860455	Sb09g001350	pectinacetylesterase family protein
0.860428	Sb04g000840	transferase, transferring glycosyl groups
0.860424	Sb01g018800	zinc finger (C3HC4-type RING finger) family protein
0.860394	Sb03g029570	malate dehydrogenase (NAD), mitochondrial, putative
0.86037	Sb09g021240	SEC14 cytosolic factor family protein / phosphoglyceride transfer family protein
0.86035	Sb06g030380	KAS III (3-KETOACYL-ACYL CARRIER PROTEIN SYNTHASE III); 3-oxoacyl-[acyl-carrier-protein] synthase/ catalytic/ transferase, transferring acyl groups other than amino-acyl groups
0.86021	Sb04g022430	unknown protein
0.860199	Sb01g048570	CPK6 (CALCIUM-DEPENDENT PROTEIN KINASE 6); ATP binding / calcium ion binding / calmodulin-dependent protein kinase/ kinase/ protein kinase/ protein serine/threonine kinase
0.86017	Sb08g002890	none
0.860137	Sb09g029600	SMT1 (STEROL METHYLTRANSFERASE 1); sterol 24-C-methyltransferase
0.860127	Sb04g008790	PDF6 (PREFOLDIN 6); unfolded protein binding
0.860079	Sb04g029860	mitochondrial import inner membrane translocase subunit Tim17/Tim22/Tim23 family protein
0.860065	Sb05g012740	ASK2 (ARABIDOPSIS SKP1-LIKE 2); protein binding / ubiquitin-protein ligase
0.859987	Sb04g027720	BST1 (BRISTLED 1); hydrolase/ inositol or phosphatidylinositol phosphatase
0.859963	Sb03g016191	cyclin family protein
0.859943	Sb01g019370	calcium-binding EF-hand family protein
0.859939	Sb09g027830	MATE efflux family protein
0.859914	Sb10g028930	RCE1 (RUB1 CONJUGATING ENZYME 1); NEDD8 ligase/ small conjugating protein ligase
0.859911	Sb10g025260	carbohydrate binding
0.859899	Sb06g032400	UBX domain-containing protein
0.859855	Sb07g022590	Aha1 domain-containing protein
0.859823	Sb02g034890	TOR1 (TORTIFOLIA 1); microtubule binding
0.859807	Sb09g019440	leucine-rich repeat family protein
0.859786	Sb03g046110	none
0.859731	Sb03g005010	unknown protein
0.859667	Sb03g031560	none
0.85965	Sb01g032870	rps15ae (ribosomal protein S15A E); structural constituent of ribosome
0.859647	Sb03g004040	UBP14 (UBIQUITIN-SPECIFIC PROTEASE 14); ubiquitin-specific protease
0.859614	Sb01g003790	RNA recognition motif (RRM)-containing protein
0.859602	Sb01g007770	CB5-A (CYTOCHROME B5 ISOFORM A); heme binding
0.859588	Sb02g026370	unknown protein
0.859515	Sb06g029530	NOP10; RNA binding
0.859497	Sb01g028510	none
0.859484	Sb07g023320	ATPQ (ATP SYNTHASE D CHAIN, MITOCHONDRIAL); hydrogen ion transmembrane transporter
0.85938	Sb03g002650	unknown protein
0.859374	Sb04g000340	KAK (KAKTUS); ubiquitin-protein ligase
0.859365	Sb06g033070	protein binding / structural molecule
0.859357	Sb02g041030	GAMMA CA2 (GAMMA CARBONIC ANHYDRASE 2); carbonate dehydratase
0.859354	Sb03g036350	none
0.859311	Sb02g034080	none
0.859306	Sb07g021580	TIL (TEMPERATURE-INDUCED LIPOCALIN); binding / transporter
0.859297	Sb01g001660	none
0.859287	Sb04g004420	OTU-like cysteine protease family protein
0.85925	Sb03g032450	60S ribosomal protein L28 (RPL28A)
0.85918	Sb02g041080	RAD51D (ARABIDOPSIS HOMOLOG OF RAD51 D); ATP binding / DNA binding / DNA-dependent ATPase
0.859167	Sb01g038630	ATPDIL5-1 (PDI-like 5-1)
0.859158	Sb10g009370	phosphatidylinositol-4-phosphate 5-kinase family protein
0.85911	Sb10g001310	protein kinase, putative
0.859093	Sb04g027320	LMBR1 integral membrane family protein
0.859083	Sb02g020320	FC1 (ferrochelatase 1); ferrochelatase
0.859081	Sb10g031180	prolyl oligopeptidase family protein
0.85906	Sb01g004375	none
0.859017	Sb03g037770	vacuolar protein sorting 36 family protein / VPS36 family protein
0.859003	Sb07g021610	CCR4-NOT transcription complex protein, putative
0.859003	Sb01g039590	epsin N-terminal homology (ENTH) domain-containing protein
0.858968	Sb01g002180	ATFD3 (ferredoxin 3); 2 iron, 2 sulfur cluster binding / electron carrier/ iron-sulfur cluster binding
0.858954	Sb02g015110	none
0.85894	Sb10g003690	ATCOQ3 (ARABDIOPSIS THALIANA COENZYME Q 3); hexaprenyldihydroxybenzoate methyltransferase/ polyprenyldihydroxybenzoate methyltransferase
0.858896	Sb04g009260	protein phosphatase 2C, putative / PP2C, putative
0.858825	Sb03g006580	SKD1 (SUPPRESSOR OF K+ TRANSPORT GROWTH DEFECT1); ATP binding / nucleoside-triphosphatase/ nucleotide binding
0.85878	Sb03g035480	aspartate/glutamate/uridylate kinase family protein
0.858767	Sb07g029110	GRF2 (GENERAL REGULATORY FACTOR 2); protein binding / protein phosphorylated amino acid binding
0.858734	Sb04g026360	succinyl-CoA ligase (GDP-forming) beta-chain, mitochondrial, putative / succinyl-CoA synthetase, beta chain, putative / SCS-beta, putative
0.858712	Sb01g032910	DC1 domain-containing protein
0.858704	Sb06g018810	aldose 1-epimerase family protein
0.858698	Sb02g043690	LON1 (LON PROTEASE 1); ATP binding / ATP-dependent peptidase/ serine-type peptidase
0.858679	Sb01g050550	unknown protein
0.858669	Sb08g002790	unknown protein
0.858658	Sb01g041650	endomembrane protein 70, putative
0.858627	Sb03g013550	ATSAR2 (ARABIDOPSIS THALIANA SECRETION-ASSOCIATED RAS SUPER FAMILY 2); GTP binding
0.858583	Sb01g000970	PANC (ARABIDOPSIS HOMOLOG OF BACTERIAL PANC); pantoate-beta-alanine ligase/ protein homodimerization
0.858551	Sb01g033560	none
0.858546	Sb06g001970	APX3 (ASCORBATE PEROXIDASE 3); L-ascorbate peroxidase
0.85854	Sb03g031280	autophagy protein Apg6 family
0.858498	Sb03g031800	ATGSTU18 (GLUTATHIONE S-TRANSFERASE TAU 18); glutathione transferase
0.858478	Sb05g022250	unknown protein
0.858472	Sb08g002760	unknown protein
0.85847	Sb06g027850	unknown protein
0.85838	Sb06g024410	unknown protein
0.858359	Sb03g042970	AtCXE16 (Arabidopsis thaliana carboxyesterase 16); hydrolase
0.858358	Sb08g004710	PTP1 (PROTEIN TYROSINE PHOSPHATASE 1); protein tyrosine phosphatase
0.858327	Sb07g025390	ankyrin repeat family protein
0.858318	Sb08g006230	none
0.858264	Sb01g035190	unknown protein
0.858249	Sb02g035710	eukaryotic translation initiation factor-related
0.858235	Sb10g027320	none
0.858227	Sb03g009290	URH2 (URIDINE-RIBOHYDROLASE 2); hydrolase
0.85821	Sb08g018270	PDF3 (PREFOLDIN 3); unfolded protein binding
0.85821	Sb06g026830	ATMRP9; ATPase, coupled to transmembrane movement of substances
0.858197	Sb04g030160	none
0.858186	Sb10g031075	None
0.858075	Sb07g026810	ACA9 (AUTOINHIBITED CA(2+)-ATPASE 9); calcium-transporting ATPase/ calmodulin binding
0.858062	Sb10g005010	RPT5A (REGULATORY PARTICLE TRIPLE-A ATPASE 5A); ATPase/ calmodulin binding
0.857972	Sb09g029780	none
0.857929	Sb03g007110	surfeit locus protein 5 family protein / SURF5 family protein
0.857893	Sb06g030790	unknown protein
0.857888	Sb07g006040	UTP--glucose-1-phosphate uridylyltransferase family protein
0.857844	Sb02g013040	UNC-50 family protein
0.857831	Sb01g050450	none
0.857828	Sb01g024160	SRF6 (STRUBBELIG-RECEPTOR FAMILY 6); ATP binding / protein binding / protein kinase/ protein serine/threonine kinase/ protein tyrosine kinase
0.857757	Sb04g008020	mitochondrial substrate carrier family protein
0.857753	Sb06g033680	PRAF1; Ran GTPase binding / chromatin binding / zinc ion binding
0.857743	Sb06g034050	TRN1 (TRANSPORTIN 1); protein transporter
0.857734	Sb10g022370	ATPase, coupled to transmembrane movement of ions, phosphorylative mechanism
0.85773	Sb02g038420	none
0.857692	Sb01g000880	unknown protein
0.857683	Sb05g004460	None
0.857576	Sb01g014240	TOM6 (translocase of the outer mitochondrial membrane 6)
0.857563	Sb04g004690	none
0.857556	Sb01g049520	ATRBL2 (Arabidopsis thaliana Rhomboid-like 2); serine-type endopeptidase
0.857555	Sb02g005670	heterogeneous nuclear ribonucleoprotein, putative / hnRNP, putative
0.857459	Sb09g027750	AtQSOX2 (quiescin-sulfhydryl oxidase 2); thiol oxidase
0.857437	Sb02g029780	FTA (FARNESYLTRANSFERASE A); farnesyltranstransferase/ protein heterodimerization/ protein prenyltransferase
0.857434	Sb09g027210	none
0.857377	Sb01g000960	none
0.857368	Sb08g004280	none
0.857342	Sb06g000860	hydrolase
0.857335	Sb02g028830	none
0.857297	Sb09g023400	40S ribosomal protein S26 (RPS26C)
0.857296	Sb04g024010	AGL21; transcription factor
0.857258	Sb01g014180	WRKY21; calmodulin binding / transcription factor
0.857248	Sb05g004120	SYP61 (SYNTAXIN OF PLANTS 61); SNAP receptor
0.857231	Sb02g022910	VDAC1 (VOLTAGE DEPENDENT ANION CHANNEL 1); voltage-gated anion channel
0.857215	Sb06g012050	60S ribosomal protein L37a (RPL37aB)
0.857202	Sb03g036990	eukaryotic translation initiation factor SUI1, putative
0.857192	Sb01g050520	unknown protein
0.857188	Sb01g018950	chalcone and stilbene synthase family protein
0.857156	Sb03g006230	unknown protein
0.857135	Sb04g024940	VPS20.2 (VACUOLAR PROTEIN SORTING-ASSOCIATED PROTEIN 20.2)
0.857054	Sb08g004380	AVA-P2; ATPase/ proton-transporting ATPase, rotational mechanism
0.857029	Sb01g007150	MAPKKK5; ATP binding / kinase/ protein kinase/ protein serine/threonine kinase
0.857021	Sb08g020010	unknown protein
0.857017	Sb06g014440	transport protein particle (TRAPP) component Bet3 family protein
0.856992	Sb01g038290	NADH-ubiquinone oxidoreductase 19 kDa subunit (NDUFA8) family protein
0.856958	Sb05g001740	none
0.856862	Sb09g001660	MKP1 (MITOGEN-ACTIVATED PROTEIN KINASE PHOSPHATASE 1); MAP kinase tyrosine/serine/threonine phosphatase
0.856809	Sb05g026150	heat shock protein binding
0.856785	Sb07g009370	unknown protein
0.856768	Sb05g004510	AVA-P2; ATPase/ proton-transporting ATPase, rotational mechanism
0.856766	Sb08g014920	protein kinase family protein
0.856734	Sb07g027330	unknown protein
0.856714	Sb04g011100	DREPP plasma membrane polypeptide family protein
0.856711	Sb07g026570	F-box family protein
0.856694	Sb07g026010	TIM8; P-P-bond-hydrolysis-driven protein transmembrane transporter
0.856665	Sb03g038150	HEAT repeat-containing protein
0.856618	Sb02g038280	IBS1 (IMPAIRED IN BABA-INDUCED STERILITY 1); ATP binding / kinase/ protein kinase/ protein serine/threonine kinase/ protein tyrosine kinase
0.856587	Sb03g035460	CM1 (CHORISMATE MUTASE 1); L-ascorbate peroxidase/ chorismate mutase
0.856567	Sb09g027960	ADL1 (ARABIDOPSIS DYNAMIN-LIKE PROTEIN); GTP binding / GTPase/ protein binding
0.856561	Sb01g021330	zinc ion binding
0.856441	Sb04g005610	none
0.856435	Sb09g027080	none
0.856423	Sb01g039080	unknown protein
0.856412	Sb01g031300	OXP1 (OXOPROLINASE 1); 5-oxoprolinase (ATP-hydrolyzing)/ hydrolase
0.856404	Sb01g048480	EMB2763 (EMBRYO DEFECTIVE 2763); RNA binding / ribonuclease
0.856356	Sb03g044010	DRP3A (DYNAMIN-RELATED PROTEIN 3A); GTP binding / GTPase/ phosphoinositide binding
0.856352	Sb04g029780	none
0.856342	Sb04g019020	fructose-bisphosphate aldolase, putative
0.856323	Sb10g007970	pentatricopeptide (PPR) repeat-containing protein
0.856309	Sb01g018940	PPR336 (pentatricopeptide repeat 336)
0.856283	Sb03g010380	UBP1 interacting protein 2a (UBA2a)
0.856234	Sb10g027130	NRAMP1 (NATURAL RESISTANCE-ASSOCIATED MACROPHAGE PROTEIN 1); inorganic anion transmembrane transporter/ manganese ion transmembrane transporter/ metal ion transmembrane transporter
0.856217	Sb01g011630	ATCDPK1 (CALCIUM-DEPENDENT PROTEIN KINASE 1); calmodulin-dependent protein kinase/ kinase/ protein kinase
0.856217	Sb01g015010	TOM5 (MITOCHONDRIAL IMPORT RECEPTOR SUBUNIT TOM5 HOMOLOG)
0.856191	Sb04g004880	cholinephosphate cytidylyltransferase, putative / phosphorylcholine transferase, putative / CTP:phosphocholine cytidylyltransferase, putative
0.856135	Sb02g035000	none
0.856131	Sb02g043840	26S protease regulatory complex subunit 4, putative
0.856091	Sb09g023470	unknown protein
0.856074	Sb03g002210	sugar binding / transferase, transferring glycosyl groups
0.85605	Sb07g016310	endomembrane protein 70, putative
0.855959	Sb01g011220	none
0.855927	Sb03g002660	ATHB-15; DNA binding / transcription factor
0.855923	Sb09g027370	epsin N-terminal homology (ENTH) domain-containing protein
0.855919	Sb04g021370	acetyl-CoA synthetase, putative / acetate-CoA ligase, putative
0.8559	Sb04g009720	ATPOB1; protein binding
0.855888	Sb09g028490	FLA6 (FASCICLIN-LIKE ARABINOGALACTAN 6)
0.855777	Sb06g024670	cycp3;1 (cyclin p3;1); cyclin-dependent protein kinase
0.855769	Sb02g036190	FUR1 (FUDR RESISTANT 1); nucleoside transmembrane transporter
0.855749	Sb09g024810	SC3 (SECRETORY CARRIER 3); transmembrane transporter
0.855739	Sb08g016290	None
0.855727	Sb06g030400	vacuolar ATP synthase subunit D (VATD) / V-ATPase D subunit / vacuolar proton pump D subunit (VATPD)
0.855676	Sb03g034450	PYR4 (PYRIMIDIN 4); dihydroorotase/ hydrolase/ hydrolase, acting on carbon-nitrogen (but not peptide) bonds, in cyclic amides
0.855664	Sb01g028010	unknown protein
0.855625	Sb02g006770	KH domain-containing protein
0.855599	Sb01g028720	AMC1 (METACASPASE 1); cysteine-type endopeptidase
0.855596	Sb04g035380	none
0.855579	Sb04g035230	RPT1A (REGULATORY PARTICLE TRIPLE-A 1A); ATPase
0.855571	Sb02g031620	unknown protein
0.855562	Sb01g004730	DEAD/DEAH box helicase, putative
0.855548	Sb04g023300	unknown protein
0.8555	Sb03g003005	DNA binding / transcription factor
0.855483	Sb04g001140	none
0.855475	Sb09g002480	WIN1 (HOPW1-1-INTERACTING 1); N2-acetyl-L-ornithine:2-oxoglutarate 5-aminotransferase/ catalytic/ pyridoxal phosphate binding / transaminase
0.855433	Sb01g039050	UXS1 (UDP-GLUCURONIC ACID DECARBOXYLASE 1); UDP-glucuronate decarboxylase/ catalytic
0.855423	Sb10g025190	PBC1 (PROTEASOME BETA SUBUNIT C1); peptidase/ threonine-type endopeptidase
0.855418	Sb05g000520	ATUBA2; ubiquitin activating enzyme/ ubiquitin-protein ligase
0.855401	Sb04g027590	ANNAT7 (ANNEXIN ARABIDOPSIS 7); calcium ion binding / calcium-dependent phospholipid binding
0.855381	Sb09g017540	unknown protein
0.855368	Sb01g003310	Ras-related GTP-binding family protein
0.855297	Sb08g001410	ZIFL1 (ZINC INDUCED FACILITATOR-like 1); tetracycline:hydrogen antiporter
0.855278	Sb01g040770	zinc finger (C3HC4-type RING finger) family protein
0.855218	Sb01g049530	hydrolase, alpha/beta fold family protein
0.855209	Sb08g004880	SAPX (STROMAL ASCORBATE PEROXIDASE); L-ascorbate peroxidase
0.855193	Sb09g000420	unknown protein
0.855191	Sb07g028380	CSN6A
0.855158	Sb07g026600	ARA4; GTP binding / GTPase/ protein binding
0.855131	Sb01g020910	cell division cycle protein 48, putative / CDC48, putative
0.855129	Sb03g036030	signal recognition particle 54 kDa protein 3 / SRP54 (SRP-54C)
0.855098	Sb04g028870	ribosomal protein L17 family protein
0.855015	Sb01g022770	unknown protein
0.854925	Sb04g033530	none
0.854859	Sb02g037500	BZR1 (BRASSINAZOLE-RESISTANT 1); DNA binding / transcription regulator/ transcription repressor
0.854845	Sb04g000390	ankyrin repeat family protein
0.854835	Sb07g027480	HMG1 (HYDROXY METHYLGLUTARYL COA REDUCTASE 1); hydroxymethylglutaryl-CoA reductase
0.854772	Sb02g016200	none
0.854734	Sb01g006480	none
0.854703	Sb03g033090	NADH-ubiquinone oxidoreductase 20 kDa subunit, mitochondrial
0.854692	Sb09g024450	DEG15; endopeptidase
0.854682	Sb07g010220	SKIP1 (SKP1 INTERACTING PARTNER 1); protein binding
0.85463	Sb08g022780	LRR XI-23; ATP binding / kinase/ protein kinase/ protein serine/threonine kinase
0.854627	Sb03g029130	aspartyl aminopeptidase, putative
0.854625	Sb03g013900	heat shock protein binding
0.854604	Sb09g027280	double-stranded DNA-binding family protein
0.854583	Sb02g036500	SC3 (SECRETORY CARRIER 3); transmembrane transporter
0.854582	Sb03g038990	VHA-A1 (VACUOLAR PROTON ATPASE A 1); ATPase
0.854544	Sb06g004770	40S ribosomal protein S8 (RPS8A)
0.854535	Sb01g002750	hydrolase, acting on ester bonds
0.854529	Sb06g014820	PIS2 (PROBABLE CDP-DIACYLGLYCEROL--INOSITOL 3-PHOSPHATIDYLTRANSFERASE 2); phosphotransferase, for other substituted phosphate groups
0.854517	Sb03g034590	CAD1 (constitutively activated cell death 1)
0.854456	Sb03g026720	unknown protein
0.854408	Sb10g026544	vacuolar sorting receptor, putative
0.854402	Sb01g049540	OXA1L (INNER MEMBRANE PROTEIN OXA1-LIKE)
0.854378	Sb01g031820	leucine-rich repeat protein, putative
0.854358	Sb03g000740	unknown protein
0.854264	Sb03g037690	unknown protein
0.854238	Sb04g027780	none
0.854215	Sb06g029450	plastocyanin-like domain-containing protein
0.854209	Sb02g009730	none
0.854154	Sb03g025970	esterase/lipase/thioesterase family protein
0.854143	Sb03g046030	unknown protein
0.854142	Sb09g019970	AtATG18g
0.854139	Sb02g006070	unknown protein
0.854106	Sb10g008850	pyrophosphate--fructose-6-phosphate 1-phosphotransferase beta subunit, putative / pyrophosphate-dependent 6-phosphofructose-1-kinase, putative
0.854082	Sb02g033950	ATP synthase delta\' chain, mitochondrial
0.85405	Sb04g003410	RPN1A (26S PROTEASOME REGULATORY SUBUNIT S2 1A); binding / enzyme regulator
0.854038	Sb03g012980	AUD1; UDP-glucuronate decarboxylase/ catalytic/ dTDP-glucose 4,6-dehydratase
0.853973	Sb02g039400	unknown protein
0.853961	Sb09g023640	KH domain-containing protein
0.853961	Sb01g036710	unknown protein
0.853952	Sb02g043920	binding / protein transporter
0.853892	Sb03g026270	CBS domain-containing protein
0.85389	Sb09g000730	none
0.853836	Sb03g035020	SGS domain-containing protein
0.853819	Sb07g000590	phosphatidylinositol-4-phosphate 5-kinase family protein
0.853814	Sb08g001780	plastocyanin-like domain-containing protein
0.853813	Sb04g030960	none
0.853799	Sb04g000600	ATBAG7 (ARABIDOPSIS THALIANA BCL-2-ASSOCIATED ATHANOGENE 7); calmodulin binding
0.853769	Sb07g025030	PBA1; endopeptidase/ peptidase/ threonine-type endopeptidase
0.853761	Sb04g025040	unknown protein
0.853755	Sb03g002070	ATTRANS11; P-P-bond-hydrolysis-driven protein transmembrane transporter/ catalytic
0.853743	Sb01g026590	LIP1 (Light Insensitive Period1); GTPase
0.853701	Sb10g029340	none
0.853668	Sb01g033790	COPT5; copper ion transmembrane transporter/ high affinity copper ion transmembrane transporter
0.853668	Sb06g031050	COS1 (COI1 SUPPRESSOR1); 6,7-dimethyl-8-ribityllumazine synthase
0.853646	Sb02g005920	coatomer gamma-2 subunit, putative / gamma-2 coat protein, putative / gamma-2 COP, putative
0.853641	Sb04g014800	unknown protein
0.853637	Sb01g011920	none
0.853631	Sb06g023910	unknown protein
0.853604	Sb06g023170	GRAM domain-containing protein / ABA-responsive protein-related
0.853565	Sb03g034720	unknown protein
0.853561	Sb04g037660	hydroxyproline-rich glycoprotein family protein
0.853543	Sb02g004540	ATGCN4; transporter
0.853521	Sb05g002450	TAP46 (2A phosphatase associated protein of 46 kD); protein phosphatase type 2A regulator
0.853521	Sb03g035900	UBP12 (UBIQUITIN-SPECIFIC PROTEASE 12); ubiquitin thiolesterase/ ubiquitin-specific protease
0.853459	Sb01g010350	unknown protein
0.853447	Sb01g049810	remorin family protein
0.853426	Sb10g003550	none
0.853316	Sb07g026240	RIO1 family protein
0.853276	Sb10g002950	PRMT10; methyltransferase
0.853275	Sb10g026810	MEE44 (maternal effect embryo arrest 44); nucleotidyltransferase
0.853267	Sb05g027690	catalytic/ cation binding / hydrolase, hydrolyzing O-glycosyl compounds
0.853241	Sb07g023900	NAC2; transcription factor
0.853239	Sb01g029480	ORP2A (OSBP(OXYSTEROL BINDING PROTEIN)-RELATED PROTEIN 2A); oxysterol binding / phosphoinositide binding
0.853231	Sb01g036200	ALA1 (aminophospholipid ATPase1); ATPase, coupled to transmembrane movement of ions, phosphorylative mechanism
0.853183	Sb08g019260	GAUT13 (Galacturonosyltransferase 13); polygalacturonate 4-alpha-galacturonosyltransferase/ transferase, transferring glycosyl groups / transferase, transferring hexosyl groups
0.853164	Sb01g043550	AtMAPR4 (Arabidopsis thaliana membrane-associated progesterone binding protein 4); heme binding
0.853143	Sb03g004640	unknown protein
0.853132	Sb08g003770	LHW (LONESOME HIGHWAY); protein homodimerization/ transcription activator/ transcription factor
0.853096	Sb06g017200	NRPB1 (RNA POLYMERASE II LARGE SUBUNIT); DNA binding / DNA-directed RNA polymerase
0.853094	Sb01g007960	strictosidine synthase family protein
0.853054	Sb09g002180	TET3 (TETRASPANIN3)
0.852981	Sb01g036970	SIP2;1; transporter
0.852965	Sb06g028880	ATMRP2 (ARABIDOPSIS THALIANA MULTIDRUG RESISTANCE-ASSOCIATED PROTEIN 2); ATPase, coupled to transmembrane movement of substances
0.852939	Sb10g002240	40S ribosomal protein S20 (RPS20A)
0.852921	Sb01g014170	AIP3 (ABI3-INTERACTING PROTEIN 3); unfolded protein binding
0.852916	Sb01g022190	ALA3 (Aminophospholipid ATPase3); ATPase, coupled to transmembrane movement of ions, phosphorylative mechanism / phospholipid transporter
0.852884	Sb01g001470	none
0.852832	Sb01g043540	NPY2 (NAKED PINS IN YUC MUTANTS 2); protein binding / signal transducer
0.852786	Sb02g027270	none
0.852778	Sb06g022680	PGSIP6 (PLANT GLYCOGENIN-LIKE STARCH INITIATION PROTEIN 6); transferase, transferring glycosyl groups / transferase, transferring hexosyl groups
0.852767	Sb02g037840	peroxidase, putative
0.852738	Sb01g041750	unknown protein
0.852727	Sb04g008800	none
0.852675	Sb02g029050	60S ribosomal protein L32 (RPL32A)
0.852626	Sb01g028540	haloacid dehalogenase-like hydrolase family protein
0.852623	Sb02g008640	ATPHB2 (PROHIBITIN 2)
0.852613	Sb02g038690	pentatricopeptide (PPR) repeat-containing protein
0.852572	Sb07g019770	VPS45 (VACUOLAR PROTEIN SORTING 45); protein transporter
0.852528	Sb01g035620	AAA-type ATPase family protein
0.852519	Sb03g000910	protein transporter
0.852489	Sb07g005780	ATPAO1 (ARABIDOPSIS THALIANA POLYAMINE OXIDASE 1); FAD binding / polyamine oxidase
0.85246	Sb07g006900	none
0.852458	Sb04g004750	GAPCP-1 (GLYCERALDEHYDE-3-PHOSPHATE DEHYDROGENASE OF PLASTID 1); NAD or NADH binding / binding / catalytic/ glyceraldehyde-3-phosphate dehydrogenase (phosphorylating)/ glyceraldehyde-3-phosphate dehydrogenase
0.852445	Sb09g027840	unknown protein
0.852429	Sb07g025780	F-box family protein
0.852389	Sb09g021265	none
0.852372	Sb01g033320	protein phosphatase 2C-related / PP2C-related
0.852347	Sb03g047300	CB5-B (CYTOCHROME B5 ISOFORM B); heme binding
0.852342	Sb10g007470	GEM (GL2-EXPRESSION MODULATOR)
0.852309	Sb07g002280	unknown protein
0.852292	Sb10g024210	none
0.852268	Sb10g022710	PP2A-2; protein serine/threonine phosphatase
0.852239	Sb04g032570	scarecrow-like transcription factor 6 (SCL6)
0.852208	Sb03g041460	DNAJ heat shock protein, putative
0.852175	Sb06g028530	unknown protein
0.852145	Sb01g036110	catalytic/ metal ion binding / metalloendopeptidase/ zinc ion binding
0.852126	Sb01g008390	emp24/gp25L/p24 protein-related
0.852071	Sb04g021170	none
0.852062	Sb03g013910	KINESIN-13A; ATP binding / microtubule motor
0.852052	Sb01g039850	fringe-related protein
0.852033	Sb05g022780	EOL1 (ETO1-LIKE 1); binding / protein binding
0.852012	Sb05g009500	none
0.851962	Sb03g007490	UBC23 (UBIQUITIN-CONJUGATING ENZYME 23); small conjugating protein ligase/ ubiquitin-protein ligase
0.85196	Sb02g010060	HGL1 (heteroglycan glucosidase 1); hydrolase, hydrolyzing O-glycosyl compounds
0.851958	Sb06g003780	KEU (keule); protein transporter
0.851956	Sb05g009740	unknown protein
0.851923	Sb06g017770	MLO1; calmodulin binding
0.851917	Sb08g015020	UBP13 (UBIQUITIN-SPECIFIC PROTEASE 13); ubiquitin thiolesterase/ ubiquitin-specific protease
0.851898	Sb01g011170	ATATH9; transporter
0.851891	Sb10g003610	synbindin, putative
0.851826	Sb04g024320	RABB1C (ARABIDOPSIS RAB GTPASE HOMOLOG B1C); GTP binding / GTPase
0.851795	Sb03g029490	ATNTT2; ATP:ADP antiporter
0.851772	Sb05g026170	AAA-type ATPase family protein
0.851756	Sb04g003160	SKB1 (SHK1 BINDING PROTEIN 1); protein methyltransferase
0.851721	Sb03g008820	hesB-like domain-containing protein
0.851619	Sb01g019140	pleckstrin homology (PH) domain-containing protein / lipid-binding START domain-containing protein
0.851558	Sb05g025220	40S ribosomal protein S29 (RPS29A)
0.851535	Sb01g008630	DHS (DEOXYHYPUSINE SYNTHASE)
0.851483	Sb03g037360	none
0.85148	Sb03g026810	unknown protein
0.851479	Sb02g005730	ATVAMP725
0.851454	Sb03g027980	EMB2753 (EMBRYO DEFECTIVE 2753); binding
0.851425	Sb04g037720	NAC2; transcription factor
0.851417	Sb02g029030	60S ribosomal protein L32 (RPL32A)
0.851415	Sb10g002810	none
0.851368	Sb10g004380	methyltransferase/ nucleic acid binding
0.851347	Sb01g004430	elongation factor P (EF-P) family protein
0.851333	Sb01g008450	APS3; sulfate adenylyltransferase (ATP)
0.851328	Sb01g008410	WD-40 repeat family protein / beige-related
0.851327	Sb01g010030	none
0.851302	Sb02g010110	none
0.851294	Sb02g023980	unknown protein
0.851287	Sb07g003760	VAP (VESICLE ASSOCIATED PROTEIN); protein binding
0.851282	Sb04g007480	leucine-rich repeat transmembrane protein kinase, putative
0.851276	Sb01g029070	none
0.851251	Sb02g027000	PGI1 (PHOSPHOGLUCOSE ISOMERASE 1); glucose-6-phosphate isomerase
0.851239	Sb06g027820	ATLIG4; DNA ligase (ATP)/ protein binding
0.851227	Sb01g046570	LOS4 (LOW EXPRESSION OF OSMOTICALLY RESPONSIVE GENES 4); ATP-dependent helicase/ RNA helicase/ RNA-dependent ATPase
0.851157	Sb01g048740	unknown protein
0.851156	Sb07g002220	none
0.85113	Sb04g009824	unknown protein
0.851078	Sb06g031680	B73; molybdenum ion binding
0.851076	Sb02g041610	scpl40 (serine carboxypeptidase-like 40); serine-type carboxypeptidase
0.851075	Sb09g022190	phosphatidic acid phosphatase-related / PAP2-related
0.851067	Sb01g046110	none
0.851043	Sb02g043170	GAUT7 (GALACTURONOSYLTRANSFERASE 7); polygalacturonate 4-alpha-galacturonosyltransferase/ transferase, transferring glycosyl groups
0.850971	Sb10g006340	phosphoinositide phosphatase family protein
0.85096	Sb01g032310	F-box family protein
0.850955	Sb06g025530	none
0.850952	Sb01g035250	none
0.850951	Sb07g002590	phototropic-responsive NPH3 family protein
0.850899	Sb07g024860	ACP2 (ACYL CARRIER PROTEIN 2); acyl carrier
0.850895	Sb03g027000	ATB BETA; nucleotide binding / protein phosphatase type 2A regulator
0.850868	Sb04g007570	PP2A-2; protein serine/threonine phosphatase
0.850823	Sb01g041150	unknown protein
0.850819	Sb01g029320	ATEXPB2 (ARABIDOPSIS THALIANA EXPANSIN B2)
0.850792	Sb10g027000	SEC14 cytosolic factor family protein / phosphoglyceride transfer family protein
0.850767	Sb01g002440	DNA-binding enhancer protein-related
0.850757	Sb10g025180	phox (PX) domain-containing protein
0.850682	Sb04g016070	none
0.850644	Sb09g028180	unknown protein
0.850629	Sb10g030940	calcium-binding EF hand family protein
0.850597	Sb08g022840	unknown protein
0.850587	Sb04g000400	none
0.850555	Sb02g007480	none
0.850551	Sb03g028350	ABIL1 (Abi-1-like 1)
0.85055	Sb09g021610	AtPPa3 (Arabidopsis thaliana pyrophosphorylase 3); inorganic diphosphatase/ pyrophosphatase
0.850549	Sb09g028830	integral membrane protein, putative / sugar transporter family protein
0.850504	Sb09g028570	ATSPS1F (sucrose phosphate synthase 1F); sucrose-phosphate synthase/ transferase, transferring glycosyl groups
0.850484	Sb01g027320	proton-dependent oligopeptide transport (POT) family protein
0.850457	Sb01g007040	unknown protein
0.850417	Sb10g011780	IBR5 (INDOLE-3-BUTYRIC ACID RESPONSE 5); MAP kinase phosphatase/ protein tyrosine/serine/threonine phosphatase
0.850387	Sb07g028930	unknown protein
0.850378	Sb04g011250	MATE efflux protein-related
0.850368	Sb04g036080	unknown protein
0.85031	Sb01g049780	alpha-ADR (alpha-adaptin); binding / protein binding / protein transporter
0.850226	Sb01g018000	formin homology 2 domain-containing protein / FH2 domain-containing protein
0.850185	Sb02g040390	SUB1; calcium ion binding
0.850176	Sb02g036400	unknown protein
0.850159	Sb03g013830	exocyst complex subunit Sec15-like family protein
0.850156	Sb10g028780	ATMPK2 (ARABIDOPSIS THALIANA MITOGEN-ACTIVATED PROTEIN KINASE HOMOLOG 2); MAP kinase/ kinase/ protein kinase
0.850131	Sb07g004820	ATCOAB (4-phospho-panto-thenoylcysteine synthetase); catalytic/ phosphopantothenate--cysteine ligase
0.85013	Sb08g012980	ATGCN1; transporter
0.850117	Sb04g027660	RAP2.4 (related to AP2 4); DNA binding / transcription factor
0.850065	Sb03g027840	APG7 (AUTOPHAGY 7); APG8 activating enzyme
0.850061	Sb10g028300	zinc finger (C2H2 type) family protein
0.85006	Sb02g033180	VPS24.1
0.850053	Sb06g030800	none
0.850048	Sb08g015480	unknown protein
0.850017	Sb02g005960	mitochondrial 28S ribosomal protein S29-related
0.850016	Sb06g032700	none
0.849974	Sb02g041970	none
0.849894	Sb07g002070	none
0.849873	Sb09g004430	LPD1 (LIPOAMIDE DEHYDROGENASE 1); dihydrolipoyl dehydrogenase
0.849859	Sb09g016610	ATG2; aminopeptidase/ metalloexopeptidase
0.849757	Sb03g025400	peptidase M16 family protein / insulinase family protein
0.849749	Sb04g029465	nucleolar protein, putative
0.84961	Sb01g015470	60S ribosomal protein L10 (RPL10C)
0.849566	Sb05g000490	outer membrane OMP85 family protein
0.849511	Sb02g031380	La domain-containing protein
0.849429	Sb06g004300	EF-1-alpha-related GTP-binding protein, putative
0.849398	Sb03g043160	HIT1 (HEAT-INTOLERANT 1); transporter
0.849365	Sb03g009870	NAP57 (Arabidopsis thaliana homologue of NAP57); pseudouridine synthase
0.849353	Sb04g030000	pyrophosphate--fructose-6-phosphate 1-phosphotransferase alpha subunit, putative / pyrophosphate-dependent 6-phosphofructose-1-kinase, putative
0.849351	Sb03g012890	AP2 domain-containing transcription factor, putative
0.84933	Sb09g025380	ribosomal protein L33 family protein
0.849314	Sb08g003510	none
0.849312	Sb02g028620	cinnamoyl-CoA reductase family
0.849306	Sb08g008390	None
[truncated: 6,394 more rows]

## Sheet: coexpressed with vnd7 GO
Supporting Information Table S8 Sorghum vascular-expressed genes co-expression with VND7 , CESA4, and Bmr2 and their corresponding go categories of enrichment.
id	enrichment	description	ratio_in_study	ratio_in_pop	p_uncorrected	p_bonferroni	p_holm	p_sidak
........GO:0016579	e	protein deubiquitination	23/7190	26/33996	8.49e-12	4.53e-08	4.53e-08	4.42e-08
.......GO:0000956	e	nuclear-transcribed mRNA catabolic process	32/7190	46/33996	1.93e-11	1.03e-07	1.03e-07	1.01e-07
....GO:0006405	e	RNA export from nucleus	31/7190	37/33996	2.1e-11	1.12e-07	1.12e-07	1.09e-07
.....GO:0006406	e	mRNA export from nucleus	29/7190	35/33996	2.54e-11	1.36e-07	1.36e-07	1.32e-07
....GO:0051788	e	response to misfolded protein	31/7190	44/33996	2.6e-11	1.39e-07	1.38e-07	1.35e-07
.......GO:0043248	e	proteasome assembly	31/7190	44/33996	2.6e-11	1.39e-07	1.38e-07	1.35e-07
.......GO:0000394	e	RNA splicing, via endonucleolytic cleavage and ligation	32/7190	44/33996	2.6e-11	1.39e-07	1.38e-07	1.35e-07
.....GO:0019395	e	fatty acid oxidation	49/7190	69/33996	2.89e-11	1.54e-07	1.54e-07	1.5e-07
....GO:0009894	e	regulation of catabolic process	48/7190	77/33996	2.9e-11	1.55e-07	1.55e-07	1.51e-07
......GO:0006402	e	mRNA catabolic process	33/7190	49/33996	3.27e-11	1.75e-07	1.74e-07	1.7e-07
......GO:0043547	e	positive regulation of GTPase activity	21/7190	25/33996	3.41e-11	1.82e-07	1.82e-07	1.78e-07
...GO:0000502	e	proteasome complex	35/7190	42/33996	3.44e-11	1.84e-07	1.83e-07	1.79e-07
.........GO:0010388	e	cullin deneddylation	37/7190	42/33996	3.44e-11	1.84e-07	1.83e-07	1.79e-07
........GO:0000338	e	protein deneddylation	37/7190	42/33996	3.44e-11	1.84e-07	1.83e-07	1.79e-07
.....GO:0006401	e	RNA catabolic process	37/7190	59/33996	3.58e-11	1.91e-07	1.91e-07	1.86e-07
....GO:0043094	e	cellular metabolic compound salvage	45/7190	72/33996	3.59e-11	1.92e-07	1.91e-07	1.87e-07
....GO:0000278	e	mitotic cell cycle	45/7190	72/33996	3.59e-11	1.92e-07	1.91e-07	1.87e-07
....GO:0009756	e	carbohydrate mediated signaling	35/7190	54/33996	3.59e-11	1.92e-07	1.91e-07	1.87e-07
.....GO:0010182	e	sugar mediated signaling pathway	35/7190	54/33996	3.59e-11	1.92e-07	1.91e-07	1.87e-07
...GO:0022412	e	cellular process involved in reproduction in multicellular organism	56/7190	94/33996	3.6e-11	1.92e-07	1.92e-07	1.88e-07
.......GO:0009220	e	pyrimidine ribonucleotide biosynthetic process	41/7190	67/33996	4.28e-11	2.29e-07	2.28e-07	2.23e-07
......GO:0009218	e	pyrimidine ribonucleotide metabolic process	41/7190	67/33996	4.28e-11	2.29e-07	2.28e-07	2.23e-07
...GO:0035966	e	response to topologically incorrect protein	39/7190	67/33996	4.28e-11	2.29e-07	2.28e-07	2.23e-07
....GO:0006839	e	mitochondrial transport	46/7190	75/33996	4.35e-11	2.32e-07	2.31e-07	2.26e-07
......GO:0006221	e	pyrimidine nucleotide biosynthetic process	43/7190	75/33996	4.35e-11	2.32e-07	2.31e-07	2.26e-07
.....GO:0051319	e	G2 phase	35/7190	40/33996	4.5e-11	2.4e-07	2.39e-07	2.34e-07
.....GO:0006625	e	protein targeting to peroxisome	28/7190	40/33996	4.5e-11	2.4e-07	2.39e-07	2.34e-07
.....GO:0006623	e	protein targeting to vacuole	29/7190	40/33996	4.5e-11	2.4e-07	2.39e-07	2.34e-07
....GO:0022403	e	cell cycle phase	35/7190	40/33996	4.5e-11	2.4e-07	2.39e-07	2.34e-07
......GO:0000085	e	mitotic G2 phase	35/7190	40/33996	4.5e-11	2.4e-07	2.39e-07	2.34e-07
....GO:0072663	e	establishment of protein localization to peroxisome	28/7190	40/33996	4.5e-11	2.4e-07	2.39e-07	2.34e-07
....GO:0072666	e	establishment of protein localization to vacuole	29/7190	40/33996	4.5e-11	2.4e-07	2.39e-07	2.34e-07
......GO:0051168	e	nuclear export	33/7190	40/33996	4.5e-11	2.4e-07	2.39e-07	2.34e-07
....GO:0016441	e	posttranscriptional gene silencing	31/7190	47/33996	4.52e-11	2.41e-07	2.4e-07	2.35e-07
.....GO:0072528	e	pyrimidine-containing compound biosynthetic process	47/7190	89/33996	4.97e-11	2.66e-07	2.64e-07	2.59e-07
.......GO:0000375	e	RNA splicing, via transesterification reactions	43/7190	78/33996	5.14e-11	2.74e-07	2.73e-07	2.68e-07
........GO:0000377	e	RNA splicing, via transesterification reactions with bulged adenosine as nucleophile	43/7190	78/33996	5.14e-11	2.74e-07	2.73e-07	2.68e-07
....GO:0007034	e	vacuolar transport	35/7190	57/33996	5.19e-11	2.77e-07	2.75e-07	2.7e-07
....GO:0009640	e	photomorphogenesis	62/7190	109/33996	5.33e-11	2.85e-07	2.83e-07	2.77e-07
....GO:0001510	e	RNA methylation	46/7190	70/33996	5.36e-11	2.86e-07	2.84e-07	2.79e-07
...GO:0031966	e	mitochondrial membrane	56/7190	92/33996	5.46e-11	2.92e-07	2.89e-07	2.84e-07
....GO:0044242	e	cellular lipid catabolic process	59/7190	106/33996	5.72e-11	3.05e-07	3.03e-07	2.98e-07
.....GO:0050657	e	nucleic acid transport	32/7190	38/33996	5.79e-11	3.09e-07	3.07e-07	3.01e-07
...GO:0050658	e	RNA transport	32/7190	38/33996	5.79e-11	3.09e-07	3.07e-07	3.01e-07
..GO:0051236	e	establishment of RNA localization	32/7190	38/33996	5.79e-11	3.09e-07	3.07e-07	3.01e-07
.....GO:0090305	e	nucleic acid phosphodiester bond hydrolysis	45/7190	81/33996	5.95e-11	3.18e-07	3.15e-07	3.1e-07
.....GO:0033044	e	regulation of chromosome organization	39/7190	65/33996	6.34e-11	3.38e-07	3.35e-07	3.3e-07
.......GO:0070646	e	protein modification by small protein removal	59/7190	73/33996	6.52e-11	3.48e-07	3.45e-07	3.39e-07
...GO:0009560	e	embryo sac egg cell differentiation	51/7190	73/33996	6.52e-11	3.48e-07	3.45e-07	3.39e-07
......GO:0008380	e	RNA splicing	88/7190	142/33996	6.66e-11	3.55e-07	3.52e-07	3.46e-07
.....GO:0071322	e	cellular response to carbohydrate stimulus	39/7190	60/33996	7.12e-11	3.8e-07	3.77e-07	3.71e-07
....GO:0051028	e	mRNA transport	30/7190	36/33996	7.3e-11	3.9e-07	3.86e-07	3.8e-07
.....GO:0080008	e	Cul4-RING ubiquitin ligase complex	35/7190	55/33996	7.49e-11	4e-07	3.96e-07	3.9e-07
.....GO:0007015	e	actin filament organization	46/7190	87/33996	7.53e-11	4.02e-07	3.98e-07	3.92e-07
.....GO:0007264	e	small GTPase mediated signal transduction	50/7190	87/33996	7.53e-11	4.02e-07	3.98e-07	3.92e-07
.....GO:0006220	e	pyrimidine nucleotide metabolic process	43/7190	76/33996	7.73e-11	4.13e-07	4.09e-07	4.02e-07
....GO:0071806	e	protein transmembrane transport	39/7190	68/33996	7.98e-11	4.26e-07	4.22e-07	4.16e-07
....GO:0065002	e	intracellular protein transmembrane transport	39/7190	68/33996	7.98e-11	4.26e-07	4.22e-07	4.16e-07
......GO:0051170	e	nuclear import	50/7190	68/33996	7.98e-11	4.26e-07	4.22e-07	4.16e-07
....GO:0005802	e	trans-Golgi network	88/7190	161/33996	8.13e-11	4.34e-07	4.29e-07	4.23e-07
....GO:0031461	e	cullin-RING ubiquitin ligase complex	53/7190	90/33996	8.28e-11	4.42e-07	4.37e-07	4.31e-07
....GO:0016571	e	histone methylation	71/7190	152/33996	8.31e-11	4.44e-07	4.39e-07	4.33e-07
......GO:0010608	e	posttranscriptional regulation of gene expression	67/7190	143/33996	8.37e-11	4.47e-07	4.42e-07	4.35e-07
.....GO:0006626	e	protein targeting to mitochondrion	29/7190	43/33996	8.43e-11	4.5e-07	4.45e-07	4.39e-07
....GO:0072655	e	establishment of protein localization to mitochondrion	29/7190	43/33996	8.43e-11	4.5e-07	4.45e-07	4.39e-07
..GO:0044455	e	mitochondrial membrane part	75/7190	122/33996	8.59e-11	4.59e-07	4.53e-07	4.47e-07
.....GO:0005777	e	peroxisome	92/7190	171/33996	8.88e-11	4.74e-07	4.68e-07	4.62e-07
...GO:0051082	e	unfolded protein binding	52/7190	93/33996	8.97e-11	4.79e-07	4.73e-07	4.67e-07
......GO:0040029	e	regulation of gene expression, epigenetic	85/7190	181/33996	9.34e-11	4.99e-07	4.93e-07	4.86e-07
....GO:0016042	e	lipid catabolic process	65/7190	131/33996	9.37e-11	5e-07	4.94e-07	4.88e-07
.........GO:0008026	e	ATP-dependent helicase activity	77/7190	119/33996	9.41e-11	5.03e-07	4.96e-07	4.9e-07
........GO:0070035	e	purine NTP-dependent helicase activity	77/7190	119/33996	9.41e-11	5.03e-07	4.96e-07	4.9e-07
......GO:0006397	e	mRNA processing	72/7190	119/33996	9.41e-11	5.03e-07	4.96e-07	4.9e-07
...GO:0051128	e	regulation of cellular component organization	100/7190	197/33996	1.01e-10	5.4e-07	5.32e-07	5.26e-07
......GO:0009118	e	regulation of nucleoside metabolic process	31/7190	48/33996	1.02e-10	5.43e-07	5.36e-07	5.29e-07
.......GO:1900542	e	regulation of purine nucleotide metabolic process	31/7190	48/33996	1.02e-10	5.43e-07	5.36e-07	5.29e-07
.....GO:0009062	e	fatty acid catabolic process	56/7190	82/33996	1.02e-10	5.45e-07	5.37e-07	5.31e-07
....GO:0030154	e	cell differentiation	98/7190	224/33996	1.04e-10	5.54e-07	5.46e-07	5.4e-07
....GO:0005768	e	endosome	103/7190	187/33996	1.06e-10	5.65e-07	5.57e-07	5.51e-07
.......GO:1902679	e	negative regulation of RNA biosynthetic process	72/7190	149/33996	1.07e-10	5.7e-07	5.62e-07	5.56e-07
.......GO:0045892	e	negative regulation of transcription, DNA-templated	72/7190	149/33996	1.07e-10	5.7e-07	5.62e-07	5.56e-07
......GO:0051253	e	negative regulation of RNA metabolic process	72/7190	149/33996	1.07e-10	5.7e-07	5.62e-07	5.56e-07
.......GO:2000113	e	negative regulation of cellular macromolecule biosynthetic process	77/7190	172/33996	1.07e-10	5.73e-07	5.64e-07	5.58e-07
......GO:0010558	e	negative regulation of macromolecule biosynthetic process	77/7190	172/33996	1.07e-10	5.73e-07	5.64e-07	5.58e-07
...GO:0048284	e	organelle fusion	24/7190	32/33996	1.07e-10	5.74e-07	5.65e-07	5.59e-07
......GO:0006278	p	RNA-dependent DNA replication	7190-03-01	144/33996	1.11e-10	5.9e-07	5.81e-07	5.75e-07
......GO:0003964	p	RNA-directed DNA polymerase activity	7190-03-01	144/33996	1.11e-10	5.9e-07	5.81e-07	5.75e-07
....GO:0043574	e	peroxisomal transport	29/7190	41/33996	1.13e-10	6.04e-07	5.95e-07	5.89e-07
...GO:0016570	e	histone modification	104/7190	214/33996	1.14e-10	6.07e-07	5.97e-07	5.92e-07
......GO:0010629	e	negative regulation of gene expression	96/7190	214/33996	1.14e-10	6.07e-07	5.97e-07	5.92e-07
.....GO:0010638	e	positive regulation of organelle organization	47/7190	85/33996	1.14e-10	6.09e-07	5.99e-07	5.94e-07
.....GO:0008135	e	translation factor activity, nucleic acid binding	48/7190	85/33996	1.14e-10	6.09e-07	5.99e-07	5.94e-07
....GO:0015931	e	nucleobase-containing compound transport	54/7190	85/33996	1.14e-10	6.09e-07	5.99e-07	5.94e-07
......GO:0072329	e	monocarboxylic acid catabolic process	56/7190	85/33996	1.14e-10	6.09e-07	5.99e-07	5.94e-07
....GO:0034440	e	lipid oxidation	49/7190	74/33996	1.16e-10	6.21e-07	6.1e-07	6.05e-07
.......GO:0032320	e	positive regulation of Ras GTPase activity	19/7190	22/33996	1.17e-10	6.26e-07	6.14e-07	6.1e-07
.....GO:0043632	e	modification-dependent macromolecule catabolic process	125/7190	231/33996	1.18e-10	6.3e-07	6.19e-07	6.14e-07
......GO:0016569	e	covalent chromatin modification	117/7190	231/33996	1.18e-10	6.3e-07	6.19e-07	6.14e-07
......GO:0019941	e	modification-dependent protein catabolic process	125/7190	231/33996	1.18e-10	6.3e-07	6.19e-07	6.14e-07
......GO:0006635	e	fatty acid beta-oxidation	49/7190	66/33996	1.19e-10	6.35e-07	6.23e-07	6.19e-07
....GO:1902593	e	single-organism nuclear import	48/7190	66/33996	1.19e-10	6.35e-07	6.23e-07	6.19e-07
.....GO:0031329	e	regulation of cellular catabolic process	40/7190	66/33996	1.19e-10	6.35e-07	6.23e-07	6.19e-07
....GO:0006606	e	protein import into nucleus	48/7190	66/33996	1.19e-10	6.35e-07	6.23e-07	6.19e-07
.......GO:0000398	e	mRNA splicing, via spliceosome	40/7190	66/33996	1.19e-10	6.35e-07	6.23e-07	6.19e-07
...GO:0009888	e	tissue development	54/7190	108/33996	1.2e-10	6.42e-07	6.3e-07	6.26e-07
.....GO:0022625	e	cytosolic large ribosomal subunit	53/7190	108/33996	1.2e-10	6.42e-07	6.3e-07	6.26e-07
....GO:0030258	e	lipid modification	77/7190	136/33996	1.24e-10	6.61e-07	6.48e-07	6.44e-07
...GO:0006486	e	protein glycosylation	62/7190	120/33996	1.31e-10	6.98e-07	6.84e-07	6.8e-07
.....GO:0043413	e	macromolecule glycosylation	62/7190	120/33996	1.31e-10	6.98e-07	6.84e-07	6.8e-07
.....GO:0031324	e	negative regulation of cellular metabolic process	97/7190	215/33996	1.32e-10	7.02e-07	6.88e-07	6.85e-07
...GO:0007010	e	cytoskeleton organization	81/7190	169/33996	1.33e-10	7.08e-07	6.93e-07	6.9e-07
.....GO:0006913	e	nucleocytoplasmic transport	68/7190	97/33996	1.33e-10	7.11e-07	6.96e-07	6.93e-07
....GO:0051169	e	nuclear transport	68/7190	97/33996	1.33e-10	7.11e-07	6.96e-07	6.93e-07
....GO:0051130	e	positive regulation of cellular component organization	49/7190	91/33996	1.36e-10	7.27e-07	7.11e-07	7.08e-07
....GO:0009909	e	regulation of flower development	98/7190	194/33996	1.36e-10	7.27e-07	7.12e-07	7.09e-07
....GO:0035556	e	intracellular signal transduction	104/7190	244/33996	1.36e-10	7.28e-07	7.13e-07	7.1e-07
...GO:0032989	e	cellular component morphogenesis	120/7190	307/33996	1.38e-10	7.39e-07	7.23e-07	7.2e-07
....GO:0000902	e	cell morphogenesis	120/7190	307/33996	1.38e-10	7.39e-07	7.23e-07	7.2e-07
....GO:0042579	e	microbody	98/7190	179/33996	1.39e-10	7.41e-07	7.24e-07	7.22e-07
...GO:0048583	e	regulation of response to stimulus	129/7190	314/33996	1.41e-10	7.53e-07	7.36e-07	7.34e-07
......GO:0030811	e	regulation of nucleotide catabolic process	30/7190	46/33996	1.42e-10	7.59e-07	7.42e-07	7.4e-07
.......GO:0033121	e	regulation of purine nucleotide catabolic process	30/7190	46/33996	1.42e-10	7.59e-07	7.42e-07	7.4e-07
....GO:0070085	e	glycosylation	68/7190	129/33996	1.42e-10	7.61e-07	7.43e-07	7.41e-07
........GO:0042623	e	ATPase activity, coupled	155/7190	328/33996	1.44e-10	7.69e-07	7.51e-07	7.49e-07
....GO:1901701	e	cellular response to oxygen-containing compound	129/7190	328/33996	1.44e-10	7.69e-07	7.51e-07	7.49e-07
...GO:0016458	e	gene silencing	70/7190	160/33996	1.45e-10	7.75e-07	7.57e-07	7.55e-07
....GO:0044451	e	nucleoplasm part	104/7190	160/33996	1.45e-10	7.75e-07	7.57e-07	7.55e-07
....GO:0030163	e	protein catabolic process	49/7190	94/33996	1.46e-10	7.78e-07	7.6e-07	7.59e-07
.....GO:0009890	e	negative regulation of biosynthetic process	81/7190	184/33996	1.48e-10	7.9e-07	7.71e-07	7.7e-07
...GO:0007049	e	cell cycle	60/7190	125/33996	1.48e-10	7.91e-07	7.72e-07	7.71e-07
....GO:0033043	e	regulation of organelle organization	80/7190	146/33996	1.49e-10	7.96e-07	7.77e-07	7.76e-07
.....GO:0048831	e	regulation of shoot system development	106/7190	211/33996	1.51e-10	8.05e-07	7.85e-07	7.84e-07
.....GO:0009639	e	response to red or far red light	87/7190	211/33996	1.51e-10	8.05e-07	7.85e-07	7.84e-07
...GO:0044429	e	mitochondrial part	126/7190	239/33996	1.52e-10	8.1e-07	7.9e-07	7.9e-07
....GO:0006605	e	protein targeting	122/7190	239/33996	1.52e-10	8.1e-07	7.9e-07	7.9e-07
...GO:0048532	e	anatomical structure arrangement	34/7190	56/33996	1.52e-10	8.11e-07	7.91e-07	7.91e-07
....GO:0006325	e	chromatin organization	154/7190	357/33996	1.52e-10	8.12e-07	7.92e-07	7.92e-07
....GO:0016482	e	cytoplasmic transport	194/7190	329/33996	1.58e-10	8.42e-07	8.2e-07	8.21e-07
....GO:0072527	e	pyrimidine-containing compound metabolic process	50/7190	99/33996	1.6e-10	8.55e-07	8.33e-07	8.33e-07
....GO:0042578	e	phosphoric ester hydrolase activity	108/7190	283/33996	1.61e-10	8.62e-07	8.39e-07	8.4e-07
......GO:0009260	e	ribonucleotide biosynthetic process	72/7190	147/33996	1.62e-10	8.63e-07	8.4e-07	8.41e-07
.....GO:0046390	e	ribose phosphate biosynthetic process	72/7190	147/33996	1.62e-10	8.63e-07	8.4e-07	8.41e-07
.....GO:0051172	e	negative regulation of nitrogen compound metabolic process	76/7190	165/33996	1.64e-10	8.78e-07	8.55e-07	8.56e-07
...GO:0008092	e	cytoskeletal protein binding	71/7190	156/33996	1.66e-10	8.84e-07	8.6e-07	8.62e-07
......GO:0070647	e	protein modification by small protein conjugation or removal	143/7190	296/33996	1.66e-10	8.88e-07	8.64e-07	8.66e-07
....GO:0048193	e	Golgi vesicle transport	68/7190	114/33996	1.69e-10	9.02e-07	8.78e-07	8.79e-07
......GO:0031327	e	negative regulation of cellular biosynthetic process	81/7190	180/33996	1.7e-10	9.06e-07	8.81e-07	8.83e-07
...GO:2000241	e	regulation of reproductive process	113/7190	229/33996	1.71e-10	9.13e-07	8.88e-07	8.9e-07
.......GO:0006511	e	ubiquitin-dependent protein catabolic process	124/7190	229/33996	1.71e-10	9.13e-07	8.88e-07	8.9e-07
...GO:0016192	e	vesicle-mediated transport	138/7190	303/33996	1.72e-10	9.21e-07	8.95e-07	8.98e-07
....GO:0006479	e	protein methylation	79/7190	166/33996	1.74e-10	9.31e-07	9.05e-07	9.07e-07
......GO:0008213	e	protein alkylation	79/7190	166/33996	1.74e-10	9.31e-07	9.05e-07	9.07e-07
.....GO:0016071	e	mRNA metabolic process	110/7190	235/33996	1.75e-10	9.32e-07	9.05e-07	9.08e-07
....GO:1901137	e	carbohydrate derivative biosynthetic process	115/7190	297/33996	1.75e-10	9.32e-07	9.05e-07	9.09e-07
...GO:0007389	e	pattern specification process	78/7190	176/33996	1.77e-10	9.47e-07	9.19e-07	9.23e-07
...GO:0044391	e	ribosomal subunit	99/7190	223/33996	1.78e-10	9.52e-07	9.25e-07	9.28e-07
...GO:0009791	e	post-embryonic development	158/7190	382/33996	1.79e-10	9.57e-07	9.29e-07	9.33e-07
....GO:0022626	e	cytosolic ribosome	108/7190	240/33996	1.8e-10	9.61e-07	9.32e-07	9.36e-07
.....GO:0016568	e	chromatin modification	132/7190	253/33996	1.8e-10	9.62e-07	9.33e-07	9.38e-07
......GO:0045934	e	negative regulation of nucleobase-containing compound metabolic process	74/7190	161/33996	1.82e-10	9.72e-07	9.43e-07	9.47e-07
....GO:2000026	e	regulation of multicellular organismal development	156/7190	375/33996	1.84e-10	9.84e-07	9.54e-07	9.59e-07
...GO:0010228	e	vegetative to reproductive phase transition of meristem	78/7190	148/33996	1.89e-10	1.01e-06	9.79e-07	9.84e-07
.....GO:0051603	e	proteolysis involved in cellular protein catabolic process	144/7190	266/33996	1.89e-10	1.01e-06	9.81e-07	9.86e-07
..GO:1990204	e	oxidoreductase complex	52/7190	103/33996	1.9e-10	1.01e-06	9.83e-07	9.89e-07
....GO:0005730	e	nucleolus	216/7190	398/33996	1.91e-10	1.02e-06	9.88e-07	9.93e-07
...GO:0051239	e	regulation of multicellular organismal process	167/7190	398/33996	1.91e-10	1.02e-06	9.88e-07	9.93e-07
....GO:1901293	e	nucleoside phosphate biosynthetic process	102/7190	213/33996	1.92e-10	1.03e-06	9.93e-07	9.99e-07
...GO:0072594	e	establishment of protein localization to organelle	145/7190	242/33996	1.96e-10	1.05e-06	1.01e-06	1.02e-06
.......GO:0032446	e	protein modification by small protein conjugation	102/7190	242/33996	1.96e-10	1.05e-06	1.01e-06	1.02e-06
.....GO:0046395	e	carboxylic acid catabolic process	83/7190	167/33996	1.98e-10	1.06e-06	1.02e-06	1.03e-06
....GO:0016054	e	organic acid catabolic process	83/7190	167/33996	1.98e-10	1.06e-06	1.02e-06	1.03e-06
...GO:0022402	e	cell cycle process	160/7190	347/33996	1.98e-10	1.06e-06	1.02e-06	1.03e-06
.....GO:0005525	e	GTP binding	103/7190	230/33996	1.99e-10	1.06e-06	1.03e-06	1.03e-06
.....GO:0019001	e	guanyl nucleotide binding	103/7190	230/33996	1.99e-10	1.06e-06	1.03e-06	1.03e-06
.....GO:0032561	e	guanyl ribonucleotide binding	103/7190	230/33996	1.99e-10	1.06e-06	1.03e-06	1.03e-06
...GO:0016879	e	ligase activity, forming carbon-nitrogen bonds	120/7190	326/33996	2.01e-10	1.07e-06	1.04e-06	1.04e-06
...GO:0017038	e	protein import	87/7190	135/33996	2.01e-10	1.07e-06	1.04e-06	1.05e-06
.....GO:0048580	e	regulation of post-embryonic development	130/7190	273/33996	2.02e-10	1.08e-06	1.04e-06	1.05e-06
.....GO:0046686	e	response to cadmium ion	208/7190	456/33996	2.06e-10	1.1e-06	1.06e-06	1.07e-06
.....GO:0006457	e	protein folding	120/7190	225/33996	2.09e-10	1.12e-06	1.08e-06	1.09e-06
..GO:0003735	e	structural constituent of ribosome	140/7190	355/33996	2.1e-10	1.12e-06	1.08e-06	1.09e-06
...GO:0044437	e	vacuolar part	179/7190	416/33996	2.11e-10	1.13e-06	1.09e-06	1.1e-06
.GO:0040007	e	growth	134/7190	348/33996	2.14e-10	1.14e-06	1.1e-06	1.11e-06
....GO:0044445	e	cytosolic part	130/7190	299/33996	2.14e-10	1.14e-06	1.1e-06	1.11e-06
....GO:0044743	e	intracellular protein transmembrane import	38/7190	67/33996	2.19e-10	1.17e-06	1.13e-06	1.14e-06
....GO:1990234	e	transferase complex	57/7190	111/33996	2.19e-10	1.17e-06	1.13e-06	1.14e-06
.....GO:0009165	e	nucleotide biosynthetic process	101/7190	209/33996	2.2e-10	1.17e-06	1.13e-06	1.14e-06
....GO:0051604	e	protein maturation	31/7190	49/33996	2.21e-10	1.18e-06	1.14e-06	1.15e-06
...GO:0051276	e	chromosome organization	189/7190	527/33996	2.23e-10	1.19e-06	1.15e-06	1.16e-06
....GO:0006886	e	intracellular protein transport	227/7190	441/33996	2.23e-10	1.19e-06	1.15e-06	1.16e-06
....GO:0009892	e	negative regulation of metabolic process	123/7190	287/33996	2.24e-10	1.2e-06	1.15e-06	1.17e-06
....GO:0044282	e	small molecule catabolic process	90/7190	183/33996	2.31e-10	1.24e-06	1.19e-06	1.2e-06
...GO:0043414	e	macromolecule methylation	132/7190	268/33996	2.33e-10	1.24e-06	1.2e-06	1.21e-06
...GO:0043933	e	macromolecular complex subunit organization	189/7190	519/33996	2.35e-10	1.25e-06	1.21e-06	1.22e-06
....GO:1901361	e	organic cyclic compound catabolic process	163/7190	467/33996	2.35e-10	1.26e-06	1.21e-06	1.22e-06
....GO:0071310	e	cellular response to organic substance	182/7190	467/33996	2.35e-10	1.26e-06	1.21e-06	1.22e-06
....GO:0044270	e	cellular nitrogen compound catabolic process	158/7190	434/33996	2.36e-10	1.26e-06	1.21e-06	1.23e-06
.GO:0009055	p	electron carrier activity	62/7190	584/33996	2.36e-10	1.26e-06	1.22e-06	1.23e-06
....GO:0034655	e	nucleobase-containing compound catabolic process	141/7190	379/33996	2.38e-10	1.27e-06	1.22e-06	1.24e-06
.....GO:0006412	e	translation	166/7190	410/33996	2.38e-10	1.27e-06	1.22e-06	1.24e-06
...GO:0048518	e	positive regulation of biological process	201/7190	502/33996	2.41e-10	1.28e-06	1.24e-06	1.25e-06
...GO:0015031	e	protein transport	286/7190	547/33996	2.42e-10	1.29e-06	1.24e-06	1.26e-06
..GO:0030529	e	ribonucleoprotein complex	236/7190	547/33996	2.42e-10	1.29e-06	1.24e-06	1.26e-06
...GO:0004497	p	monooxygenase activity	16/7190	371/33996	2.44e-10	1.3e-06	1.25e-06	1.27e-06
..GO:0009653	e	anatomical structure morphogenesis	191/7190	538/33996	2.44e-10	1.3e-06	1.25e-06	1.27e-06
...GO:0009790	e	embryo development	163/7190	380/33996	2.45e-10	1.31e-06	1.26e-06	1.27e-06
...GO:0070887	e	cellular response to chemical stimulus	215/7190	566/33996	2.46e-10	1.31e-06	1.26e-06	1.28e-06
.......GO:0016887	e	ATPase activity	183/7190	443/33996	2.46e-10	1.32e-06	1.27e-06	1.28e-06
...GO:0005840	e	ribosome	168/7190	427/33996	2.48e-10	1.33e-06	1.27e-06	1.29e-06
...GO:0046907	e	intracellular transport	317/7190	595/33996	2.51e-10	1.34e-06	1.29e-06	1.3e-06
.....GO:0010605	e	negative regulation of macromolecule metabolic process	114/7190	257/33996	2.51e-10	1.34e-06	1.29e-06	1.31e-06
........GO:0016567	e	protein ubiquitination	96/7190	233/33996	2.51e-10	1.34e-06	1.29e-06	1.31e-06
...GO:1902494	e	catalytic complex	201/7190	419/33996	2.57e-10	1.37e-06	1.32e-06	1.34e-06
..GO:0032259	e	methylation	171/7190	428/33996	2.59e-10	1.38e-06	1.33e-06	1.35e-06
..GO:0016874	e	ligase activity	159/7190	428/33996	2.59e-10	1.38e-06	1.33e-06	1.35e-06
....GO:0048523	e	negative regulation of cellular process	155/7190	366/33996	2.59e-10	1.38e-06	1.33e-06	1.35e-06
....GO:0048522	e	positive regulation of cellular process	153/7190	381/33996	2.6e-10	1.39e-06	1.33e-06	1.35e-06
....GO:0009057	e	macromolecule catabolic process	197/7190	411/33996	2.62e-10	1.4e-06	1.34e-06	1.36e-06
..GO:0008047	e	enzyme activator activity	36/7190	62/33996	2.63e-10	1.4e-06	1.34e-06	1.37e-06
...GO:0048869	e	cellular developmental process	215/7190	540/33996	2.63e-10	1.4e-06	1.35e-06	1.37e-06
...GO:0006520	e	cellular amino acid metabolic process	184/7190	540/33996	2.63e-10	1.4e-06	1.35e-06	1.37e-06
....GO:0005794	e	Golgi apparatus	229/7190	487/33996	2.64e-10	1.41e-06	1.35e-06	1.38e-06
....GO:0010038	e	response to metal ion	237/7190	559/33996	2.68e-10	1.43e-06	1.37e-06	1.4e-06
...GO:0009506	e	plasmodesma	248/7190	578/33996	2.7e-10	1.44e-06	1.38e-06	1.41e-06
.....GO:0043087	e	regulation of GTPase activity	28/7190	42/33996	2.71e-10	1.45e-06	1.39e-06	1.41e-06
.......GO:0033124	e	regulation of GTP catabolic process	28/7190	42/33996	2.71e-10	1.45e-06	1.39e-06	1.41e-06
....GO:0003723	e	RNA binding	269/7190	688/33996	2.73e-10	1.46e-06	1.4e-06	1.42e-06
..GO:0005622	e	intracellular	259/7190	588/33996	2.74e-10	1.46e-06	1.4e-06	1.43e-06
....GO:0044265	e	cellular macromolecule catabolic process	163/7190	310/33996	2.76e-10	1.48e-06	1.41e-06	1.44e-06
.GO:0005198	e	structural molecule activity	169/7190	429/33996	2.77e-10	1.48e-06	1.41e-06	1.44e-06
...GO:0009793	e	embryo development ending in seed dormancy	132/7190	317/33996	2.78e-10	1.49e-06	1.42e-06	1.45e-06
....GO:0005783	e	endoplasmic reticulum	168/7190	445/33996	2.79e-10	1.49e-06	1.43e-06	1.45e-06
....GO:0072521	e	purine-containing compound metabolic process	162/7190	445/33996	2.79e-10	1.49e-06	1.43e-06	1.45e-06
....GO:0009416	e	response to light stimulus	214/7190	658/33996	2.81e-10	1.5e-06	1.43e-06	1.46e-06
......GO:0005506	p	iron ion binding	42/7190	506/33996	2.82e-10	1.5e-06	1.44e-06	1.47e-06
....GO:1901566	e	organonitrogen compound biosynthetic process	238/7190	668/33996	2.83e-10	1.51e-06	1.44e-06	1.47e-06
....GO:0071822	e	protein complex subunit organization	164/7190	480/33996	2.84e-10	1.51e-06	1.45e-06	1.48e-06
....GO:0005739	e	mitochondrion	345/7190	754/33996	2.88e-10	1.54e-06	1.47e-06	1.5e-06
..GO:0005911	e	cell-cell junction	248/7190	579/33996	2.88e-10	1.54e-06	1.47e-06	1.5e-06
.GO:0030054	e	cell junction	248/7190	579/33996	2.88e-10	1.54e-06	1.47e-06	1.5e-06
..GO:0045184	e	establishment of protein localization	289/7190	552/33996	2.92e-10	1.56e-06	1.49e-06	1.52e-06
...GO:0048519	e	negative regulation of biological process	219/7190	542/33996	2.93e-10	1.56e-06	1.49e-06	1.52e-06
....GO:0005773	e	vacuole	260/7190	659/33996	2.94e-10	1.57e-06	1.5e-06	1.53e-06
...GO:0000151	e	ubiquitin ligase complex	72/7190	165/33996	2.95e-10	1.58e-06	1.5e-06	1.54e-06
..GO:0051649	e	establishment of localization in cell	336/7190	744/33996	2.98e-10	1.59e-06	1.52e-06	1.55e-06
....GO:0090407	e	organophosphate biosynthetic process	173/7190	481/33996	3e-10	1.6e-06	1.53e-06	1.56e-06
...GO:0005774	e	vacuolar membrane	177/7190	407/33996	3.01e-10	1.61e-06	1.53e-06	1.56e-06
.....GO:0006163	e	purine nucleotide metabolic process	147/7190	415/33996	3.08e-10	1.64e-06	1.57e-06	1.6e-06
...GO:0010035	e	response to inorganic substance	351/7190	944/33996	3.09e-10	1.65e-06	1.58e-06	1.61e-06
...GO:0009314	e	response to radiation	231/7190	702/33996	3.1e-10	1.66e-06	1.58e-06	1.62e-06
...GO:0033554	e	cellular response to stress	215/7190	661/33996	3.13e-10	1.67e-06	1.59e-06	1.63e-06
.....GO:0009853	e	photorespiration	30/7190	47/33996	3.13e-10	1.67e-06	1.59e-06	1.63e-06
...GO:0050793	e	regulation of developmental process	184/7190	465/33996	3.14e-10	1.68e-06	1.6e-06	1.63e-06
...GO:1902582	e	single-organism intracellular transport	256/7190	465/33996	3.14e-10	1.68e-06	1.6e-06	1.63e-06
..GO:0031090	e	organelle membrane	305/7190	662/33996	3.18e-10	1.7e-06	1.62e-06	1.65e-06
...GO:0009266	e	response to temperature stimulus	202/7190	536/33996	3.2e-10	1.71e-06	1.63e-06	1.67e-06
...GO:1902589	e	single-organism organelle organization	233/7190	592/33996	3.22e-10	1.72e-06	1.64e-06	1.68e-06
...GO:0055086	e	nucleobase-containing small molecule metabolic process	247/7190	714/33996	3.24e-10	1.73e-06	1.65e-06	1.69e-06
...GO:0007165	e	signal transduction	301/7190	780/33996	3.25e-10	1.73e-06	1.65e-06	1.69e-06
...GO:0006970	e	response to osmotic stress	217/7190	573/33996	3.25e-10	1.74e-06	1.65e-06	1.69e-06
....GO:0016790	e	thiolester hydrolase activity	37/7190	65/33996	3.27e-10	1.74e-06	1.66e-06	1.7e-06
..GO:0006996	e	organelle organization	383/7190	1036/33996	3.27e-10	1.75e-06	1.66e-06	1.7e-06
...GO:0016705	p	oxidoreductase activity, acting on paired donors, with incorporation or reduction of molecular oxygen	38/7190	574/33996	3.28e-10	1.75e-06	1.67e-06	1.71e-06
....GO:0046700	e	heterocycle catabolic process	158/7190	433/33996	3.3e-10	1.76e-06	1.68e-06	1.72e-06
....GO:0019693	e	ribose phosphate metabolic process	175/7190	458/33996	3.35e-10	1.79e-06	1.7e-06	1.74e-06
.....GO:0009259	e	ribonucleotide metabolic process	175/7190	458/33996	3.35e-10	1.79e-06	1.7e-06	1.74e-06
.GO:0032501	e	multicellular organismal process	381/7190	961/33996	3.41e-10	1.82e-06	1.73e-06	1.77e-06
....GO:0019439	e	aromatic compound catabolic process	161/7190	459/33996	3.47e-10	1.85e-06	1.76e-06	1.81e-06
....GO:0009651	e	response to salt stress	201/7190	529/33996	3.48e-10	1.86e-06	1.76e-06	1.81e-06
.....GO:0016462	e	pyrophosphatase activity	325/7190	912/33996	3.48e-10	1.86e-06	1.77e-06	1.81e-06
...GO:0005737	e	cytoplasm	364/7190	817/33996	3.5e-10	1.87e-06	1.77e-06	1.82e-06
..GO:0044707	e	single-multicellular organism process	377/7190	950/33996	3.54e-10	1.89e-06	1.8e-06	1.84e-06
..GO:0065008	e	regulation of biological quality	255/7190	784/33996	3.55e-10	1.89e-06	1.8e-06	1.85e-06
...GO:0005975	e	carbohydrate metabolic process	371/7190	1219/33996	3.55e-10	1.9e-06	1.8e-06	1.85e-06
.....GO:0006396	e	RNA processing	252/7190	548/33996	3.56e-10	1.9e-06	1.8e-06	1.85e-06
..GO:0048856	e	anatomical structure development	403/7190	1040/33996	3.56e-10	1.9e-06	1.8e-06	1.85e-06
...GO:0046906	p	tetrapyrrole binding	44/7190	586/33996	3.57e-10	1.91e-06	1.81e-06	1.86e-06
....GO:0020037	p	heme binding	43/7190	567/33996	3.59e-10	1.91e-06	1.82e-06	1.87e-06
...GO:0044248	e	cellular catabolic process	407/7190	989/33996	3.59e-10	1.92e-06	1.82e-06	1.87e-06
........GO:0032851	e	positive regulation of Rab GTPase activity	17/7190	19/33996	3.66e-10	1.95e-06	1.85e-06	1.91e-06
....GO:0043436	e	oxoacid metabolic process	349/7190	1109/33996	3.68e-10	1.97e-06	1.86e-06	1.92e-06
....GO:0006753	e	nucleoside phosphate metabolic process	227/7190	667/33996	3.7e-10	1.98e-06	1.87e-06	1.93e-06
....GO:0016818	e	hydrolase activity, acting on acid anhydrides, in phosphorus-containing anhydrides	327/7190	927/33996	3.73e-10	1.99e-06	1.88e-06	1.94e-06
...GO:0098542	e	defense response to other organism	159/7190	468/33996	3.73e-10	1.99e-06	1.89e-06	1.94e-06
......GO:0017111	e	nucleoside-triphosphatase activity	311/7190	879/33996	3.74e-10	2e-06	1.89e-06	1.95e-06
...GO:0006082	e	organic acid metabolic process	349/7190	1110/33996	3.74e-10	2e-06	1.89e-06	1.95e-06
....GO:0016881	e	acid-amino acid ligase activity	100/7190	262/33996	3.82e-10	2.04e-06	1.93e-06	1.99e-06
....GO:0000741	e	karyogamy	23/7190	31/33996	3.83e-10	2.05e-06	1.94e-06	1.99e-06
...GO:0044428	e	nuclear part	393/7190	721/33996	3.85e-10	2.06e-06	1.95e-06	2e-06
...GO:1901575	e	organic substance catabolic process	469/7190	1224/33996	3.86e-10	2.06e-06	1.95e-06	2.01e-06
...GO:0016817	e	hydrolase activity, acting on acid anhydrides	337/7190	942/33996	3.86e-10	2.06e-06	1.95e-06	2.01e-06
...GO:0010033	e	response to organic substance	416/7190	1268/33996	3.87e-10	2.07e-06	1.95e-06	2.02e-06
..GO:0009056	e	catabolic process	503/7190	1313/33996	3.9e-10	2.08e-06	1.97e-06	2.03e-06
.....GO:0019752	e	carboxylic acid metabolic process	347/7190	1099/33996	3.94e-10	2.1e-06	1.99e-06	2.05e-06
....GO:0016070	e	RNA metabolic process	510/7190	1453/33996	3.94e-10	2.11e-06	1.99e-06	2.05e-06
....GO:0005829	e	cytosol	654/7190	1168/33996	3.94e-10	2.11e-06	1.99e-06	2.05e-06
...GO:0044712	e	single-organism catabolic process	301/7190	881/33996	3.95e-10	2.11e-06	1.99e-06	2.06e-06
...GO:0044723	e	single-organism carbohydrate metabolic process	284/7190	777/33996	3.96e-10	2.11e-06	2e-06	2.06e-06
...GO:0071702	e	organic substance transport	394/7190	994/33996	3.97e-10	2.12e-06	2e-06	2.07e-06
....GO:0016051	e	carbohydrate biosynthetic process	132/7190	373/33996	4.02e-10	2.15e-06	2.03e-06	2.09e-06
..GO:0044702	e	single organism reproductive process	333/7190	847/33996	4.04e-10	2.15e-06	2.03e-06	2.1e-06
...GO:1901135	e	carbohydrate derivative metabolic process	253/7190	824/33996	4.08e-10	2.18e-06	2.05e-06	2.12e-06
.....GO:0009117	e	nucleotide metabolic process	226/7190	660/33996	4.09e-10	2.19e-06	2.06e-06	2.13e-06
..GO:0009605	e	response to external stimulus	315/7190	1010/33996	4.23e-10	2.26e-06	2.13e-06	2.2e-06
.GO:0022414	e	reproductive process	416/7190	1049/33996	4.26e-10	2.28e-06	2.15e-06	2.22e-06
...GO:0044711	e	single-organism biosynthetic process	533/7190	1695/33996	4.39e-10	2.34e-06	2.21e-06	2.28e-06
...GO:0043232	e	intracellular non-membrane-bounded organelle	399/7190	911/33996	4.4e-10	2.35e-06	2.22e-06	2.29e-06
..GO:0043228	e	non-membrane-bounded organelle	399/7190	911/33996	4.4e-10	2.35e-06	2.22e-06	2.29e-06
......GO:0043543	e	protein acylation	29/7190	45/33996	4.42e-10	2.36e-06	2.22e-06	2.3e-06
....GO:0034645	e	cellular macromolecule biosynthetic process	466/7190	1661/33996	4.42e-10	2.36e-06	2.22e-06	2.3e-06
...GO:0019637	e	organophosphate metabolic process	329/7190	987/33996	4.46e-10	2.38e-06	2.24e-06	2.32e-06
..GO:0043234	e	protein complex	574/7190	1322/33996	4.46e-10	2.38e-06	2.25e-06	2.32e-06
....GO:0018130	e	heterocycle biosynthetic process	341/7190	1176/33996	4.47e-10	2.39e-06	2.25e-06	2.33e-06
..GO:0051716	e	cellular response to stimulus	534/7190	1495/33996	4.5e-10	2.4e-06	2.26e-06	2.34e-06
....GO:0009059	e	macromolecule biosynthetic process	497/7190	1733/33996	4.53e-10	2.42e-06	2.28e-06	2.36e-06
......GO:0008270	e	zinc ion binding	477/7190	1646/33996	4.55e-10	2.43e-06	2.29e-06	2.37e-06
..GO:0003006	e	developmental process involved in reproduction	395/7190	963/33996	4.6e-10	2.46e-06	2.31e-06	2.4e-06
......GO:0003743	e	translation initiation factor activity	31/7190	50/33996	4.63e-10	2.47e-06	2.32e-06	2.41e-06
......GO:0006140	e	regulation of nucleotide metabolic process	31/7190	50/33996	4.63e-10	2.47e-06	2.32e-06	2.41e-06
...GO:1901564	e	organonitrogen compound metabolic process	471/7190	1435/33996	4.75e-10	2.54e-06	2.39e-06	2.47e-06
.....GO:0009507	e	chloroplast	494/7190	1738/33996	4.79e-10	2.56e-06	2.41e-06	2.5e-06
...GO:1901700	e	response to oxygen-containing compound	364/7190	1181/33996	4.85e-10	2.59e-06	2.44e-06	2.53e-06
...GO:0009409	e	response to cold	125/7190	347/33996	4.88e-10	2.6e-06	2.45e-06	2.54e-06
....GO:0031323	e	regulation of cellular metabolic process	530/7190	1905/33996	4.93e-10	2.63e-06	2.47e-06	2.56e-06
.....GO:0016558	e	protein import into peroxisome matrix	26/7190	38/33996	4.95e-10	2.64e-06	2.48e-06	2.58e-06
....GO:0080090	e	regulation of primary metabolic process	528/7190	1888/33996	5.02e-10	2.68e-06	2.52e-06	2.61e-06
...GO:0009725	e	response to hormone	267/7190	881/33996	5.1e-10	2.72e-06	2.55e-06	2.65e-06
....GO:0009536	e	plastid	547/7190	1871/33996	5.11e-10	2.73e-06	2.56e-06	2.66e-06
..GO:0009628	e	response to abiotic stimulus	595/7190	1762/33996	5.14e-10	2.74e-06	2.58e-06	2.67e-06
..GO:0044767	e	single-organism developmental process	695/7190	1855/33996	5.23e-10	2.79e-06	2.62e-06	2.72e-06
..GO:0016043	e	cellular component organization	633/7190	1800/33996	5.24e-10	2.8e-06	2.63e-06	2.73e-06
..GO:0005886	e	plasma membrane	877/7190	2126/33996	5.29e-10	2.83e-06	2.65e-06	2.75e-06
....GO:0043412	e	macromolecule modification	800/7190	2355/33996	5.33e-10	2.85e-06	2.67e-06	2.77e-06
.....GO:0005524	e	ATP binding	767/7190	2398/33996	5.33e-10	2.85e-06	2.67e-06	2.78e-06
.GO:0032991	e	macromolecular complex	788/7190	1839/33996	5.35e-10	2.86e-06	2.68e-06	2.79e-06
........GO:0080129	e	proteasome core complex assembly	20/7190	25/33996	5.44e-10	2.91e-06	2.72e-06	2.83e-06
....GO:0005634	e	nucleus	724/7190	2010/33996	5.45e-10	2.91e-06	2.73e-06	2.84e-06
.GO:0032502	e	developmental process	765/7190	2012/33996	5.5e-10	2.94e-06	2.75e-06	2.86e-06
..GO:0044765	e	single-organism transport	551/7190	1861/33996	5.56e-10	2.97e-06	2.78e-06	2.89e-06
...GO:0044281	e	small molecule metabolic process	636/7190	1957/33996	5.65e-10	3.02e-06	2.83e-06	2.94e-06
....GO:0009116	e	nucleoside metabolic process	146/7190	428/33996	5.71e-10	3.05e-06	2.86e-06	2.97e-06
..GO:0042221	e	response to chemical	712/7190	2017/33996	5.77e-10	3.08e-06	2.88e-06	3e-06
....GO:1901605	e	alpha-amino acid metabolic process	120/7190	335/33996	5.77e-10	3.08e-06	2.88e-06	3e-06
....GO:0032555	e	purine ribonucleotide binding	899/7190	2944/33996	5.84e-10	3.12e-06	2.92e-06	3.04e-06
..GO:0009719	e	response to endogenous stimulus	279/7190	937/33996	5.88e-10	3.14e-06	2.94e-06	3.06e-06
.GO:0071840	e	cellular component organization or biogenesis	677/7190	1904/33996	5.89e-10	3.14e-06	2.94e-06	3.06e-06
...GO:0006793	e	phosphorus metabolic process	742/7190	2522/33996	5.93e-10	3.16e-06	2.96e-06	3.08e-06
....GO:0006796	e	phosphate-containing compound metabolic process	736/7190	2500/33996	5.97e-10	3.19e-06	2.98e-06	3.11e-06
.GO:0051234	e	establishment of localization	747/7190	2392/33996	6.04e-10	3.23e-06	3.02e-06	3.15e-06
..GO:0006810	e	transport	741/7190	2331/33996	6.17e-10	3.3e-06	3.08e-06	3.21e-06
.....GO:0006464	e	cellular protein modification process	722/7190	2144/33996	6.18e-10	3.3e-06	3.08e-06	3.22e-06
....GO:0036211	e	protein modification process	722/7190	2144/33996	6.18e-10	3.3e-06	3.08e-06	3.22e-06
....GO:0050826	e	response to freezing	28/7190	43/33996	6.19e-10	3.3e-06	3.09e-06	3.22e-06
....GO:0090304	e	nucleic acid metabolic process	681/7190	2166/33996	6.27e-10	3.35e-06	3.13e-06	3.26e-06
.....GO:0030554	e	adenyl nucleotide binding	809/7190	2761/33996	6.28e-10	3.35e-06	3.13e-06	3.27e-06
..GO:0097367	e	carbohydrate derivative binding	917/7190	3032/33996	6.31e-10	3.37e-06	3.15e-06	3.28e-06
....GO:0060255	e	regulation of macromolecule metabolic process	513/7190	1874/33996	6.33e-10	3.38e-06	3.15e-06	3.29e-06
...GO:0044249	e	cellular biosynthetic process	911/7190	3007/33996	6.34e-10	3.38e-06	3.16e-06	3.3e-06
......GO:0018193	e	peptidyl-amino acid modification	50/7190	103/33996	6.35e-10	3.39e-06	3.16e-06	3.3e-06
....GO:0035639	e	purine ribonucleoside triphosphate binding	867/7190	2623/33996	6.36e-10	3.4e-06	3.17e-06	3.31e-06
...GO:0019222	e	regulation of metabolic process	609/7190	2271/33996	6.37e-10	3.4e-06	3.17e-06	3.32e-06
....GO:0009933	e	meristem structural organization	32/7190	53/33996	6.44e-10	3.44e-06	3.21e-06	3.35e-06
...GO:0051235	e	maintenance of location	32/7190	53/33996	6.44e-10	3.44e-06	3.21e-06	3.35e-06
.GO:0044425	e	membrane part	606/7190	2069/33996	6.47e-10	3.45e-06	3.22e-06	3.37e-06
.....GO:0032559	e	adenyl ribonucleotide binding	799/7190	2719/33996	6.53e-10	3.49e-06	3.25e-06	3.4e-06
..GO:0016787	e	hydrolase activity	898/7190	3219/33996	6.54e-10	3.49e-06	3.25e-06	3.4e-06
.GO:0065007	e	biological regulation	1167/7190	3808/33996	6.59e-10	3.52e-06	3.28e-06	3.43e-06
....GO:0042254	e	ribosome biogenesis	30/7190	48/33996	6.65e-10	3.55e-06	3.31e-06	3.46e-06
...GO:0010162	e	seed dormancy process	30/7190	48/33996	6.65e-10	3.55e-06	3.31e-06	3.46e-06
...GO:0046483	e	heterocycle metabolic process	992/7190	3066/33996	6.65e-10	3.55e-06	3.31e-06	3.46e-06
....GO:0032549	e	ribonucleoside binding	904/7190	2965/33996	6.67e-10	3.56e-06	3.32e-06	3.47e-06
...GO:0044430	e	cytoskeletal part	85/7190	214/33996	6.7e-10	3.58e-06	3.33e-06	3.49e-06
..GO:0044446	e	intracellular organelle part	1103/7190	2868/33996	6.7e-10	3.58e-06	3.33e-06	3.49e-06
...GO:1901576	e	organic substance biosynthetic process	917/7190	3068/33996	6.72e-10	3.59e-06	3.34e-06	3.5e-06
..GO:0006950	e	response to stress	814/7190	2654/33996	6.72e-10	3.59e-06	3.34e-06	3.5e-06
...GO:0001882	e	nucleoside binding	904/7190	2966/33996	6.72e-10	3.59e-06	3.34e-06	3.5e-06
.....GO:0009119	e	ribonucleoside metabolic process	142/7190	415/33996	6.72e-10	3.59e-06	3.34e-06	3.5e-06
...GO:0006139	e	nucleobase-containing compound metabolic process	905/7190	2796/33996	6.73e-10	3.6e-06	3.34e-06	3.5e-06
...GO:0032553	e	ribonucleotide binding	909/7190	2992/33996	6.76e-10	3.61e-06	3.35e-06	3.52e-06
....GO:0001883	e	purine nucleoside binding	899/7190	2943/33996	6.76e-10	3.61e-06	3.35e-06	3.52e-06
.....GO:0032550	e	purine ribonucleoside binding	899/7190	2943/33996	6.76e-10	3.61e-06	3.35e-06	3.52e-06
...GO:0006725	e	cellular aromatic compound metabolic process	1015/7190	3173/33996	6.8e-10	3.63e-06	3.37e-06	3.54e-06
......GO:0009150	e	purine ribonucleotide metabolic process	138/7190	399/33996	6.89e-10	3.68e-06	3.41e-06	3.58e-06
..GO:0050789	e	regulation of biological process	1095/7190	3473/33996	6.91e-10	3.69e-06	3.43e-06	3.6e-06
.GO:0044422	e	organelle part	1104/7190	2874/33996	6.96e-10	3.72e-06	3.45e-06	3.62e-06
..GO:0016049	e	cell growth	111/7190	303/33996	6.97e-10	3.72e-06	3.45e-06	3.63e-06
...GO:0050794	e	regulation of cellular process	929/7190	2900/33996	7.02e-10	3.75e-06	3.48e-06	3.65e-06
...GO:0019538	e	protein metabolic process	1214/7190	3561/33996	7.05e-10	3.77e-06	3.49e-06	3.67e-06
...GO:0034641	e	cellular nitrogen compound metabolic process	996/7190	3077/33996	7.07e-10	3.77e-06	3.5e-06	3.68e-06
.GO:0016020	e	membrane	1447/7190	4324/33996	7.09e-10	3.79e-06	3.51e-06	3.69e-06
....GO:0044267	e	cellular protein metabolic process	987/7190	2758/33996	7.17e-10	3.83e-06	3.55e-06	3.73e-06
.....GO:0009648	e	photoperiodism	43/7190	83/33996	7.22e-10	3.85e-06	3.57e-06	3.76e-06
..GO:0009058	e	biosynthetic process	989/7190	3291/33996	7.25e-10	3.87e-06	3.59e-06	3.78e-06
..GO:0006807	e	nitrogen compound metabolic process	1103/7190	3456/33996	7.29e-10	3.89e-06	3.6e-06	3.79e-06
...GO:0000166	e	nucleotide binding	1193/7190	3655/33996	7.34e-10	3.92e-06	3.63e-06	3.82e-06
...GO:1901265	e	nucleoside phosphate binding	1193/7190	3655/33996	7.34e-10	3.92e-06	3.63e-06	3.82e-06
.GO:0050896	e	response to stimulus	1387/7190	4333/33996	7.34e-10	3.92e-06	3.63e-06	3.82e-06
...GO:1901360	e	organic cyclic compound metabolic process	1047/7190	3293/33996	7.34e-10	3.92e-06	3.63e-06	3.82e-06
...GO:0043168	e	anion binding	1018/7190	3404/33996	7.41e-10	3.95e-06	3.66e-06	3.86e-06
...GO:0003676	e	nucleic acid binding	989/7190	3630/33996	7.45e-10	3.98e-06	3.68e-06	3.88e-06
.....GO:0016791	e	phosphatase activity	89/7190	227/33996	7.48e-10	3.99e-06	3.7e-06	3.89e-06
....GO:0017076	e	purine nucleotide binding	909/7190	2987/33996	7.56e-10	4.04e-06	3.73e-06	3.93e-06
...GO:0009408	e	response to heat	80/7190	198/33996	7.58e-10	4.05e-06	3.74e-06	3.95e-06
..GO:0036094	e	small molecule binding	1224/7190	3758/33996	7.85e-10	4.19e-06	3.88e-06	4.09e-06
...GO:0043169	e	cation binding	918/7190	3613/33996	7.88e-10	4.21e-06	3.89e-06	4.1e-06
..GO:0044710	e	single-organism metabolic process	1417/7190	5018/33996	7.99e-10	4.27e-06	3.94e-06	4.16e-06
....GO:0046872	e	metal ion binding	907/7190	3571/33996	8.46e-10	4.52e-06	4.18e-06	4.41e-06
...GO:0043170	e	macromolecule metabolic process	1849/7190	5786/33996	8.49e-10	4.53e-06	4.19e-06	4.42e-06
...GO:0044260	e	cellular macromolecule metabolic process	1710/7190	5112/33996	8.49e-10	4.53e-06	4.19e-06	4.42e-06
...GO:0048731	e	system development	60/7190	134/33996	8.59e-10	4.59e-06	4.24e-06	4.47e-06
...GO:0005096	e	GTPase activator activity	27/7190	41/33996	8.6e-10	4.59e-06	4.24e-06	4.48e-06
..GO:0005515	e	protein binding	1433/7190	5005/33996	8.62e-10	4.6e-06	4.25e-06	4.49e-06
...GO:0044444	e	cytoplasmic part	2075/7190	5390/33996	8.73e-10	4.66e-06	4.3e-06	4.55e-06
.GO:0043226	e	organelle	2154/7190	5887/33996	8.87e-10	4.74e-06	4.37e-06	4.62e-06
...GO:0043231	e	intracellular membrane-bounded organelle	1960/7190	5476/33996	8.93e-10	4.77e-06	4.4e-06	4.65e-06
..GO:0043227	e	membrane-bounded organelle	1962/7190	5478/33996	8.95e-10	4.78e-06	4.41e-06	4.66e-06
...GO:0072593	e	reactive oxygen species metabolic process	40/7190	75/33996	9.08e-10	4.85e-06	4.47e-06	4.73e-06
..GO:0044763	e	single-organism cellular process	1637/7190	5100/33996	9.2e-10	4.91e-06	4.53e-06	4.79e-06
..GO:0022611	e	dormancy process	31/7190	51/33996	9.4e-10	5.02e-06	4.63e-06	4.89e-06
....GO:1901362	e	organic cyclic compound biosynthetic process	382/7190	1360/33996	9.51e-10	5.08e-06	4.68e-06	4.95e-06
..GO:1901363	e	heterocyclic compound binding	1932/7190	7305/33996	9.72e-10	5.19e-06	4.78e-06	5.06e-06
..GO:0043167	e	ion binding	1778/7190	6652/33996	9.77e-10	5.22e-06	4.81e-06	5.09e-06
..GO:0097159	e	organic cyclic compound binding	1935/7190	7309/33996	9.78e-10	5.22e-06	4.81e-06	5.09e-06
..GO:0043229	e	intracellular organelle	2153/7190	5884/33996	9.82e-10	5.24e-06	4.83e-06	5.11e-06
.GO:0044699	e	single-organism process	2345/7190	8044/33996	9.84e-10	5.25e-06	4.84e-06	5.12e-06
..GO:0044237	e	cellular metabolic process	2453/7190	7473/33996	9.84e-10	5.25e-06	4.84e-06	5.12e-06
....GO:0044271	e	cellular nitrogen compound biosynthetic process	332/7190	1155/33996	1.02e-09	5.44e-06	5.01e-06	5.31e-06
.GO:0009987	e	cellular process	3076/7190	9695/33996	1.02e-09	5.46e-06	5.02e-06	5.32e-06
..GO:0044424	e	intracellular part	2940/7190	7721/33996	1.03e-09	5.49e-06	5.05e-06	5.35e-06
..GO:0044085	e	cellular component biogenesis	63/7190	144/33996	1.03e-09	5.51e-06	5.07e-06	5.37e-06
..GO:0044238	e	primary metabolic process	2490/7190	8019/33996	1.04e-09	5.57e-06	5.12e-06	5.42e-06
.GO:0008152	e	metabolic process	2977/7190	10760/33996	1.07e-09	5.72e-06	5.26e-06	5.57e-06
GO:0005575	e	cellular_component	3741/7190	10770/33996	1.08e-09	5.77e-06	5.31e-06	5.63e-06
..GO:0071704	e	organic substance metabolic process	2620/7190	8474/33996	1.08e-09	5.78e-06	5.31e-06	5.63e-06
..GO:0060589	e	nucleoside-triphosphatase regulator activity	34/7190	59/33996	1.08e-09	5.79e-06	5.32e-06	5.64e-06
.GO:0003824	e	catalytic activity	2393/7190	9526/33996	1.1e-09	5.88e-06	5.4e-06	5.73e-06
.GO:0044464	e	cell part	3388/7190	9029/33996	1.12e-09	5.96e-06	5.47e-06	5.81e-06
.GO:0005488	e	binding	3521/7190	13237/33996	1.14e-09	6.06e-06	5.57e-06	5.91e-06
GO:0008150	e	biological_process	4671/7190	16457/33996	1.15e-09	6.13e-06	5.63e-06	5.98e-06
GO:0003674	e	molecular_function	5275/7190	19988/33996	1.16e-09	6.17e-06	5.66e-06	6.02e-06
.....GO:0042278	e	purine nucleoside metabolic process	135/7190	393/33996	1.16e-09	6.2e-06	5.69e-06	6.04e-06
...GO:0006096	e	glycolysis	46/7190	92/33996	1.17e-09	6.24e-06	5.73e-06	6.09e-06
.....GO:0030599	p	pectinesterase activity	7190-01-01	102/33996	1.21e-09	6.46e-06	5.93e-06	6.3e-06
....GO:0015934	e	large ribosomal subunit	59/7190	132/33996	1.29e-09	6.91e-06	6.34e-06	6.74e-06
.....GO:0051345	e	positive regulation of hydrolase activity	22/7190	30/33996	1.35e-09	7.22e-06	6.62e-06	7.04e-06
...GO:0022613	e	ribonucleoprotein complex biogenesis	30/7190	49/33996	1.37e-09	7.3e-06	6.7e-06	7.12e-06
.....GO:0006310	e	DNA recombination	64/7190	147/33996	1.39e-09	7.43e-06	6.81e-06	7.24e-06
....GO:0009743	e	response to carbohydrate	68/7190	161/33996	1.46e-09	7.77e-06	7.12e-06	7.58e-06
..GO:0048609	e	multicellular organismal reproductive process	48/7190	99/33996	1.47e-09	7.84e-06	7.18e-06	7.64e-06
....GO:0051171	e	regulation of nitrogen compound metabolic process	460/7190	1689/33996	1.59e-09	8.51e-06	7.79e-06	8.29e-06
....GO:0019915	e	lipid storage	25/7190	37/33996	1.61e-09	8.61e-06	7.88e-06	8.39e-06
.......GO:0004386	e	helicase activity	100/7190	268/33996	1.66e-09	8.89e-06	8.14e-06	8.67e-06
..GO:0048589	e	developmental growth	100/7190	268/33996	1.66e-09	8.89e-06	8.14e-06	8.67e-06
..GO:0016740	e	transferase activity	868/7190	3434/33996	1.72e-09	9.17e-06	8.4e-06	8.94e-06
.....GO:0000904	e	cell morphogenesis involved in differentiation	82/7190	207/33996	1.79e-09	9.56e-06	8.75e-06	9.32e-06
..GO:0009607	e	response to biotic stimulus	233/7190	769/33996	1.8e-09	9.59e-06	8.77e-06	9.34e-06
.....GO:0009451	e	RNA modification	80/7190	201/33996	1.82e-09	9.73e-06	8.9e-06	9.49e-06
.GO:0051704	e	multi-organism process	239/7190	793/33996	1.83e-09	9.76e-06	8.93e-06	9.51e-06
......GO:0010090	e	trichome morphogenesis	37/7190	68/33996	1.84e-09	9.81e-06	8.97e-06	9.56e-06
...GO:0030695	e	GTPase regulator activity	31/7190	52/33996	1.85e-09	9.9e-06	9.05e-06	9.65e-06
......GO:0043687	e	post-translational protein modification	27/7190	42/33996	1.92e-09	1.03e-05	9.37e-06	1e-05
.....GO:0035194	e	posttranscriptional gene silencing by RNA	27/7190	42/33996	1.92e-09	1.03e-05	9.37e-06	1e-05
...GO:0045271	e	respiratory chain complex I	29/7190	47/33996	1.98e-09	1.06e-05	9.67e-06	1.03e-05
..GO:0030964	e	NADH dehydrogenase complex	29/7190	47/33996	1.98e-09	1.06e-05	9.67e-06	1.03e-05
....GO:0005743	e	mitochondrial inner membrane	34/7190	60/33996	1.99e-09	1.06e-05	9.72e-06	1.04e-05
.....GO:0044822	e	poly(A) RNA binding	18/7190	22/33996	2.11e-09	1.13e-05	1.03e-05	1.1e-05
......GO:0003729	e	mRNA binding	18/7190	22/33996	2.11e-09	1.13e-05	1.03e-05	1.1e-05
....GO:0048229	e	gametophyte development	72/7190	175/33996	2.13e-09	1.14e-05	1.04e-05	1.11e-05
..GO:0030312	e	external encapsulating structure	206/7190	665/33996	2.21e-09	1.18e-05	1.08e-05	1.15e-05
...GO:0005618	e	cell wall	206/7190	665/33996	2.21e-09	1.18e-05	1.08e-05	1.15e-05
....GO:0006342	e	chromatin silencing	47/7190	97/33996	2.23e-09	1.19e-05	1.09e-05	1.16e-05
.......GO:0045814	e	negative regulation of gene expression, epigenetic	47/7190	97/33996	2.23e-09	1.19e-05	1.09e-05	1.16e-05
......GO:0046128	e	purine ribonucleoside metabolic process	134/7190	392/33996	2.35e-09	1.25e-05	1.14e-05	1.22e-05
...GO:0019866	e	organelle inner membrane	50/7190	106/33996	2.47e-09	1.32e-05	1.2e-05	1.28e-05
...GO:0010014	e	meristem initiation	36/7190	66/33996	2.77e-09	1.48e-05	1.35e-05	1.44e-05
...GO:0043207	e	response to external biotic stimulus	225/7190	741/33996	2.8e-09	1.5e-05	1.36e-05	1.46e-05
...GO:0005747	e	mitochondrial respiratory chain complex I	28/7190	45/33996	2.86e-09	1.53e-05	1.39e-05	1.49e-05
...GO:0044087	e	regulation of cellular component biogenesis	42/7190	83/33996	2.88e-09	1.54e-05	1.4e-05	1.5e-05
...GO:0006811	e	ion transport	221/7190	726/33996	3.38e-09	1.81e-05	1.65e-05	1.76e-05
.....GO:0010383	e	cell wall polysaccharide metabolic process	45/7190	92/33996	3.51e-09	1.87e-05	1.7e-05	1.83e-05
.......GO:0045491	e	xylan metabolic process	34/7190	61/33996	3.59e-09	1.91e-05	1.74e-05	1.87e-05
......GO:0032318	e	regulation of Ras GTPase activity	25/7190	38/33996	3.76e-09	2.01e-05	1.83e-05	1.96e-05
...GO:0022607	e	cellular component assembly	170/7190	530/33996	3.94e-09	2.11e-05	1.92e-05	2.05e-05
....GO:0019438	e	aromatic compound biosynthetic process	346/7190	1231/33996	4.03e-09	2.15e-05	1.96e-05	2.1e-05
......GO:0006497	e	protein lipidation	27/7190	43/33996	4.12e-09	2.2e-05	2e-05	2.14e-05
.....GO:0051493	e	regulation of cytoskeleton organization	40/7190	78/33996	4.13e-09	2.2e-05	2e-05	2.15e-05
...GO:0044431	e	Golgi apparatus part	41/7190	81/33996	4.38e-09	2.34e-05	2.12e-05	2.28e-05
...GO:0048367	e	shoot system development	58/7190	132/33996	4.98e-09	2.66e-05	2.42e-05	2.59e-05
...GO:0016772	e	transferase activity, transferring phosphorus-containing groups	513/7190	1930/33996	5.33e-09	2.85e-05	2.59e-05	2.78e-05
....GO:0016773	e	phosphotransferase activity, alcohol group as acceptor	406/7190	1482/33996	5.35e-09	2.86e-05	2.6e-05	2.79e-05
......GO:0010410	e	hemicellulose metabolic process	38/7190	73/33996	5.83e-09	3.11e-05	2.83e-05	3.03e-05
.....GO:0006555	e	methionine metabolic process	28/7190	46/33996	5.84e-09	3.12e-05	2.83e-05	3.04e-05
.....GO:0016604	e	nuclear body	26/7190	41/33996	5.89e-09	3.14e-05	2.85e-05	3.06e-05
....GO:0034654	e	nucleobase-containing compound biosynthetic process	273/7190	939/33996	6.08e-09	3.25e-05	2.95e-05	3.17e-05
.....GO:0010468	e	regulation of gene expression	466/7190	1735/33996	6.41e-09	3.42e-05	3.1e-05	3.34e-05
...GO:0044432	e	endoplasmic reticulum part	47/7190	99/33996	6.56e-09	3.51e-05	3.18e-05	3.42e-05
.....GO:0016311	e	dephosphorylation	58/7190	134/33996	7.73e-09	4.13e-05	3.75e-05	4.02e-05
....GO:0005099	e	Ras GTPase activator activity	18/7190	23/33996	7.79e-09	4.16e-05	3.77e-05	4.05e-05
....GO:0007062	e	sister chromatid cohesion	36/7190	68/33996	8.08e-09	4.31e-05	3.91e-05	4.2e-05
.....GO:0005097	e	Rab GTPase activator activity	17/7190	21/33996	8.22e-09	4.39e-05	3.98e-05	4.28e-05
.......GO:0032313	e	regulation of Rab GTPase activity	17/7190	21/33996	8.22e-09	4.39e-05	3.98e-05	4.28e-05
.....GO:0019219	e	regulation of nucleobase-containing compound metabolic process	449/7190	1667/33996	8.28e-09	4.42e-05	4e-05	4.31e-05
..GO:0051707	e	response to other organism	217/7190	718/33996	8.6e-09	4.59e-05	4.16e-05	4.48e-05
.....GO:0032271	e	regulation of protein polymerization	38/7190	74/33996	9.54e-09	5.09e-05	4.61e-05	4.96e-05
....GO:0043254	e	regulation of protein complex assembly	38/7190	74/33996	9.54e-09	5.09e-05	4.61e-05	4.96e-05
.....GO:0010498	e	proteasomal protein catabolic process	33/7190	60/33996	9.55e-09	5.1e-05	4.62e-05	4.97e-05
...GO:0044436	p	thylakoid part	32/7190	339/33996	9.73e-09	5.19e-05	4.7e-05	5.06e-05
....GO:0009630	e	gravitropism	39/7190	77/33996	1.01e-08	5.4e-05	4.89e-05	5.27e-05
....GO:0016301	e	kinase activity	415/7190	1527/33996	1.06e-08	5.68e-05	5.14e-05	5.53e-05
....GO:0051093	e	negative regulation of developmental process	51/7190	113/33996	1.08e-08	5.74e-05	5.2e-05	5.6e-05
.....GO:0051246	e	regulation of protein metabolic process	82/7190	215/33996	1.17e-08	6.24e-05	5.64e-05	6.08e-05
.....GO:0008064	e	regulation of actin polymerization or depolymerization	37/7190	72/33996	1.45e-08	7.74e-05	7e-05	7.55e-05
....GO:0030832	e	regulation of actin filament length	37/7190	72/33996	1.45e-08	7.74e-05	7e-05	7.55e-05
......GO:0030833	e	regulation of actin filament polymerization	37/7190	72/33996	1.45e-08	7.74e-05	7e-05	7.55e-05
.....GO:0032956	e	regulation of actin cytoskeleton organization	37/7190	72/33996	1.45e-08	7.74e-05	7e-05	7.55e-05
....GO:0032970	e	regulation of actin filament-based process	37/7190	72/33996	1.45e-08	7.74e-05	7e-05	7.55e-05
..GO:0048610	e	cellular process involved in reproduction	131/7190	391/33996	1.53e-08	8.15e-05	7.36e-05	7.95e-05
....GO:0090421	e	embryonic meristem initiation	20/7190	28/33996	1.63e-08	8.69e-05	7.85e-05	8.47e-05
......GO:0031365	e	N-terminal protein amino acid modification	20/7190	28/33996	1.63e-08	8.69e-05	7.85e-05	8.47e-05
....GO:0000226	e	microtubule cytoskeleton organization	52/7190	117/33996	1.78e-08	9.52e-05	8.6e-05	9.28e-05
......GO:0004721	e	phosphoprotein phosphatase activity	52/7190	117/33996	1.78e-08	9.52e-05	8.6e-05	9.28e-05
.....GO:0048581	e	negative regulation of post-embryonic development	30/7190	53/33996	1.83e-08	9.75e-05	8.8e-05	9.51e-05
...GO:0006413	e	translational initiation	30/7190	53/33996	1.83e-08	9.75e-05	8.8e-05	9.51e-05
....GO:0005083	e	small GTPase regulator activity	28/7190	48/33996	2.21e-08	0.000118	0.000106	0.000115
......GO:0048573	e	photoperiodism, flowering	36/7190	70/33996	2.21e-08	0.000118	0.000106	0.000115
...GO:0007017	e	microtubule-based process	75/7190	193/33996	2.3e-08	0.000123	0.000111	0.00012
....GO:1901565	e	organonitrogen compound catabolic process	148/7190	458/33996	2.5e-08	0.000134	0.00012	0.00013
....GO:0051241	e	negative regulation of multicellular organismal process	32/7190	59/33996	2.51e-08	0.000134	0.000121	0.000131
...GO:0044255	e	cellular lipid metabolic process	231/7190	783/33996	2.73e-08	0.000146	0.000132	0.000142
.....GO:0010051	e	xylem and phloem pattern formation	33/7190	62/33996	2.82e-08	0.000151	0.000136	0.000147
....GO:0006914	e	autophagy	17/7190	22/33996	2.9e-08	0.000155	0.000139	0.000151
......GO:0006338	e	chromatin remodeling	17/7190	22/33996	2.9e-08	0.000155	0.000139	0.000151
........GO:0010413	e	glucuronoxylan metabolic process	30/7190	54/33996	3.28e-08	0.000175	0.000158	0.000171
...GO:0009887	e	organ morphogenesis	60/7190	145/33996	3.34e-08	0.000178	0.00016	0.000174
....GO:0005635	e	nuclear envelope	25/7190	41/33996	3.64e-08	0.000195	0.000175	0.00019
......GO:0046488	e	phosphatidylinositol metabolic process	48/7190	107/33996	3.7e-08	0.000197	0.000178	0.000192
...GO:0009615	e	response to virus	41/7190	86/33996	4.11e-08	0.00022	0.000198	0.000214
....GO:0009880	e	embryonic pattern specification	20/7190	29/33996	4.2e-08	0.000224	0.000202	0.000218
....GO:0003779	e	actin binding	32/7190	60/33996	4.29e-08	0.000229	0.000206	0.000223
..GO:0044419	e	interspecies interaction between organisms	33/7190	63/33996	4.72e-08	0.000252	0.000227	0.000246
......GO:0006352	e	DNA-templated transcription, initiation	26/7190	44/33996	4.86e-08	0.000259	0.000233	0.000253
....GO:0042743	e	hydrogen peroxide metabolic process	29/7190	52/33996	4.94e-08	0.000264	0.000237	0.000257
....GO:0048366	e	leaf development	50/7190	114/33996	5.1e-08	0.000272	0.000245	0.000266
......GO:0051495	e	positive regulation of cytoskeleton organization	34/7190	66/33996	5.11e-08	0.000273	0.000245	0.000266
.......GO:0018377	e	protein myristoylation	19/7190	27/33996	5.54e-08	0.000296	0.000266	0.000288
........GO:0006499	e	N-terminal protein myristoylation	19/7190	27/33996	5.54e-08	0.000296	0.000266	0.000288
.......GO:0006498	e	N-terminal protein lipidation	19/7190	27/33996	5.54e-08	0.000296	0.000266	0.000288
......GO:0045492	e	xylan biosynthetic process	30/7190	55/33996	5.75e-08	0.000307	0.000276	0.000299
....GO:0055035	p	plastid thylakoid membrane	24/7190	273/33996	5.88e-08	0.000314	0.000282	0.000306
....GO:0006508	e	proteolysis	253/7190	878/33996	5.93e-08	0.000317	0.000284	0.000309
....GO:0009755	e	hormone-mediated signaling pathway	97/7190	274/33996	6.12e-08	0.000327	0.000293	0.000319
...GO:0045132	e	meiotic chromosome segregation	27/7190	47/33996	6.14e-08	0.000328	0.000294	0.00032
...GO:0009845	e	seed germination	38/7190	78/33996	6.85e-08	0.000366	0.000328	0.000357
...GO:0007275	e	multicellular organismal development	87/7190	240/33996	7.23e-08	0.000386	0.000346	0.000377
....GO:0071826	e	ribonucleoprotein complex subunit organization	21/7190	32/33996	7.26e-08	0.000387	0.000347	0.000378
.....GO:0022618	e	ribonucleoprotein complex assembly	21/7190	32/33996	7.26e-08	0.000387	0.000347	0.000378
....GO:0032870	e	cellular response to hormone stimulus	106/7190	308/33996	7.27e-08	0.000388	0.000348	0.000378
.....GO:0071407	e	cellular response to organic cyclic compound	67/7190	170/33996	7.35e-08	0.000393	0.000352	0.000383
....GO:0006812	e	cation transport	157/7190	501/33996	7.63e-08	0.000407	0.000365	0.000397
...GO:1901657	e	glycosyl compound metabolic process	157/7190	501/33996	7.63e-08	0.000407	0.000365	0.000397
.....GO:0009535	p	chloroplast thylakoid membrane	24/7190	270/33996	7.94e-08	0.000424	0.00038	0.000413
.....GO:0008237	e	metallopeptidase activity	34/7190	67/33996	8.26e-08	0.000441	0.000395	0.00043
.....GO:0034968	e	histone lysine methylation	55/7190	132/33996	9.01e-08	0.000481	0.000431	0.000469
...GO:0090066	e	regulation of anatomical structure size	42/7190	91/33996	9.73e-08	0.000519	0.000465	0.000506
...GO:0032535	e	regulation of cellular component size	42/7190	91/33996	9.73e-08	0.000519	0.000465	0.000506
...GO:0016810	e	hydrolase activity, acting on carbon-nitrogen (but not peptide) bonds	38/7190	79/33996	9.87e-08	0.000527	0.000471	0.000514
..GO:0005789	e	endoplasmic reticulum membrane	30/7190	56/33996	9.88e-08	0.000527	0.000471	0.000514
...GO:0032403	e	protein complex binding	49/7190	113/33996	9.99e-08	0.000533	0.000477	0.00052
......GO:0016246	e	RNA interference	20/7190	30/33996	1.01e-07	0.000538	0.000481	0.000524
....GO:0000302	e	response to reactive oxygen species	73/7190	192/33996	1.03e-07	0.00055	0.000492	0.000536
......GO:0009086	e	methionine biosynthetic process	24/7190	40/33996	1.06e-07	0.000566	0.000506	0.000552
.....GO:0006891	e	intra-Golgi vesicle-mediated transport	16/7190	21/33996	1.07e-07	0.000569	0.000508	0.000555
....GO:0005856	e	cytoskeleton	31/7190	59/33996	1.09e-07	0.000584	0.000521	0.000569
..GO:0019867	e	outer membrane	27/7190	48/33996	1.12e-07	0.000599	0.000534	0.000583
....GO:0006974	e	cellular response to DNA damage stimulus	115/7190	343/33996	1.16e-07	0.00062	0.000554	0.000605
......GO:0032273	e	positive regulation of protein polymerization	33/7190	65/33996	1.26e-07	0.000672	0.0006	0.000655
.....GO:0070592	e	cell wall polysaccharide biosynthetic process	33/7190	65/33996	1.26e-07	0.000672	0.0006	0.000655
.....GO:0031334	e	positive regulation of protein complex assembly	33/7190	65/33996	1.26e-07	0.000672	0.0006	0.000655
....GO:0080134	e	regulation of response to stress	70/7190	182/33996	1.27e-07	0.000677	0.000603	0.00066
....GO:0009966	e	regulation of signal transduction	51/7190	120/33996	1.27e-07	0.000679	0.000606	0.000662
...GO:0016788	e	hydrolase activity, acting on ester bonds	260/7190	914/33996	1.34e-07	0.000717	0.000639	0.000699
......GO:0043161	e	proteasome-mediated ubiquitin-dependent protein catabolic process	25/7190	43/33996	1.37e-07	0.000732	0.000653	0.000714
.....GO:0030422	e	production of siRNA involved in RNA interference	35/7190	70/33996	1.45e-07	0.000775	0.00069	0.000755
...GO:0060560	e	developmental growth involved in morphogenesis	89/7190	251/33996	1.51e-07	0.000808	0.00072	0.000788
.....GO:0034061	p	DNA polymerase activity	7190-11-01	171/33996	1.55e-07	0.00083	0.000739	0.000809
...GO:0044262	e	cellular carbohydrate metabolic process	141/7190	444/33996	1.6e-07	0.000852	0.000759	0.000831
......GO:0009199	e	ribonucleoside triphosphate metabolic process	116/7190	350/33996	1.62e-07	0.000863	0.000769	0.000842
...GO:0007059	e	chromosome segregation	30/7190	57/33996	1.66e-07	0.000888	0.00079	0.000866
....GO:0003002	e	regionalization	52/7190	123/33996	1.69e-07	0.000902	0.000803	0.00088
......GO:0009144	e	purine nucleoside triphosphate metabolic process	114/7190	343/33996	1.74e-07	0.000931	0.000829	0.000908
.......GO:0009205	e	purine ribonucleoside triphosphate metabolic process	114/7190	343/33996	1.74e-07	0.000931	0.000829	0.000908
...GO:0005839	e	proteasome core complex	18/7190	26/33996	1.86e-07	0.000992	0.000882	0.000967
......GO:0004298	e	threonine-type endopeptidase activity	18/7190	26/33996	1.86e-07	0.000992	0.000882	0.000967
.....GO:0070003	e	threonine-type peptidase activity	18/7190	26/33996	1.86e-07	0.000992	0.000882	0.000967
.....GO:0009141	e	nucleoside triphosphate metabolic process	117/7190	354/33996	1.86e-07	0.000993	0.000882	0.000968
....GO:0045595	e	regulation of cell differentiation	44/7190	99/33996	1.91e-07	0.00102	0.000907	0.000995
......GO:0045010	e	actin nucleation	32/7190	63/33996	1.92e-07	0.00102	0.00091	0.000998
.......GO:0030838	e	positive regulation of actin filament polymerization	32/7190	63/33996	1.92e-07	0.00102	0.00091	0.000998
....GO:0031047	e	gene silencing by RNA	52/7190	124/33996	1.94e-07	0.00103	0.000918	0.00101
...GO:0009555	e	pollen development	57/7190	140/33996	1.95e-07	0.00104	0.000927	0.00102
...GO:0071495	e	cellular response to endogenous stimulus	106/7190	313/33996	2.02e-07	0.00108	0.000959	0.00105
....GO:0031976	p	plastid thylakoid	7190-10-01	163/33996	2.04e-07	0.00109	0.000968	0.00106
.....GO:0009534	p	chloroplast thylakoid	7190-10-01	163/33996	2.04e-07	0.00109	0.000968	0.00106
....GO:0009889	e	regulation of biosynthetic process	451/7190	1717/33996	2.06e-07	0.0011	0.000975	0.00107
....GO:0005996	e	monosaccharide metabolic process	108/7190	322/33996	2.17e-07	0.00116	0.00103	0.00113
...GO:0048608	e	reproductive structure development	64/7190	164/33996	2.2e-07	0.00117	0.00104	0.00115
.....GO:0044038	e	cell wall macromolecule biosynthetic process	34/7190	68/33996	2.26e-07	0.00121	0.00107	0.00118
.....GO:0070589	e	cellular component macromolecule biosynthetic process	34/7190	68/33996	2.26e-07	0.00121	0.00107	0.00118
....GO:0051336	e	regulation of hydrolase activity	34/7190	68/33996	2.26e-07	0.00121	0.00107	0.00118
......GO:0006399	e	tRNA metabolic process	62/7190	158/33996	2.27e-07	0.00121	0.00107	0.00118
.....GO:0022627	e	cytosolic small ribosomal subunit	36/7190	75/33996	2.3e-07	0.00123	0.00109	0.0012
....GO:0043331	e	response to dsRNA	35/7190	72/33996	2.47e-07	0.00132	0.00117	0.00129
.....GO:0071359	e	cellular response to dsRNA	35/7190	72/33996	2.47e-07	0.00132	0.00117	0.00129
...GO:0031050	e	dsRNA fragmentation	35/7190	72/33996	2.47e-07	0.00132	0.00117	0.00129
....GO:0070918	e	production of small RNA involved in gene silencing by RNA	35/7190	72/33996	2.47e-07	0.00132	0.00117	0.00129
...GO:0023051	e	regulation of signaling	51/7190	121/33996	2.51e-07	0.00134	0.00119	0.00131
.....GO:0000271	e	polysaccharide biosynthetic process	98/7190	285/33996	2.55e-07	0.00136	0.0012	0.00132
.....GO:0031326	e	regulation of cellular biosynthetic process	442/7190	1683/33996	2.61e-07	0.00139	0.00123	0.00136
....GO:0043531	p	ADP binding	34/7190	329/33996	2.84e-07	0.00152	0.00134	0.00148
....GO:0065003	e	macromolecular complex assembly	132/7190	414/33996	3.05e-07	0.00163	0.00144	0.00159
......GO:0006470	e	protein dephosphorylation	38/7190	81/33996	3.06e-07	0.00163	0.00145	0.00159
...GO:0009606	e	tropism	40/7190	88/33996	3.11e-07	0.00166	0.00147	0.00162
...GO:0010072	e	primary shoot apical meristem specification	16/7190	22/33996	3.13e-07	0.00167	0.00148	0.00163
...GO:0030029	e	actin filament-based process	21/7190	34/33996	3.34e-07	0.00178	0.00157	0.00174
.....GO:0009123	e	nucleoside monophosphate metabolic process	92/7190	266/33996	3.49e-07	0.00187	0.00165	0.00182
...GO:0051701	e	interaction with host	28/7190	53/33996	3.85e-07	0.00206	0.00182	0.00201
...GO:0016741	e	transferase activity, transferring one-carbon groups	106/7190	318/33996	3.89e-07	0.00208	0.00183	0.00203
..GO:0034357	p	photosynthetic membrane	28/7190	286/33996	4.12e-07	0.0022	0.00194	0.00214
...GO:0042651	p	thylakoid membrane	28/7190	286/33996	4.12e-07	0.0022	0.00194	0.00214
....GO:0008652	e	cellular amino acid biosynthetic process	100/7190	295/33996	4.13e-07	0.0022	0.00194	0.00215
.....GO:0072522	e	purine-containing compound biosynthetic process	48/7190	114/33996	4.19e-07	0.00224	0.00197	0.00218
......GO:0009067	e	aspartate family amino acid biosynthetic process	30/7190	59/33996	4.46e-07	0.00238	0.0021	0.00232
...GO:0015748	e	organophosphate ester transport	30/7190	59/33996	4.46e-07	0.00238	0.0021	0.00232
....GO:0050665	e	hydrogen peroxide biosynthetic process	18/7190	27/33996	4.46e-07	0.00238	0.0021	0.00232
....GO:0051726	e	regulation of cell cycle	67/7190	178/33996	4.55e-07	0.00243	0.00214	0.00237
........GO:0003724	e	RNA helicase activity	7190-12-01	14/33996	4.69e-07	0.00251	0.00221	0.00244
..GO:0022892	e	substrate-specific transporter activity	213/7190	736/33996	4.71e-07	0.00252	0.00222	0.00245
......GO:0009161	e	ribonucleoside monophosphate metabolic process	91/7190	264/33996	4.77e-07	0.00255	0.00224	0.00248
.....GO:0032268	e	regulation of cellular protein metabolic process	75/7190	206/33996	4.86e-07	0.00259	0.00228	0.00253
........GO:0015078	e	hydrogen ion transmembrane transporter activity	47/7190	111/33996	5.03e-07	0.00269	0.00236	0.00262
....GO:0046434	e	organophosphate catabolic process	108/7190	327/33996	5.5e-07	0.00294	0.00259	0.00286
...GO:0048827	e	phyllome development	60/7190	155/33996	5.58e-07	0.00298	0.00262	0.00291
....GO:0014070	e	response to organic cyclic compound	103/7190	309/33996	5.61e-07	0.00299	0.00263	0.00292
.......GO:0008033	e	tRNA processing	33/7190	68/33996	5.83e-07	0.00311	0.00274	0.00303
..GO:0004857	p	enzyme inhibitor activity	7190-10-01	157/33996	6.04e-07	0.00322	0.00283	0.00314
....GO:0055029	e	nuclear DNA-directed RNA polymerase complex	21/7190	35/33996	6.68e-07	0.00357	0.00314	0.00348
....GO:0000428	e	DNA-directed RNA polymerase complex	21/7190	35/33996	6.68e-07	0.00357	0.00314	0.00348
...GO:0030880	e	RNA polymerase complex	21/7190	35/33996	6.68e-07	0.00357	0.00314	0.00348
...GO:0016859	e	cis-trans isomerase activity	29/7190	57/33996	6.8e-07	0.00363	0.00319	0.00354
...GO:0036459	e	ubiquitinyl hydrolase activity	24/7190	43/33996	6.89e-07	0.00368	0.00323	0.00359
....GO:0004221	e	ubiquitin thiolesterase activity	24/7190	43/33996	6.89e-07	0.00368	0.00323	0.00359
..GO:0044764	e	multi-organism cellular process	24/7190	43/33996	6.89e-07	0.00368	0.00323	0.00359
...GO:0051607	e	defense response to virus	30/7190	60/33996	7.12e-07	0.0038	0.00334	0.0037
....GO:0033692	e	cellular polysaccharide biosynthetic process	93/7190	273/33996	7.15e-07	0.00382	0.00335	0.00372
..GO:0002252	e	immune effector process	36/7190	77/33996	7.21e-07	0.00385	0.00338	0.00375
.....GO:0009124	e	nucleoside monophosphate biosynthetic process	36/7190	77/33996	7.21e-07	0.00385	0.00338	0.00375
....GO:0015075	e	ion transmembrane transporter activity	167/7190	556/33996	7.58e-07	0.00405	0.00355	0.00394
...GO:0009629	e	response to gravity	40/7190	90/33996	7.61e-07	0.00406	0.00356	0.00396
...GO:0009908	e	flower development	37/7190	81/33996	7.86e-07	0.0042	0.00368	0.00409
......GO:0022890	e	inorganic cation transmembrane transporter activity	96/7190	284/33996	7.93e-07	0.00423	0.00371	0.00413
.....GO:0072523	e	purine-containing compound catabolic process	103/7190	310/33996	8.02e-07	0.00428	0.00376	0.00418
........GO:0016926	e	protein desumoylation	16/7190	23/33996	8.26e-07	0.00441	0.00387	0.0043
...GO:0016272	e	prefoldin complex	7190-09-01	9/33996	8.43e-07	0.0045	0.00395	0.00439
....GO:0052249	e	modulation of RNA levels in other organism involved in symbiotic interaction	22/7190	38/33996	8.57e-07	0.00458	0.00401	0.00446
.....GO:0052018	e	modulation by symbiont of RNA levels in host	22/7190	38/33996	8.57e-07	0.00458	0.00401	0.00446
....GO:0009616	e	virus induced gene silencing	22/7190	38/33996	8.57e-07	0.00458	0.00401	0.00446
....GO:0098586	e	cellular response to virus	22/7190	38/33996	8.57e-07	0.00458	0.00401	0.00446
.GO:0022610	e	biological adhesion	22/7190	38/33996	8.57e-07	0.00458	0.00401	0.00446
..GO:0007155	e	cell adhesion	22/7190	38/33996	8.57e-07	0.00458	0.00401	0.00446
...GO:0009826	e	unidimensional cell growth	77/7190	216/33996	9.18e-07	0.0049	0.00429	0.00478
....GO:0015935	e	small ribosomal subunit	40/7190	91/33996	9.85e-07	0.00526	0.0046	0.00513
....GO:0005976	e	polysaccharide metabolic process	121/7190	380/33996	9.88e-07	0.00527	0.00461	0.00514
.......GO:0006094	e	gluconeogenesis	18/7190	28/33996	1e-06	0.00535	0.00468	0.00521
.....GO:0010604	e	positive regulation of macromolecule metabolic process	77/7190	217/33996	1.02e-06	0.00546	0.00477	0.00532
.....GO:0010332	e	response to gamma radiation	23/7190	41/33996	1.04e-06	0.00556	0.00486	0.00542
....GO:0010646	e	regulation of cell communication	51/7190	127/33996	1.07e-06	0.00569	0.00497	0.00555
.........GO:0004003	e	ATP-dependent DNA helicase activity	15/7190	21/33996	1.09e-06	0.0058	0.00506	0.00565
......GO:0009156	e	ribonucleoside monophosphate biosynthetic process	35/7190	75/33996	1.11e-06	0.00591	0.00516	0.00576
......GO:0006152	e	purine nucleoside catabolic process	102/7190	309/33996	1.14e-06	0.00608	0.00531	0.00592
......GO:0019220	e	regulation of phosphate metabolic process	64/7190	171/33996	1.15e-06	0.00612	0.00534	0.00596
.....GO:0051174	e	regulation of phosphorus metabolic process	64/7190	171/33996	1.15e-06	0.00612	0.00534	0.00596
....GO:0009893	e	positive regulation of metabolic process	85/7190	246/33996	1.34e-06	0.00718	0.00626	0.00699
....GO:0044003	e	modification by symbiont of host morphology or physiology	25/7190	47/33996	1.36e-06	0.00727	0.00634	0.00709
...GO:0051817	e	modification of morphology or physiology of other organism involved in symbiotic interaction	25/7190	47/33996	1.36e-06	0.00727	0.00634	0.00709
...GO:0031984	p	organelle subcompartment	7190-12-01	166/33996	1.37e-06	0.00732	0.00638	0.00714
.....GO:0009143	e	nucleoside triphosphate catabolic process	101/7190	306/33996	1.42e-06	0.00756	0.00659	0.00737
...GO:0007033	e	vacuole organization	17/7190	26/33996	1.42e-06	0.00758	0.00661	0.00739
......GO:0001522	e	pseudouridine synthesis	17/7190	26/33996	1.42e-06	0.00758	0.00661	0.00739
...GO:0042393	e	histone binding	26/7190	50/33996	1.49e-06	0.00794	0.00692	0.00774
....GO:1901292	e	nucleoside phosphate catabolic process	101/7190	307/33996	1.51e-06	0.00808	0.00704	0.00788
...GO:0071705	e	nitrogen compound transport	92/7190	273/33996	1.53e-06	0.00815	0.00709	0.00794
....GO:0004518	e	nuclease activity	67/7190	182/33996	1.55e-06	0.00829	0.00721	0.00808
....GO:0006487	e	protein N-linked glycosylation	22/7190	39/33996	1.57e-06	0.0084	0.00731	0.00819
...GO:0031968	e	organelle outer membrane	22/7190	39/33996	1.57e-06	0.0084	0.00731	0.00819
...GO:1902495	e	transmembrane transporter complex	13/7190	17/33996	1.67e-06	0.00893	0.00777	0.00871
.....GO:0008324	e	cation transmembrane transporter activity	122/7190	387/33996	1.69e-06	0.009	0.00783	0.00877
.....GO:0009066	e	aspartate family amino acid metabolic process	34/7190	73/33996	1.7e-06	0.00906	0.00788	0.00884
.....GO:0009164	e	nucleoside catabolic process	102/7190	311/33996	1.73e-06	0.00925	0.00804	0.00902
......GO:0042454	e	ribonucleoside catabolic process	102/7190	311/33996	1.73e-06	0.00925	0.00804	0.00902
....GO:0044036	e	cell wall macromolecule metabolic process	58/7190	152/33996	1.91e-06	0.0102	0.00884	0.00992
.....GO:0031347	e	regulation of defense response	60/7190	159/33996	2.01e-06	0.0107	0.00931	0.0104
.....GO:0034660	e	ncRNA metabolic process	103/7190	315/33996	2.01e-06	0.0107	0.00931	0.0105
......GO:0009146	e	purine nucleoside triphosphate catabolic process	100/7190	305/33996	2.01e-06	0.0107	0.00932	0.0105
.......GO:0009207	e	purine ribonucleoside triphosphate catabolic process	100/7190	305/33996	2.01e-06	0.0107	0.00932	0.0105
......GO:0009203	e	ribonucleoside triphosphate catabolic process	100/7190	305/33996	2.01e-06	0.0107	0.00932	0.0105
...GO:0048645	e	organ formation	40/7190	92/33996	2.07e-06	0.0111	0.00959	0.0108
.....GO:1901607	e	alpha-amino acid biosynthetic process	78/7190	223/33996	2.08e-06	0.0111	0.00965	0.0108
....GO:0033993	e	response to lipid	146/7190	482/33996	2.12e-06	0.0113	0.00984	0.0111
......GO:2000112	e	regulation of cellular macromolecule biosynthetic process	427/7190	1648/33996	2.17e-06	0.0116	0.01	0.0113
.....GO:0010556	e	regulation of macromolecule biosynthetic process	427/7190	1648/33996	2.17e-06	0.0116	0.01	0.0113
.......GO:0046130	e	purine ribonucleoside catabolic process	101/7190	308/33996	2.18e-06	0.0116	0.0101	0.0114
..GO:0035821	e	modification of morphology or physiology of other organism	25/7190	48/33996	2.27e-06	0.0121	0.0105	0.0118
......GO:0050897	e	cobalt ion binding	26/7190	51/33996	2.42e-06	0.0129	0.0112	0.0126
.....GO:0031325	e	positive regulation of cellular metabolic process	78/7190	225/33996	2.47e-06	0.0132	0.0115	0.0129
......GO:0006164	e	purine nucleotide biosynthetic process	41/7190	97/33996	2.48e-06	0.0132	0.0115	0.0129
.....GO:0016310	e	phosphorylation	390/7190	1491/33996	2.48e-06	0.0132	0.0115	0.0129
......GO:0019829	e	cation-transporting ATPase activity	37/7190	84/33996	2.62e-06	0.014	0.0121	0.0137
...GO:0042138	e	meiotic DNA double-strand break formation	22/7190	40/33996	2.8e-06	0.0149	0.0129	0.0146
.....GO:0009261	e	ribonucleotide catabolic process	100/7190	306/33996	2.88e-06	0.0154	0.0133	0.015
......GO:0009154	e	purine ribonucleotide catabolic process	100/7190	306/33996	2.88e-06	0.0154	0.0133	0.015
.....GO:0009166	e	nucleotide catabolic process	100/7190	306/33996	2.88e-06	0.0154	0.0133	0.015
......GO:0006195	e	purine nucleotide catabolic process	100/7190	306/33996	2.88e-06	0.0154	0.0133	0.015
....GO:0042558	e	pteridine-containing compound metabolic process	17/7190	27/33996	3.08e-06	0.0164	0.0142	0.016
....GO:0010048	e	vernalization response	17/7190	27/33996	3.08e-06	0.0164	0.0142	0.016
......GO:0051273	e	beta-glucan metabolic process	42/7190	100/33996	3.12e-06	0.0166	0.0144	0.0162
...GO:0034637	e	cellular carbohydrate biosynthetic process	100/7190	308/33996	3.24e-06	0.0173	0.0149	0.0168
.....GO:0042625	e	ATPase activity, coupled to transmembrane movement of ions	37/7190	85/33996	3.36e-06	0.0179	0.0155	0.0175
.GO:0002376	e	immune system process	86/7190	256/33996	3.41e-06	0.0182	0.0157	0.0178
....GO:1901699	e	cellular response to nitrogen compound	39/7190	91/33996	3.58e-06	0.0191	0.0165	0.0186
......GO:0006366	e	transcription from RNA polymerase II promoter	14/7190	20/33996	3.7e-06	0.0197	0.0171	0.0193
.......GO:0031400	e	negative regulation of protein modification process	14/7190	20/33996	3.7e-06	0.0197	0.0171	0.0193
......GO:0016607	e	nuclear speck	14/7190	20/33996	3.7e-06	0.0197	0.0171	0.0193
..GO:0044459	e	plasma membrane part	56/7190	148/33996	3.87e-06	0.0207	0.0178	0.0201
..GO:0016853	e	isomerase activity	82/7190	242/33996	3.89e-06	0.0208	0.0179	0.0202
......GO:0051503	e	adenine nucleotide transport	7190-08-01	8/33996	3.99e-06	0.0213	0.0184	0.0208
....GO:1901658	e	glycosyl compound catabolic process	102/7190	317/33996	4.38e-06	0.0234	0.0202	0.0228
....GO:0044439	e	peroxisomal part	16/7190	25/33996	4.44e-06	0.0237	0.0204	0.0231
...GO:0044438	e	microbody part	16/7190	25/33996	4.44e-06	0.0237	0.0204	0.0231
.....GO:0006760	e	folic acid-containing compound metabolic process	16/7190	25/33996	4.44e-06	0.0237	0.0204	0.0231
..GO:0016491	p	oxidoreductase activity	301/7190	1778/33996	4.92e-06	0.0263	0.0226	0.0256
...GO:0015893	p	drug transport	7190-01-01	65/33996	5.29e-06	0.0283	0.0243	0.0275
......GO:0051274	e	beta-glucan biosynthetic process	38/7190	89/33996	5.36e-06	0.0286	0.0247	0.0279
.......GO:0003924	e	GTPase activity	46/7190	116/33996	5.88e-06	0.0314	0.0271	0.0306
....GO:0048585	e	negative regulation of response to stimulus	46/7190	116/33996	5.88e-06	0.0314	0.0271	0.0306
....GO:0097305	e	response to alcohol	134/7190	443/33996	5.92e-06	0.0316	0.0272	0.0308
....GO:0010212	e	response to ionizing radiation	27/7190	55/33996	6.06e-06	0.0324	0.0278	0.0315
....GO:0003755	e	peptidyl-prolyl cis-trans isomerase activity	27/7190	55/33996	6.06e-06	0.0324	0.0278	0.0315
....GO:0005778	e	peroxisomal membrane	7190-12-01	16/33996	6.09e-06	0.0325	0.028	0.0317
...GO:0031903	e	microbody membrane	7190-12-01	16/33996	6.09e-06	0.0325	0.028	0.0317
.....GO:0005665	e	DNA-directed RNA polymerase II, core complex	15/7190	23/33996	6.33e-06	0.0338	0.0291	0.033
...GO:0016592	e	mediator complex	20/7190	36/33996	6.45e-06	0.0344	0.0296	0.0336
.....GO:0009910	e	negative regulation of flower development	20/7190	36/33996	6.45e-06	0.0344	0.0296	0.0336
...GO:0033180	e	proton-transporting V-type ATPase, V1 domain	7190-09-01	10/33996	6.83e-06	0.0365	0.0313	0.0356
......GO:0046653	e	tetrahydrofolate metabolic process	7190-09-01	10/33996	6.83e-06	0.0365	0.0313	0.0356
...GO:0048449	e	floral organ formation	28/7190	59/33996	6.91e-06	0.0369	0.0317	0.036
.....GO:0051252	e	regulation of RNA metabolic process	401/7190	1555/33996	7.23e-06	0.0386	0.0331	0.0376
.....GO:0006888	e	ER to Golgi vesicle-mediated transport	21/7190	39/33996	7.37e-06	0.0393	0.0338	0.0383
...GO:0005874	e	microtubule	43/7190	107/33996	7.61e-06	0.0406	0.0349	0.0396
....GO:0015858	e	nucleoside transport	7190-10-01	12/33996	7.68e-06	0.041	0.0352	0.04
.....GO:1902493	e	acetyltransferase complex	7190-10-01	12/33996	7.68e-06	0.041	0.0352	0.04
....GO:0000123	e	histone acetyltransferase complex	7190-10-01	12/33996	7.68e-06	0.041	0.0352	0.04
...GO:0031248	e	protein acetyltransferase complex	7190-10-01	12/33996	7.68e-06	0.041	0.0352	0.04
...GO:0055114	p	oxidation-reduction process	310/7190	1816/33996	8.09e-06	0.0432	0.037	0.0421
......GO:0006312	e	mitotic recombination	18/7190	31/33996	8.11e-06	0.0433	0.0371	0.0422
...GO:0007126	e	meiosis	22/7190	42/33996	8.11e-06	0.0433	0.0371	0.0422
.....GO:0046364	e	monosaccharide biosynthetic process	22/7190	42/33996	8.11e-06	0.0433	0.0371	0.0422
....GO:1901136	e	carbohydrate derivative catabolic process	109/7190	347/33996	8.35e-06	0.0446	0.0382	0.0434
....GO:0010027	p	thylakoid membrane organization	7190-08-01	125/33996	8.35e-06	0.0446	0.0382	0.0435
...GO:0009668	p	plastid membrane organization	7190-08-01	125/33996	8.35e-06	0.0446	0.0382	0.0435
...GO:0016820	e	hydrolase activity, acting on acid anhydrides, catalyzing transmembrane movement of substances	56/7190	152/33996	8.93e-06	0.0477	0.0408	0.0465
..GO:0031301	e	integral component of organelle membrane	24/7190	48/33996	9.07e-06	0.0484	0.0414	0.0472
.......GO:1901068	e	guanosine-containing compound metabolic process	49/7190	127/33996	9.1e-06	0.0486	0.0416	0.0473

## Sheet: coexpressed with bmr2 GO
Supporting Information Table S8 Sorghum vascular-expressed genes co-expression with VND7 , CESA4, and Bmr2 and their corresponding go categories of enrichment.
id	enrichment	description	ratio_in_study	ratio_in_pop	p_uncorrected	p_bonferroni	p_holm	p_sidak
........GO:0032851	e	positive regulation of Rab GTPase activity	19/8393	19/33996	2.82e-12	1.62e-08	1.62e-08	1.58e-08
.....GO:0005097	e	Rab GTPase activator activity	20/8393	21/33996	1.12e-11	6.4e-08	6.4e-08	6.24e-08
.......GO:0032313	e	regulation of Rab GTPase activity	20/8393	21/33996	1.12e-11	6.4e-08	6.4e-08	6.24e-08
........GO:0016579	e	protein deubiquitination	24/8393	26/33996	1.21e-11	6.91e-08	6.91e-08	6.74e-08
......GO:0031365	e	N-terminal protein amino acid modification	24/8393	28/33996	1.79e-11	1.02e-07	1.02e-07	9.97e-08
......GO:0009067	e	aspartate family amino acid biosynthetic process	40/8393	59/33996	2.22e-11	1.27e-07	1.27e-07	1.24e-07
....GO:0005856	e	cytoskeleton	41/8393	59/33996	2.22e-11	1.27e-07	1.27e-07	1.24e-07
......GO:0006635	e	fatty acid beta-oxidation	50/8393	66/33996	2.45e-11	1.4e-07	1.4e-07	1.37e-07
....GO:1902593	e	single-organism nuclear import	54/8393	66/33996	2.45e-11	1.4e-07	1.4e-07	1.37e-07
.....GO:0031329	e	regulation of cellular catabolic process	45/8393	66/33996	2.45e-11	1.4e-07	1.4e-07	1.37e-07
....GO:0006606	e	protein import into nucleus	54/8393	66/33996	2.45e-11	1.4e-07	1.4e-07	1.37e-07
.....GO:0006555	e	methionine metabolic process	35/8393	46/33996	2.52e-11	1.44e-07	1.44e-07	1.4e-07
....GO:0005099	e	Ras GTPase activator activity	21/8393	23/33996	2.54e-11	1.45e-07	1.45e-07	1.42e-07
....GO:0007034	e	vacuolar transport	38/8393	57/33996	2.72e-11	1.56e-07	1.55e-07	1.52e-07
....GO:0051788	e	response to misfolded protein	33/8393	44/33996	2.79e-11	1.6e-07	1.59e-07	1.56e-07
.......GO:0043248	e	proteasome assembly	33/8393	44/33996	2.79e-11	1.6e-07	1.59e-07	1.56e-07
.......GO:0000394	e	RNA splicing, via endonucleolytic cleavage and ligation	39/8393	44/33996	2.79e-11	1.6e-07	1.59e-07	1.56e-07
...GO:0000502	e	proteasome complex	35/8393	42/33996	3.03e-11	1.73e-07	1.73e-07	1.69e-07
.........GO:0010388	e	cullin deneddylation	38/8393	42/33996	3.03e-11	1.73e-07	1.73e-07	1.69e-07
........GO:0000338	e	protein deneddylation	38/8393	42/33996	3.03e-11	1.73e-07	1.73e-07	1.69e-07
...GO:0007030	e	Golgi organization	27/8393	34/33996	3.1e-11	1.77e-07	1.77e-07	1.73e-07
.....GO:0006623	e	protein targeting to vacuole	32/8393	40/33996	3.21e-11	1.83e-07	1.83e-07	1.79e-07
......GO:0051168	e	nuclear export	33/8393	40/33996	3.21e-11	1.83e-07	1.83e-07	1.79e-07
.....GO:0051319	e	G2 phase	36/8393	40/33996	3.21e-11	1.83e-07	1.83e-07	1.79e-07
......GO:0009086	e	methionine biosynthetic process	31/8393	40/33996	3.21e-11	1.83e-07	1.83e-07	1.79e-07
....GO:0072666	e	establishment of protein localization to vacuole	32/8393	40/33996	3.21e-11	1.83e-07	1.83e-07	1.79e-07
....GO:0022403	e	cell cycle phase	36/8393	40/33996	3.21e-11	1.83e-07	1.83e-07	1.79e-07
......GO:0000085	e	mitotic G2 phase	36/8393	40/33996	3.21e-11	1.83e-07	1.83e-07	1.79e-07
....GO:0051028	e	mRNA transport	30/8393	36/33996	3.26e-11	1.87e-07	1.86e-07	1.82e-07
..GO:0051236	e	establishment of RNA localization	32/8393	38/33996	3.29e-11	1.89e-07	1.88e-07	1.84e-07
...GO:0050658	e	RNA transport	32/8393	38/33996	3.29e-11	1.89e-07	1.88e-07	1.84e-07
.....GO:0050657	e	nucleic acid transport	32/8393	38/33996	3.29e-11	1.89e-07	1.88e-07	1.84e-07
.....GO:0080008	e	Cul4-RING ubiquitin ligase complex	42/8393	55/33996	3.3e-11	1.89e-07	1.88e-07	1.84e-07
.....GO:0006220	e	pyrimidine nucleotide metabolic process	54/8393	76/33996	3.52e-11	2.02e-07	2.01e-07	1.97e-07
...GO:0044431	e	Golgi apparatus part	50/8393	81/33996	3.86e-11	2.21e-07	2.2e-07	2.15e-07
.....GO:0019395	e	fatty acid oxidation	50/8393	69/33996	3.9e-11	2.23e-07	2.22e-07	2.18e-07
...GO:0051235	e	maintenance of location	37/8393	53/33996	3.96e-11	2.27e-07	2.25e-07	2.21e-07
....GO:0009933	e	meristem structural organization	36/8393	53/33996	3.96e-11	2.27e-07	2.25e-07	2.21e-07
........GO:0080129	e	proteasome core complex assembly	22/8393	25/33996	4.34e-11	2.48e-07	2.47e-07	2.42e-07
......GO:0043547	e	positive regulation of GTPase activity	22/8393	25/33996	4.34e-11	2.48e-07	2.47e-07	2.42e-07
....GO:0034440	e	lipid oxidation	51/8393	74/33996	4.58e-11	2.62e-07	2.61e-07	2.56e-07
....GO:0015935	e	small ribosomal subunit	58/8393	91/33996	4.68e-11	2.68e-07	2.66e-07	2.61e-07
....GO:0051130	e	positive regulation of cellular component organization	54/8393	91/33996	4.68e-11	2.68e-07	2.66e-07	2.61e-07
......GO:0050897	e	cobalt ion binding	36/8393	51/33996	4.71e-11	2.7e-07	2.68e-07	2.63e-07
....GO:0005743	e	mitochondrial inner membrane	41/8393	60/33996	4.84e-11	2.77e-07	2.75e-07	2.7e-07
.....GO:0071322	e	cellular response to carbohydrate stimulus	46/8393	60/33996	4.84e-11	2.77e-07	2.75e-07	2.7e-07
.....GO:0010498	e	proteasomal protein catabolic process	39/8393	60/33996	4.84e-11	2.77e-07	2.75e-07	2.7e-07
......GO:0009218	e	pyrimidine ribonucleotide metabolic process	50/8393	67/33996	4.99e-11	2.86e-07	2.83e-07	2.79e-07
.......GO:0009220	e	pyrimidine ribonucleotide biosynthetic process	50/8393	67/33996	4.99e-11	2.86e-07	2.83e-07	2.79e-07
...GO:0035966	e	response to topologically incorrect protein	44/8393	67/33996	4.99e-11	2.86e-07	2.83e-07	2.79e-07
....GO:0006575	e	cellular modified amino acid metabolic process	47/8393	79/33996	5.07e-11	2.9e-07	2.88e-07	2.83e-07
....GO:0051604	e	protein maturation	37/8393	49/33996	5.54e-11	3.17e-07	3.14e-07	3.09e-07
....GO:0000278	e	mitotic cell cycle	53/8393	72/33996	5.95e-11	3.4e-07	3.37e-07	3.32e-07
....GO:0043094	e	cellular metabolic compound salvage	49/8393	72/33996	5.95e-11	3.4e-07	3.37e-07	3.32e-07
.......GO:0018377	e	protein myristoylation	23/8393	27/33996	6.23e-11	3.56e-07	3.53e-07	3.47e-07
........GO:0006499	e	N-terminal protein myristoylation	23/8393	27/33996	6.23e-11	3.56e-07	3.53e-07	3.47e-07
.......GO:0006498	e	N-terminal protein lipidation	23/8393	27/33996	6.23e-11	3.56e-07	3.53e-07	3.47e-07
....GO:0016790	e	thiolester hydrolase activity	42/8393	65/33996	6.36e-11	3.64e-07	3.61e-07	3.55e-07
..GO:0030964	e	NADH dehydrogenase complex	40/8393	47/33996	6.43e-11	3.68e-07	3.65e-07	3.59e-07
.....GO:0009853	e	photorespiration	36/8393	47/33996	6.43e-11	3.68e-07	3.65e-07	3.59e-07
...GO:0045271	e	respiratory chain complex I	40/8393	47/33996	6.43e-11	3.68e-07	3.65e-07	3.59e-07
.....GO:0072528	e	pyrimidine-containing compound biosynthetic process	58/8393	89/33996	6.49e-11	3.71e-07	3.67e-07	3.62e-07
......GO:0006261	e	DNA-dependent DNA replication	55/8393	86/33996	6.53e-11	3.74e-07	3.7e-07	3.64e-07
.....GO:0010564	e	regulation of cell cycle process	48/8393	77/33996	6.65e-11	3.81e-07	3.77e-07	3.71e-07
....GO:0009894	e	regulation of catabolic process	53/8393	77/33996	6.65e-11	3.81e-07	3.77e-07	3.71e-07
....GO:0009640	e	photomorphogenesis	65/8393	109/33996	6.74e-11	3.86e-07	3.81e-07	3.76e-07
...GO:0044432	e	endoplasmic reticulum part	61/8393	99/33996	7.15e-11	4.09e-07	4.05e-07	3.99e-07
....GO:0072527	e	pyrimidine-containing compound metabolic process	66/8393	99/33996	7.15e-11	4.09e-07	4.05e-07	3.99e-07
.....GO:0043413	e	macromolecule glycosylation	76/8393	120/33996	7.16e-11	4.1e-07	4.05e-07	4e-07
....GO:0009966	e	regulation of signal transduction	64/8393	120/33996	7.16e-11	4.1e-07	4.05e-07	4e-07
...GO:0006486	e	protein glycosylation	76/8393	120/33996	7.16e-11	4.1e-07	4.05e-07	4e-07
......GO:0043543	e	protein acylation	37/8393	45/33996	7.36e-11	4.21e-07	4.16e-07	4.11e-07
...GO:0005747	e	mitochondrial respiratory chain complex I	38/8393	45/33996	7.36e-11	4.21e-07	4.16e-07	4.11e-07
..GO:0005789	e	endoplasmic reticulum membrane	41/8393	56/33996	7.4e-11	4.23e-07	4.18e-07	4.13e-07
...GO:0048532	e	anatomical structure arrangement	39/8393	56/33996	7.4e-11	4.23e-07	4.18e-07	4.13e-07
...GO:0006096	e	glycolysis	68/8393	92/33996	7.58e-11	4.34e-07	4.28e-07	4.23e-07
...GO:0031966	e	mitochondrial membrane	69/8393	92/33996	7.58e-11	4.34e-07	4.28e-07	4.23e-07
....GO:0001510	e	RNA methylation	49/8393	70/33996	7.7e-11	4.41e-07	4.35e-07	4.3e-07
....GO:0030258	e	lipid modification	78/8393	136/33996	7.8e-11	4.47e-07	4.41e-07	4.35e-07
.....GO:0006626	e	protein targeting to mitochondrion	32/8393	43/33996	8.27e-11	4.73e-07	4.67e-07	4.62e-07
....GO:0072655	e	establishment of protein localization to mitochondrion	32/8393	43/33996	8.27e-11	4.73e-07	4.67e-07	4.62e-07
.....GO:0042398	e	cellular modified amino acid biosynthetic process	31/8393	43/33996	8.27e-11	4.73e-07	4.67e-07	4.62e-07
......GO:0006497	e	protein lipidation	36/8393	43/33996	8.27e-11	4.73e-07	4.67e-07	4.62e-07
.....GO:0022627	e	cytosolic small ribosomal subunit	54/8393	75/33996	8.71e-11	4.99e-07	4.92e-07	4.86e-07
...GO:0072593	e	reactive oxygen species metabolic process	46/8393	75/33996	8.71e-11	4.99e-07	4.92e-07	4.86e-07
....GO:0006839	e	mitochondrial transport	53/8393	75/33996	8.71e-11	4.99e-07	4.92e-07	4.86e-07
......GO:0006221	e	pyrimidine nucleotide biosynthetic process	53/8393	75/33996	8.71e-11	4.99e-07	4.92e-07	4.86e-07
....GO:0009756	e	carbohydrate mediated signaling	42/8393	54/33996	9.05e-11	5.18e-07	5.1e-07	5.05e-07
.....GO:0010182	e	sugar mediated signaling pathway	42/8393	54/33996	9.05e-11	5.18e-07	5.1e-07	5.05e-07
.....GO:0007264	e	small GTPase mediated signal transduction	54/8393	87/33996	9.09e-11	5.21e-07	5.13e-07	5.08e-07
.....GO:0007015	e	actin filament organization	52/8393	87/33996	9.09e-11	5.21e-07	5.13e-07	5.08e-07
......GO:0016126	e	sterol biosynthetic process	30/8393	41/33996	9.11e-11	5.21e-07	5.13e-07	5.08e-07
....GO:0043574	e	peroxisomal transport	30/8393	41/33996	9.11e-11	5.21e-07	5.13e-07	5.08e-07
....GO:0005635	e	nuclear envelope	31/8393	41/33996	9.11e-11	5.21e-07	5.13e-07	5.08e-07
.......GO:0032320	e	positive regulation of Ras GTPase activity	21/8393	22/33996	9.41e-11	5.39e-07	5.3e-07	5.25e-07
....GO:0010027	p	thylakoid membrane organization	8393-02-01	125/33996	9.46e-11	5.42e-07	5.33e-07	5.28e-07
...GO:0009668	p	plastid membrane organization	8393-02-01	125/33996	9.46e-11	5.42e-07	5.33e-07	5.28e-07
...GO:0007049	e	cell cycle	69/8393	125/33996	9.46e-11	5.42e-07	5.33e-07	5.28e-07
....GO:0016054	e	organic acid catabolic process	95/8393	167/33996	9.54e-11	5.46e-07	5.37e-07	5.33e-07
.....GO:0046395	e	carboxylic acid catabolic process	95/8393	167/33996	9.54e-11	5.46e-07	5.37e-07	5.33e-07
......GO:0040029	e	regulation of gene expression, epigenetic	101/8393	181/33996	9.66e-11	5.53e-07	5.43e-07	5.39e-07
....GO:0006487	e	protein N-linked glycosylation	29/8393	39/33996	9.8e-11	5.61e-07	5.51e-07	5.47e-07
......GO:0010090	e	trichome morphogenesis	45/8393	68/33996	9.93e-11	5.69e-07	5.59e-07	5.54e-07
......GO:0051170	e	nuclear import	56/8393	68/33996	9.93e-11	5.69e-07	5.59e-07	5.54e-07
....GO:0007062	e	sister chromatid cohesion	42/8393	68/33996	9.93e-11	5.69e-07	5.59e-07	5.54e-07
......GO:0051273	e	beta-glucan metabolic process	57/8393	100/33996	1.02e-10	5.81e-07	5.71e-07	5.67e-07
....GO:0070085	e	glycosylation	81/8393	129/33996	1.02e-10	5.84e-07	5.73e-07	5.69e-07
....GO:0006405	e	RNA export from nucleus	31/8393	37/33996	1.02e-10	5.86e-07	5.75e-07	5.71e-07
....GO:0031461	e	cullin-RING ubiquitin ligase complex	64/8393	90/33996	1.03e-10	5.91e-07	5.8e-07	5.76e-07
.....GO:0006406	e	mRNA export from nucleus	29/8393	35/33996	1.03e-10	5.92e-07	5.81e-07	5.77e-07
.....GO:0006913	e	nucleocytoplasmic transport	76/8393	97/33996	1.04e-10	5.96e-07	5.84e-07	5.81e-07
....GO:0051169	e	nuclear transport	76/8393	97/33996	1.04e-10	5.96e-07	5.84e-07	5.81e-07
......GO:0008380	e	RNA splicing	95/8393	142/33996	1.1e-10	6.32e-07	6.2e-07	6.16e-07
....GO:0005768	e	endosome	120/8393	187/33996	1.13e-10	6.46e-07	6.34e-07	6.3e-07
......GO:0018193	e	peptidyl-amino acid modification	61/8393	103/33996	1.13e-10	6.47e-07	6.34e-07	6.31e-07
..GO:1990204	e	oxidoreductase complex	66/8393	103/33996	1.13e-10	6.47e-07	6.34e-07	6.31e-07
...GO:0048731	e	system development	74/8393	134/33996	1.13e-10	6.48e-07	6.35e-07	6.32e-07
.....GO:0009066	e	aspartate family amino acid metabolic process	47/8393	73/33996	1.14e-10	6.52e-07	6.39e-07	6.35e-07
...GO:0009560	e	embryo sac egg cell differentiation	56/8393	73/33996	1.14e-10	6.52e-07	6.39e-07	6.35e-07
.......GO:0070646	e	protein modification by small protein removal	63/8393	73/33996	1.14e-10	6.52e-07	6.39e-07	6.35e-07
...GO:0009845	e	seed germination	47/8393	78/33996	1.23e-10	7.06e-07	6.91e-07	6.88e-07
.....GO:0051493	e	regulation of cytoskeleton organization	47/8393	78/33996	1.23e-10	7.06e-07	6.91e-07	6.88e-07
....GO:0051726	e	regulation of cell cycle	98/8393	178/33996	1.26e-10	7.21e-07	7.06e-07	7.03e-07
.....GO:0022625	e	cytosolic large ribosomal subunit	81/8393	108/33996	1.27e-10	7.28e-07	7.13e-07	7.1e-07
....GO:1901293	e	nucleoside phosphate biosynthetic process	126/8393	213/33996	1.28e-10	7.31e-07	7.15e-07	7.13e-07
.......GO:0000398	e	mRNA splicing, via spliceosome	42/8393	66/33996	1.28e-10	7.32e-07	7.16e-07	7.13e-07
....GO:1990234	e	transferase complex	71/8393	111/33996	1.29e-10	7.39e-07	7.22e-07	7.2e-07
....GO:0022626	e	cytosolic ribosome	163/8393	240/33996	1.29e-10	7.39e-07	7.23e-07	7.2e-07
...GO:0007275	e	multicellular organismal development	107/8393	240/33996	1.29e-10	7.39e-07	7.23e-07	7.2e-07
.....GO:0010638	e	positive regulation of organelle organization	51/8393	85/33996	1.29e-10	7.39e-07	7.22e-07	7.2e-07
.....GO:0008135	e	translation factor activity, nucleic acid binding	54/8393	85/33996	1.29e-10	7.39e-07	7.22e-07	7.2e-07
....GO:0015931	e	nucleobase-containing compound transport	59/8393	85/33996	1.29e-10	7.39e-07	7.22e-07	7.2e-07
......GO:0072329	e	monocarboxylic acid catabolic process	60/8393	85/33996	1.29e-10	7.39e-07	7.22e-07	7.2e-07
...GO:0007017	e	microtubule-based process	92/8393	193/33996	1.3e-10	7.44e-07	7.27e-07	7.25e-07
......GO:0003743	e	translation initiation factor activity	35/8393	50/33996	1.32e-10	7.55e-07	7.38e-07	7.36e-07
......GO:0006140	e	regulation of nucleotide metabolic process	34/8393	50/33996	1.32e-10	7.55e-07	7.38e-07	7.36e-07
......GO:0010608	e	posttranscriptional regulation of gene expression	74/8393	143/33996	1.34e-10	7.68e-07	7.5e-07	7.49e-07
....GO:0030163	e	protein catabolic process	53/8393	94/33996	1.35e-10	7.71e-07	7.53e-07	7.52e-07
...GO:0022412	e	cellular process involved in reproduction in multicellular organism	61/8393	94/33996	1.35e-10	7.71e-07	7.53e-07	7.52e-07
...GO:0000151	e	ubiquitin ligase complex	88/8393	165/33996	1.36e-10	7.79e-07	7.61e-07	7.6e-07
.....GO:0051172	e	negative regulation of nitrogen compound metabolic process	86/8393	165/33996	1.36e-10	7.79e-07	7.61e-07	7.6e-07
...GO:0008092	e	cytoskeletal protein binding	82/8393	156/33996	1.37e-10	7.84e-07	7.65e-07	7.65e-07
....GO:0042579	e	microbody	94/8393	179/33996	1.38e-10	7.89e-07	7.7e-07	7.69e-07
...GO:0016458	e	gene silencing	82/8393	160/33996	1.39e-10	7.93e-07	7.73e-07	7.73e-07
....GO:0044451	e	nucleoplasm part	111/8393	160/33996	1.39e-10	7.93e-07	7.73e-07	7.73e-07
........GO:0070035	e	purine NTP-dependent helicase activity	75/8393	119/33996	1.39e-10	7.99e-07	7.78e-07	7.78e-07
.........GO:0008026	e	ATP-dependent helicase activity	75/8393	119/33996	1.39e-10	7.99e-07	7.78e-07	7.78e-07
......GO:0006397	e	mRNA processing	75/8393	119/33996	1.39e-10	7.99e-07	7.78e-07	7.78e-07
.....GO:0016071	e	mRNA metabolic process	112/8393	235/33996	1.41e-10	8.1e-07	7.89e-07	7.89e-07
..GO:0008283	e	cell proliferation	49/8393	81/33996	1.41e-10	8.1e-07	7.89e-07	7.9e-07
...GO:0017038	e	protein import	92/8393	135/33996	1.42e-10	8.1e-07	7.89e-07	7.9e-07
...GO:0016570	e	histone modification	127/8393	214/33996	1.42e-10	8.12e-07	7.91e-07	7.91e-07
...GO:0044430	e	cytoskeletal part	104/8393	214/33996	1.42e-10	8.12e-07	7.91e-07	7.91e-07
......GO:0010629	e	negative regulation of gene expression	111/8393	214/33996	1.42e-10	8.12e-07	7.91e-07	7.91e-07
......GO:0009260	e	ribonucleotide biosynthetic process	85/8393	147/33996	1.44e-10	8.23e-07	8.01e-07	8.02e-07
.....GO:0006310	e	DNA recombination	78/8393	147/33996	1.44e-10	8.23e-07	8.01e-07	8.02e-07
.....GO:0046390	e	ribose phosphate biosynthetic process	85/8393	147/33996	1.44e-10	8.23e-07	8.01e-07	8.02e-07
.....GO:0009062	e	fatty acid catabolic process	57/8393	82/33996	1.48e-10	8.49e-07	8.25e-07	8.27e-07
...GO:0032989	e	cellular component morphogenesis	148/8393	307/33996	1.49e-10	8.54e-07	8.3e-07	8.32e-07
....GO:0000902	e	cell morphogenesis	148/8393	307/33996	1.49e-10	8.54e-07	8.3e-07	8.32e-07
....GO:0009909	e	regulation of flower development	117/8393	194/33996	1.49e-10	8.55e-07	8.31e-07	8.34e-07
.....GO:0006457	e	protein folding	122/8393	225/33996	1.51e-10	8.62e-07	8.37e-07	8.4e-07
.....GO:0009890	e	negative regulation of biosynthetic process	89/8393	184/33996	1.51e-10	8.63e-07	8.39e-07	8.42e-07
....GO:0016042	e	lipid catabolic process	70/8393	131/33996	1.51e-10	8.67e-07	8.42e-07	8.45e-07
...GO:0010228	e	vegetative to reproductive phase transition of meristem	84/8393	148/33996	1.52e-10	8.67e-07	8.43e-07	8.46e-07
.....GO:0016568	e	chromatin modification	152/8393	253/33996	1.55e-10	8.85e-07	8.59e-07	8.62e-07
....GO:0008652	e	cellular amino acid biosynthetic process	149/8393	295/33996	1.55e-10	8.89e-07	8.63e-07	8.66e-07
.....GO:0009165	e	nucleotide biosynthetic process	124/8393	209/33996	1.56e-10	8.93e-07	8.67e-07	8.71e-07
......GO:0009118	e	regulation of nucleoside metabolic process	33/8393	48/33996	1.57e-10	8.98e-07	8.72e-07	8.76e-07
.......GO:1900542	e	regulation of purine nucleotide metabolic process	33/8393	48/33996	1.57e-10	8.98e-07	8.72e-07	8.76e-07
....GO:0016571	e	histone methylation	88/8393	152/33996	1.58e-10	9.05e-07	8.78e-07	8.82e-07
....GO:0042578	e	phosphoric ester hydrolase activity	122/8393	283/33996	1.59e-10	9.1e-07	8.83e-07	8.87e-07
...GO:0008565	e	protein transporter activity	37/8393	57/33996	1.61e-10	9.19e-07	8.91e-07	8.96e-07
.....GO:0043632	e	modification-dependent macromolecule catabolic process	135/8393	231/33996	1.61e-10	9.21e-07	8.93e-07	8.97e-07
......GO:0019941	e	modification-dependent protein catabolic process	135/8393	231/33996	1.61e-10	9.21e-07	8.93e-07	8.97e-07
......GO:0016569	e	covalent chromatin modification	138/8393	231/33996	1.61e-10	9.21e-07	8.93e-07	8.97e-07
...GO:0009555	e	pollen development	73/8393	140/33996	1.62e-10	9.26e-07	8.98e-07	9.03e-07
......GO:0031327	e	negative regulation of cellular biosynthetic process	89/8393	180/33996	1.63e-10	9.31e-07	9.02e-07	9.08e-07
.....GO:0005777	e	peroxisome	91/8393	171/33996	1.66e-10	9.48e-07	9.19e-07	9.24e-07
...GO:0048367	e	shoot system development	72/8393	132/33996	1.66e-10	9.49e-07	9.19e-07	9.25e-07
....GO:0015934	e	large ribosomal subunit	90/8393	132/33996	1.66e-10	9.49e-07	9.19e-07	9.25e-07
.....GO:0034968	e	histone lysine methylation	73/8393	132/33996	1.66e-10	9.49e-07	9.19e-07	9.25e-07
......GO:0008213	e	protein alkylation	96/8393	166/33996	1.67e-10	9.53e-07	9.23e-07	9.29e-07
....GO:0006479	e	protein methylation	96/8393	166/33996	1.67e-10	9.53e-07	9.23e-07	9.29e-07
.....GO:0031324	e	negative regulation of cellular metabolic process	106/8393	215/33996	1.67e-10	9.57e-07	9.26e-07	9.33e-07
.GO:0040007	e	growth	170/8393	348/33996	1.67e-10	9.57e-07	9.26e-07	9.33e-07
...GO:0090066	e	regulation of anatomical structure size	52/8393	91/33996	1.71e-10	9.77e-07	9.45e-07	9.53e-07
...GO:0032535	e	regulation of cellular component size	52/8393	91/33996	1.71e-10	9.77e-07	9.45e-07	9.53e-07
....GO:1901605	e	alpha-amino acid metabolic process	173/8393	335/33996	1.72e-10	9.86e-07	9.54e-07	9.61e-07
......GO:0070647	e	protein modification by small protein conjugation or removal	156/8393	296/33996	1.73e-10	9.88e-07	9.55e-07	9.63e-07
......GO:0045934	e	negative regulation of nucleobase-containing compound metabolic process	84/8393	161/33996	1.74e-10	9.97e-07	9.64e-07	9.72e-07
....GO:0005802	e	trans-Golgi network	106/8393	161/33996	1.74e-10	9.97e-07	9.64e-07	9.72e-07
....GO:0009743	e	response to carbohydrate	80/8393	161/33996	1.74e-10	9.97e-07	9.64e-07	9.72e-07
.......GO:0045892	e	negative regulation of transcription, DNA-templated	80/8393	149/33996	1.76e-10	1.01e-06	9.73e-07	9.81e-07
.......GO:1902679	e	negative regulation of RNA biosynthetic process	80/8393	149/33996	1.76e-10	1.01e-06	9.73e-07	9.81e-07
......GO:0051253	e	negative regulation of RNA metabolic process	80/8393	149/33996	1.76e-10	1.01e-06	9.73e-07	9.81e-07
.....GO:0019318	e	hexose metabolic process	123/8393	284/33996	1.79e-10	1.02e-06	9.88e-07	9.98e-07
....GO:0016482	e	cytoplasmic transport	216/8393	329/33996	1.79e-10	1.03e-06	9.91e-07	1e-06
....GO:0048229	e	gametophyte development	95/8393	175/33996	1.8e-10	1.03e-06	9.93e-07	1e-06
.....GO:0048831	e	regulation of shoot system development	127/8393	211/33996	1.82e-10	1.04e-06	1.01e-06	1.02e-06
.....GO:0051603	e	proteolysis involved in cellular protein catabolic process	157/8393	266/33996	1.83e-10	1.04e-06	1.01e-06	1.02e-06
....GO:0044242	e	cellular lipid catabolic process	61/8393	106/33996	1.83e-10	1.05e-06	1.01e-06	1.02e-06
......GO:0030811	e	regulation of nucleotide catabolic process	32/8393	46/33996	1.84e-10	1.05e-06	1.02e-06	1.03e-06
.......GO:0033121	e	regulation of purine nucleotide catabolic process	32/8393	46/33996	1.84e-10	1.05e-06	1.02e-06	1.03e-06
......GO:0009150	e	purine ribonucleotide metabolic process	163/8393	399/33996	1.85e-10	1.06e-06	1.02e-06	1.03e-06
......GO:0046128	e	purine ribonucleoside metabolic process	161/8393	392/33996	1.87e-10	1.07e-06	1.03e-06	1.04e-06
....GO:0035556	e	intracellular signal transduction	119/8393	244/33996	1.87e-10	1.07e-06	1.03e-06	1.05e-06
....GO:0044265	e	cellular macromolecule catabolic process	170/8393	310/33996	1.91e-10	1.09e-06	1.05e-06	1.07e-06
...GO:0009793	e	embryo development ending in seed dormancy	146/8393	317/33996	1.92e-10	1.1e-06	1.06e-06	1.07e-06
...GO:0004497	p	monooxygenase activity	30/8393	371/33996	1.95e-10	1.11e-06	1.07e-06	1.09e-06
........GO:0016567	e	protein ubiquitination	103/8393	233/33996	1.95e-10	1.12e-06	1.08e-06	1.09e-06
.....GO:0009119	e	ribonucleoside metabolic process	175/8393	415/33996	1.96e-10	1.12e-06	1.08e-06	1.09e-06
.....GO:0006163	e	purine nucleotide metabolic process	177/8393	415/33996	1.96e-10	1.12e-06	1.08e-06	1.09e-06
....GO:0000226	e	microtubule cytoskeleton organization	61/8393	117/33996	1.96e-10	1.12e-06	1.08e-06	1.1e-06
......GO:0010558	e	negative regulation of macromolecule biosynthetic process	85/8393	172/33996	1.97e-10	1.13e-06	1.08e-06	1.1e-06
.......GO:2000113	e	negative regulation of cellular macromolecule biosynthetic process	85/8393	172/33996	1.97e-10	1.13e-06	1.08e-06	1.1e-06
.....GO:0042278	e	purine nucleoside metabolic process	162/8393	393/33996	1.98e-10	1.14e-06	1.09e-06	1.11e-06
....GO:0006605	e	protein targeting	131/8393	239/33996	2.02e-10	1.16e-06	1.11e-06	1.13e-06
...GO:0044429	e	mitochondrial part	167/8393	239/33996	2.02e-10	1.16e-06	1.11e-06	1.13e-06
...GO:0043414	e	macromolecule methylation	155/8393	268/33996	2.04e-10	1.17e-06	1.12e-06	1.14e-06
..GO:0048589	e	developmental growth	120/8393	268/33996	2.04e-10	1.17e-06	1.12e-06	1.14e-06
....GO:0009755	e	hormone-mediated signaling pathway	118/8393	274/33996	2.05e-10	1.17e-06	1.13e-06	1.14e-06
......GO:0006006	e	glucose metabolic process	107/8393	245/33996	2.08e-10	1.19e-06	1.15e-06	1.16e-06
....GO:0044445	e	cytosolic part	197/8393	299/33996	2.08e-10	1.19e-06	1.15e-06	1.16e-06
...GO:0051128	e	regulation of cellular component organization	110/8393	197/33996	2.11e-10	1.21e-06	1.16e-06	1.18e-06
...GO:0009790	e	embryo development	176/8393	380/33996	2.13e-10	1.22e-06	1.17e-06	1.19e-06
....GO:0043254	e	regulation of protein complex assembly	44/8393	74/33996	2.14e-10	1.22e-06	1.17e-06	1.19e-06
.....GO:0032271	e	regulation of protein polymerization	44/8393	74/33996	2.14e-10	1.22e-06	1.17e-06	1.19e-06
..GO:0048609	e	multicellular organismal reproductive process	54/8393	99/33996	2.14e-10	1.22e-06	1.18e-06	1.19e-06
.....GO:1901607	e	alpha-amino acid biosynthetic process	119/8393	223/33996	2.14e-10	1.23e-06	1.18e-06	1.19e-06
...GO:0044391	e	ribosomal subunit	148/8393	223/33996	2.14e-10	1.23e-06	1.18e-06	1.19e-06
....GO:0009892	e	negative regulation of metabolic process	140/8393	287/33996	2.16e-10	1.23e-06	1.19e-06	1.2e-06
.....GO:0000904	e	cell morphogenesis involved in differentiation	99/8393	207/33996	2.16e-10	1.24e-06	1.19e-06	1.2e-06
.....GO:0010605	e	negative regulation of macromolecule metabolic process	129/8393	257/33996	2.16e-10	1.24e-06	1.19e-06	1.21e-06
....GO:0048193	e	Golgi vesicle transport	85/8393	114/33996	2.16e-10	1.24e-06	1.19e-06	1.21e-06
...GO:0023051	e	regulation of signaling	64/8393	121/33996	2.17e-10	1.24e-06	1.19e-06	1.21e-06
....GO:0016051	e	carbohydrate biosynthetic process	156/8393	373/33996	2.2e-10	1.26e-06	1.21e-06	1.23e-06
....GO:0071822	e	protein complex subunit organization	208/8393	480/33996	2.23e-10	1.28e-06	1.22e-06	1.24e-06
....GO:0033043	e	regulation of organelle organization	89/8393	146/33996	2.23e-10	1.28e-06	1.23e-06	1.25e-06
...GO:0044436	p	thylakoid part	32/8393	339/33996	2.24e-10	1.28e-06	1.23e-06	1.25e-06
....GO:0048522	e	positive regulation of cellular process	168/8393	381/33996	2.28e-10	1.3e-06	1.25e-06	1.27e-06
....GO:0030154	e	cell differentiation	104/8393	224/33996	2.28e-10	1.31e-06	1.25e-06	1.27e-06
.......GO:0006511	e	ubiquitin-dependent protein catabolic process	133/8393	229/33996	2.28e-10	1.31e-06	1.25e-06	1.28e-06
...GO:2000241	e	regulation of reproductive process	134/8393	229/33996	2.28e-10	1.31e-06	1.25e-06	1.28e-06
....GO:0006886	e	intracellular protein transport	260/8393	441/33996	2.29e-10	1.31e-06	1.25e-06	1.28e-06
.....GO:0006412	e	translation	242/8393	410/33996	2.29e-10	1.31e-06	1.26e-06	1.28e-06
...GO:0051082	e	unfolded protein binding	52/8393	93/33996	2.3e-10	1.32e-06	1.26e-06	1.28e-06
......GO:0051274	e	beta-glucan biosynthetic process	50/8393	89/33996	2.31e-10	1.32e-06	1.27e-06	1.29e-06
....GO:0044282	e	small molecule catabolic process	100/8393	183/33996	2.32e-10	1.33e-06	1.27e-06	1.29e-06
......GO:0005506	p	iron ion binding	64/8393	506/33996	2.35e-10	1.35e-06	1.29e-06	1.31e-06
..GO:0044455	e	mitochondrial membrane part	93/8393	122/33996	2.37e-10	1.36e-06	1.3e-06	1.33e-06
...GO:0007010	e	cytoskeleton organization	95/8393	169/33996	2.38e-10	1.36e-06	1.3e-06	1.33e-06
...GO:0016879	e	ligase activity, forming carbon-nitrogen bonds	136/8393	326/33996	2.39e-10	1.37e-06	1.31e-06	1.34e-06
...GO:1902494	e	catalytic complex	249/8393	419/33996	2.4e-10	1.37e-06	1.31e-06	1.34e-06
.....GO:0005525	e	GTP binding	119/8393	230/33996	2.41e-10	1.38e-06	1.32e-06	1.35e-06
.....GO:0032561	e	guanyl ribonucleotide binding	119/8393	230/33996	2.41e-10	1.38e-06	1.32e-06	1.35e-06
.....GO:0019001	e	guanyl nucleotide binding	119/8393	230/33996	2.41e-10	1.38e-06	1.32e-06	1.35e-06
....GO:0044270	e	cellular nitrogen compound catabolic process	182/8393	434/33996	2.41e-10	1.38e-06	1.32e-06	1.35e-06
....GO:2000026	e	regulation of multicellular organismal development	191/8393	375/33996	2.43e-10	1.39e-06	1.33e-06	1.36e-06
.......GO:0033124	e	regulation of GTP catabolic process	30/8393	42/33996	2.43e-10	1.39e-06	1.33e-06	1.36e-06
.....GO:0043087	e	regulation of GTPase activity	30/8393	42/33996	2.43e-10	1.39e-06	1.33e-06	1.36e-06
....GO:0019693	e	ribose phosphate metabolic process	209/8393	458/33996	2.45e-10	1.4e-06	1.34e-06	1.37e-06
....GO:1901565	e	organonitrogen compound catabolic process	188/8393	458/33996	2.45e-10	1.4e-06	1.34e-06	1.37e-06
.....GO:0009259	e	ribonucleotide metabolic process	209/8393	458/33996	2.45e-10	1.4e-06	1.34e-06	1.37e-06
...GO:0022402	e	cell cycle process	192/8393	347/33996	2.46e-10	1.41e-06	1.34e-06	1.37e-06
...GO:0009409	e	response to cold	153/8393	347/33996	2.46e-10	1.41e-06	1.34e-06	1.37e-06
....GO:0010038	e	response to metal ion	293/8393	559/33996	2.5e-10	1.43e-06	1.36e-06	1.39e-06
...GO:0046907	e	intracellular transport	366/8393	595/33996	2.51e-10	1.44e-06	1.37e-06	1.4e-06
...GO:0009791	e	post-embryonic development	182/8393	382/33996	2.51e-10	1.44e-06	1.37e-06	1.4e-06
...GO:0048519	e	negative regulation of biological process	256/8393	542/33996	2.55e-10	1.46e-06	1.39e-06	1.42e-06
...GO:0048583	e	regulation of response to stimulus	152/8393	314/33996	2.56e-10	1.47e-06	1.4e-06	1.43e-06
...GO:1901615	e	organic hydroxy compound metabolic process	135/8393	314/33996	2.56e-10	1.47e-06	1.4e-06	1.43e-06
....GO:1901361	e	organic cyclic compound catabolic process	194/8393	467/33996	2.56e-10	1.47e-06	1.4e-06	1.43e-06
....GO:0071310	e	cellular response to organic substance	212/8393	467/33996	2.56e-10	1.47e-06	1.4e-06	1.43e-06
........GO:0042623	e	ATPase activity, coupled	164/8393	328/33996	2.59e-10	1.48e-06	1.41e-06	1.45e-06
....GO:1901701	e	cellular response to oxygen-containing compound	155/8393	328/33996	2.59e-10	1.48e-06	1.41e-06	1.45e-06
..GO:0003735	e	structural constituent of ribosome	209/8393	355/33996	2.62e-10	1.5e-06	1.43e-06	1.46e-06
..GO:0031090	e	organelle membrane	376/8393	662/33996	2.62e-10	1.5e-06	1.43e-06	1.46e-06
..GO:0016874	e	ligase activity	178/8393	428/33996	2.62e-10	1.5e-06	1.43e-06	1.46e-06
....GO:0009116	e	nucleoside metabolic process	179/8393	428/33996	2.62e-10	1.5e-06	1.43e-06	1.46e-06
..GO:0032259	e	methylation	207/8393	428/33996	2.62e-10	1.5e-06	1.43e-06	1.46e-06
...GO:0072594	e	establishment of protein localization to organelle	159/8393	242/33996	2.62e-10	1.5e-06	1.43e-06	1.46e-06
.......GO:0032446	e	protein modification by small protein conjugation	110/8393	242/33996	2.62e-10	1.5e-06	1.43e-06	1.46e-06
....GO:0032870	e	cellular response to hormone stimulus	128/8393	308/33996	2.63e-10	1.51e-06	1.43e-06	1.47e-06
....GO:0019439	e	aromatic compound catabolic process	188/8393	459/33996	2.65e-10	1.52e-06	1.44e-06	1.48e-06
....GO:0090421	e	embryonic meristem initiation	23/8393	28/33996	2.67e-10	1.53e-06	1.45e-06	1.49e-06
....GO:0005730	e	nucleolus	286/8393	398/33996	2.67e-10	1.53e-06	1.45e-06	1.49e-06
...GO:0051239	e	regulation of multicellular organismal process	202/8393	398/33996	2.67e-10	1.53e-06	1.45e-06	1.49e-06
...GO:0098542	e	defense response to other organism	187/8393	468/33996	2.68e-10	1.53e-06	1.46e-06	1.49e-06
..GO:0045184	e	establishment of protein localization	327/8393	552/33996	2.69e-10	1.54e-06	1.46e-06	1.5e-06
.GO:0005198	e	structural molecule activity	244/8393	429/33996	2.7e-10	1.55e-06	1.47e-06	1.51e-06
....GO:0005996	e	monosaccharide metabolic process	143/8393	322/33996	2.7e-10	1.55e-06	1.47e-06	1.51e-06
.GO:0030054	e	cell junction	324/8393	579/33996	2.7e-10	1.55e-06	1.47e-06	1.51e-06
..GO:0005911	e	cell-cell junction	324/8393	579/33996	2.7e-10	1.55e-06	1.47e-06	1.51e-06
.....GO:0006625	e	protein targeting to peroxisome	29/8393	40/33996	2.72e-10	1.56e-06	1.48e-06	1.52e-06
....GO:0072663	e	establishment of protein localization to peroxisome	29/8393	40/33996	2.72e-10	1.56e-06	1.48e-06	1.52e-06
...GO:1901657	e	glycosyl compound metabolic process	198/8393	501/33996	2.74e-10	1.57e-06	1.49e-06	1.53e-06
....GO:0005783	e	endoplasmic reticulum	229/8393	445/33996	2.77e-10	1.59e-06	1.5e-06	1.55e-06
....GO:0072521	e	purine-containing compound metabolic process	193/8393	445/33996	2.77e-10	1.59e-06	1.5e-06	1.55e-06
...GO:0016192	e	vesicle-mediated transport	170/8393	303/33996	2.79e-10	1.59e-06	1.51e-06	1.55e-06
..GO:0016049	e	cell growth	141/8393	303/33996	2.79e-10	1.59e-06	1.51e-06	1.55e-06
...GO:0051276	e	chromosome organization	250/8393	527/33996	2.79e-10	1.6e-06	1.51e-06	1.56e-06
....GO:0065003	e	macromolecular complex assembly	170/8393	414/33996	2.79e-10	1.6e-06	1.51e-06	1.56e-06
...GO:0005774	e	vacuolar membrane	232/8393	407/33996	2.8e-10	1.6e-06	1.52e-06	1.56e-06
....GO:0030832	e	regulation of actin filament length	43/8393	72/33996	2.8e-10	1.61e-06	1.52e-06	1.57e-06
......GO:0030833	e	regulation of actin filament polymerization	43/8393	72/33996	2.8e-10	1.61e-06	1.52e-06	1.57e-06
.....GO:0032956	e	regulation of actin cytoskeleton organization	43/8393	72/33996	2.8e-10	1.61e-06	1.52e-06	1.57e-06
....GO:0032970	e	regulation of actin filament-based process	43/8393	72/33996	2.8e-10	1.61e-06	1.52e-06	1.57e-06
.....GO:0008064	e	regulation of actin polymerization or depolymerization	43/8393	72/33996	2.8e-10	1.61e-06	1.52e-06	1.57e-06
...GO:0009266	e	response to temperature stimulus	239/8393	536/33996	2.83e-10	1.62e-06	1.53e-06	1.58e-06
....GO:1901137	e	carbohydrate derivative biosynthetic process	145/8393	297/33996	2.85e-10	1.63e-06	1.55e-06	1.59e-06
......GO:0009199	e	ribonucleoside triphosphate metabolic process	141/8393	350/33996	2.87e-10	1.64e-06	1.55e-06	1.6e-06
......GO:0009144	e	purine nucleoside triphosphate metabolic process	139/8393	343/33996	2.9e-10	1.66e-06	1.57e-06	1.62e-06
.......GO:0009205	e	purine ribonucleoside triphosphate metabolic process	139/8393	343/33996	2.9e-10	1.66e-06	1.57e-06	1.62e-06
...GO:0043933	e	macromolecular complex subunit organization	234/8393	519/33996	2.9e-10	1.66e-06	1.57e-06	1.62e-06
....GO:0006325	e	chromatin organization	205/8393	357/33996	2.93e-10	1.68e-06	1.59e-06	1.64e-06
....GO:0006342	e	chromatin silencing	53/8393	97/33996	2.96e-10	1.7e-06	1.6e-06	1.65e-06
.......GO:0045814	e	negative regulation of gene expression, epigenetic	53/8393	97/33996	2.96e-10	1.7e-06	1.6e-06	1.65e-06
...GO:0048518	e	positive regulation of biological process	233/8393	502/33996	2.97e-10	1.7e-06	1.6e-06	1.66e-06
......GO:0032318	e	regulation of Ras GTPase activity	28/8393	38/33996	2.97e-10	1.7e-06	1.61e-06	1.66e-06
...GO:0006970	e	response to osmotic stress	270/8393	573/33996	3.01e-10	1.72e-06	1.63e-06	1.68e-06
....GO:0016053	e	organic acid biosynthetic process	248/8393	573/33996	3.01e-10	1.72e-06	1.63e-06	1.68e-06
.....GO:0046394	e	carboxylic acid biosynthetic process	248/8393	573/33996	3.01e-10	1.72e-06	1.63e-06	1.68e-06
.....GO:0048580	e	regulation of post-embryonic development	154/8393	273/33996	3.01e-10	1.73e-06	1.63e-06	1.68e-06
....GO:0034655	e	nucleobase-containing compound catabolic process	163/8393	379/33996	3.03e-10	1.73e-06	1.63e-06	1.69e-06
....GO:0005794	e	Golgi apparatus	295/8393	487/33996	3.05e-10	1.74e-06	1.64e-06	1.7e-06
...GO:0044437	e	vacuolar part	235/8393	416/33996	3.07e-10	1.76e-06	1.66e-06	1.71e-06
....GO:0006753	e	nucleoside phosphate metabolic process	282/8393	667/33996	3.07e-10	1.76e-06	1.66e-06	1.71e-06
..GO:0030529	e	ribonucleoprotein complex	326/8393	547/33996	3.08e-10	1.76e-06	1.66e-06	1.72e-06
...GO:0015031	e	protein transport	322/8393	547/33996	3.08e-10	1.76e-06	1.66e-06	1.72e-06
....GO:0009651	e	response to salt stress	250/8393	529/33996	3.09e-10	1.77e-06	1.67e-06	1.73e-06
......GO:0032787	e	monocarboxylic acid metabolic process	224/8393	583/33996	3.12e-10	1.78e-06	1.68e-06	1.74e-06
..GO:0009653	e	anatomical structure morphogenesis	228/8393	538/33996	3.12e-10	1.79e-06	1.68e-06	1.74e-06
....GO:0015075	e	ion transmembrane transporter activity	208/8393	556/33996	3.13e-10	1.79e-06	1.69e-06	1.75e-06
...GO:0022607	e	cellular component assembly	204/8393	530/33996	3.13e-10	1.79e-06	1.69e-06	1.75e-06
...GO:0016705	p	oxidoreductase activity, acting on paired donors, with incorporation or reduction of molecular oxygen	62/8393	574/33996	3.15e-10	1.8e-06	1.7e-06	1.76e-06
...GO:1902589	e	single-organism organelle organization	263/8393	592/33996	3.17e-10	1.82e-06	1.71e-06	1.77e-06
..GO:0051707	e	response to other organism	274/8393	718/33996	3.2e-10	1.83e-06	1.73e-06	1.79e-06
.....GO:0046686	e	response to cadmium ion	263/8393	456/33996	3.21e-10	1.84e-06	1.73e-06	1.79e-06
....GO:1901566	e	organonitrogen compound biosynthetic process	310/8393	668/33996	3.24e-10	1.85e-06	1.74e-06	1.81e-06
....GO:0048523	e	negative regulation of cellular process	176/8393	366/33996	3.24e-10	1.86e-06	1.75e-06	1.81e-06
....GO:0003723	e	RNA binding	305/8393	688/33996	3.24e-10	1.86e-06	1.75e-06	1.81e-06
.....GO:0033044	e	regulation of chromosome organization	40/8393	65/33996	3.24e-10	1.86e-06	1.75e-06	1.81e-06
.GO:0009055	p	electron carrier activity	75/8393	584/33996	3.25e-10	1.86e-06	1.75e-06	1.81e-06
.....GO:0006396	e	RNA processing	270/8393	548/33996	3.26e-10	1.86e-06	1.75e-06	1.82e-06
...GO:0070887	e	cellular response to chemical stimulus	248/8393	566/33996	3.27e-10	1.87e-06	1.76e-06	1.83e-06
....GO:0005773	e	vacuole	310/8393	659/33996	3.28e-10	1.88e-06	1.76e-06	1.83e-06
....GO:0046700	e	heterocycle catabolic process	182/8393	433/33996	3.28e-10	1.88e-06	1.77e-06	1.83e-06
.....GO:0008324	e	cation transmembrane transporter activity	153/8393	387/33996	3.29e-10	1.88e-06	1.77e-06	1.84e-06
..GO:0044707	e	single-multicellular organism process	441/8393	950/33996	3.29e-10	1.89e-06	1.77e-06	1.84e-06
...GO:0006520	e	cellular amino acid metabolic process	256/8393	540/33996	3.3e-10	1.89e-06	1.78e-06	1.84e-06
...GO:0048869	e	cellular developmental process	250/8393	540/33996	3.3e-10	1.89e-06	1.78e-06	1.84e-06
..GO:0044702	e	single organism reproductive process	377/8393	847/33996	3.3e-10	1.89e-06	1.78e-06	1.84e-06
.....GO:0009117	e	nucleotide metabolic process	279/8393	660/33996	3.32e-10	1.9e-06	1.78e-06	1.85e-06
...GO:0044712	e	single-organism catabolic process	380/8393	881/33996	3.33e-10	1.91e-06	1.79e-06	1.86e-06
...GO:0009725	e	response to hormone	316/8393	881/33996	3.33e-10	1.91e-06	1.79e-06	1.86e-06
....GO:0020037	p	heme binding	71/8393	567/33996	3.35e-10	1.92e-06	1.8e-06	1.87e-06
....GO:0090407	e	organophosphate biosynthetic process	214/8393	481/33996	3.35e-10	1.92e-06	1.8e-06	1.87e-06
...GO:1902582	e	single-organism intracellular transport	291/8393	465/33996	3.37e-10	1.93e-06	1.81e-06	1.88e-06
...GO:0050793	e	regulation of developmental process	224/8393	465/33996	3.37e-10	1.93e-06	1.81e-06	1.88e-06
.GO:0051704	e	multi-organism process	305/8393	793/33996	3.37e-10	1.93e-06	1.81e-06	1.88e-06
...GO:0043207	e	response to external biotic stimulus	286/8393	741/33996	3.41e-10	1.95e-06	1.83e-06	1.9e-06
....GO:0009057	e	macromolecule catabolic process	205/8393	411/33996	3.43e-10	1.97e-06	1.84e-06	1.92e-06
...GO:0033554	e	cellular response to stress	254/8393	661/33996	3.44e-10	1.97e-06	1.84e-06	1.92e-06
...GO:0044255	e	cellular lipid metabolic process	284/8393	783/33996	3.44e-10	1.97e-06	1.84e-06	1.92e-06
....GO:0044283	e	small molecule biosynthetic process	306/8393	721/33996	3.45e-10	1.98e-06	1.85e-06	1.93e-06
...GO:0044428	e	nuclear part	482/8393	721/33996	3.45e-10	1.98e-06	1.85e-06	1.93e-06
...GO:0044248	e	cellular catabolic process	464/8393	989/33996	3.51e-10	2.01e-06	1.88e-06	1.96e-06
...GO:0046906	p	tetrapyrrole binding	72/8393	586/33996	3.54e-10	2.02e-06	1.89e-06	1.97e-06
...GO:0005737	e	cytoplasm	439/8393	817/33996	3.56e-10	2.04e-06	1.91e-06	1.99e-06
...GO:0005840	e	ribosome	247/8393	427/33996	3.57e-10	2.04e-06	1.91e-06	1.99e-06
...GO:0071495	e	cellular response to endogenous stimulus	128/8393	313/33996	3.58e-10	2.05e-06	1.92e-06	2e-06
...GO:0009506	e	plasmodesma	324/8393	578/33996	3.62e-10	2.07e-06	1.94e-06	2.02e-06
...GO:0009314	e	response to radiation	252/8393	702/33996	3.62e-10	2.07e-06	1.94e-06	2.02e-06
.......GO:0016887	e	ATPase activity	200/8393	443/33996	3.65e-10	2.09e-06	1.95e-06	2.04e-06
.....GO:0009141	e	nucleoside triphosphate metabolic process	144/8393	354/33996	3.65e-10	2.09e-06	1.95e-06	2.04e-06
......GO:0006402	e	mRNA catabolic process	33/8393	49/33996	3.66e-10	2.1e-06	1.96e-06	2.04e-06
....GO:0015992	e	proton transport	42/8393	70/33996	3.67e-10	2.1e-06	1.97e-06	2.05e-06
...GO:0006818	e	hydrogen transport	42/8393	70/33996	3.67e-10	2.1e-06	1.97e-06	2.05e-06
...GO:0010035	e	response to inorganic substance	440/8393	944/33996	3.72e-10	2.13e-06	1.99e-06	2.08e-06
..GO:0005622	e	intracellular	319/8393	588/33996	3.72e-10	2.13e-06	1.99e-06	2.08e-06
...GO:1901575	e	organic substance catabolic process	555/8393	1224/33996	3.72e-10	2.13e-06	1.99e-06	2.08e-06
....GO:0005739	e	mitochondrion	414/8393	754/33996	3.74e-10	2.14e-06	2e-06	2.09e-06
..GO:0051649	e	establishment of localization in cell	385/8393	744/33996	3.77e-10	2.16e-06	2.01e-06	2.1e-06
...GO:0055086	e	nucleobase-containing small molecule metabolic process	308/8393	714/33996	3.82e-10	2.19e-06	2.04e-06	2.13e-06
...GO:0044723	e	single-organism carbohydrate metabolic process	350/8393	777/33996	3.88e-10	2.22e-06	2.07e-06	2.16e-06
...GO:0005618	e	cell wall	263/8393	665/33996	3.88e-10	2.22e-06	2.07e-06	2.17e-06
..GO:0030312	e	external encapsulating structure	263/8393	665/33996	3.88e-10	2.22e-06	2.07e-06	2.17e-06
....GO:0031047	e	gene silencing by RNA	63/8393	124/33996	3.88e-10	2.22e-06	2.07e-06	2.17e-06
.....GO:0030599	p	pectinesterase activity	8393-02-01	102/33996	3.91e-10	2.24e-06	2.09e-06	2.18e-06
...GO:0071702	e	organic substance transport	455/8393	994/33996	3.92e-10	2.24e-06	2.09e-06	2.19e-06
...GO:0044427	e	chromosomal part	79/8393	168/33996	3.93e-10	2.25e-06	2.09e-06	2.19e-06
..GO:0043228	e	non-membrane-bounded organelle	531/8393	911/33996	3.94e-10	2.26e-06	2.1e-06	2.2e-06
...GO:0043232	e	intracellular non-membrane-bounded organelle	531/8393	911/33996	3.94e-10	2.26e-06	2.1e-06	2.2e-06
..GO:0022892	e	substrate-specific transporter activity	279/8393	736/33996	3.95e-10	2.26e-06	2.1e-06	2.2e-06
...GO:0006811	e	ion transport	257/8393	726/33996	3.99e-10	2.28e-06	2.13e-06	2.23e-06
....GO:0043436	e	oxoacid metabolic process	472/8393	1109/33996	4.04e-10	2.31e-06	2.15e-06	2.25e-06
..GO:0009056	e	catabolic process	591/8393	1313/33996	4.05e-10	2.32e-06	2.16e-06	2.26e-06
.....GO:0016462	e	pyrophosphatase activity	370/8393	912/33996	4.08e-10	2.34e-06	2.17e-06	2.28e-06
......GO:0017111	e	nucleoside-triphosphatase activity	357/8393	879/33996	4.12e-10	2.36e-06	2.19e-06	2.3e-06
....GO:0018130	e	heterocycle biosynthetic process	409/8393	1176/33996	4.12e-10	2.36e-06	2.2e-06	2.3e-06
..GO:0009607	e	response to biotic stimulus	294/8393	769/33996	4.14e-10	2.37e-06	2.2e-06	2.31e-06
...GO:0007165	e	signal transduction	352/8393	780/33996	4.15e-10	2.37e-06	2.21e-06	2.31e-06
......GO:0005507	e	copper ion binding	114/8393	271/33996	4.15e-10	2.38e-06	2.21e-06	2.32e-06
..GO:0009719	e	response to endogenous stimulus	331/8393	937/33996	4.16e-10	2.38e-06	2.21e-06	2.32e-06
....GO:0019438	e	aromatic compound biosynthetic process	412/8393	1231/33996	4.19e-10	2.4e-06	2.23e-06	2.34e-06
....GO:0006259	e	DNA metabolic process	282/8393	791/33996	4.2e-10	2.41e-06	2.23e-06	2.34e-06
.GO:0032501	e	multicellular organismal process	446/8393	961/33996	4.2e-10	2.41e-06	2.24e-06	2.35e-06
..GO:0009605	e	response to external stimulus	389/8393	1010/33996	4.21e-10	2.41e-06	2.24e-06	2.35e-06
....GO:0009416	e	response to light stimulus	237/8393	658/33996	4.21e-10	2.41e-06	2.24e-06	2.35e-06
...GO:1901135	e	carbohydrate derivative metabolic process	318/8393	824/33996	4.23e-10	2.42e-06	2.25e-06	2.36e-06
...GO:0022891	e	substrate-specific transmembrane transporter activity	244/8393	668/33996	4.25e-10	2.43e-06	2.26e-06	2.37e-06
.....GO:0019752	e	carboxylic acid metabolic process	469/8393	1099/33996	4.26e-10	2.44e-06	2.26e-06	2.38e-06
....GO:1901362	e	organic cyclic compound biosynthetic process	474/8393	1360/33996	4.28e-10	2.45e-06	2.27e-06	2.39e-06
..GO:0006996	e	organelle organization	448/8393	1036/33996	4.29e-10	2.45e-06	2.28e-06	2.39e-06
...GO:0019637	e	organophosphate metabolic process	410/8393	987/33996	4.3e-10	2.46e-06	2.28e-06	2.4e-06
....GO:0016818	e	hydrolase activity, acting on acid anhydrides, in phosphorus-containing anhydrides	375/8393	927/33996	4.31e-10	2.47e-06	2.29e-06	2.4e-06
...GO:0005975	e	carbohydrate metabolic process	463/8393	1219/33996	4.31e-10	2.47e-06	2.29e-06	2.4e-06
....GO:0034654	e	nucleobase-containing compound biosynthetic process	321/8393	939/33996	4.32e-10	2.47e-06	2.29e-06	2.41e-06
..GO:0003006	e	developmental process involved in reproduction	444/8393	963/33996	4.32e-10	2.47e-06	2.29e-06	2.41e-06
.GO:0022414	e	reproductive process	474/8393	1049/33996	4.33e-10	2.48e-06	2.3e-06	2.41e-06
...GO:1901564	e	organonitrogen compound metabolic process	602/8393	1435/33996	4.35e-10	2.49e-06	2.31e-06	2.43e-06
....GO:0016070	e	RNA metabolic process	558/8393	1453/33996	4.52e-10	2.59e-06	2.4e-06	2.52e-06
....GO:0044271	e	cellular nitrogen compound biosynthetic process	392/8393	1155/33996	4.52e-10	2.59e-06	2.4e-06	2.52e-06
...GO:1901700	e	response to oxygen-containing compound	432/8393	1181/33996	4.54e-10	2.6e-06	2.4e-06	2.53e-06
....GO:0005829	e	cytosol	787/8393	1168/33996	4.54e-10	2.6e-06	2.41e-06	2.53e-06
...GO:0016817	e	hydrolase activity, acting on acid anhydrides	385/8393	942/33996	4.58e-10	2.62e-06	2.43e-06	2.55e-06
..GO:0065008	e	regulation of biological quality	312/8393	784/33996	4.59e-10	2.63e-06	2.43e-06	2.56e-06
.....GO:0034622	e	cellular macromolecular complex assembly	144/8393	365/33996	4.6e-10	2.63e-06	2.44e-06	2.57e-06
..GO:0048856	e	anatomical structure development	464/8393	1040/33996	4.62e-10	2.64e-06	2.45e-06	2.58e-06
..GO:0043234	e	protein complex	722/8393	1322/33996	4.63e-10	2.65e-06	2.45e-06	2.58e-06
.....GO:0051246	e	regulation of protein metabolic process	95/8393	215/33996	4.73e-10	2.71e-06	2.5e-06	2.64e-06
...GO:0044711	e	single-organism biosynthetic process	705/8393	1695/33996	4.79e-10	2.74e-06	2.53e-06	2.67e-06
...GO:0010033	e	response to organic substance	486/8393	1268/33996	4.82e-10	2.76e-06	2.55e-06	2.69e-06
..GO:0016043	e	cellular component organization	731/8393	1800/33996	4.98e-10	2.85e-06	2.63e-06	2.78e-06
....GO:0031323	e	regulation of cellular metabolic process	614/8393	1905/33996	4.99e-10	2.86e-06	2.64e-06	2.78e-06
.GO:0005215	e	transporter activity	371/8393	1096/33996	5.06e-10	2.9e-06	2.68e-06	2.83e-06
..GO:0044767	e	single-organism developmental process	807/8393	1855/33996	5.14e-10	2.94e-06	2.72e-06	2.87e-06
...GO:0006082	e	organic acid metabolic process	472/8393	1110/33996	5.16e-10	2.96e-06	2.73e-06	2.88e-06
.....GO:0016791	e	phosphatase activity	99/8393	227/33996	5.19e-10	2.97e-06	2.74e-06	2.9e-06
..GO:0051716	e	cellular response to stimulus	624/8393	1495/33996	5.29e-10	3.03e-06	2.8e-06	2.95e-06
.....GO:0009507	e	chloroplast	602/8393	1738/33996	5.32e-10	3.05e-06	2.81e-06	2.97e-06
....GO:0016301	e	kinase activity	496/8393	1527/33996	5.33e-10	3.05e-06	2.82e-06	2.97e-06
..GO:0016021	e	integral component of membrane	522/8393	1591/33996	5.36e-10	3.07e-06	2.83e-06	2.99e-06
....GO:0016773	e	phosphotransferase activity, alcohol group as acceptor	477/8393	1482/33996	5.47e-10	3.13e-06	2.89e-06	3.05e-06
..GO:0044765	e	single-organism transport	678/8393	1861/33996	5.5e-10	3.15e-06	2.91e-06	3.07e-06
...GO:0005643	e	nuclear pore	20/8393	23/33996	5.53e-10	3.16e-06	2.92e-06	3.08e-06
..GO:0046930	e	pore complex	20/8393	23/33996	5.53e-10	3.16e-06	2.92e-06	3.08e-06
.....GO:0005524	e	ATP binding	884/8393	2398/33996	5.68e-10	3.25e-06	3e-06	3.17e-06
...GO:0060560	e	developmental growth involved in morphogenesis	107/8393	251/33996	5.7e-10	3.26e-06	3.01e-06	3.18e-06
....GO:0034645	e	cellular macromolecule biosynthetic process	630/8393	1661/33996	5.72e-10	3.27e-06	3.02e-06	3.19e-06
........GO:0015078	e	hydrogen ion transmembrane transporter activity	58/8393	111/33996	5.72e-10	3.27e-06	3.02e-06	3.19e-06
..GO:0048610	e	cellular process involved in reproduction	153/8393	391/33996	5.73e-10	3.28e-06	3.02e-06	3.2e-06
..GO:0009628	e	response to abiotic stimulus	710/8393	1762/33996	5.74e-10	3.29e-06	3.03e-06	3.2e-06
....GO:0005634	e	nucleus	867/8393	2010/33996	5.78e-10	3.31e-06	3.05e-06	3.22e-06
......GO:0008270	e	zinc ion binding	532/8393	1646/33996	5.78e-10	3.31e-06	3.05e-06	3.23e-06
...GO:0044281	e	small molecule metabolic process	826/8393	1957/33996	5.84e-10	3.35e-06	3.08e-06	3.26e-06
.GO:0032502	e	developmental process	882/8393	2012/33996	5.84e-10	3.35e-06	3.08e-06	3.26e-06
.....GO:0006464	e	cellular protein modification process	827/8393	2144/33996	5.86e-10	3.36e-06	3.09e-06	3.27e-06
....GO:0036211	e	protein modification process	827/8393	2144/33996	5.86e-10	3.36e-06	3.09e-06	3.27e-06
.....GO:0009648	e	photoperiodism	47/8393	83/33996	5.87e-10	3.36e-06	3.09e-06	3.28e-06
.GO:0071840	e	cellular component organization or biogenesis	777/8393	1904/33996	5.9e-10	3.38e-06	3.11e-06	3.29e-06
..GO:0005886	e	plasma membrane	1076/8393	2126/33996	5.92e-10	3.39e-06	3.12e-06	3.3e-06
.GO:0044425	e	membrane part	778/8393	2069/33996	5.96e-10	3.41e-06	3.14e-06	3.33e-06
....GO:0080090	e	regulation of primary metabolic process	612/8393	1888/33996	6.01e-10	3.44e-06	3.16e-06	3.35e-06
....GO:0090304	e	nucleic acid metabolic process	796/8393	2166/33996	6.01e-10	3.44e-06	3.16e-06	3.35e-06
....GO:0009536	e	plastid	665/8393	1871/33996	6.03e-10	3.45e-06	3.17e-06	3.37e-06
....GO:0009059	e	macromolecule biosynthetic process	661/8393	1733/33996	6.04e-10	3.46e-06	3.17e-06	3.37e-06
....GO:0010646	e	regulation of cell communication	64/8393	127/33996	6.07e-10	3.48e-06	3.19e-06	3.39e-06
..GO:0042221	e	response to chemical	848/8393	2017/33996	6.12e-10	3.5e-06	3.22e-06	3.41e-06
....GO:0060255	e	regulation of macromolecule metabolic process	598/8393	1874/33996	6.23e-10	3.56e-06	3.27e-06	3.47e-06
.GO:0032991	e	macromolecular complex	1021/8393	1839/33996	6.24e-10	3.57e-06	3.28e-06	3.48e-06
..GO:0044085	e	cellular component biogenesis	70/8393	144/33996	6.26e-10	3.58e-06	3.29e-06	3.49e-06
.GO:0051234	e	establishment of localization	906/8393	2392/33996	6.35e-10	3.64e-06	3.34e-06	3.54e-06
....GO:0044267	e	cellular protein metabolic process	1174/8393	2758/33996	6.36e-10	3.64e-06	3.34e-06	3.55e-06
...GO:0016772	e	transferase activity, transferring phosphorus-containing groups	622/8393	1930/33996	6.37e-10	3.65e-06	3.34e-06	3.55e-06
...GO:0019222	e	regulation of metabolic process	697/8393	2271/33996	6.38e-10	3.65e-06	3.35e-06	3.56e-06
..GO:0006810	e	transport	900/8393	2331/33996	6.42e-10	3.67e-06	3.37e-06	3.58e-06
.GO:0044422	e	organelle part	1350/8393	2874/33996	6.44e-10	3.69e-06	3.38e-06	3.59e-06
....GO:0043412	e	macromolecule modification	911/8393	2355/33996	6.54e-10	3.75e-06	3.43e-06	3.65e-06
....GO:0006796	e	phosphate-containing compound metabolic process	881/8393	2500/33996	6.55e-10	3.75e-06	3.43e-06	3.65e-06
...GO:0050794	e	regulation of cellular process	1070/8393	2900/33996	6.55e-10	3.75e-06	3.44e-06	3.66e-06
...GO:0006793	e	phosphorus metabolic process	896/8393	2522/33996	6.58e-10	3.76e-06	3.45e-06	3.67e-06
.....GO:0032559	e	adenyl ribonucleotide binding	950/8393	2719/33996	6.63e-10	3.79e-06	3.47e-06	3.7e-06
...GO:1901576	e	organic substance biosynthetic process	1230/8393	3068/33996	6.63e-10	3.8e-06	3.48e-06	3.7e-06
....GO:0042743	e	hydrogen peroxide metabolic process	34/8393	52/33996	6.64e-10	3.8e-06	3.48e-06	3.71e-06
..GO:0006950	e	response to stress	1003/8393	2654/33996	6.69e-10	3.83e-06	3.51e-06	3.74e-06
..GO:0016787	e	hydrolase activity	1016/8393	3219/33996	6.76e-10	3.87e-06	3.54e-06	3.77e-06
...GO:0006725	e	cellular aromatic compound metabolic process	1206/8393	3173/33996	6.92e-10	3.96e-06	3.62e-06	3.86e-06
...GO:0019538	e	protein metabolic process	1423/8393	3561/33996	6.95e-10	3.98e-06	3.64e-06	3.88e-06
...GO:0034641	e	cellular nitrogen compound metabolic process	1182/8393	3077/33996	6.98e-10	4e-06	3.65e-06	3.9e-06
..GO:0006807	e	nitrogen compound metabolic process	1348/8393	3456/33996	6.99e-10	4e-06	3.66e-06	3.9e-06
...GO:0006139	e	nucleobase-containing compound metabolic process	1071/8393	2796/33996	7.04e-10	4.03e-06	3.68e-06	3.93e-06
.....GO:0016604	e	nuclear body	29/8393	41/33996	7.08e-10	4.05e-06	3.71e-06	3.95e-06
...GO:0005096	e	GTPase activator activity	29/8393	41/33996	7.08e-10	4.05e-06	3.71e-06	3.95e-06
...GO:0044249	e	cellular biosynthetic process	1223/8393	3007/33996	7.1e-10	4.06e-06	3.71e-06	3.96e-06
..GO:0097367	e	carbohydrate derivative binding	1093/8393	3032/33996	7.11e-10	4.07e-06	3.72e-06	3.97e-06
..GO:0036094	e	small molecule binding	1457/8393	3758/33996	7.14e-10	4.09e-06	3.73e-06	3.98e-06
..GO:0016740	e	transferase activity	1089/8393	3434/33996	7.15e-10	4.09e-06	3.74e-06	3.99e-06
..GO:0044446	e	intracellular organelle part	1348/8393	2868/33996	7.16e-10	4.1e-06	3.74e-06	4e-06
....GO:0017076	e	purine nucleotide binding	1083/8393	2987/33996	7.24e-10	4.14e-06	3.78e-06	4.04e-06
....GO:0035639	e	purine ribonucleoside triphosphate binding	1000/8393	2623/33996	7.28e-10	4.17e-06	3.8e-06	4.06e-06
....GO:0032549	e	ribonucleoside binding	1071/8393	2965/33996	7.31e-10	4.18e-06	3.82e-06	4.08e-06
...GO:0001882	e	nucleoside binding	1072/8393	2966/33996	7.36e-10	4.21e-06	3.84e-06	4.11e-06
....GO:0001883	e	purine nucleoside binding	1066/8393	2943/33996	7.38e-10	4.22e-06	3.85e-06	4.12e-06
.....GO:0032550	e	purine ribonucleoside binding	1066/8393	2943/33996	7.38e-10	4.22e-06	3.85e-06	4.12e-06
....GO:0032555	e	purine ribonucleotide binding	1066/8393	2944/33996	7.44e-10	4.26e-06	3.88e-06	4.15e-06
...GO:0032553	e	ribonucleotide binding	1081/8393	2992/33996	7.45e-10	4.27e-06	3.89e-06	4.16e-06
...GO:0003676	e	nucleic acid binding	1115/8393	3630/33996	7.47e-10	4.28e-06	3.9e-06	4.17e-06
.....GO:0030554	e	adenyl nucleotide binding	967/8393	2761/33996	7.51e-10	4.3e-06	3.92e-06	4.19e-06
...GO:0046483	e	heterocycle metabolic process	1179/8393	3066/33996	7.54e-10	4.31e-06	3.93e-06	4.21e-06
.....GO:0009164	e	nucleoside catabolic process	126/8393	311/33996	7.58e-10	4.34e-06	3.95e-06	4.23e-06
......GO:0042454	e	ribonucleoside catabolic process	126/8393	311/33996	7.58e-10	4.34e-06	3.95e-06	4.23e-06
..GO:0009058	e	biosynthetic process	1316/8393	3291/33996	7.6e-10	4.35e-06	3.96e-06	4.24e-06
..GO:0050789	e	regulation of biological process	1259/8393	3473/33996	7.63e-10	4.37e-06	3.98e-06	4.26e-06
...GO:1901360	e	organic cyclic compound metabolic process	1257/8393	3293/33996	7.71e-10	4.41e-06	4.02e-06	4.3e-06
....GO:0051171	e	regulation of nitrogen compound metabolic process	530/8393	1689/33996	7.78e-10	4.46e-06	4.05e-06	4.34e-06
....GO:0055035	p	plastid thylakoid membrane	27/8393	273/33996	7.81e-10	4.47e-06	4.07e-06	4.36e-06
...GO:0043169	e	cation binding	1083/8393	3613/33996	7.86e-10	4.5e-06	4.09e-06	4.39e-06
.GO:0065007	e	biological regulation	1357/8393	3808/33996	7.88e-10	4.51e-06	4.1e-06	4.4e-06
...GO:0043168	e	anion binding	1221/8393	3404/33996	8.01e-10	4.59e-06	4.17e-06	4.47e-06
....GO:0006089	e	lactate metabolic process	33/8393	50/33996	8.21e-10	4.7e-06	4.27e-06	4.58e-06
.....GO:0051052	e	regulation of DNA metabolic process	57/8393	109/33996	8.31e-10	4.76e-06	4.32e-06	4.64e-06
....GO:0046872	e	metal ion binding	1070/8393	3571/33996	8.31e-10	4.76e-06	4.32e-06	4.64e-06
.GO:0016020	e	membrane	1773/8393	4324/33996	8.31e-10	4.76e-06	4.32e-06	4.64e-06
...GO:1901265	e	nucleoside phosphate binding	1420/8393	3655/33996	8.41e-10	4.81e-06	4.37e-06	4.69e-06
...GO:0000166	e	nucleotide binding	1420/8393	3655/33996	8.41e-10	4.81e-06	4.37e-06	4.69e-06
.GO:0050896	e	response to stimulus	1670/8393	4333/33996	8.58e-10	4.91e-06	4.46e-06	4.79e-06
.GO:0002376	e	immune system process	108/8393	256/33996	8.65e-10	4.95e-06	4.5e-06	4.83e-06
.....GO:1902410	e	mitotic cytokinetic process	51/8393	94/33996	8.67e-10	4.97e-06	4.51e-06	4.84e-06
...GO:0043170	e	macromolecule metabolic process	2161/8393	5786/33996	8.88e-10	5.08e-06	4.61e-06	4.96e-06
....GO:0019915	e	lipid storage	27/8393	37/33996	8.92e-10	5.11e-06	4.63e-06	4.98e-06
..GO:0043227	e	membrane-bounded organelle	2348/8393	5478/33996	8.93e-10	5.11e-06	4.64e-06	4.98e-06
..GO:0005515	e	protein binding	1651/8393	5005/33996	8.95e-10	5.12e-06	4.65e-06	4.99e-06
...GO:0044260	e	cellular macromolecule metabolic process	2011/8393	5112/33996	8.99e-10	5.15e-06	4.67e-06	5.02e-06
..GO:0044710	e	single-organism metabolic process	1770/8393	5018/33996	9.31e-10	5.33e-06	4.83e-06	5.19e-06
..GO:0043229	e	intracellular organelle	2594/8393	5884/33996	9.31e-10	5.33e-06	4.83e-06	5.19e-06
.GO:0043226	e	organelle	2594/8393	5887/33996	9.39e-10	5.37e-06	4.87e-06	5.24e-06
...GO:0044444	e	cytoplasmic part	2520/8393	5390/33996	9.61e-10	5.5e-06	4.98e-06	5.36e-06
..GO:0044763	e	single-organism cellular process	2035/8393	5100/33996	9.64e-10	5.52e-06	5e-06	5.38e-06
..GO:1901363	e	heterocyclic compound binding	2286/8393	7305/33996	9.85e-10	5.64e-06	5.11e-06	5.5e-06
...GO:0043231	e	intracellular membrane-bounded organelle	2347/8393	5476/33996	9.89e-10	5.66e-06	5.13e-06	5.52e-06
..GO:0097159	e	organic cyclic compound binding	2290/8393	7309/33996	9.92e-10	5.68e-06	5.14e-06	5.54e-06
....GO:0042254	e	ribosome biogenesis	32/8393	48/33996	1.01e-09	5.76e-06	5.22e-06	5.62e-06
..GO:0071704	e	organic substance metabolic process	3148/8393	8474/33996	1.01e-09	5.77e-06	5.22e-06	5.62e-06
..GO:0044237	e	cellular metabolic process	2961/8393	7473/33996	1.01e-09	5.8e-06	5.25e-06	5.65e-06
..GO:0043167	e	ion binding	2127/8393	6652/33996	1.02e-09	5.84e-06	5.29e-06	5.69e-06
..GO:0044238	e	primary metabolic process	2996/8393	8019/33996	1.03e-09	5.87e-06	5.31e-06	5.73e-06
.GO:0044699	e	single-organism process	2867/8393	8044/33996	1.07e-09	6.12e-06	5.53e-06	5.96e-06
.GO:0044464	e	cell part	4025/8393	9029/33996	1.08e-09	6.2e-06	5.6e-06	6.04e-06
..GO:0044424	e	intracellular part	3522/8393	7721/33996	1.08e-09	6.2e-06	5.61e-06	6.05e-06
.GO:0003824	e	catalytic activity	2884/8393	9526/33996	1.11e-09	6.33e-06	5.72e-06	6.17e-06
.GO:0009987	e	cellular process	3742/8393	9695/33996	1.14e-09	6.51e-06	5.89e-06	6.35e-06
.GO:0008152	e	metabolic process	3596/8393	10760/33996	1.16e-09	6.61e-06	5.98e-06	6.45e-06
GO:0008150	e	biological_process	5570/8393	16457/33996	1.21e-09	6.9e-06	6.23e-06	6.73e-06
.....GO:0006270	e	DNA replication initiation	31/8393	46/33996	1.22e-09	7e-06	6.32e-06	6.83e-06
.......GO:0000956	e	nuclear-transcribed mRNA catabolic process	31/8393	46/33996	1.22e-09	7e-06	6.32e-06	6.83e-06
.GO:0005488	e	binding	4134/8393	13237/33996	1.23e-09	7.06e-06	6.37e-06	6.88e-06
GO:0005575	e	cellular_component	4491/8393	10770/33996	1.27e-09	7.26e-06	6.56e-06	7.08e-06
GO:0003674	e	molecular_function	6236/8393	19988/33996	1.28e-09	7.3e-06	6.59e-06	7.12e-06
....GO:0003779	e	actin binding	37/8393	60/33996	1.37e-09	7.84e-06	7.08e-06	7.64e-06
...GO:0006413	e	translational initiation	34/8393	53/33996	1.41e-09	8.08e-06	7.29e-06	7.88e-06
.....GO:0046165	e	alcohol biosynthetic process	60/8393	119/33996	1.47e-09	8.43e-06	7.6e-06	8.21e-06
.....GO:0009535	p	chloroplast thylakoid membrane	27/8393	270/33996	1.56e-09	8.94e-06	8.06e-06	8.71e-06
..GO:0002252	e	immune effector process	44/8393	77/33996	1.58e-09	9.06e-06	8.17e-06	8.83e-06
...GO:0006952	e	defense response	274/8393	803/33996	1.61e-09	9.24e-06	8.33e-06	9.01e-06
...GO:0048608	e	reproductive structure development	76/8393	164/33996	1.64e-09	9.37e-06	8.44e-06	9.13e-06
.....GO:0072523	e	purine-containing compound catabolic process	125/8393	310/33996	1.66e-09	9.53e-06	8.58e-06	9.29e-06
.....GO:0046364	e	monosaccharide biosynthetic process	29/8393	42/33996	1.75e-09	1e-05	9e-06	9.74e-06
......GO:0022890	e	inorganic cation transmembrane transporter activity	116/8393	284/33996	1.82e-09	1.04e-05	9.41e-06	1.02e-05
.....GO:0010468	e	regulation of gene expression	537/8393	1735/33996	1.83e-09	1.05e-05	9.43e-06	1.02e-05
.....GO:0071407	e	cellular response to organic cyclic compound	78/8393	170/33996	1.83e-09	1.05e-05	9.45e-06	1.02e-05
...GO:0010072	e	primary shoot apical meristem specification	19/8393	22/33996	1.95e-09	1.12e-05	1.01e-05	1.09e-05
...GO:0042651	p	thylakoid membrane	30/8393	286/33996	1.96e-09	1.12e-05	1.01e-05	1.09e-05
..GO:0034357	p	photosynthetic membrane	30/8393	286/33996	1.96e-09	1.12e-05	1.01e-05	1.09e-05
.....GO:0006304	e	DNA modification	52/8393	98/33996	1.99e-09	1.14e-05	1.03e-05	1.11e-05
....GO:0032506	e	cytokinetic process	52/8393	98/33996	1.99e-09	1.14e-05	1.03e-05	1.11e-05
......GO:0044728	e	DNA methylation or demethylation	52/8393	98/33996	1.99e-09	1.14e-05	1.03e-05	1.11e-05
..GO:0022857	e	transmembrane transporter activity	283/8393	836/33996	2.03e-09	1.16e-05	1.05e-05	1.13e-05
.....GO:0009143	e	nucleoside triphosphate catabolic process	123/8393	306/33996	2.04e-09	1.17e-05	1.05e-05	1.14e-05
......GO:0004721	e	phosphoprotein phosphatase activity	59/8393	117/33996	2.06e-09	1.18e-05	1.06e-05	1.15e-05
.....GO:0019219	e	regulation of nucleobase-containing compound metabolic process	518/8393	1667/33996	2.19e-09	1.25e-05	1.13e-05	1.22e-05
...GO:0022613	e	ribonucleoprotein complex biogenesis	32/8393	49/33996	2.21e-09	1.27e-05	1.14e-05	1.23e-05
......GO:0006305	e	DNA alkylation	51/8393	95/33996	2.28e-09	1.31e-05	1.17e-05	1.27e-05
....GO:0006306	e	DNA methylation	51/8393	95/33996	2.28e-09	1.31e-05	1.17e-05	1.27e-05
.....GO:0016558	e	protein import into peroxisome matrix	27/8393	38/33996	2.35e-09	1.35e-05	1.21e-05	1.31e-05
.......GO:0030243	e	cellulose metabolic process	48/8393	88/33996	2.35e-09	1.35e-05	1.21e-05	1.31e-05
......GO:0006152	e	purine nucleoside catabolic process	124/8393	309/33996	2.37e-09	1.36e-05	1.22e-05	1.32e-05
.......GO:0000375	e	RNA splicing, via transesterification reactions	44/8393	78/33996	2.44e-09	1.4e-05	1.26e-05	1.36e-05
........GO:0000377	e	RNA splicing, via transesterification reactions with bulged adenosine as nucleophile	44/8393	78/33996	2.44e-09	1.4e-05	1.26e-05	1.36e-05
.......GO:0006446	e	regulation of translational initiation	16/8393	17/33996	2.46e-09	1.41e-05	1.26e-05	1.37e-05
.....GO:0090305	e	nucleic acid phosphodiester bond hydrolysis	45/8393	81/33996	2.92e-09	1.67e-05	1.5e-05	1.63e-05
......GO:0019319	e	hexose biosynthetic process	25/8393	34/33996	2.92e-09	1.67e-05	1.5e-05	1.63e-05
.....GO:0009123	e	nucleoside monophosphate metabolic process	110/8393	266/33996	2.93e-09	1.68e-05	1.5e-05	1.63e-05
...GO:0007033	e	vacuole organization	21/8393	26/33996	2.96e-09	1.69e-05	1.52e-05	1.65e-05
..GO:0016853	e	isomerase activity	102/8393	242/33996	3.09e-09	1.77e-05	1.59e-05	1.73e-05
...GO:0048284	e	organelle fusion	24/8393	32/33996	3.13e-09	1.79e-05	1.6e-05	1.75e-05
....GO:0071826	e	ribonucleoprotein complex subunit organization	24/8393	32/33996	3.13e-09	1.79e-05	1.6e-05	1.75e-05
.....GO:0022618	e	ribonucleoprotein complex assembly	24/8393	32/33996	3.13e-09	1.79e-05	1.6e-05	1.75e-05
.......GO:0006094	e	gluconeogenesis	22/8393	28/33996	3.18e-09	1.82e-05	1.63e-05	1.78e-05
....GO:1901292	e	nucleoside phosphate catabolic process	123/8393	307/33996	3.19e-09	1.83e-05	1.63e-05	1.78e-05
.......GO:0015991	e	ATP hydrolysis coupled proton transport	23/8393	30/33996	3.23e-09	1.85e-05	1.65e-05	1.8e-05
.....GO:0051345	e	positive regulation of hydrolase activity	23/8393	30/33996	3.23e-09	1.85e-05	1.65e-05	1.8e-05
......GO:0015988	e	energy coupled proton transmembrane transport, against electrochemical gradient	23/8393	30/33996	3.23e-09	1.85e-05	1.65e-05	1.8e-05
...GO:0009615	e	response to virus	47/8393	86/33996	3.33e-09	1.91e-05	1.71e-05	1.86e-05
.......GO:0046130	e	purine ribonucleoside catabolic process	123/8393	308/33996	3.45e-09	1.98e-05	1.77e-05	1.93e-05
..GO:0060589	e	nucleoside-triphosphatase regulator activity	36/8393	59/33996	3.45e-09	1.98e-05	1.77e-05	1.93e-05
.....GO:0006401	e	RNA catabolic process	36/8393	59/33996	3.45e-09	1.98e-05	1.77e-05	1.93e-05
...GO:0015748	e	organophosphate ester transport	36/8393	59/33996	3.45e-09	1.98e-05	1.77e-05	1.93e-05
...GO:0030695	e	GTPase regulator activity	33/8393	52/33996	3.7e-09	2.12e-05	1.89e-05	2.06e-05
...GO:0044087	e	regulation of cellular component biogenesis	46/8393	83/33996	3.74e-09	2.14e-05	1.91e-05	2.09e-05
.....GO:0006461	e	protein complex assembly	144/8393	375/33996	3.74e-09	2.14e-05	1.91e-05	2.09e-05
....GO:1901658	e	glycosyl compound catabolic process	126/8393	317/33996	3.83e-09	2.2e-05	1.96e-05	2.14e-05
...GO:0036459	e	ubiquitinyl hydrolase activity	29/8393	43/33996	4.09e-09	2.34e-05	2.09e-05	2.28e-05
....GO:0050826	e	response to freezing	29/8393	43/33996	4.09e-09	2.34e-05	2.09e-05	2.28e-05
....GO:0004221	e	ubiquitin thiolesterase activity	29/8393	43/33996	4.09e-09	2.34e-05	2.09e-05	2.28e-05
......GO:0009146	e	purine nucleoside triphosphate catabolic process	122/8393	305/33996	4.3e-09	2.46e-05	2.19e-05	2.4e-05
.......GO:0009207	e	purine ribonucleoside triphosphate catabolic process	122/8393	305/33996	4.3e-09	2.46e-05	2.19e-05	2.4e-05
......GO:0009203	e	ribonucleoside triphosphate catabolic process	122/8393	305/33996	4.3e-09	2.46e-05	2.19e-05	2.4e-05
....GO:0097305	e	response to alcohol	165/8393	443/33996	4.35e-09	2.49e-05	2.22e-05	2.43e-05
.....GO:0009261	e	ribonucleotide catabolic process	122/8393	306/33996	4.61e-09	2.64e-05	2.35e-05	2.57e-05
[truncated: 307 more rows]

## Sheet: coexpressed with cesa4 GO
Supporting Information Table S8 Sorghum vascular-expressed genes co-expression with VND7 , CESA4, and Bmr2 and their corresponding go categories of enrichment.
[truncated: 14 more rows]

[truncated: 1 more sheets: coexpressed with cesa4 genes]
