# Supplementary material for: DNA methylation and gene expression regulation associated with vascularization in Sorghum bicolor
Source: New Phytol. 2017 Feb 10;214(3):1213–29. doi: 10.1111/nph.14448 (PMC5655736; doi:10.1111/nph.14448)
Supplement: Supplementary file 10 — Table S14 Number of sorghum genes contributing to average methylation changes between tissues and reads per kilobase per million (RPKM) groups [file NPH-214-1213-s010.xlsx]

## Sheet: Sheet1
Supporting Information Table S14 Number of sorghum genes contributing to average methylation changes between tissues and reads per kilobase per million (RPKM) groups.
Gene-body RPKM1	Number of Genes above 55% CG methylation	Number of Genes below 55% CG methylation	Number of Genes above 10% CHG methylation	Number of Genes below 10% CHG methylation	Number of Genes above 8% CHH methylation	Number of Genes below 8% CHH methylation
vascular	1368	1641	1581	1436	1847	1205
nonvasclar	1516	1244	1390	1353	1700	1157
shoot	1178	2060	1588	1496	1830	1271
root	1498	1740	1426	1714	1662	1486
Gene-body RPKM4	Number of Genes above 55% CG methylation	Number of Genes below 55% CG methylation	Number of Genes above 10% CHG methylation	Number of Genes below 10% CHG methylation	Number of Genes above 8% CHH methylation	Number of Genes below 8% CHH methylation
vascular	2319	812	1551	1582	2025	1196
nonvasclar	2183	762	1472	1502	2030	1148
shoot	2290	949	1067	2152	1492	1741
root	2114	1110	1086	2103	1457	1753
