# Supplementary material for: DNA methylation and gene expression regulation associated with vascularization in Sorghum bicolor
Source: New Phytol. 2017 Feb 10;214(3):1213–29. doi: 10.1111/nph.14448 (PMC5655736; doi:10.1111/nph.14448)
Supplement: Supplementary file 11 — Table S15 Sites of sorghum vascular and nonvascular differentially methylated regions along with the genes with which these differentially methylated regions may be associated [file NPH-214-1213-s011.xls]

## Sheet: Nonvascular DMRa
Supporting Information Table S15 Sites of sorghum vascular and nonvascular differentially methylated regions along with the genes these differentially methylated regions maybe associated with.
chr	start	end	Nonvascular	Vascular	Coverage
1	475101	475201	12	2	16
1	555951	556051	13	1	17
1	1282851	1282951	13	2	17
1	1505801	1505901	21	2	27
1	1701001	1701101	12	0	15
1	1701501	1701601	15	2	19
1	2591651	2591801	43	8	58
1	2726251	2726351	16	5	19
1	2975451	2975551	11	0	15
1	3342601	3342701	14	1	20
1	3353301	3353401	17	4	21
1	3385501	3385651	30	3	38
1	3575051	3575151	14	3	16
1	3623451	3623601	41	13	52
1	4440201	4440301	15	2	17
1	6848051	6848151	12	2	16
1	7134101	7134201	12	1	17
1	7293301	7293401	17	2	20
1	7390951	7391101	42	13	53
1	7613401	7613501	14	0	16
1	7883501	7883601	24	7	32
1	9301701	9301801	13	0	18
1	11229351	11229451	14	2	16
1	11873301	11873401	21	7	25
1	12322701	12322801	17	4	22
1	12730901	12731001	15	4	18
1	13079801	13079901	14	2	20
1	14191001	14191101	12	2	15
1	14465451	14465551	28	7	40
1	15312201	15312301	25	8	35
1	15446501	15446601	11	1	15
1	17660101	17660251	41	13	57
1	18044451	18044551	17	2	24
1	18216851	18217001	34	3	39
1	19771001	19771151	23	0	32
1	19793551	19793651	12	0	17
1	22036051	22036151	16	4	17
1	22735001	22735101	12	1	16
1	23605901	23606001	14	2	18
1	24957501	24957601	12	1	17
1	25162801	25162901	15	4	19
1	25759551	25759651	14	2	18
1	26701801	26701901	14	3	18
1	27257451	27257551	26	8	32
1	27960251	27960351	15	4	19
1	28675851	28675951	17	3	23
1	28848351	28848451	14	3	16
1	32718901	32719001	19	6	21
1	41132251	41132351	13	1	18
1	41995601	41995751	34	8	45
1	42049001	42049101	12	2	15
1	43985351	43985451	22	7	29
1	51423301	51423401	12	2	16
1	54031651	54031751	13	3	15
1	54433151	54433251	13	3	15
1	55048651	55048751	12	0	16
1	58125801	58125951	36	0	51
1	58504251	58504351	15	2	18
1	59019401	59019551	48	16	64
1	59696001	59696101	24	7	32
1	60074151	60074251	15	3	15
1	60495451	60495601	33	7	44
1	61024401	61024501	23	9	30
1	61236501	61236601	15	3	20
1	62238701	62238801	12	0	15
1	62583251	62583351	16	2	17
1	62999801	62999951	40	13	50
1	63013851	63014001	27	4	38
1	63198901	63199001	16	5	18
1	64812551	64812651	11	0	15
1	65121451	65121551	21	7	27
1	65863751	65863901	32	7	39
1	66184001	66184101	13	2	18
1	66502051	66502151	18	6	23
1	66559651	66559751	12	1	17
1	66601701	66601801	15	4	17
1	66758401	66758501	26	9	37
1	66992801	66992901	24	7	28
1	67262301	67262401	25	5	35
1	67361051	67361151	14	3	19
1	67609401	67609501	14	2	15
1	68442351	68442501	34	1	45
1	68600101	68600201	12	2	16
1	69679851	69679951	14	0	19
1	70770601	70770701	12	1	15
1	70905851	70905951	17	5	23
1	71502751	71502851	13	3	15
1	71555951	71556051	14	3	19
1	71781551	71781651	12	1	16
1	71926801	71926951	27	2	33
1	72109501	72109601	16	4	22
1	73022901	73023051	59	19	70
1	73170101	73170251	36	5	43
1	73494251	73494401	30	6	35
10	141651	141751	13	0	15
10	274201	274301	11	1	15
10	362401	362501	24	8	27
10	611001	611101	12	2	15
10	719701	719851	34	4	38
10	1276501	1276601	14	3	17
10	1663551	1663651	14	1	18
10	1701851	1701951	27	10	36
10	1710201	1710301	18	6	23
10	1829451	1829551	12	2	15
10	2254801	2254951	37	5	41
10	2421551	2421651	21	7	30
10	2587001	2587101	11	0	15
10	3672751	3672901	37	10	52
10	4026301	4026451	28	1	36
10	4216451	4216551	13	2	18
10	4318151	4318251	13	2	15
10	4512601	4512751	39	4	50
10	4861851	4862001	25	0	34
10	5256951	5257051	17	5	22
10	5547701	5547851	29	7	31
10	6620501	6620651	31	2	42
10	6780351	6780451	14	2	19
10	7009451	7009551	15	4	18
10	7132651	7132751	19	5	22
10	7794201	7794351	31	5	44
10	7827401	7827501	25	8	29
10	7866351	7866451	17	5	19
10	8110851	8110951	13	0	18
10	8648801	8648901	16	3	19
10	9440501	9440601	14	2	20
10	9579601	9579701	19	6	26
10	10146801	10146901	15	4	19
10	10481101	10481201	13	1	17
10	11094951	11095051	17	5	20
10	11276351	11276451	12	1	16
10	11444101	11444201	12	2	16
10	11927951	11928051	18	6	22
10	11959051	11959151	17	4	24
10	12631651	12631801	46	1	51
10	12738901	12739001	11	1	15
10	12879401	12879501	12	1	17
10	13032201	13032301	12	1	16
10	14939801	14939901	14	3	18
10	15305051	15305151	14	3	17
10	16137951	16138051	16	4	19
10	18191501	18191601	16	0	17
10	19506001	19506101	19	4	27
10	19714251	19714351	15	4	18
10	20301701	20301851	39	9	49
10	21769901	21770001	12	1	16
10	27271351	27271451	15	3	21
10	32115151	32115251	15	4	18
10	32888301	32888401	20	3	25
10	33277551	33277651	18	4	22
10	33474701	33474801	13	3	15
10	35250551	35250651	18	5	20
10	38517701	38517801	13	2	16
10	40113601	40113701	17	4	20
10	41826801	41826901	16	4	19
10	43181251	43181351	14	3	18
10	43280901	43281001	12	2	16
10	45830501	45830601	19	6	26
10	47072201	47072301	16	5	19
10	47513901	47514001	22	7	25
10	47825901	47826051	51	13	71
10	47940851	47941001	47	13	64
10	48080051	48080151	13	1	17
10	49283401	49283501	12	0	15
10	49432951	49433051	14	2	18
10	50088001	50088101	19	6	27
10	50154001	50154101	16	1	21
10	51118701	51118801	23	8	32
10	51382651	51382751	14	3	16
10	51861901	51862001	15	3	17
10	52707401	52707551	38	8	44
10	52941701	52941801	14	2	17
10	53133851	53133951	16	4	21
10	53159751	53159901	31	0	43
10	53252551	53252651	17	5	23
10	53637701	53637801	11	1	15
10	53972401	53972501	15	4	19
10	54199651	54199801	24	2	33
10	54297901	54298001	22	7	30
10	54571001	54571101	12	2	16
10	54724351	54724451	12	0	16
10	55010701	55010801	12	2	16
10	55585801	55585901	23	9	32
10	56123901	56124051	25	0	32
10	56392451	56392551	14	2	18
10	56594851	56595001	49	4	69
10	56656151	56656351	34	11	37
10	56772751	56772851	13	3	15
10	56946951	56947051	12	0	17
10	56966551	56966651	14	2	20
10	57289751	57289851	20	7	24
10	57320751	57320851	22	6	30
10	57501901	57502051	27	4	38
10	58243101	58243201	12	1	17
10	58413251	58413351	17	4	21
10	58492401	58492501	12	2	16
10	58662001	58662101	15	2	21
10	58982101	58982201	17	5	22
10	59161301	59161401	15	4	16
10	59203051	59203151	17	4	24
10	59354951	59355051	12	2	16
10	59957251	59957351	15	4	19
10	60649851	60650001	23	2	32
10	60692601	60692701	14	0	18
2	714101	714201	17	5	22
2	1094651	1094801	29	5	39
2	1924901	1925001	20	7	26
2	2733201	2733301	11	1	15
2	3191101	3191201	29	11	40
2	3383901	3384001	23	8	32
2	3961001	3961101	16	4	20
2	4038601	4038701	17	5	23
2	4256601	4256701	12	1	16
2	5985251	5985351	19	6	21
2	6035001	6035151	26	1	35
2	6816951	6817051	13	2	18
2	7009801	7009901	12	1	15
2	7027051	7027151	15	4	19
2	7101601	7101701	16	4	19
2	7445201	7445301	18	5	21
2	8163901	8164051	36	7	46
2	9204601	9204701	17	3	23
2	9245601	9245701	21	7	27
2	9300001	9300151	35	7	50
2	10330651	10330801	30	6	36
2	10690451	10690551	12	2	15
2	10786951	10787051	17	5	18
2	12486301	12486451	35	5	46
2	14020101	14020201	12	1	15
2	14054151	14054301	31	7	44
2	15890801	15890901	15	4	19
2	18460151	18460251	14	4	15
2	18496801	18496901	11	1	15
2	19789301	19789401	14	0	19
2	21170801	21170951	33	2	43
2	22177651	22177751	14	4	16
2	24083301	24083401	11	1	15
2	24459451	24459551	16	3	22
2	26275551	26275651	12	2	15
2	26277501	26277601	18	4	22
2	27105951	27106051	20	6	26
2	27801201	27801301	22	8	28
2	35514301	35514401	15	3	18
2	41162001	41162101	18	6	20
2	47506101	47506201	13	1	15
2	52001151	52001251	14	3	18
2	52845201	52845301	13	2	16
2	54784701	54784801	18	4	25
2	56638351	56638501	31	3	38
2	56656601	56656701	18	5	25
2	59049351	59049451	15	0	19
2	59342551	59342651	19	6	22
2	60074201	60074301	17	5	19
2	60333451	60333601	37	8	50
2	60382401	60382551	41	11	57
2	60982651	60982751	12	0	17
2	62141451	62141551	16	4	22
2	64745701	64745851	35	9	41
2	65307601	65307751	25	3	33
2	65952801	65952901	21	8	27
2	67682901	67683051	34	5	39
2	68348251	68348351	13	1	16
2	68409001	68409101	18	3	25
2	69898951	69899051	23	4	31
2	70954151	70954251	12	1	17
2	70980001	70980151	26	0	36
2	71175651	71175751	14	0	20
2	71562851	71562951	18	6	20
2	71735601	71735701	14	2	16
2	72738651	72738751	12	2	16
2	72749801	72749901	15	0	20
2	72868351	72868451	24	8	31
2	72870201	72870351	26	2	35
2	73257201	73257351	40	12	57
2	74767251	74767401	27	2	34
2	74801151	74801251	14	1	19
2	75720751	75720851	18	0	25
3	362251	362351	11	0	15
3	503451	503551	14	1	20
3	510801	510901	20	7	24
3	1321451	1321551	12	0	16
3	1412051	1412151	13	3	15
3	1897951	1898051	17	1	23
3	1938551	1938701	29	3	41
3	2072851	2072951	22	5	27
3	2412351	2412451	18	5	25
3	2682451	2682551	12	0	17
3	3506001	3506101	16	4	20
3	4084301	4084401	19	6	27
3	5124001	5124151	43	14	54
3	5147501	5147651	44	10	57
3	5218551	5218651	16	5	18
3	5818201	5818301	22	6	31
3	6615951	6616051	13	2	18
3	7054301	7054401	12	2	15
3	8473501	8473651	62	23	81
3	8489101	8489201	21	8	27
3	8565151	8565251	16	3	22
3	8914801	8914901	12	2	16
3	9077901	9078001	29	12	41
3	9135451	9135551	18	5	22
3	9741451	9741551	17	4	19
3	9849951	9850051	12	2	15
3	10687051	10687201	41	13	58
3	11176951	11177051	16	3	20
3	11220351	11220451	15	1	20
3	11325151	11325251	15	2	17
3	12149901	12150001	23	6	30
3	12316151	12316251	14	1	18
3	12370751	12370851	17	4	22
3	12383101	12383201	18	5	19
3	14139701	14139801	25	10	34
3	15883301	15883401	15	4	17
3	21544151	21544301	31	5	36
3	27799801	27799901	15	4	16
3	30554651	30554801	30	3	42
3	31574001	31574101	13	2	16
3	40403201	40403301	16	2	21
3	43265551	43265701	40	12	55
3	47745151	47745301	53	17	73
3	48940751	48940851	11	1	15
3	49940851	49940951	20	7	27
3	50453051	50453151	14	0	17
3	51273951	51274101	48	16	59
3	52788251	52788351	11	0	15
3	54517701	54517801	20	5	27
3	54857351	54857451	17	4	24
3	55180751	55180901	31	7	44
3	55344251	55344401	39	1	48
3	55485151	55485301	47	3	65
3	55501701	55501851	31	3	36
3	55764901	55765001	12	2	16
3	55804751	55804851	12	0	16
3	56906051	56906151	15	4	16
3	57211901	57212001	18	5	25
3	57288551	57288651	18	4	22
3	57519951	57520051	24	8	34
3	57538001	57538101	16	1	18
3	57770001	57770101	13	3	15
3	58556201	58556351	37	5	52
3	59612201	59612351	49	11	69
3	61152151	61152251	23	8	31
3	61235901	61236001	21	7	24
3	62324651	62324751	14	3	16
3	62386251	62386351	18	6	20
3	62884551	62884651	26	5	37
3	63109651	63109801	35	11	39
3	63286001	63286101	20	7	27
3	63679301	63679451	36	6	47
3	64013651	64013801	40	12	53
3	64403701	64403801	16	5	19
3	65158751	65158901	35	9	44
3	65247351	65247501	28	1	36
3	65269651	65269751	12	1	16
3	65715251	65715351	17	5	23
3	65954501	65954601	28	9	34
3	66599951	66600051	23	9	30
3	66611251	66611351	17	5	19
3	68067501	68067651	30	0	41
3	68610751	68610901	26	4	37
3	69071601	69071751	32	0	42
3	69402451	69402551	23	5	32
3	71112001	71112101	13	2	17
3	71311701	71311801	23	8	31
3	72264151	72264251	14	2	20
3	72515901	72516001	18	4	20
3	72627501	72627651	34	4	42
3	72688701	72688801	12	0	17
3	73342601	73342751	36	6	51
3	74242601	74242701	17	2	24
4	436651	436751	14	1	18
4	807551	807651	13	2	17
4	1225701	1225801	12	0	17
4	1325101	1325201	13	2	18
4	1974251	1974351	13	2	18
4	2102401	2102501	17	3	23
4	2305751	2305851	15	1	21
4	2945051	2945151	11	0	15
4	2953201	2953301	11	1	15
4	3332551	3332651	17	5	22
4	3406901	3407001	14	0	16
4	3782451	3782551	16	3	21
4	3796051	3796201	35	9	47
4	4113051	4113201	29	2	40
4	4412551	4412651	19	6	24
4	4617601	4617701	15	3	21
4	5614951	5615051	15	3	21
4	5784801	5784901	19	3	27
4	6164351	6164451	23	9	31
4	6866751	6866851	16	4	17
4	7257551	7257651	12	1	17
4	7357651	7357751	16	2	20
4	7703151	7703251	12	0	17
4	7780301	7780401	17	5	20
4	8393851	8393951	12	2	16
4	8930851	8930951	16	4	21
4	9087801	9087901	13	2	18
4	9131501	9131651	38	8	52
4	9364601	9364701	11	0	15
4	9788051	9788151	19	5	25
4	9940451	9940601	37	6	47
4	10367451	10367551	15	4	15
4	11205201	11205301	15	0	16
4	13919201	13919351	22	0	31
4	14559901	14560001	18	4	24
4	15577001	15577101	20	7	25
4	15712251	15712351	22	6	29
4	19318551	19318651	14	3	18
4	20001251	20001351	12	2	16
4	21964701	21964801	18	6	23
4	25827701	25827801	14	4	15
4	26311551	26311701	24	0	34
4	26902101	26902201	12	0	16
4	36512651	36512751	16	5	19
4	37842901	37843001	15	3	20
4	38645051	38645151	26	9	34
4	39234401	39234551	30	7	41
4	41315201	41315301	14	1	20
4	43189351	43189451	15	0	20
4	44990951	44991051	18	5	22
4	49232801	49232901	12	1	15
4	49674851	49674951	14	2	16
4	50280951	50281051	12	1	16
4	50324901	50325001	20	6	26
4	50836051	50836151	13	2	17
4	51048051	51048151	13	0	17
4	51448201	51448301	17	2	24
4	52439951	52440051	18	6	20
4	52635851	52635951	14	4	16
4	53002551	53002651	13	2	17
4	54163901	54164051	25	0	35
4	54645101	54645201	12	1	17
4	54767801	54767901	16	2	16
4	56106101	56106201	14	3	19
4	56207151	56207251	11	1	15
4	57401601	57401751	36	6	42
4	58690201	58690301	21	6	30
4	58765401	58765501	16	4	20
4	59127501	59127601	17	5	18
4	59237451	59237551	17	4	20
4	59422151	59422251	12	0	15
4	59688851	59688951	14	2	20
4	60382051	60382151	15	0	21
4	60468251	60468351	15	2	19
4	60666001	60666151	39	9	46
4	61436801	61436901	17	5	18
4	62277751	62277851	22	4	31
4	63391101	63391201	13	2	17
4	63417001	63417101	17	4	21
4	63455501	63455601	16	5	17
4	63782001	63782101	19	0	22
4	64395601	64395701	11	1	15
4	64663001	64663101	12	2	16
4	65679801	65679901	11	0	15
4	66069601	66069701	11	1	15
4	66149551	66149651	13	3	15
4	66279701	66279801	14	3	16
4	66346001	66346101	11	1	15
4	67303201	67303301	15	4	19
5	423851	424001	36	4	44
5	541301	541401	16	4	16
5	1164951	1165051	26	9	31
5	1380201	1380301	12	2	16
5	1479251	1479351	13	1	18
5	1906751	1906851	20	6	27
5	2031001	2031101	15	2	21
5	2610701	2610801	12	1	15
5	2636751	2636901	35	6	45
5	2930101	2930251	35	3	48
5	3764801	3764901	14	2	16
5	4542851	4542951	17	4	23
5	4649101	4649201	17	5	22
5	4735401	4735551	31	3	40
5	5319601	5319701	12	2	16
5	9195901	9196001	19	6	24
5	9367051	9367151	27	8	35
5	10148401	10148501	13	1	17
5	10155001	10155101	16	1	21
5	11841951	11842051	19	6	27
5	12504001	12504101	20	7	26
5	13642651	13642751	16	4	20
5	15071451	15071551	14	2	19
5	15341701	15341801	18	3	24
5	15342651	15342751	14	2	20
5	16012301	16012401	15	4	19
5	16347401	16347501	14	3	19
5	18585701	18585801	26	11	37
5	19544551	19544651	12	2	16
5	22404651	22404751	17	5	20
5	30826001	30826101	32	8	43
5	35340301	35340401	17	5	21
5	35368101	35368201	12	2	16
5	38364851	38364951	14	2	17
5	41809701	41809801	17	4	23
5	46704451	46704551	22	8	28
5	47142101	47142251	36	8	43
5	47556301	47556401	14	3	19
5	49646601	49646701	12	2	16
5	49812151	49812301	38	12	41
5	51312301	51312401	15	3	18
5	52055701	52055851	28	4	37
5	52230301	52230401	15	3	21
5	52285201	52285301	15	3	20
5	52306101	52306201	18	5	24
5	53633751	53633851	17	4	24
5	53741151	53741251	18	5	24
5	53936251	53936351	20	5	28
5	54079301	54079401	13	3	15
5	54315551	54315701	27	4	32
5	56050151	56050251	14	4	15
5	56066551	56066651	12	1	15
5	56350951	56351051	14	2	16
5	56868551	56868651	13	2	17
5	56934751	56934851	16	4	22
5	57191851	57191951	12	2	16
5	57640901	57641001	16	2	22
5	57659601	57659701	14	4	15
5	57796051	57796151	17	5	23
5	57982501	57982651	47	11	62
5	58400101	58400201	14	2	15
5	59230001	59230101	19	3	26
5	59618901	59619051	25	1	34
5	60051001	60051101	19	3	24
5	60188651	60188801	37	7	52
5	60193351	60193451	18	3	18
5	60474601	60474751	38	12	42
5	60714351	60714501	38	11	52
5	60782701	60782801	22	6	27
5	61254651	61254751	14	2	17
5	62000501	62000601	14	2	16
5	62161901	62162051	40	8	50
6	544601	544701	12	2	16
6	779301	779401	12	2	15
6	816651	816751	11	1	15
6	1251301	1251401	15	1	18
6	2448301	2448401	19	5	24
6	2476351	2476451	14	3	16
6	3959101	3959251	24	0	34
6	4101901	4102001	14	2	18
6	8506351	8506451	12	1	17
6	10529601	10529701	17	5	19
6	10836401	10836501	14	2	19
6	11720051	11720201	40	7	54
6	12652351	12652451	12	2	15
6	14198401	14198501	15	3	19
6	14204501	14204601	20	7	27
6	15965501	15965601	12	1	16
6	20404801	20404901	13	2	18
6	23073251	23073351	14	3	17
6	25933951	25934051	14	1	18
6	29467101	29467201	13	1	17
6	32383801	32383951	35	8	47
6	33251951	33252051	12	1	16
6	34125001	34125101	11	1	15
6	37232401	37232501	13	3	15
6	37787351	37787451	18	6	22
6	38261851	38261951	13	2	17
6	41985901	41986001	13	3	15
6	42040601	42040701	14	1	18
6	42301751	42301901	28	4	37
6	42343501	42343601	24	9	34
6	42536551	42536651	12	1	15
6	42765151	42765251	16	2	18
6	43483101	43483201	17	4	22
6	45181701	45181801	22	8	31
6	46075451	46075551	16	4	20
6	47022351	47022451	17	5	23
6	48271551	48271651	14	2	20
6	48600401	48600501	13	0	18
6	49162351	49162451	19	6	26
6	49958001	49958101	17	5	21
6	50181751	50181851	12	2	15
6	50582601	50582701	17	4	22
6	51458651	51458751	11	0	15
6	51922301	51922451	26	1	37
6	51933401	51933501	19	6	22
6	52023751	52023851	12	0	16
6	52133001	52133101	14	2	20
6	52198951	52199051	13	2	15
6	52386001	52386101	15	4	18
6	52541751	52541851	12	1	17
6	53090751	53090851	14	2	20
6	53378551	53378651	15	3	19
6	53451201	53451301	15	4	19
6	54315401	54315551	57	22	78
6	55392151	55392251	22	7	27
6	55427701	55427801	12	2	15
6	55451401	55451501	11	1	15
6	55954601	55954701	25	9	35
6	56206601	56206701	13	0	17
6	57102351	57102501	33	2	47
6	57986051	57986151	22	7	24
6	58014951	58015051	13	1	18
6	59383301	59383401	12	1	16
6	60138051	60138201	35	3	49
6	60557051	60557151	16	4	17
6	61033851	61033951	13	1	17
6	61457651	61457751	14	0	20
6	62001651	62001801	25	1	32
7	1059651	1059801	37	10	51
7	1285501	1285601	19	4	27
7	1391451	1391601	44	5	60
7	1813051	1813151	17	2	20
7	2436301	2436401	19	6	26
7	2796701	2796851	27	3	36
7	2853951	2854101	42	13	54
7	3114351	3114451	21	7	26
7	3193801	3193951	51	17	64
7	3998601	3998701	13	2	17
7	4050951	4051051	12	2	16
7	4482851	4483001	30	6	39
7	5268301	5268401	18	5	22
7	5428001	5428101	20	5	27
7	6326351	6326451	16	3	20
7	6420801	6420951	33	5	47
7	7098351	7098501	39	10	50
7	7726601	7726701	15	3	17
7	9982301	9982401	14	0	16
7	12653801	12653901	20	6	27
7	16516951	16517051	14	2	16
7	16619551	16619701	34	6	40
7	17971851	17971951	17	4	24
7	20859251	20859351	12	1	16
7	21314301	21314401	13	3	15
7	21673151	21673251	13	1	17
7	24041451	24041601	37	7	50
7	30472951	30473051	12	0	15
7	31140051	31140151	12	2	15
7	36044501	36044601	16	3	19
7	41223051	41223151	12	1	16
7	44737601	44737701	17	3	22
7	48614351	48614451	15	2	20
7	51067801	51067951	45	15	54
7	51578701	51578851	38	5	50
7	53489001	53489101	21	6	25
7	54202351	54202501	27	0	34
7	54508151	54508251	13	2	16
7	55524101	55524201	25	10	34
7	56143751	56143851	26	7	31
7	56205701	56205801	24	8	30
7	57361701	57361801	17	4	19
7	57700451	57700551	25	10	35
7	58769301	58769451	22	1	30
7	59089051	59089151	14	3	19
7	59230651	59230751	16	1	22
7	59620201	59620301	14	1	18
7	59765301	59765401	13	2	15
7	60581051	60581151	14	3	18
7	60915401	60915501	13	0	18
7	61047001	61047101	14	0	17
7	61858501	61858601	12	2	16
7	61906901	61907001	17	3	21
7	61908101	61908201	19	6	25
7	62560001	62560101	21	7	27
7	62835651	62835751	15	3	19
7	62922351	62922451	12	2	15
7	63739901	63740001	12	1	17
7	64222751	64222851	12	2	16
7	64307601	64307701	14	2	20
8	667451	667551	20	3	27
8	2074851	2074951	12	0	15
8	2099201	2099301	11	0	15
8	2557651	2557751	19	3	26
8	3272951	3273051	23	7	32
8	4234101	4234201	11	0	15
8	5106851	5106951	14	2	20
8	5346901	5347001	24	7	32
8	5705651	5705751	20	7	26
8	6365901	6366001	13	3	15
8	6935701	6935801	19	5	27
8	9164601	9164701	15	2	20
8	9749551	9749651	19	6	21
8	11162001	11162101	17	3	21
8	11816901	11817051	38	8	49
8	12438201	12438301	20	7	26
8	13336601	13336701	13	3	15
8	13700851	13700951	12	1	17
8	13743401	13743501	13	1	18
8	14782601	14782701	14	3	19
8	14948001	14948101	16	4	21
8	15014501	15014601	14	3	19
8	16629001	16629101	14	4	16
8	17819251	17819351	13	2	17
8	23926051	23926201	43	10	45
8	25343201	25343351	32	6	42
8	29070201	29070301	12	0	16
8	32526001	32526151	30	2	35
8	35411501	35411601	14	2	18
8	37797601	37797701	18	1	23
8	38987601	38987701	21	8	27
8	42143601	42143701	13	2	18
8	44074801	44074901	19	5	27
8	44977251	44977351	14	3	19
8	45199601	45199701	12	1	15
8	49243301	49243401	15	2	20
8	50436051	50436201	26	2	30
8	50840101	50840201	12	1	17
8	51256901	51257001	16	4	21
8	51832001	51832151	41	13	51
8	52052751	52052851	20	6	28
8	52057451	52057551	12	0	15
8	53497201	53497351	27	0	38
8	53679901	53680001	15	3	18
8	53753751	53753851	25	6	33
8	53850551	53850651	12	0	15
8	54027201	54027301	13	0	18
8	54270651	54270751	14	2	18
8	54786351	54786451	14	3	18
8	55040651	55040751	13	0	18
8	55234151	55234251	17	5	18
9	1675601	1675701	15	2	21
9	1710501	1710601	22	8	29
9	1952351	1952451	11	0	15
9	3194301	3194451	26	1	32
9	3519501	3519651	32	0	45
9	4506351	4506501	35	3	49
9	4947551	4947651	13	2	18
9	5327751	5327851	11	1	15
9	9082901	9083001	15	3	20
9	9935751	9935901	30	7	37
9	10208201	10208301	19	5	24
9	10511001	10511101	27	9	37
9	10816651	10816751	15	4	18
9	12790651	12790751	14	4	16
9	13485701	13485801	17	4	22
9	17806251	17806351	14	3	17
9	19013151	19013251	16	5	19
9	19543001	19543101	17	3	21
9	25119251	25119351	14	4	16
9	30984451	30984551	18	3	21
9	36489951	36490101	26	1	35
9	37067901	37068001	14	3	19
9	38547351	38547451	15	3	21
9	38733651	38733751	17	5	21
9	40205801	40205951	24	3	32
9	40350701	40350801	15	4	17
9	41346851	41346951	17	5	21
9	41558251	41558351	15	1	15
9	42251251	42251351	13	2	18
9	43116901	43117001	20	6	26
9	43688951	43689101	43	5	56
9	45427051	45427151	20	7	25
9	45692951	45693051	13	1	18
9	45986851	45987001	51	8	65
9	46974651	46974751	21	7	30
9	47026801	47026951	40	9	51
9	47254251	47254401	36	12	44
9	48339851	48340001	33	2	46
9	48357251	48357351	15	2	21
9	49672151	49672301	28	0	39
9	50495551	50495651	14	1	17
9	50741301	50741401	20	6	28
9	51714951	51715051	14	3	19
9	53202601	53202701	13	2	18
9	53507551	53507701	44	3	58
9	53601351	53601451	16	1	22
9	53622001	53622101	13	2	17
9	54220001	54220101	23	9	30
9	54752601	54752701	22	5	30
9	55201701	55201801	17	4	20
9	56175951	56176051	15	2	18
9	56726101	56726201	20	6	21
9	56808851	56808951	12	0	15
9	57263201	57263351	25	0	31
9	57299351	57299451	14	4	15
9	58275501	58275601	13	1	17

## Sheet: Vascular DMRs
Supporting Information Table S15 Sites of sorghum vascular and nonvascular differentially methylated regions along with the genes these differentially methylated regions maybe associated with.
1	2345301	2345401	3	15	20
1	2352101	2352201	4	17	23
1	3350701	3350851	5	42	51
1	4933601	4933701	1	12	17
1	4957401	4957501	9	23	30
1	5086501	5086601	1	12	17
1	6182851	6182951	8	27	35
1	7432601	7432701	1	12	15
1	7450501	7450601	2	12	15
1	8510551	8510651	4	16	22
1	9107451	9107601	14	49	64
1	9140451	9140551	4	20	25
1	9406351	9406501	4	36	47
1	9930451	9930601	10	47	55
1	10631301	10631451	9	36	44
1	10730251	10730351	5	21	30
1	11175451	11175601	9	31	37
1	12573551	12573651	10	25	35
1	13211801	13211901	4	15	17
1	13336351	13336501	4	26	37
1	13370201	13370301	1	11	15
1	14105201	14105301	2	15	20
1	14117151	14117251	1	12	15
1	14277601	14277701	4	16	21
1	15216351	15216451	8	27	38
1	15258751	15258851	7	21	27
1	15366101	15366201	5	18	22
1	15452851	15452951	6	19	27
1	17162951	17163051	9	23	30
1	17198701	17198851	13	45	59
1	17558851	17558951	5	17	23
1	19759201	19759301	0	14	17
1	20010051	20010151	4	14	15
1	20245451	20245601	8	46	64
1	20381901	20382001	9	27	31
1	21002351	21002451	1	11	15
1	21444351	21444451	7	24	33
1	22183501	22183601	0	11	15
1	27822101	27822201	5	18	23
1	30268151	30268251	8	22	31
1	31095301	31095401	1	15	21
1	32181651	32181751	1	13	16
1	41335851	41335951	3	14	16
1	42169001	42169101	6	25	33
1	42351301	42351401	2	14	19
1	46140851	46141001	15	45	61
1	47272201	47272351	15	50	66
1	47603701	47603851	9	31	36
1	47753401	47753501	3	15	20
1	48532301	48532451	0	23	32
1	48954201	48954301	3	20	23
1	49502851	49502951	3	17	20
1	50434151	50434251	6	19	22
1	50620401	50620501	2	17	23
1	50808651	50808751	6	21	30
1	51299501	51299601	8	23	29
1	51730301	51730401	2	14	15
1	51828201	51828301	6	19	27
1	52917351	52917501	9	38	49
1	53428051	53428151	8	22	28
1	55729301	55729401	2	12	15
1	56239001	56239101	7	22	31
1	56497751	56497851	2	12	16
1	56938901	56939001	2	21	29
1	57053801	57053951	3	26	34
1	57125951	57126051	2	19	26
1	59036001	59036101	1	13	18
1	59634401	59634501	2	16	18
1	59738651	59738751	6	20	25
1	60028651	60028751	6	19	23
1	60209751	60209851	8	23	28
1	60498501	60498601	6	19	24
1	61121201	61121301	3	16	22
1	61174701	61174801	6	18	22
1	61815651	61815751	6	20	25
1	62251651	62251801	12	43	61
1	62370401	62370551	1	22	31
1	62533951	62534051	3	21	29
1	62548651	62548751	4	27	30
1	64084901	64085001	3	14	17
1	64433601	64433701	1	12	17
1	64808151	64808251	6	18	23
1	65301101	65301201	5	16	18
1	65402051	65402201	13	46	60
1	65513401	65513501	3	15	19
1	65648851	65648951	1	14	17
1	65813151	65813301	2	31	44
1	66605501	66605601	7	23	31
1	66722951	66723051	5	17	20
1	66973951	66974051	3	15	20
1	67072851	67072951	8	23	31
1	67103151	67103301	18	61	73
1	67154651	67154751	1	11	15
1	67353001	67353151	10	38	46
1	67565551	67565701	11	42	58
1	67905251	67905401	8	33	45
1	68759401	68759501	3	16	19
1	70331851	70332001	13	40	57
1	71160701	71160801	3	14	17
1	71480451	71480551	0	12	16
1	72012301	72012451	6	36	47
1	72283401	72283501	6	24	27
1	72665801	72665901	2	12	16
1	72798801	72798901	1	12	17
1	72809851	72809951	6	21	25
1	72860601	72860701	8	23	30
1	72863351	72863501	4	36	39
1	72973701	72973801	2	16	21
1	73323351	73323451	1	18	23
10	324701	324851	5	33	38
10	333851	334001	12	43	61
10	370001	370151	7	29	36
10	433901	434001	7	22	30
10	935951	936051	2	14	20
10	1080801	1080901	2	12	15
10	1122651	1122751	1	11	15
10	1801401	1801501	2	14	19
10	1933901	1934001	0	19	22
10	2109601	2109701	4	16	19
10	2485651	2485801	17	48	58
10	2869851	2869951	4	15	18
10	2976651	2976801	16	48	54
10	3138401	3138501	2	12	15
10	3168701	3168801	2	16	22
10	3284401	3284501	5	22	31
10	3766351	3766451	4	17	24
10	4032551	4032701	12	43	60
10	4489501	4489601	5	17	18
10	4961001	4961151	12	42	49
10	5047701	5047801	1	13	17
10	5148501	5148601	9	26	37
10	5612251	5612351	3	14	18
10	5699401	5699551	3	28	33
10	6595151	6595301	1	24	32
10	6840301	6840401	0	15	21
10	6904651	6904801	12	47	65
10	7505151	7505301	9	39	50
10	9159551	9159701	15	49	67
10	9351901	9352001	8	26	35
10	9433601	9433701	0	11	15
10	9449651	9449751	1	15	17
10	10433951	10434101	12	46	53
10	10577001	10577101	1	14	19
10	11456001	11456101	2	22	26
10	12336301	12336401	0	12	16
10	12340001	12340101	3	14	19
10	12352201	12352301	4	16	21
10	12542951	12543101	15	59	81
10	12953301	12953401	5	18	23
10	14541301	14541401	6	19	20
10	14874951	14875051	4	16	18
10	16249851	16249951	3	15	20
10	17323551	17323651	3	14	17
10	17353051	17353151	4	15	17
10	17448601	17448701	5	17	22
10	19356501	19356601	4	16	22
10	19904101	19904201	11	27	37
10	20510151	20510251	3	18	24
10	20685501	20685601	6	18	23
10	21291301	21291401	4	16	20
10	23268951	23269051	2	13	16
10	24838701	24838801	2	17	23
10	25459001	25459101	2	14	20
10	27271901	27272051	7	34	48
10	27354301	27354401	4	15	18
10	33027751	33027901	4	29	37
10	33164951	33165051	2	13	16
10	35761951	35762051	2	16	18
10	36072901	36073001	2	12	16
10	36369301	36369401	2	14	19
10	37893951	37894051	2	13	17
10	38339451	38339551	3	14	18
10	41283601	41283751	7	37	51
10	42212851	42212951	3	16	19
10	43420401	43420501	4	15	17
10	43486351	43486451	4	15	19
10	44234451	44234551	2	12	16
10	45896901	45897001	6	18	22
10	46107001	46107101	1	12	17
10	46709151	46709301	2	32	35
10	47544001	47544101	4	16	20
10	47681451	47681551	3	14	16
10	47730601	47730751	0	21	30
10	47944101	47944201	8	23	32
10	48100451	48100601	6	36	46
10	49830201	49830301	9	24	32
10	49961501	49961651	19	52	69
10	49977651	49977751	2	13	17
10	50918851	50918951	8	22	31
10	51182501	51182601	8	22	29
10	51249551	51249651	7	21	30
10	52019951	52020051	3	16	20
10	52231701	52231801	8	24	29
10	52410601	52410701	2	18	24
10	52523351	52523451	5	17	21
10	53090601	53090701	6	20	28
10	53556601	53556701	1	12	17
10	53565101	53565251	9	34	48
10	53834251	53834351	3	15	18
10	53892701	53892801	4	17	21
10	53903101	53903251	3	29	38
10	53980401	53980501	3	15	19
10	54251101	54251201	1	12	15
10	54277951	54278051	6	24	31
10	54688601	54688701	5	21	26
10	55068501	55068601	3	13	15
10	55176051	55176151	0	11	15
10	56720651	56720801	5	29	32
10	56938701	56938801	7	24	30
10	57162201	57162301	1	12	17
10	57644601	57644751	10	33	39
10	57882401	57882501	2	15	19
10	58365001	58365151	7	45	60
10	58645401	58645501	0	15	20
10	58718601	58718701	7	23	30
10	58826051	58826151	2	15	15
10	58954351	58954451	8	26	30
10	60005101	60005201	9	27	31
10	60312451	60312601	4	31	42
10	60638601	60638701	9	24	32
2	677851	677951	6	19	26
2	1741751	1741851	4	14	15
2	4172051	4172151	5	21	28
2	4643001	4643151	8	37	52
2	4845951	4846051	3	14	16
2	5316951	5317101	12	44	57
2	5599951	5600051	2	14	15
2	5601151	5601251	10	30	41
2	5614851	5614951	1	15	18
2	5748051	5748201	2	33	46
2	6827451	6827551	3	18	21
2	9641251	9641351	1	11	15
2	10197951	10198051	5	18	24
2	10361151	10361251	1	12	15
2	11073951	11074051	9	25	33
2	13098751	13098851	2	13	16
2	13928551	13928701	4	28	38
2	15634801	15634901	6	18	23
2	17784451	17784551	3	17	23
2	18093651	18093751	2	13	17
2	18902001	18902101	2	15	18
2	19810601	19810701	9	24	31
2	21101751	21101901	2	27	33
2	21531351	21531451	1	13	16
2	24004701	24004801	3	14	19
2	27008601	27008701	4	14	16
2	29253501	29253601	3	15	21
2	31500101	31500201	4	15	19
2	33660451	33660551	4	18	20
2	35328051	35328151	1	11	15
2	36141151	36141251	2	12	16
2	36908001	36908101	1	12	17
2	38721301	38721401	1	13	18
2	39135651	39135751	5	16	19
2	47277001	47277101	3	15	18
2	47937851	47937951	1	12	16
2	49092751	49092851	5	17	23
2	49284451	49284551	1	12	16
2	50342751	50342851	1	11	15
2	50712401	50712501	1	11	15
2	51144501	51144601	3	14	16
2	52942701	52942801	4	14	16
2	53357751	53357851	6	20	28
2	53661201	53661301	4	15	19
2	53913451	53913551	0	11	15
2	54148801	54148901	0	14	19
2	55465301	55465451	6	29	32
2	55504001	55504101	2	12	16
2	56253301	56253401	8	22	27
2	56919501	56919651	6	47	66
2	57569951	57570051	0	12	16
2	58421651	58421751	7	20	26
2	58540601	58540701	4	16	22
2	58900501	58900601	8	23	32
2	59218251	59218351	2	12	16
2	59261701	59261801	3	15	20
2	59310501	59310601	0	11	15
2	59566951	59567051	1	16	18
2	59908551	59908651	2	13	17
2	60137501	60137651	5	38	47
2	60854351	60854451	4	17	21
2	61524451	61524551	3	13	15
2	61808451	61808601	6	28	38
2	61895501	61895601	9	26	35
2	62340201	62340301	3	14	17
2	62665351	62665501	4	27	33
2	63019201	63019301	5	17	20
2	64464851	64464951	2	14	18
2	65421301	65421401	6	20	22
2	66395901	66396001	3	17	21
2	66648301	66648401	1	14	19
2	67133351	67133451	1	12	15
2	67728501	67728601	3	15	21
2	68620451	68620551	7	22	24
2	68653151	68653251	2	17	24
2	68862551	68862651	2	13	16
2	69141301	69141401	5	18	25
2	69616651	69616801	19	56	72
2	69792101	69792201	4	17	22
2	70093551	70093651	6	19	23
2	70319701	70319851	4	29	37
2	71315601	71315701	1	13	17
2	71433201	71433301	5	21	26
2	71526001	71526101	7	20	27
2	72196251	72196401	9	35	38
2	72993951	72994051	6	18	23
2	73122251	73122351	3	15	20
2	73981951	73982051	9	25	35
2	74586651	74586801	12	50	60
2	74636701	74636801	4	16	20
2	75289151	75289251	4	15	19
2	75380651	75380801	13	41	56
2	75538051	75538151	3	15	19
2	75920251	75920351	3	20	27
2	75989051	75989201	1	27	38
2	76101251	76101351	0	12	17
2	76316751	76316851	3	17	23
2	76386251	76386351	3	14	16
2	76438801	76438901	8	23	32
2	77178901	77179001	4	16	20
3	66851	66951	0	11	15
3	731751	731851	0	14	18
3	987151	987251	8	24	34
3	1176251	1176351	6	20	25
3	1513051	1513151	1	14	17
3	1558251	1558351	1	13	17
3	1617401	1617501	1	12	15
3	2627201	2627301	1	14	20
3	2915501	2915651	16	47	54
3	2971401	2971501	9	23	30
3	3004601	3004751	11	36	44
3	3162901	3163001	9	24	33
3	3200951	3201051	3	17	22
3	3296601	3296751	9	33	42
3	4940851	4941001	14	48	64
3	5683051	5683151	6	20	25
3	5899451	5899551	3	15	21
3	7141151	7141301	6	35	46
3	7525101	7525201	8	25	32
3	10572601	10572701	2	14	17
3	11688651	11688801	9	46	60
3	14500651	14500751	4	16	22
3	14993701	14993801	2	14	20
3	15096201	15096301	8	25	32
3	15433101	15433201	4	18	23
3	15549701	15549801	8	24	29
3	16854401	16854501	5	16	18
3	19011301	19011401	2	12	16
3	20245801	20245901	6	19	27
3	21037751	21037851	3	14	16
3	21987151	21987251	3	14	17
3	22465151	22465251	1	11	15
3	22789051	22789151	4	14	16
3	27748451	27748551	4	19	27
3	28094501	28094601	1	13	18
3	30623401	30623501	4	17	22
3	31273151	31273251	2	13	16
3	31923951	31924051	6	19	20
3	33720151	33720251	4	19	26
3	34663101	34663201	1	12	16
3	41149201	41149301	4	16	20
3	42032951	42033051	3	16	20
3	44268651	44268751	6	18	20
3	46661951	46662051	4	14	16
3	47173301	47173401	2	13	15
3	47262451	47262551	5	17	18
3	47925601	47925701	1	18	22
3	47930751	47930851	0	11	15
3	49147001	49147101	5	22	27
3	49553901	49554051	2	32	45
3	49630601	49630701	2	12	16
3	51344301	51344401	1	16	21
3	52477601	52477701	2	15	18
3	52688001	52688101	3	18	25
3	52839101	52839251	18	50	66
3	54116701	54116801	1	14	16
3	55265501	55265601	3	14	19
3	55312901	55313001	6	20	26
3	55631051	55631201	3	23	32
3	56054401	56054551	7	38	48
3	56554001	56554101	2	14	15
3	56749701	56749801	3	19	24
3	56906401	56906551	14	61	81
3	57313551	57313651	3	15	21
3	58476051	58476201	6	36	45
3	58684501	58684601	6	22	30
3	58737451	58737551	2	19	26
3	58946151	58946251	6	20	28
3	59574051	59574151	2	13	17
3	59818351	59818451	6	19	25
3	61399001	61399101	3	15	18
3	62237201	62237301	2	13	16
3	62463651	62463751	8	22	27
3	62550951	62551051	5	17	22
3	62671451	62671551	9	24	34
3	63274251	63274351	3	14	15
3	65421251	65421401	4	30	41
3	65636651	65636801	9	35	47
3	66364801	66364951	4	28	38
3	66639201	66639351	7	38	54
3	67036301	67036401	4	17	19
3	67589051	67589201	5	30	38
3	67663901	67664051	7	41	53
3	67997451	67997551	8	22	31
3	68991701	68991801	1	12	16
3	69056201	69056351	6	29	41
3	70539951	70540051	2	15	19
3	70561651	70561751	3	16	20
3	70836651	70836751	6	21	28
3	71572651	71572751	4	15	18
3	71932801	71932901	2	13	15
3	72163951	72164051	6	21	22
3	72522751	72522851	3	19	26
3	72723151	72723301	11	47	59
3	73009651	73009801	10	41	58
3	73363251	73363351	1	16	19
3	73884701	73884801	4	15	18
4	3573051	3573151	9	23	32
4	3654851	3654951	4	19	22
4	3876501	3876601	2	13	16
4	4638351	4638451	4	20	28
4	4707401	4707501	7	20	26
4	5396901	5397001	6	21	27
4	5635351	5635451	6	19	23
4	5954351	5954451	6	21	28
4	7685001	7685151	2	26	31
4	7967051	7967151	4	17	21
4	9745151	9745251	7	21	24
4	10039751	10039851	8	24	29
4	10908001	10908101	2	13	17
4	11361001	11361101	2	12	16
4	12470801	12470951	9	41	55
4	12874051	12874151	5	17	19
4	14481451	14481551	2	12	16
4	15422651	15422801	6	32	41
4	15509551	15509701	2	25	34
4	16577301	16577401	3	19	23
4	18904201	18904301	5	18	22
4	20599651	20599751	3	16	20
4	24405201	24405301	3	18	22
4	24749901	24750001	2	14	16
4	24992451	24992551	3	15	19
4	26040951	26041051	3	15	20
4	33282601	33282701	0	13	17
4	41864951	41865051	2	13	18
4	42998101	42998201	5	18	21
4	43342351	43342451	6	19	23
4	44794301	44794401	1	12	15
4	45520951	45521051	1	12	17
4	45840651	45840751	1	11	15
4	48060151	48060251	3	13	15
4	48477351	48477501	18	52	69
4	48989901	48990001	3	14	18
4	50100451	50100551	2	14	19
4	50193301	50193401	4	18	20
4	50215401	50215551	12	37	47
4	50396101	50396251	16	51	61
4	50514901	50515051	8	39	50
4	51138701	51138801	5	18	25
4	51389501	51389601	10	25	34
4	52146001	52146101	3	14	18
4	52783101	52783201	9	25	32
4	53106051	53106151	2	12	16
4	53429151	53429301	4	31	39
4	53539201	53539301	9	26	35
4	53701601	53701701	3	15	19
4	55993801	55993951	1	25	35
4	56019901	56020001	1	12	17
4	56290801	56290951	2	34	48
4	57032601	57032701	7	23	30
4	57591251	57591351	0	14	20
4	58895251	58895351	6	19	26
4	58909251	58909351	1	14	17
4	59076401	59076501	2	12	15
4	59432901	59433001	3	13	15
4	59573251	59573351	4	19	23
4	59934751	59934851	2	12	15
4	60713851	60714001	9	33	37
4	61441301	61441401	2	17	22
4	62381001	62381101	6	23	27
4	62627701	62627801	3	20	28
4	62666851	62667001	7	30	37
4	62856901	62857001	6	19	24
4	62978401	62978501	4	16	22
4	63364051	63364151	5	18	23
4	63909501	63909601	0	12	15
4	64090301	64090401	5	17	23
4	64337201	64337301	6	22	23
4	64500551	64500701	11	41	54
4	64539951	64540051	3	14	19
4	64793851	64793951	10	26	36
4	65181751	65181851	3	17	24
4	65619551	65619651	9	26	34
4	65941801	65941901	6	20	26
4	66017851	66017951	5	17	21
4	66611951	66612051	3	14	18
4	66816451	66816551	3	18	22
4	66926101	66926201	2	19	26
4	67803151	67803251	4	16	21
4	67998551	67998651	3	14	19
5	580301	580451	1	31	43
5	1054651	1054751	5	19	26
5	1143951	1144051	8	22	31
5	1403101	1403251	2	23	32
5	1551901	1552001	2	14	20
5	1682351	1682451	3	14	16
5	2153151	2153251	8	22	31
5	2828951	2829051	0	12	17
5	4253901	4254001	1	13	16
5	4383701	4383851	2	23	31
5	5676751	5676851	2	15	21
5	5730751	5730851	2	14	19
5	6385851	6385951	5	18	25
5	6740451	6740551	9	24	34
5	7001551	7001651	2	13	17
5	7118601	7118701	2	12	15
5	7628551	7628651	5	17	17
5	7740951	7741101	1	23	32
5	9405451	9405601	4	25	33
5	9630101	9630201	5	20	26
5	11943351	11943451	5	19	27
5	12861451	12861551	2	15	17
5	13562401	13562501	5	17	23
5	13903801	13903901	7	21	27
5	14436001	14436101	0	12	16
5	15240701	15240801	5	18	25
5	16222451	16222551	2	12	15
5	16460251	16460351	4	18	25
5	16536001	16536101	7	20	27
5	16812401	16812501	3	14	19
5	17221251	17221351	4	14	15
5	17508801	17508901	2	12	16
5	18322601	18322701	3	14	18
5	18324801	18324901	0	17	22
5	18443651	18443751	7	22	29
5	19303151	19303301	6	27	33
5	20340651	20340751	7	21	27
5	25538401	25538501	0	11	15
5	26562151	26562251	5	17	23
5	26757701	26757801	3	21	27
5	30396301	30396401	0	11	15
5	33570301	33570401	1	14	19
5	34711251	34711351	4	15	16
5	41935501	41935601	7	20	26
5	42039451	42039551	1	14	18
5	42852651	42852751	4	16	20
5	44933651	44933751	7	20	26
5	45240351	45240451	1	12	17
5	46391601	46391701	2	14	17
5	46593401	46593501	1	15	20
5	48794051	48794151	5	19	27
5	49367801	49367901	1	14	19
5	49454951	49455051	8	21	27
5	49648801	49648901	6	18	21
5	49737851	49737951	4	14	15
5	50026951	50027051	4	15	16
5	51366401	51366501	2	14	18
5	52321901	52322001	6	20	22
5	52556101	52556201	0	11	15
5	52654801	52654901	9	23	32
5	53072501	53072601	1	15	21
5	53105851	53105951	3	17	23
5	53240751	53240851	5	19	25
5	53250801	53250951	6	44	62
5	55100451	55100551	1	12	16
5	55118001	55118151	10	44	57
5	55206851	55207001	7	49	56
5	55631001	55631101	6	22	27
5	56181951	56182051	2	13	17
5	57374301	57374401	6	21	28
5	57803501	57803601	1	13	16
5	58755251	58755351	3	15	19
5	59086801	59086901	3	14	19
5	60430551	60430701	17	48	60
6	367901	368001	0	11	15
6	2350051	2350151	1	16	22
6	3507401	3507501	4	16	21
6	3925501	3925601	9	27	37
6	4069101	4069201	2	14	19
6	4668801	4668901	0	11	15
6	6369051	6369151	3	21	27
6	6753451	6753551	4	16	21
6	8158251	8158401	0	26	34
6	14351501	14351601	2	13	18
6	14490601	14490701	1	12	15
6	17900751	17900901	3	29	41
6	18859451	18859551	0	13	15
6	19670951	19671051	1	12	15
6	22743601	22743701	3	14	18
6	23942751	23942851	3	14	19
6	26590701	26590801	4	16	19
6	28049951	28050051	1	12	16
6	30263001	30263151	11	34	39
6	31207451	31207601	3	28	38
6	35724851	35724951	2	12	16
6	36583501	36583601	3	16	22
6	36727501	36727601	1	13	18
6	41885351	41885501	3	30	35
6	42927401	42927501	1	14	17
6	44232801	44232901	0	12	17
6	44523001	44523101	0	11	15
6	44851651	44851751	9	23	31
6	45981001	45981101	7	23	31
6	46376851	46376951	8	23	31
6	46568901	46569001	3	15	20
6	46929401	46929501	7	22	30
6	47292451	47292551	3	15	18
6	48549901	48550001	1	13	18
6	48778901	48779051	10	35	43
6	48865601	48865701	7	20	26
6	48939601	48939751	10	35	44
6	49657051	49657151	4	16	20
6	49724601	49724751	11	39	55
6	50132201	50132301	10	32	38
6	50483401	50483501	6	22	29
6	51340401	51340551	1	28	34
6	52759901	52760001	8	23	32
6	52977301	52977401	4	16	20
6	53301401	53301501	1	13	16
6	55106451	55106551	6	19	27
6	55544401	55544551	9	37	42
6	55550051	55550151	4	15	18
6	55713701	55713851	11	45	59
6	56185601	56185701	5	19	27
6	56371951	56372051	3	14	17
6	56373051	56373201	7	36	51
6	57015401	57015501	3	15	19
6	57800051	57800151	1	11	15
6	58037001	58037101	4	14	16
6	58120551	58120651	4	17	19
6	58204501	58204601	3	16	21
6	58537251	58537351	0	12	17
6	59245601	59245701	5	17	21
6	59327001	59327101	8	21	27
6	59759901	59760001	1	14	19
6	59910951	59911051	4	19	22
6	60603551	60603651	8	22	28
6	61713851	61713951	5	17	21
6	61831851	61832001	7	29	39
7	331901	332001	0	16	20
7	657601	657751	5	29	39
7	848001	848101	6	20	26
7	1614201	1614301	1	11	15
7	1655201	1655301	1	13	17
7	1726201	1726301	1	12	16
7	2647401	2647501	1	14	19
7	4616151	4616301	19	55	72
7	4810751	4810851	9	23	30
7	5679501	5679601	6	18	22
7	6856051	6856151	6	18	23
7	9345051	9345201	2	28	40
7	10188751	10188851	3	15	19
7	10488101	10488251	6	29	34
7	10927501	10927651	8	36	44
7	11549701	11549801	5	16	19
7	12412051	12412151	1	12	17
7	13309851	13310001	6	36	39
7	13561551	13561651	5	17	23
7	16665401	16665501	5	17	19
7	17711501	17711601	3	14	18
7	18915651	18915801	1	24	33
7	19237601	19237751	0	25	32
7	20158351	20158451	4	15	18
7	27145301	27145401	2	13	16
7	28182251	28182401	18	47	63
7	37187451	37187551	3	16	22
7	40688001	40688101	1	12	16
7	43576751	43576901	2	26	36
7	46727351	46727451	0	11	15
7	48780801	48780901	8	24	30
7	49382851	49382951	1	12	17
7	49685701	49685851	13	46	57
7	49906351	49906451	6	18	21
7	50319351	50319451	1	16	21
7	52388251	52388351	2	14	19
7	52660751	52660851	6	19	24
7	52709601	52709751	15	45	60
7	53192751	53192851	3	14	19
7	54025651	54025751	5	21	28
7	55643001	55643101	4	15	17
7	56120551	56120651	2	14	20
7	56447751	56447851	8	21	27
7	56589901	56590051	9	44	55
7	56625351	56625451	0	11	15
7	56675701	56675801	7	22	26
7	56914301	56914401	1	14	15
7	57440701	57440801	0	13	17
7	57961801	57961901	6	18	23
7	58201901	58202001	4	15	18
7	58665201	58665301	1	13	16
7	59094801	59094901	3	19	25
7	59598901	59599051	13	43	57
7	59776251	59776351	1	12	15
7	59873651	59873751	8	22	28
7	59950151	59950251	2	12	16
7	60155801	60155901	2	15	18
7	60339401	60339501	3	13	15
7	60620851	60620951	1	15	19
7	61151751	61151901	1	28	30
7	61176951	61177051	8	23	29
7	61791801	61791951	7	41	50
7	61793501	61793601	10	25	34
7	62263101	62263201	2	13	16
7	62507951	62508051	3	19	27
7	62746951	62747051	6	20	27
7	62790051	62790201	12	39	49
7	63737051	63737151	1	14	17
7	63956451	63956551	4	19	27
7	64241151	64241301	15	49	65
8	339351	339451	2	13	16
8	743001	743101	1	15	19
8	1031951	1032051	6	19	27
8	1844951	1845051	1	14	19
8	2175501	2175601	3	15	18
8	2841251	2841351	0	12	17
8	3395351	3395451	1	12	15
8	4124151	4124251	9	24	31
8	4293351	4293451	8	23	32
8	4400051	4400151	3	14	15
8	4891101	4891201	0	12	17
8	5487651	5487751	1	14	17
8	5631151	5631251	2	12	16
8	7714251	7714351	0	13	16
8	8703751	8703901	0	26	33
8	10784201	10784351	11	48	66
8	13046951	13047051	4	16	22
8	14250251	14250351	3	15	19
8	14627951	14628051	5	19	26
8	15123901	15124001	4	14	16
8	19107051	19107151	2	13	17
8	27282801	27282951	6	38	44
8	28242851	28242951	2	12	16
8	32106501	32106601	3	14	15
8	32551251	32551351	5	16	19
8	34383551	34383651	5	17	22
8	34804301	34804401	2	16	20
8	37096051	37096151	2	13	17
8	38389901	38390001	3	14	16
8	41228701	41228801	2	12	15
8	43524901	43525051	5	33	42
8	44426801	44426901	7	22	24
8	45469001	45469101	3	15	21
8	47032451	47032551	4	18	25
8	47163851	47163951	1	13	15
8	48850801	48850901	6	21	28
8	49372451	49372551	6	19	25
8	50242951	50243051	3	21	29
8	52677651	52677751	10	30	39
9	652101	652201	3	14	18
9	1901251	1901351	6	20	28
9	1976451	1976551	0	14	18
9	3045951	3046051	4	17	20
9	3228201	3228301	1	11	15
9	5051851	5051951	3	15	19
9	6925651	6925801	11	47	66
9	6995351	6995451	2	13	16
9	8482751	8482851	7	20	27
9	8757051	8757151	1	13	15
9	9628201	9628301	1	12	17
9	10252601	10252701	2	13	17
9	11679301	11679401	2	14	20
9	14357651	14357751	0	12	17
9	15288151	15288251	2	13	17
9	19552351	19552451	2	12	16
9	19626701	19626801	2	14	19
9	19849251	19849351	3	17	20
9	23296701	23296801	3	14	16
9	26129201	26129301	5	17	23
9	31105101	31105201	0	11	15
9	33414601	33414701	2	15	20
9	35917101	35917201	3	14	18
9	41408601	41408701	3	15	19
9	42837101	42837201	0	12	16
9	43212851	43212951	6	18	20
9	43975651	43975751	3	15	18
9	46614601	46614751	6	28	30
9	46686351	46686451	4	17	24
9	47285901	47286001	3	16	19
9	47793001	47793101	5	18	25
9	47825201	47825301	2	13	17
9	48065851	48065951	2	14	19
9	48403651	48403801	15	43	59
9	49176451	49176601	14	42	58
9	49630751	49630851	2	15	21
9	50284501	50284651	14	43	58
9	50661401	50661501	3	19	26
9	50667951	50668051	3	15	18
9	50753251	50753351	8	24	33
9	51439451	51439551	4	15	19
9	51728251	51728351	5	20	27
9	51765451	51765551	9	26	32
9	52044451	52044551	7	23	29
9	52521351	52521451	4	15	16
9	53654801	53654901	6	19	27
9	53656151	53656251	3	13	15
9	55246051	55246151	1	13	17
9	55355101	55355201	2	13	17
9	55545801	55545951	16	45	63
9	55743101	55743201	2	12	15
9	56249601	56249701	4	18	23
9	56675201	56675301	7	21	26
9	56705701	56705801	3	13	15
9	57096151	57096251	1	13	18
9	57122751	57122851	4	15	18
9	57339751	57339851	9	26	32
9	58512701	58512801	4	15	19
9	58981651	58981751	2	13	18
9	59399751	59399901	0	36	44

## Sheet: Vascular Nonvascular Genes
Supporting Information Table S15 Sites of sorghum vascular and nonvascular differentially methylated regions along with the genes these differentially methylated regions maybe associated with.
Gene	DMR	five prime	gene body	three prime	anno	differentially expressed	vascular RPKM mean	Nonvascular RPKM mean	Root RPKM mean	Shoot RPKM mean
Sb01g018840	VAS	0	1	0	hypothetical protein	NULL	NULL	NULL	NULL	NULL
Sb07g007040	VAS	0	1	1	cycloartenol synthase, putative, expressed	NULL	NULL	NULL	NULL	NULL
Sb03g040060	VAS	1	0	0	alpha-glucan phosphorylast isozyme, putative, expressed	NULL	9.96814	9.89164	8.76197	8.64464
Sb06g026480	VAS	1	1	0	expansin precursor, putative, expressed	VAS	5.15921	6.47266	4.91888	5.12318
Sb06g002165	VAS	1	0	0	NA	NULL	NULL	NULL	NULL	NULL
Sb02g004840	VAS	1	1	1	expressed protein	VAS	5.23585	6.54605	7.29419	6.99871
Sb09g026210	VAS	1	0	0	reticulon domain containing protein, putative, expressed	NULL	6.90615	7.06364	7.30873	6.88996
Sb02g007953	VAS	1	0	0	NA	NULL	NULL	NULL	NULL	NULL
Sb03g028720	VAS	1	0	0	cytochrome P450 72A1, putative, expressed	VAS	2.76608	3.79923	6.00908	2.93772
Sb01g040790	VAS	1	0	0	chorismate synthase 2, chloroplast precursor, putative, expressed	VAS	6.68432	7.6485	8.41115	8.35083
Sb10g010460	VAS	0	0	1	auxin-independent growth promoter protein, putative, expressed	NULL	5.9121	6.07233	6.29342	5.99252
Sb05g004516	VAS	0	0	1	NA	NULL	NULL	NULL	NULL	NULL
Sb01g019640	VAS	1	0	0	POT domain containing peptide transporter, putative, expressed	NULL	NULL	NULL	NULL	NULL
Sb09g001870	VAS	0	0	1	Jacalin-like lectin domain containing protein, putative, expressed	NULL	NULL	NULL	NULL	NULL
Sb01g049735	VAS	0	1	0	expressed protein	NULL	NULL	NULL	NULL	NULL
Sb02g029330	VAS	0	0	1	OsFBX307 - F-box domain containing protein, expressed	NULL	NULL	NULL	NULL	NULL
Sb10g000680	VAS	1	1	1	NA	NULL	NULL	NULL	NULL	NULL
Sb02g008045	VAS	0	0	1	NA	NULL	NULL	NULL	NULL	NULL
Sb07g025000	VAS	0	1	0	40S ribosomal protein S19, putative	NONVAS	9.47031	8.93939	8.25551	9.03804
Sb09g005400	VAS	0	1	0	gibberellin 3-beta-dioxygenase 2-2, putative, expressed	NULL	NULL	NULL	NULL	NULL
Sb02g013190	VAS	1	0	0	expressed protein	NULL	NULL	NULL	NULL	NULL
Sb07g000940	VAS	0	0	1	VHS and GAT domain containing protein, expressed	NONVAS	5.84377	4.78481	5.19464	6.58615
Sb10g002830	VAS	0	0	1	early nodulin 93 ENOD93 protein, putative, expressed	NULL	NULL	NULL	NULL	NULL
Sb10g000525	VAS	1	1	0	NA	NULL	NULL	NULL	NULL	NULL
Sb01g007230	VAS	0	1	0	peroxidase precursor, putative, expressed	VAS	5.20981	5.76533	3.72904	3.47184
Sb02g038830	VAS	0	0	1	NA	NULL	NULL	NULL	NULL	NULL
Sb07g000510	VAS	0	0	1	cytochrome P450, putative, expressed	NULL	NULL	NULL	NULL	NULL
Sb06g010850	VAS	0	0	1	cysteine proteinase 1 precursor, putative, expressed	NULL	3.74968	3.59819	5.69238	5.30576
Sb01g019480	VAS	0	1	0	alcohol oxidase, putative, expressed	NULL	NULL	NULL	NULL	NULL
Sb03g021183	VAS	0	0	1	NA	NULL	NULL	NULL	NULL	NULL
Sb02g036870	VAS	1	0	0	plastocyanin-like domain containing protein, putative, expressed	NONVAS	5.36975	2.64557	3.55079	3.27283
Sb07g019366	VAS	0	0	1	NA	NULL	NULL	NULL	NULL	NULL
Sb01g026980	VAS	1	0	0	oxidoreductase, aldo/keto reductase family protein, putative, expressed	NULL	NULL	NULL	NULL	NULL
Sb03g043500	VAS	0	0	1	expressed protein	NULL	6.80542	6.85295	6.66947	6.59384
Sb03g040360	VAS	0	0	1	dehydrodolichyl diphosphate synthase, putative, expressed	NULL	NULL	NULL	NULL	NULL
Sb02g034630	VAS	1	0	0	uncharacterized ACR, COG1590 family protein, expressed	NONVAS	6.38856	5.73978	5.60353	6.24084
Sb02g038980	VAS	0	1	0	PHD finger protein, putative, expressed	NULL	4.41198	4.71694	4.10914	5.19891
Sb04g004920	VAS	1	0	0	aldehyde dehydrogenase, putative, expressed	VAS	5.72298	7.06064	8.36159	8.62914
Sb09g006300	VAS	0	1	0	OsSub32 - Putative Subtilisin homologue	NULL	NULL	NULL	NULL	NULL
Sb02g027100	VAS	1	0	0	purine permease, putative, expressed	NULL	NULL	NULL	NULL	NULL
Sb04g036810	VAS	0	1	0	OsFBX70 - F-box domain containing protein, expressed	NULL	NULL	NULL	NULL	NULL
Sb04g032620	VAS	1	0	0	LTPL113 - Protease inhibitor/seed storage/LTP family protein precursor, expressed	NULL	NULL	NULL	NULL	NULL
Sb01g027880	VAS	0	1	0	CSLD1 - cellulose synthase-like family D, expressed	VAS	2.5659	6.50097	4.6757	1.82847
Sb10g007690	VAS	1	0	0	phosphate-induced protein 1 conserved region domain containing protein, expressed	NULL	NULL	NULL	NULL	NULL
Sb10g005690	VAS	1	0	0	formin-like protein 13, putative, expressed	NULL	3.91044	3.68824	3.67392	3.47976
Sb10g012737	VAS	0	1	0	NA	NULL	NULL	NULL	NULL	NULL
Sb07g022240	VAS	0	0	1	auxin-repressed protein, putative, expressed	VAS	2.81151	3.51134	4.27641	4.64065
Sb02g022960	VAS	0	0	1	conserved hypothetical protein	NULL	NULL	NULL	NULL	NULL
Sb01g014020	VAS	1	0	0	phenylalanine ammonia-lyase, putative	NULL	NULL	NULL	NULL	NULL
Sb01g015860	VAS	1	0	0	GDSL-like lipase/acylhydrolase, putative, expressed	NULL	NULL	NULL	NULL	NULL
Sb06g029102	VAS	0	1	0	expressed protein	NONVAS	7.00162	6.4147	5.01402	5.53606
Sb09g007170	VAS	0	0	1	per1-like family protein, putative, expressed	NULL	6.27761	6.37634	5.81337	6.0947
Sb01g014180	VAS	1	1	0	WRKY transcription factor, putative, expressed	NULL	4.18816	4.11704	5.16404	4.70569
Sb04g035730	VAS	1	0	0	expressed protein	NULL	3.40489	3.33702	3.17754	2.92927
Sb05g020160	VAS	0	0	1	chalcone synthase, putative, expressed	NULL	NULL	NULL	NULL	NULL
Sb06g029620	VAS	0	0	1	leucoanthocyanidin reductase, putative, expressed	NULL	NULL	NULL	NULL	NULL
Sb09g021230	VAS	0	0	1	expressed protein	NULL	5.48947	5.45462	4.76919	5.60162
Sb02g011890	VAS	1	0	0	monodehydroascorbate reductase, putative, expressed	VAS	7.46346	8.2468	10.2055	9.36902
Sb01g006110	VAS	1	0	0	expressed protein	VAS	3.52837	3.98706	5.55402	4.42671
Sb06g020130	VAS	0	0	1	N-acetylglucosaminyl-phosphatidylinositol de-N-acetylase, putative, expressed	NULL	4.17006	4.47029	4.00963	4.30424
Sb10g000570	VAS	0	1	0	expressed protein	VAS	6.99653	7.35185	6.90904	6.72398
Sb01g038880	VAS	1	1	0	expressed protein	NONVAS	5.89044	5.26061	5.80436	6.62108
Sb09g005450	VAS	0	1	0	zinc finger family protein, putative, expressed	VAS	3.73176	4.67748	6.20545	5.97675
Sb10g024740	VAS	1	0	0	expressed protein	NULL	NULL	NULL	NULL	NULL
Sb03g026250	VAS	0	0	1	histone deacetylase 19, putative	NULL	NULL	NULL	NULL	NULL
Sb09g030440	VAS	1	0	0	serine/threonine-protein kinase, putative, expressed	NONVAS	5.20339	4.42437	5.83881	6.88183
Sb07g019510	VAS	0	1	0	ABC transporter, ATP-binding protein, putative, expressed	VAS	4.57226	7.8791	6.37598	5.6501
Sb01g048095	VAS	1	0	0	lysM domain-containing GPI-anchored protein precursor, putative, expressed	NULL	NULL	NULL	NULL	NULL
Sb01g002860	VAS	1	0	0	cytokinin-N-glucosyltransferase 1, putative, expressed	NULL	NULL	NULL	NULL	NULL
Sb07g006910	VAS	1	0	0	kelch repeat protein, putative, expressed	NONVAS	2.73038	2.27044	3.32819	3.88549
Sb05g008600	VAS	1	0	0	conserved hypothetical protein	NULL	NULL	NULL	NULL	NULL
Sb01g042210	VAS	1	0	0	E2F-related protein, putative, expressed	NULL	NULL	NULL	NULL	NULL
Sb04g023390	VAS	1	0	0	STRUBBELIG-RECEPTOR FAMILY 7 precursor, putative, expressed	NULL	NULL	NULL	NULL	NULL
Sb06g015025	VAS	1	0	0	TUDOR protein with multiple SNc domains, putative, expressed	NULL	NULL	NULL	NULL	NULL
Sb04g027180	VAS	1	0	0	AP2 domain containing protein, expressed	NULL	NULL	NULL	NULL	NULL
Sb04g033040	VAS	0	0	1	amino acid permease, putative, expressed	VAS	6.06146	6.77471	7.42326	7.30092
Sb10g028920	VAS	0	1	0	cadmium/zinc-transporting ATPase, putative	NONVAS	4.97937	1.70703	6.85556	5.04228
Sb06g017540	VAS	0	0	1	expressed protein	VAS	2.87529	3.24681	4.91982	5.73726
Sb02g020320	VAS	0	0	1	ferrochelatase-2, chloroplast precursor, putative, expressed	VAS	5.94123	6.54557	6.63726	6.11631
Sb07g023330	VAS	0	1	0	ubiquitin carboxyl-terminal hydrolase family protein, expressed	NULL	6.00378	6.16844	6.38477	6.87473
Sb08g006720	VAS	1	0	0	ThiF family domain containing protein, putative, expressed	NULL	NULL	NULL	NULL	NULL
Sb02g004650	VAS	1	0	0	glycosyl hydrolase, putative, expressed	NULL	NULL	NULL	NULL	NULL
Sb01g014810	VAS	0	0	1	AP2 domain containing protein, expressed	NULL	NULL	NULL	NULL	NULL
Sb10g021577	VAS	0	1	0	NA	NULL	NULL	NULL	NULL	NULL
Sb10g011770	VAS	0	0	1	expressed protein	NULL	NULL	NULL	NULL	NULL
Sb10g025680	VAS	0	1	0	HLS, putative, expressed	NULL	NULL	NULL	NULL	NULL
Sb10g021160	VAS	1	0	0	amino acid permease family protein, putative, expressed	NULL	NULL	NULL	NULL	NULL
Sb02g035110	VAS	1	0	0	lipase class 3 family protein, putative	NULL	NULL	NULL	NULL	NULL
Sb01g049800	VAS	1	0	0	heavy metal-associated domain containing protein, expressed	NULL	NULL	NULL	NULL	NULL
Sb06g019290	VAS	0	0	1	GASR4 - Gibberellin-regulated GASA/GAST/Snakin family protein precursor, expressed	NONVAS	3.32794	1.59693	2.02429	4.74505
Sb02g021770	VAS	0	1	0	hydrolase, NUDIX family, domain containing protein, expressed	NULL	3.61538	3.53921	2.8994	4.73678
Sb04g036250	VAS	1	0	0	expressed protein	NULL	NULL	NULL	NULL	NULL
Sb04g011240	VAS	1	0	0	MATE efflux family protein, putative, expressed	VAS	4.06941	5.24541	2.94584	1.52395
Sb06g023690	VAS	1	0	0	NA	NONVAS	3.06003	1.22402	2.87577	1.74871
Sb06g019210	VAS	1	0	0	aldehyde dehydrogenase, putative, expressed	NONVAS	5.94086	4.70153	4.2586	4.13
Sb03g034040	VAS	1	0	0	serine/threonine-protein kinase, putative, expressed	VAS	5.68401	5.95476	5.46491	5.42324
Sb07g029180	VAS	1	0	0	riboflavin biosynthesis protein ribAB, chloroplast precursor, putative, expressed	VAS	4.08304	4.35298	5.49123	6.63152
Sb01g033750	VAS	1	0	0	peptidase, T1 family, putative, expressed	NULL	4.71949	4.74357	6.05514	6.5945
Sb01g043970	VAS	0	0	1	proteasome subunit, putative, expressed	NULL	NULL	NULL	NULL	NULL
Sb01g048470	VAS	0	0	1	glyceraldehyde-3-phosphate dehydrogenase, putative, expressed	NULL	NULL	NULL	NULL	NULL
Sb02g034330	VAS	0	0	1	potassium transporter, putative, expressed	NULL	5.87758	5.63422	5.72254	5.51131
Sb10g025840	VAS	0	1	0	TKL_IRAK_CrRLK1L-1.14 - The CrRLK1L-1 subfamily has homology to the CrRLK1L homolog, expressed	VAS	7.49577	7.72796	6.41503	7.20602
Sb02g026625	VAS	1	0	0	alpha-amylase precursor, putative, expressed	NULL	NULL	NULL	NULL	NULL
Sb02g031850	VAS	0	1	0	DUF292 domain containing protein, expressed	NULL	4.21173	4.26854	3.45847	5.41701
Sb03g000240	VAS	0	1	0	OsWRKY1v2 - Superfamily of TFs having WRKY and zinc finger domains, expressed	VAS	1.92138	3.87065	2.93497	2.08544
Sb02g025180	VAS	0	0	1	tetraspanin family protein, putative, expressed	VAS	1.40227	2.80576	5.57451	5.32655
Sb03g045270	VAS	1	0	0	xylanase inhibitor, putative, expressed	NULL	NULL	NULL	NULL	NULL
Sb01g044460	VAS	0	0	1	conserved oligomeric Golgi complex component 8, putative, expressed	NULL	7.15039	7.41216	6.52316	6.42918
Sb03g031430	VAS	1	0	0	MYB family transcription factor, putative, expressed	NULL	NULL	NULL	NULL	NULL
Sb05g015560	VAS	0	1	0	TBC domain containing protein, expressed	NULL	5.70664	5.43865	4.31659	4.89232
Sb04g038620	VAS	0	1	0	ras-related protein, putative, expressed	NULL	NULL	NULL	NULL	NULL
Sb03g012550	VAS	0	1	0	MYB family transcription factor, putative, expressed	VAS	4.36463	5.73219	4.1807	5.32647
Sb07g023115	VAS	1	0	0	NA	NULL	NULL	NULL	NULL	NULL
Sb07g023110	VAS	0	0	1	gibberellin receptor GID1L2, putative, expressed	NULL	NULL	NULL	NULL	NULL
Sb10g023760	VAS	1	0	0	CRAL/TRIO domain containing protein, expressed	NULL	6.1996	5.86966	4.54025	4.19908
Sb07g027480	VAS	0	0	1	3-hydroxy-3-methylglutaryl-coenzyme A reductase, putative, expressed	NULL	6.41966	6.63341	5.68814	4.58678
Sb01g018835	VAS	0	0	1	ZOS10-05 - C2H2 zinc finger protein, expressed	NULL	NULL	NULL	NULL	NULL
Sb01g015730	VAS	0	1	0	secretory carrier-associated membrane protein, putative	NULL	NULL	NULL	NULL	NULL
Sb10g024480	VAS	0	0	1	reductase, putative, expressed	NULL	NULL	NULL	NULL	NULL
Sb02g024890	VAS	1	0	0	BTBN19 - Bric-a-Brac, Tramtrack, Broad Complex BTB domain with non-phototropic hypocotyl 3 NPH3 domain, expressed	VAS	5.13557	6.17088	5.28254	4.6683
Sb03g001700	VAS	0	1	1	osFTL1 FT-Like1 homologous to Flowering Locus T gene; contains Pfam profile PF01161: Phosphatidylethanolamine-binding protein, expressed	NULL	NULL	NULL	NULL	NULL
Sb01g008600	VAS	0	1	0	CWF19-like 2, cell cycle control, putative, expressed	NULL	NULL	NULL	NULL	NULL
Sb02g035350	VAS	0	1	0	TKL_IRAK_DUF26-la.4 - DUF26 kinases have homology to DUF26 containing loci, expressed	VAS	4.40986	5.12026	3.79055	3.0043
Sb09g000830	VAS	1	0	0	glutelin, putative, expressed	NULL	3.2587	2.85105	3.09378	3.63833
Sb09g026010	VAS	1	0	0	zinc finger family protein, putative	NULL	NULL	NULL	NULL	NULL
Sb01g010300	VAS	0	0	1	ubiquitin-conjugating enzyme, putative, expressed	NULL	5.27787	5.22522	6.709	6.33466
Sb04g037240	VAS	1	0	0	WD domain, G-beta repeat domain containing protein, expressed	NULL	5.35191	5.268	5.15659	5.10389
Sb08g017510	VAS	1	0	0	NA	NULL	NULL	NULL	NULL	NULL
Sb02g011390	VAS	0	0	1	expressed protein	NULL	NULL	NULL	NULL	NULL
Sb02g032390	VAS	0	0	1	protein binding protein, putative, expressed	NULL	5.92155	5.94003	5.51829	4.94398
Sb08g003800	VAS	0	0	1	expressed protein	NULL	NULL	NULL	NULL	NULL
Sb10g021610	VAS	0	1	0	peroxidase precursor, putative, expressed	VAS	1.13138	3.14242	7.84714	6.87344
Sb02g007650	VAS	1	0	0	harpin-induced protein 1 domain containing protein, expressed	NULL	NULL	NULL	NULL	NULL
Sb03g004620	VAS	0	1	0	hydrolase, alpha/beta fold family protein, putative, expressed	NULL	NULL	NULL	NULL	NULL
Sb03g005570	VAS	0	1	1	gibberellin receptor GID1L2, putative, expressed	VAS	3.02561	4.97656	3.68407	2.74567
Sb01g042000	VAS	0	1	0	ATP8, putative, expressed	NULL	NULL	NULL	NULL	NULL
Sb10g003360	VAS	1	0	0	OsFBDUF30 - F-box and DUF domain containing protein, expressed	NULL	NULL	NULL	NULL	NULL
Sb05g003660	VAS	1	0	0	response regulator receiver domain containing protein, expressed	NULL	5.64667	5.70271	6.94392	6.79439
Sb08g000460	VAS	0	0	1	fatty acid desaturase, putative, expressed	NULL	5.66677	5.86269	4.83262	2.68457
Sb07g025120	VAS	0	0	1	HSF-type DNA-binding domain containing protein, expressed	NULL	NULL	NULL	NULL	NULL
Sb03g043510	VAS	0	0	1	Uncharacterized ACR, COG1565 containing protein, putative, expressed	NULL	4.72809	4.61142	4.06185	4.41728
Sb07g008090	VAS	1	0	0	heat shock protein-related, putative, expressed	VAS	4.57883	5.14896	6.44711	5.82136
Sb07g020880	VAS	1	0	0	MYB family transcription factor, putative, expressed	NULL	NULL	NULL	NULL	NULL
Sb01g048100	VAS	0	1	0	lysM domain-containing GPI-anchored protein precursor, putative, expressed	NULL	NULL	NULL	NULL	NULL
Sb08g002707	VAS	1	0	0	nucleotidyltransferase, putative, expressed	NULL	NULL	NULL	NULL	NULL
Sb01g028080	VAS	0	0	1	expressed protein	VAS	2.05592	3.16838	2.37951	3.57447
Sb03g044240	VAS	1	0	0	Mak16 protein domain containing protein, expressed	NONVAS	6.12545	5.50955	5.82616	5.99823
Sb10g024830	VAS	0	0	1	STRUBBELIG-RECEPTOR FAMILY 7 precursor, putative, expressed	NONVAS	4.6081	2.68661	6.23747	6.23064
Sb10g022360	VAS	0	0	1	expressed protein	NULL	NULL	NULL	NULL	NULL
Sb02g021496	VAS	0	0	1	hypothetical protein	NULL	NULL	NULL	NULL	NULL
Sb01g005950	VAS	1	0	0	ZOS3-19 - C2H2 zinc finger protein, expressed	NULL	3.40163	3.29926	3.50032	4.56961
Sb03g027920	VAS	1	1	0	RNA recognition motif containing protein, putative, expressed	NULL	6.20019	6.15255	6.61575	7.29501
Sb09g027610	VAS	0	0	1	OsWAK10d - OsWAK receptor-like cytoplasmic kinase OsWAK-RLCK, expressed	NULL	NULL	NULL	NULL	NULL
Sb08g004200	VAS	1	1	0	ECAGL2 - ECA1 gametogenesis related family protein precursor, expressed	NULL	NULL	NULL	NULL	NULL
Sb04g022590	VAS	1	0	0	chalcone synthase, putative, expressed	NULL	NULL	NULL	NULL	NULL
Sb06g002500	VAS	0	1	1	expressed protein	NULL	NULL	NULL	NULL	NULL
Sb06g020710	VAS	1	0	0	Divergent PAP2 family domain containing protein, expressed	NULL	3.883	3.99868	4.08283	4.74304
Sb02g041620	VAS	0	0	1	3-oxoacyl-synthase, putative, expressed	NULL	NULL	NULL	NULL	NULL
Sb01g044040	VAS	0	1	0	S10/S20 domain containing ribosomal protein, putative, expressed	NULL	3.028	3.02617	3.67594	6.50695
Sb01g042380	VAS	1	0	0	trehalose-6-phosphate synthase, putative, expressed	NULL	5.76449	5.58166	6.36248	5.79796
Sb10g028990	VAS	0	1	0	60S acidic ribosomal protein, putative, expressed	NONVAS	8.43532	7.80882	6.30888	5.83152
Sb02g037915	VAS	0	0	1	NA	NULL	NULL	NULL	NULL	NULL
Sb04g032640	VAS	1	0	0	LTPL112 - Protease inhibitor/seed storage/LTP family protein precursor, expressed	VAS	1.37327	7.36186	7.06779	1.11848
Sb01g033770	VAS	0	0	1	OsSCP13 - Putative Serine Carboxypeptidase homologue, expressed	NULL	3.23098	3.30061	2.29638	2.86623
Sb07g022220	VAS	0	1	0	heat shock protein DnaJ, putative, expressed	NULL	NULL	NULL	NULL	NULL
Sb02g009720	VAS	1	0	0	lipase, putative, expressed	NULL	NULL	NULL	NULL	NULL
Sb09g019180	VAS	0	1	0	expressed protein	NULL	6.40144	6.37458	6.03986	6.40857
Sb05g005345	VAS	1	0	0	NA	NULL	4.96906	4.82046	4.54412	5.19554
Sb03g026100	VAS	0	1	0	XIK, putative, expressed	NONVAS	6.15513	5.49838	8.03168	6.06323
Sb04g034710	VAS	1	0	0	RFC5 - Putative clamp loader of PCNA, replication factor C subunit 5, expressed	NULL	4.90494	4.58604	4.72396	5.49655
Sb02g042385	VAS	0	1	1	hypothetical protein	NULL	NULL	NULL	NULL	NULL
Sb10g007030	VAS	1	1	0	expressed protein	NONVAS	5.45106	4.88789	4.47977	4.89411
Sb03g034350	VAS	0	1	0	expressed protein	NULL	6.80887	6.77494	6.90024	6.40713
Sb09g009841	VAS	0	1	0	NA	NULL	NULL	NULL	NULL	NULL
Sb10g029135	VAS	1	0	0	NA	NULL	NULL	NULL	NULL	NULL
Sb10g029130	VAS	0	0	1	auxin response factor 19, putative, expressed	NULL	7.26867	7.15198	6.54291	5.71312
Sb03g044580	VAS	0	1	0	histone-lysine N-methyltransferase, putative, expressed	NONVAS	5.36206	4.55562	4.3606	6.19995
Sb09g022390	VAS	0	0	1	40S ribosomal protein S15a, putative, expressed	NULL	NULL	NULL	NULL	NULL
Sb06g005690	VAS	0	1	0	phosphoribulokinase/Uridine kinase family protein, expressed	NULL	6.09724	5.87227	5.11306	4.67003
Sb10g005590	VAS	1	0	0	histidine kinase, putative	NULL	NULL	NULL	NULL	NULL
Sb03g026180	VAS	1	0	0	integral membrane protein, putative, expressed	NONVAS	6.00723	5.50066	6.64174	5.83799
Sb03g027580	VAS	1	1	0	OsMADS91 - MADS-box family gene with M-beta type-box	NULL	NULL	NULL	NULL	NULL
Sb08g004570	VAS	0	0	1	tRNA nucleotidyltransferase/polyA polymerase family protein, putative, expressed	NONVAS	5.26782	4.89695	5.12177	5.58286
Sb10g000670	VAS	0	0	1	ethylene-responsive element-binding protein, putative, expressed	NULL	NULL	NULL	NULL	NULL
Sb07g020500	VAS	0	1	0	CC-NBS-LRR protein, putative	VAS	3.72581	4.08241	2.92173	3.12836
Sb01g043950	VAS	1	0	0	DUF623 domain containing protein, expressed	NULL	NULL	NULL	NULL	NULL
Sb07g022730	VAS	1	1	0	HVA22, putative, expressed	NULL	NULL	NULL	NULL	NULL
Sb03g041480	VAS	0	1	0	chloride channel protein, putative, expressed	NULL	NULL	NULL	NULL	NULL
Sb06g029410	VAS	0	1	0	OsFBDUF17 - F-box and DUF domain containing protein, expressed	NULL	2.9821	3.05608	2.56371	3.44032
Sb10g011810	VAS	0	1	0	expressed protein	NULL	4.76032	4.76702	5.84392	5.18939
Sb04g021320	VAS	1	0	0	protein binding protein, putative, expressed	NULL	NULL	NULL	NULL	NULL
Sb04g030710	VAS	0	0	1	protein kinase, putative, expressed	NULL	5.82728	5.85257	6.66853	6.48419
Sb06g017320	VAS	1	1	0	expressed protein	NULL	NULL	NULL	NULL	NULL
Sb09g022070	VAS	0	0	1	DUF740 domain containing protein, expressed	NULL	NULL	NULL	NULL	NULL
Sb01g011750	VAS	0	1	0	class I glutamine amidotransferase, putative, expressed	VAS	4.0291	4.51567	3.19833	3.72554
Sb02g025360	VAS	0	1	0	transcription initiation factor TFIID subunit 10, putative, expressed	NULL	4.06295	3.88161	4.16788	4.63347
Sb09g028150	VAS	1	1	0	expressed protein	NULL	6.74555	6.63877	6.3824	6.73281
Sb03g012440	VAS	0	0	1	kelch motif family protein, putative, expressed	NULL	NULL	NULL	NULL	NULL
Sb02g034110	VAS	1	0	0	UDP-glucoronosyl and UDP-glucosyl transferase domain containing protein, expressed	NULL	NULL	NULL	NULL	NULL
Sb07g000950	VAS	1	0	0	SAC domain containing protein, putative, expressed	NONVAS	5.76768	5.42171	6.7589	6.92397
Sb02g026710	VAS	0	1	0	protein phosphotase protein, putative, expressed	NULL	NULL	NULL	NULL	NULL
Sb02g000830	VAS	1	0	0	eukaryotic translation initiation factor 5A, putative, expressed	NULL	NULL	NULL	NULL	NULL
Sb04g012910	VAS	0	1	0	nodulin MtN3 family protein, putative, expressed	NONVAS	2.79044	1.35311	5.72211	6.86847
Sb08g004680	VAS	1	0	0	dirigent, putative, expressed	NULL	NULL	NULL	NULL	NULL
Sb01g030790	VAS	0	0	1	glutathione S-transferase, putative, expressed	NULL	NULL	NULL	NULL	NULL
Sb03g038420	VAS	0	0	1	nodulin, putative, expressed	NULL	NULL	NULL	NULL	NULL
Sb09g027150	VAS	1	1	0	polygalacturonase, putative, expressed	NULL	NULL	NULL	NULL	NULL
Sb08g000860	VAS	0	1	0	pentatricopeptide, putative, expressed	NULL	NULL	NULL	NULL	NULL
Sb06g031360	VAS	1	0	0	aldose 1-epimerase, putative, expressed	VAS	6.59057	6.89961	7.60603	7.00394
Sb02g023310	VAS	1	0	0	succinate dehydrogenase and fumarate reductase iron-sulfur protein	NULL	NULL	NULL	NULL	NULL
Sb03g024820	VAS	1	0	0	sodium/calcium exchanger protein, putative, expressed	VAS	5.37536	6.0246	6.41856	5.93147
Sb03g029170	VAS	0	1	0	carbonic anhydrase, chloroplast precursor, putative, expressed	NULL	NULL	NULL	NULL	NULL
Sb03g038830	VAS	0	1	1	BAG domain containing protein, expressed	NULL	3.88705	3.91648	6.71929	6.11877
Sb04g028830	VAS	1	0	0	GDSL-like lipase/acylhydrolase, putative, expressed	NULL	NULL	NULL	NULL	NULL
Sb10g024490	VAS	0	1	0	reductase, putative, expressed	NULL	NULL	NULL	NULL	NULL
Sb01g043980	VAS	0	1	0	cupin domain containing protein, expressed	NULL	NULL	NULL	NULL	NULL
Sb05g021730	VAS	1	0	0	NA	NULL	NULL	NULL	NULL	NULL
Sb10g027390	VAS	0	1	0	glutamate receptor, putative, expressed	NONVAS	3.1971	2.49989	4.27984	4.21073
Sb01g011040	VAS	1	0	0	lipoxygenase, putative, expressed	VAS	6.80481	9.13551	8.73793	7.13124
Sb07g019340	VAS	1	0	0	conserved hypothetical protein	NULL	NULL	NULL	NULL	NULL
Sb02g042710	VAS	0	0	1	60S ribosomal protein L22-2, putative, expressed	NONVAS	8.55256	8.06303	6.92167	6.94941
Sb04g034982	VAS	0	0	1	NA	NULL	NULL	NULL	NULL	NULL
Sb01g044730	VAS	1	0	0	zinc finger protein, putative, expressed	VAS	2.33152	3.2213	2.9181	2.82601
Sb08g016580	VAS	0	0	1	mitochondrial import inner membrane translocase subunit Tim17, putative, expressed	NULL	4.36208	4.10722	4.10568	5.0565
Sb10g021010	VAS	0	0	1	NA	NULL	NULL	NULL	NULL	NULL
Sb06g018940	VAS	1	0	0	expressed protein	NULL	NULL	NULL	NULL	NULL
Sb04g021370	VAS	1	0	0	AMP-binding enzyme, putative, expressed	VAS	7.45033	8.6472	8.1708	7.27407
Sb01g037580	VAS	1	0	0	universal stress protein domain containing protein, putative, expressed	NULL	NULL	NULL	NULL	NULL
Sb10g028010	VAS	0	0	1	oryzain beta chain precursor, putative, expressed	NULL	NULL	NULL	NULL	NULL
Sb06g028160	VAS	0	1	0	transferase family protein, putative, expressed	NULL	NULL	NULL	NULL	NULL
Sb08g007760	VAS	0	0	1	RWP-RK domain-containing protein, putative	NULL	NULL	NULL	NULL	NULL
Sb07g003900	VAS	0	0	1	no apical meristem protein, putative, expressed	NULL	5.92627	5.56875	6.28907	6.5113
Sb10g009390	VAS	0	0	1	3-ketoacyl-CoA synthase, putative, expressed	NULL	NULL	NULL	NULL	NULL
Sb08g002070	VAS	1	0	0	expressed protein	NULL	NULL	NULL	NULL	NULL
Sb10g025400	VAS	1	0	0	methyltransferase domain containing protein, putative, expressed	VAS	2.45736	3.21265	5.35739	4.92191
Sb07g022200	VAS	1	0	0	OsSAUR33 - Auxin-responsive SAUR gene family member, expressed	NULL	NULL	NULL	NULL	NULL
Sb03g041550	VAS	1	0	0	PHD-finger domain containing protein, putative, expressed	NULL	4.85409	4.49	3.78117	4.58611
Sb03g039940	VAS	1	0	0	zinc finger, C3HC4 type domain containing protein, expressed	VAS	3.45547	4.39842	3.95879	3.84641
Sb07g024790	VAS	1	0	0	MATE efflux family protein, putative, expressed	NULL	NULL	NULL	NULL	NULL
Sb06g000380	VAS	0	1	0	phosphoglycerate mutase, putative, expressed	VAS	4.58099	5.13542	4.89265	4.94186
Sb10g030310	VAS	1	0	0	zinc finger, C3HC4 type, domain containing protein, expressed	NULL	NULL	NULL	NULL	NULL
Sb01g043870	VAS	0	0	1	expressed protein	NULL	NULL	NULL	NULL	NULL
Sb10g001300	VAS	1	0	0	expressed protein	NULL	5.1233	4.959	2.92784	2.96708
Sb10g010080	VAS	0	1	0	expressed protein	NULL	NULL	NULL	NULL	NULL
Sb01g005920	VAS	0	1	0	cullin, putative, expressed	NULL	7.12372	6.94208	7.45349	7.34776
Sb02g012560	VAS	0	1	0	pectinesterase, putative, expressed	NULL	NULL	NULL	NULL	NULL
Sb02g019484	VAS	1	0	0	NA	NULL	NULL	NULL	NULL	NULL
Sb01g044210	VAS	0	0	1	auxin-responsive protein-related, putative, expressed	NONVAS	4.51767	1.27581	3.31803	1.72362
Sb03g026980	VAS	1	0	0	Sad1 / UNC-like C-terminal domain containing protein, putative, expressed	NULL	NULL	NULL	NULL	NULL
Sb08g016390	VAS	0	0	1	oxidoreductase, 2OG-Fe oxygenase family protein, putative, expressed	NULL	NULL	NULL	NULL	NULL
Sb05g021516	VAS	1	0	0	NA	NULL	NULL	NULL	NULL	NULL
Sb03g030190	VAS	0	0	1	3-5 exonuclease domain-containing protein, putative, expressed	NULL	NULL	NULL	NULL	NULL
Sb06g002510	VAS	1	0	0	gamma-thionin family domain containing protein	NULL	NULL	NULL	NULL	NULL
Sb01g049810	VAS	1	0	0	remorin, putative, expressed	NONVAS	4.29813	3.72499	6.73361	5.02057
Sb10g008925	VAS	0	1	1	NA	NULL	NULL	NULL	NULL	NULL
Sb10g013065	VAS	1	1	1	NA	NULL	NULL	NULL	NULL	NULL
Sb10g004540	VAS	0	0	1	caffeoyl-CoA O-methyltransferase, putative, expressed	NULL	8.23179	8.6401	8.70837	5.70201
Sb08g001090	VAS	0	0	1	ubiquitin-like protein 5, putative, expressed	VAS	4.54228	5.65309	7.29236	5.90288
Sb04g026480	VAS	0	0	1	MYB family transcription factor, putative, expressed	NULL	NULL	NULL	NULL	NULL
Sb01g041500	VAS	0	1	0	potyvirus VPg interacting protein, putative, expressed	NULL	5.99515	6.16038	5.90087	5.91869
Sb07g022410	VAS	1	0	0	tyrosine protein kinase domain containing protein, putative, expressed	NULL	NULL	NULL	NULL	NULL
Sb03g032990	VAS	0	1	0	systemin receptor SR160 precursor, putative, expressed	VAS	6.77116	7.54022	6.41096	6.45979
Sb04g019226	VAS	1	0	0	NA	NULL	NULL	NULL	NULL	NULL
Sb02g037130	VAS	0	0	1	carboxyl-terminal peptidase, putative, expressed	NULL	6.19679	6.42767	4.74413	6.81511
Sb10g024680	VAS	1	1	0	tryptophan synthase beta chain 2, putative, expressed	NULL	NULL	NULL	NULL	NULL
Sb03g046200	VAS	0	1	0	phosphoesterase family protein, putative, expressed	NONVAS	4.80692	2.61453	4.53447	2.59542
Sb07g021540	VAS	1	0	0	expressed protein	NULL	NULL	NULL	NULL	NULL
Sb09g030770	VAS	1	0	0	early-responsive to dehydration protein-related, putative, expressed	NULL	6.34161	6.20779	6.89327	7.30097
Sb01g047240	VAS	1	0	0	N-acetylglucosaminyltransferase, putative, expressed	NULL	5.83284	5.51524	5.3432	5.00112
Sb04g032430	VAS	1	0	0	aquaporin protein, putative, expressed	VAS	8.59773	9.19626	11.3504	9.97176
Sb01g033760	VAS	0	1	0	intron-binding protein aquarius, putative, expressed	NULL	7.61568	7.29464	6.27902	6.80019
Sb10g021750	VAS	0	1	0	BES1/BZR1 homolog protein, putative, expressed	NONVAS	6.41476	6.03734	5.27112	5.36744
Sb03g037510	VAS	0	0	1	OsFBX27 - F-box domain containing protein, expressed	NONVAS	4.94919	2.35017	4.45943	5.0804
Sb09g004250	VAS	1	0	0	NA	NULL	NULL	NULL	NULL	NULL
Sb03g045460	VAS	0	0	1	glycosyl hydrolases family 17, putative, expressed	NULL	NULL	NULL	NULL	NULL
Sb10g003600	VAS	0	1	0	transferase family domain containing protein, expressed	NULL	5.58937	5.44747	5.17984	5.39731
Sb10g005520	VAS	0	0	1	AP2 domain containing protein	NULL	NULL	NULL	NULL	NULL
Sb05g001320	VAS	1	1	0	zinc finger, C3HC4 type domain containing protein, expressed	NULL	NULL	NULL	NULL	NULL
Sb02g027750	VAS	1	0	0	expressed protein	NULL	NULL	NULL	NULL	NULL
Sb01g036110	VAS	0	1	0	insulin-degrading enzyme, putative, expressed	NULL	8.29428	8.03518	7.50005	7.33136
Sb06g023930	VAS	0	0	1	NA	NULL	NULL	NULL	NULL	NULL
Sb05g003780	VAS	0	0	1	O-methyltransferase, putative, expressed	NULL	NULL	NULL	NULL	NULL
Sb04g007610	VAS	0	0	1	puromycin-sensitive aminopeptidase, putative, expressed	NULL	7.45485	7.58312	8.088	8.00785
Sb07g002450	VAS	1	0	0	chloroplast unusual positioning protein, putative, expressed	NULL	4.09088	3.87732	3.22537	5.05253
Sb06g012980	VAS	0	1	0	conserved hypothetical protein	NULL	NULL	NULL	NULL	NULL
Sb09g022380	VAS	0	0	1	membrane associated DUF588 domain containing protein, putative, expressed	NULL	3.42875	3.59095	4.38357	4.26799
Sb04g023100	VAS	1	0	0	calmodulin binding protein, putative, expressed	NULL	7.59489	7.3664	8.16932	8.76751
Sb06g033910	VAS	0	1	0	thaumatin, putative, expressed	NULL	NULL	NULL	NULL	NULL
Sb01g039090	VAS	1	0	0	terpene synthase, putative, expressed	NULL	NULL	NULL	NULL	NULL
Sb09g004410	NON	1	1	0	resistance protein LR10, putative	NONVAS	4.3669	1.44794	3.41639	3.50614
Sb05g008370	NON	0	0	1	protein kinase domain containing protein, expressed	NULL	NULL	NULL	NULL	NULL
Sb03g043860	NON	1	0	0	expressed protein	NONVAS	4.00806	3.34206	3.75913	4.3901
Sb01g022180	NON	1	0	0	endonuclease/exonuclease/phosphatase family domain containing protein, expressed	NONVAS	6.68702	6.32099	7.05436	7.05746
Sb10g009640	NON	1	0	0	GASR7 - Gibberellin-regulated GASA/GAST/Snakin family protein precursor, expressed	NONVAS	8.27891	7.61075	5.65812	6.6451
Sb01g017670	NON	1	1	0	tetratricopeptide repeat, putative, expressed	NULL	3.89751	3.44532	2.57338	3.35976
Sb10g028580	NON	1	0	0	glycosyl hydrolases family 16, putative, expressed	NONVAS	3.85382	2.25633	3.38171	8.55676
Sb04g003965	NON	1	0	0	rhodanese-like domain containing protein, putative, expressed	VAS	1.17563	3.54767	5.75862	2.60684
Sb10g024110	NON	0	1	0	helix-loop-helix DNA-binding, putative, expressed	VAS	1.83364	2.88753	2.17456	6.03366
Sb03g010490	NON	0	1	0	NA	NULL	NULL	NULL	NULL	NULL
Sb02g007180	NON	0	0	1	alpha-1,2-fucosidase, putative, expressed	NULL	NULL	NULL	NULL	NULL
Sb06g020520	NON	0	0	1	MA3 domain containing protein, expressed	VAS	7.5088	7.99233	7.73493	8.17142
Sb02g038510	NON	0	1	0	X8 domain containing protein, expressed	NONVAS	5.2193	1.59842	3.69554	5.26061
Sb06g022970	NON	0	0	1	expressed protein	NONVAS	NULL	NULL	NULL	NULL
Sb03g034120	NON	0	0	1	stress-induced protein, putative, expressed	NULL	NULL	NULL	NULL	NULL
Sb01g008250	NON	0	0	1	expressed protein	NULL	NULL	NULL	NULL	NULL
Sb02g003830	NON	0	1	0	plastocyanin-like domain containing protein, putative	NULL	NULL	NULL	NULL	NULL
Sb02g005864	NON	1	0	0	NA	NULL	NULL	NULL	NULL	NULL
Sb10g004890	NON	0	1	0	HIRAN domain containing protein, putative, expressed	NULL	4.82423	4.71983	3.66437	4.73903
Sb01g021380	NON	0	1	0	MBTB52 - Bric-a-Brac, Tramtrack, Broad Complex BTB domain with Meprin and TRAF Homology MATH domain	NULL	NULL	NULL	NULL	NULL
Sb07g004790	NON	0	1	0	expressed protein	NULL	NULL	NULL	NULL	NULL
Sb07g021930	NON	0	1	0	transferase family protein, putative	NULL	NULL	NULL	NULL	NULL
Sb05g022130	NON	1	0	0	hypothetical protein	NULL	NULL	NULL	NULL	NULL
Sb04g035810	NON	0	1	0	OsSCP10 - Putative Serine Carboxypeptidase homologue, expressed	NULL	NULL	NULL	NULL	NULL
Sb05g000610	NON	0	1	0	nodulin, putative, expressed	NULL	NULL	NULL	NULL	NULL
Sb10g022430	NON	0	1	0	L-ascorbate oxidase precursor, putative, expressed	NONVAS	7.85125	4.66838	4.14857	4.10641
Sb03g008070	NON	1	0	0	expressed protein	NULL	NULL	NULL	NULL	NULL
Sb02g038530	NON	0	1	1	NAD dependent epimerase/dehydratase family protein, putative, expressed	NULL	NULL	NULL	NULL	NULL
Sb02g025470	NON	0	0	1	DUF581 domain containing protein, expressed	VAS	1.38221	5.08405	5.26257	1.81458
Sb10g005020	NON	0	0	1	myb-like DNA-binding domain, SHAQKYF class family protein	NULL	NULL	NULL	NULL	NULL
Sb06g005670	NON	0	0	1	triacylglycerol lipase 1 precursor, putative	NULL	NULL	NULL	NULL	NULL
Sb03g037750	NON	1	0	0	AP2 domain containing protein, expressed	NULL	NULL	NULL	NULL	NULL
Sb02g003090	NON	1	0	0	glutathione S-transferase, N-terminal domain containing protein, expressed	NULL	NULL	NULL	NULL	NULL
Sb04g000970	NON	1	0	0	transporter, major facilitator family, putative, expressed	NULL	NULL	NULL	NULL	NULL
Sb01g001380	NON	0	1	0	expressed protein	NULL	4.7292	4.59714	5.04954	5.34982
Sb03g002260	NON	0	1	0	peptide-N4-asparagine amidase A, putative	NULL	NULL	NULL	NULL	NULL
Sb04g008790	NON	0	0	1	prefoldin subunit, putative, expressed	NULL	5.5997	5.51983	5.21331	4.97104
Sb02g012470	NON	1	0	0	gibberellin 20 oxidase 2, putative, expressed	NULL	NULL	NULL	NULL	NULL
Sb04g024425	NON	0	0	1	NA	NULL	3.25939	3.35784	2.55352	3.26416
Sb04g024420	NON	1	1	0	NA	NULL	NULL	NULL	NULL	NULL
Sb10g022120	NON	0	1	0	ferroportin1 domain containing protein, expressed	NULL	4.28626	4.4336	4.00003	1.99577
Sb04g021880	NON	1	1	0	expressed protein	NULL	NULL	NULL	NULL	NULL
Sb01g008820	NON	1	1	0	GRAM domain containing protein, expressed	VAS	3.12166	4.07899	3.8699	4.29942
Sb09g021060	NON	1	0	0	expressed protein	NULL	NULL	NULL	NULL	NULL
Sb03g009910	NON	1	0	0	flowering promoting factor-like 1, putative, expressed	NULL	NULL	NULL	NULL	NULL
Sb06g002110	NON	1	0	0	vignain precursor, putative	NULL	NULL	NULL	NULL	NULL
Sb09g006380	NON	1	1	0	serine/threonine protein phosphatase 5, putative, expressed	NULL	6.78134	6.53158	6.51437	6.63072
Sb02g006520	NON	0	0	1	PPR repeat domain containing protein, putative, expressed	NONVAS	3.97022	3.52314	2.88139	3.52994
Sb07g019840	NON	1	0	0	cleavage and polyadenylation specificity factor subunit 5, putative, expressed	NULL	NULL	NULL	NULL	NULL
Sb01g004480	NON	0	1	0	UPF0041 domain containing protein, putative, expressed	VAS	5.36173	6.02099	7.5277	6.75898
Sb01g044230	NON	0	1	0	amine oxidase, flavin-containing, domain containing protein, expressed	NULL	NULL	NULL	NULL	NULL
Sb01g037670	NON	1	0	0	MYB family transcription factor, putative	NULL	NULL	NULL	NULL	NULL
Sb10g006150	NON	0	1	0	DNA binding protein, putative, expressed	NULL	NULL	NULL	NULL	NULL
Sb09g023870	NON	0	0	1	LTPL67 - Protease inhibitor/seed storage/LTP family protein precursor, expressed	NULL	NULL	NULL	NULL	NULL
Sb03g035680	NON	0	0	1	OsProCP1 - Putative Lysosomal Pro-x Carboxypeptidase homologue, expressed	NULL	3.1888	3.35746	4.93094	4.28741
Sb02g036580	NON	0	1	0	expressed protein	NULL	NULL	NULL	NULL	NULL
Sb07g002230	NON	0	1	0	amino acid transporter, putative, expressed	VAS	3.56352	7.77319	7.03776	6.0381
Sb07g006840	NON	0	1	0	conserved hypothetical protein	NULL	4.19151	3.85565	3.86579	5.0906
Sb10g023020	NON	1	0	0	coatomer subunit beta, putative, expressed	NULL	8.41053	8.61964	8.34714	8.01068
Sb06g028280	NON	1	0	0	QRT3, putative, expressed	NONVAS	4.65026	1.56516	3.73302	1.96477
Sb05g003990	NON	1	0	0	NA	NULL	NULL	NULL	NULL	NULL
Sb05g024475	NON	1	0	0	NA	NULL	NULL	NULL	NULL	NULL
Sb06g031820	NON	0	1	0	RCC2, putative, expressed	NONVAS	7.42652	7.01809	6.49572	7.15781
Sb10g000570	NON	0	0	1	expressed protein	VAS	6.99653	7.35185	6.90904	6.72398
Sb03g037140	NON	1	0	0	NB-ARC/LRR disease resistance protein, putative, expressed	NULL	NULL	NULL	NULL	NULL
Sb03g031250	NON	0	0	1	wax synthase, putative, expressed	NULL	NULL	NULL	NULL	NULL
Sb06g022920	NON	0	1	0	MIF4G domain containing protein, putative, expressed	NULL	NULL	NULL	NULL	NULL
Sb05g001400	NON	0	0	1	DUF567 domain containing protein, putative, expressed	NULL	NULL	NULL	NULL	NULL
Sb03g027375	NON	1	0	0	expressed protein	NULL	3.75082	3.9899	4.64688	4.41884
Sb10g025430	NON	0	1	0	protein kinase domain containing protein, expressed	NULL	8.13579	8.04339	6.69324	7.00071
Sb06g013465	NON	0	1	0	NA	NULL	NULL	NULL	NULL	NULL
Sb05g022270	NON	0	0	1	conserved hypothetical protein	NULL	NULL	NULL	NULL	NULL
Sb03g034130	NON	0	1	1	anthocyanidin 5,3-O-glucosyltransferase, putative, expressed	NULL	NULL	NULL	NULL	NULL
Sb09g018740	NON	0	0	1	peptide chain release factor 2, putative, expressed	NULL	NULL	NULL	NULL	NULL
Sb03g041560	NON	1	0	0	expressed protein	NULL	NULL	NULL	NULL	NULL
Sb07g024230	NON	0	1	0	male sterility protein 2, putative, expressed	NULL	NULL	NULL	NULL	NULL
Sb04g003150	NON	1	1	0	activator of 90 kDa heat shock protein ATPase homolog, putative, expressed	NULL	NULL	NULL	NULL	NULL
Sb03g008560	NON	0	1	0	helix-loop-helix DNA-binding domain containing protein, expressed	NULL	NULL	NULL	NULL	NULL
Sb03g027860	NON	0	1	0	transferase family protein, putative, expressed	VAS	6.98067	7.5044	6.79038	5.53296
Sb01g043260	NON	1	0	0	keratin, type I cytoskeletal 9, putative, expressed	NULL	2.79781	2.91229	7.18834	7.90457
Sb01g050170	NON	0	0	1	SKP1, putative, expressed	NULL	4.70972	4.40783	5.2079	6.05518
Sb06g032410	NON	0	1	0	transcription factor, putative, expressed	NULL	NULL	NULL	NULL	NULL
Sb06g032990	NON	1	0	0	fiber protein Fb34, putative, expressed	NULL	NULL	NULL	NULL	NULL
Sb02g033850	NON	0	1	0	CHR4/MI-2-LIKE, putative, expressed	NULL	6.04606	5.79417	5.01701	5.32847
Sb01g015850	NON	1	0	0	GDSL-like lipase/acylhydrolase, putative, expressed	NULL	NULL	NULL	NULL	NULL
Sb10g004740	NON	0	0	1	peptidase, T1 family, putative, expressed	NULL	6.30578	6.0862	5.92905	4.65939
Sb10g021570	NON	1	0	0	CAMK_KIN1/SNF1/Nim1_like.26 - CAMK includes calcium/calmodulin depedent protein kinases, expressed	NULL	NULL	NULL	NULL	NULL
Sb10g021572	NON	1	0	0	NA	NULL	NULL	NULL	NULL	NULL
Sb09g027070	NON	0	0	1	fiber protein Fb11, putative, expressed	NULL	3.70283	3.88685	7.24657	6.93115
Sb06g004683	NON	1	1	0	NA	NULL	NULL	NULL	NULL	NULL
Sb08g003680	NON	0	1	1	expressed protein	NULL	NULL	NULL	NULL	NULL
Sb09g018240	NON	0	1	0	expressed protein	NULL	NULL	NULL	NULL	NULL
Sb03g036360	NON	1	0	0	insulin-degrading enzyme, putative, expressed	NULL	6.91492	6.92609	7.73379	7.08432
Sb04g021710	NON	0	1	0	expressed protein	NULL	4.26212	4.25982	4.90594	6.05039
Sb04g009180	NON	0	1	0	no apical meristem protein, putative, expressed	NULL	NULL	NULL	NULL	NULL
Sb08g022910	NON	0	0	1	GNS1/SUR4 membrane family protein, putative, expressed	NULL	NULL	NULL	NULL	NULL
Sb05g001870	NON	0	1	0	transporter-related, putative, expressed	NULL	6.7847	6.56636	5.95504	6.08008
Sb05g008250	NON	0	1	0	disease resistance protein RPM1, putative, expressed	NULL	NULL	NULL	NULL	NULL
Sb09g018360	NON	1	0	0	conserved hypothetical protein	NULL	NULL	NULL	NULL	NULL
Sb02g003505	NON	1	0	0	VQ domain containing protein, putative, expressed	NULL	NULL	NULL	NULL	NULL
Sb03g028060	NON	0	0	1	oxidoreductase, aldo/keto reductase family protein, putative, expressed	NULL	2.34211	2.59147	5.05211	5.43463
Sb04g021330	NON	1	1	0	protein binding protein, putative, expressed	NULL	NULL	NULL	NULL	NULL
Sb05g003370	NON	0	1	0	amino acid permease family protein, putative, expressed	NULL	NULL	NULL	NULL	NULL
Sb02g029640	NON	1	0	0	Os9bglu31 - beta-glucosidase, dhurrinase, similar to G. max hydroxyisourate hydrolase, expressed	VAS	3.20035	6.90566	8.71515	6.73592
Sb10g002140	NON	0	1	0	starch synthase, putative, expressed	NULL	NULL	NULL	NULL	NULL
Sb04g030680	NON	1	0	0	expressed protein	NULL	3.01212	3.11082	2.90931	2.519
Sb07g002540	NON	0	0	1	myosin heavy chain-related, putative, expressed	VAS	4.2185	4.53732	5.49865	5.22868
Sb03g011180	NON	1	0	0	glycosyl hydrolases family 17 protein, putative, expressed	NULL	NULL	NULL	NULL	NULL
Sb03g000700	NON	1	0	0	salt stress root protein RS1, putative, expressed	VAS	4.52205	5.62533	8.33955	6.77765
Sb09g029640	NON	1	0	0	Rad21 / Rec8 like protein, putative, expressed	NULL	NULL	NULL	NULL	NULL
Sb04g004350	NON	0	0	1	OsFBX248 - F-box domain containing protein	NULL	NULL	NULL	NULL	NULL
Sb07g009460	NON	0	1	0	expressed protein	NULL	5.36967	5.1262	5.80295	6.37395
Sb10g010323	NON	0	1	1	NA	NULL	NULL	NULL	NULL	NULL
Sb09g028410	NON	0	0	1	dnaJ domain containing protein, expressed	NULL	3.77906	3.58441	3.85132	4.3762
Sb03g002070	NON	1	1	0	phospho-N-acetylmuramoyl-pentapeptide-transferase, putative, expressed	NULL	4.30063	4.36138	3.8198	3.49188
Sb04g003160	NON	0	0	1	arginine N-methyltransferase 5, putative, expressed	NONVAS	6.98705	6.32583	5.68412	5.56599
Sb08g007610	NON	0	1	0	Os6bglu24 - beta-glucosidase homologue, similar to G. max isohydroxyurate hydrolase, expressed	VAS	3.27136	6.57378	3.86118	11.0007
Sb03g027830	NON	1	0	0	adaptin ear-binding coat-associated protein 2, putative, expressed	NULL	4.89271	5.01651	5.47845	5.32976
Sb01g001710	NON	0	1	0	protein of unknown function containing protein, expressed	VAS	NULL	NULL	NULL	NULL
Sb07g027570	NON	1	0	0	expressed protein	NULL	2.72753	2.59369	2.13305	2.95286
Sb05g026335	NON	1	0	0	cysteine-rich receptor-like protein kinase 28 precursor, putative, expressed	NULL	3.6653	3.47208	2.94258	2.79363
Sb05g026330	NON	1	0	0	uncharacterized glycosyltransferase, putative, expressed	NULL	NULL	NULL	NULL	NULL
Sb08g002490	NON	1	0	0	NA	NULL	NULL	NULL	NULL	NULL
Sb07g024550	NON	0	1	0	ZOS8-12 - C2H2 zinc finger protein, expressed	VAS	4.74015	5.52843	4.55166	3.49332
Sb10g024183	NON	1	1	0	NA	NULL	NULL	NULL	NULL	NULL
Sb03g004980	NON	1	0	0	AP2 domain containing protein, expressed	NULL	3.68658	3.70962	3.91007	4.70158
Sb01g014860	NON	0	1	0	seed maturation protein PM23, putative, expressed	NULL	5.4206	5.45066	6.66858	7.74618
Sb09g023570	NON	0	1	0	inactive receptor kinase At2g26730 precursor, putative, expressed	NONVAS	7.45691	5.36473	5.34303	5.22585
Sb08g004320	NON	0	1	0	chaperone protein dnaJ, putative, expressed	NONVAS	5.7244	5.21724	5.36641	5.68596
Sb07g025785	NON	0	0	1	ubiquitin carboxyl-terminal hydrolase family protein	NULL	NULL	NULL	NULL	NULL
Sb10g028830	NON	0	1	0	NA	NULL	6.47535	6.42836	5.47578	5.58442
Sb10g009670	NON	0	0	1	no apical meristem protein, putative, expressed	NULL	3.65945	3.64318	4.50006	4.93289
Sb04g002350	NON	1	1	0	expressed protein	VAS	5.17279	5.47248	5.72645	5.87526
Sb06g015280	NON	0	1	0	amino acid kinase, putative, expressed	NULL	4.37696	4.04546	4.80228	5.38879
Sb07g007810	NON	0	1	0	AMP-binding domain containing protein, expressed	VAS	1.89742	5.86006	2.84834	1.86312
Sb06g006510	NON	0	1	0	YL1 nuclear protein C-terminal domain containing protein, expressed	NONVAS	6.21993	5.57712	4.32728	4.84642
Sb01g036930	NON	1	1	0	expressed protein	NONVAS	6.20196	5.51655	4.45097	6.90779
Sb07g003000	NON	1	0	0	cytochrome P450, putative, expressed	NULL	NULL	NULL	NULL	NULL
Sb01g000620	NON	0	0	1	KAP-2, putative, expressed	NONVAS	5.26749	4.50904	4.53721	5.00939
Sb04g019260	NON	0	1	0	lipase, putative, expressed	NULL	6.31147	6.27081	5.68973	6.56437
Sb01g017530	NON	0	0	1	expressed protein	NULL	NULL	NULL	NULL	NULL
Sb06g023390	NON	0	0	1	adenylosuccinate lyase, putative, expressed	NULL	6.2559	6.17078	5.69849	5.78786
Sb09g006430	NON	0	0	1	GIL1, putative, expressed	NULL	NULL	NULL	NULL	NULL
Sb02g025300	NON	1	1	0	NA	NULL	NULL	NULL	NULL	NULL
Sb10g027510	NON	1	0	0	surp module family protein, putative, expressed	NULL	5.42981	5.06012	3.97209	4.04185
Sb03g037290	NON	0	1	0	expressed protein	NONVAS	6.14709	5.76536	5.13835	5.18718
Sb05g026540	NON	0	1	0	leucoanthocyanidin dioxygenase, putative, expressed	NULL	NULL	NULL	NULL	NULL
Sb01g021970	NON	0	1	0	OsPOP21 - Putative Prolyl Oligopeptidase homologue, expressed	VAS	5.94285	6.31581	6.86396	7.42747
Sb02g003610	NON	0	0	1	gibberellin receptor GID1L2, putative, expressed	NULL	NULL	NULL	NULL	NULL
Sb04g029600	NON	0	1	0	WD-40 repeat family protein, putative, expressed	NULL	5.36302	5.16943	6.78168	6.988
Sb04g034810	NON	1	0	0	DENN domain containing protein, expressed	NULL	NULL	NULL	NULL	NULL
Sb10g005010	NON	0	0	1	26S protease regulatory subunit 6A, putative, expressed	NULL	7.58868	7.50048	7.85955	7.61552
Sb10g030990	NON	0	0	1	RING-H2 finger protein, putative, expressed	NULL	NULL	NULL	NULL	NULL
Sb03g029530	NON	0	1	0	ras-related protein, putative, expressed	NULL	7.28425	7.04181	8.08204	7.44396
Sb04g029230	NON	1	0	0	transcription factor IIA large subunit, putative, expressed	NULL	5.16351	4.77964	4.78075	4.60614
Sb06g015125	NON	0	1	0	HIRAN domain containing protein, putative, expressed	NULL	3.92497	3.89436	2.72271	3.36457
Sb01g039150	NON	1	0	0	expressed protein	NULL	6.71555	6.60609	5.88598	6.34005
Sb10g012230	NON	1	1	0	expressed protein	NULL	2.77001	2.92188	3.67401	3.95091
Sb07g027950	NON	0	1	0	RNA recognition motif containing protein, putative, expressed	NULL	6.40955	6.13592	5.75626	6.18361
Sb04g037740	NON	1	0	0	pectinesterase, putative	NULL	NULL	NULL	NULL	NULL
Sb04g022990	NON	1	0	0	expressed protein	NULL	NULL	NULL	NULL	NULL
Sb07g024080	NON	1	0	0	signal peptide peptidase domain containing protein, expressed	NULL	5.42232	5.50101	5.98347	5.98481
Sb03g041080	NON	1	0	0	CorA-like magnesium transporter protein, putative, expressed	NULL	NULL	NULL	NULL	NULL
Sb07g020920	NON	1	1	0	linker histone H1 and H5 family protein, expressed	NONVAS	6.07656	5.10836	3.72853	3.76968
Sb01g000610	NON	0	0	1	acyl carrier protein, putative, expressed	NULL	NULL	NULL	NULL	NULL
Sb05g027750	NON	0	1	0	GRAS family transcription factor domain containing protein, expressed	NULL	2.95154	2.9391	3.46641	3.57135
Sb04g001440	NON	1	1	0	csAtPR5, putative, expressed	NULL	NULL	NULL	NULL	NULL
Sb04g008440	NON	0	0	1	lectin protein kinase family protein, putative, expressed	VAS	2.3592	3.14563	2.57315	1.67706
Sb02g002600	NON	0	1	1	GYF domain containing protein, putative, expressed	NONVAS	8.25063	7.86555	5.9308	6.71014
Sb06g018696	NON	0	1	0	tyrosyl-tRNA synthetase, putative	VAS	2.16339	2.60606	3.01796	3.80722
Sb01g039570	NON	0	0	1	tRNA synthetases class II domain containing protein, expressed	NONVAS	6.42314	5.9525	4.98279	5.86661
Sb06g016960	NON	1	0	0	CAMK_CAMK_like.25 - CAMK includes calcium/calmodulin depedent protein kinases, expressed	VAS	5.96105	7.76121	6.69677	5.538
Sb10g021680	NON	1	0	0	reticuline oxidase-like protein precursor, putative, expressed	NULL	NULL	NULL	NULL	NULL
Sb09g001730	NON	0	1	0	vrga1, putative, expressed	NULL	NULL	NULL	NULL	NULL
Sb03g028040	NON	0	1	0	metallo-beta-lactamase, putative, expressed	NONVAS	4.3858	3.85465	3.59971	4.10644
Sb02g035465	NON	1	0	0	TKL_IRAK_DUF26-lc.18 - DUF26 kinases have homology to DUF26 containing loci, expressed	NULL	NULL	NULL	NULL	NULL
Sb06g000870	NON	0	1	0	zinc finger family protein, putative, expressed	NULL	5.72002	5.84277	5.39827	5.75219
Sb09g016460	NON	0	1	0	MRH1, putative, expressed	NULL	NULL	NULL	NULL	NULL
Sb08g002480	NON	1	0	0	pollen allergen, putative, expressed	NULL	NULL	NULL	NULL	NULL
Sb01g005360	NON	1	0	0	ribosomal protein S13p/S18e, putative, expressed	NONVAS	9.60858	9.11714	7.56175	7.90654
Sb05g002460	NON	1	0	0	calmodulin-like protein 1, putative, expressed	NULL	NULL	NULL	NULL	NULL
Sb10g021740	NON	0	1	0	lectin protein kinase family protein, putative, expressed	NULL	NULL	NULL	NULL	NULL
Sb04g021020	NON	1	0	0	WD domain, G-beta repeat domain containing protein, expressed	NONVAS	6.16541	5.70547	5.30873	5.94505
Sb10g031020	NON	1	0	0	phytoene synthase, chloroplast precursor, putative, expressed	NULL	NULL	NULL	NULL	NULL
Sb01g048790	NON	0	0	1	anthranilate phosphoribosyltransferase, chloroplast precursor, putative, expressed	VAS	4.24914	4.70422	4.60818	5.16503
Sb04g003140	NON	1	1	0	Myb-like DNA-binding domain containing protein, putative, expressed	NULL	NULL	NULL	NULL	NULL
Sb03g027850	NON	1	0	0	transferase family protein, putative, expressed	NULL	5.14794	4.78895	3.36853	2.24238
Sb10g025110	NON	1	0	0	cytochrome P450, putative, expressed	VAS	4.25487	5.66734	2.74809	1.71964
Sb10g002980	NON	0	1	0	expressed protein	VAS	2.07524	3.10774	7.99806	6.3247
Sb03g045250	NON	1	0	0	xylanase inhibitor, putative, expressed	NULL	NULL	NULL	NULL	NULL
Sb03g002525	NON	0	1	0	OsMADS3 - MADS-box family gene with MIKCc type-box, expressed	NULL	NULL	NULL	NULL	NULL
Sb06g029330	NON	0	1	0	P21-Rho-binding domain containing protein, putative, expressed	NULL	NULL	NULL	NULL	NULL
Sb05g023960	NON	0	1	0	DUF630/DUF632 domains containing protein, putative, expressed	NONVAS	5.87371	5.51617	5.24653	5.90925
Sb05g004240	NON	1	1	0	OsFBX412 - F-box domain containing protein, expressed	NULL	NULL	NULL	NULL	NULL
Sb10g029330	NON	1	0	0	LTPL154 - Protease inhibitor/seed storage/LTP family protein precursor, expressed	NULL	NULL	NULL	NULL	NULL
Sb04g018431	NON	0	1	0	male sterility protein, putative, expressed	NULL	NULL	NULL	NULL	NULL
Sb08g006180	NON	0	0	1	phosphoribosylamine--glycine ligase, putative, expressed	NULL	3.36405	3.09831	2.55321	4.14299
Sb07g001300	NON	0	1	0	NB-ARC domain containing protein, expressed	NULL	NULL	NULL	NULL	NULL
Sb04g028620	NON	0	1	0	membrane attack complex component/perforin/complement C9, putative, expressed	NULL	NULL	NULL	NULL	NULL
Sb02g014000	NON	1	0	0	DCL, chloroplast precursor, putative, expressed	NONVAS	6.67625	6.16634	3.91495	4.53839
Sb07g020970	NON	1	0	0	NA	NULL	NULL	NULL	NULL	NULL
Sb10g028370	NON	0	0	1	pentatricopeptide repeat domain containing protein, putative, expressed	NULL	NULL	NULL	NULL	NULL
Sb09g018370	NON	1	0	0	PHD finger protein, putative, expressed	NULL	NULL	NULL	NULL	NULL
Sb02g005135	NON	1	0	0	NA	NULL	NULL	NULL	NULL	NULL
Sb01g038750	NON	0	0	1	CGMC_MAPKCGMC_2_ERK.2 - CGMC includes CDA, MAPK, GSK3, and CLKC kinases, expressed	VAS	2.57417	4.41046	5.71963	5.52683
Sb04g023250	NON	0	1	0	expressed protein	NULL	NULL	NULL	NULL	NULL
Sb03g001550	NON	1	1	0	plant-specific domain TIGR01589 family protein, putative, expressed	VAS	4.38821	6.21456	6.40871	6.69985
Sb10g007320	NON	1	0	0	12-oxophytodienoate reductase, putative, expressed	NULL	NULL	NULL	NULL	NULL
Sb09g019500	NON	1	0	0	CUE domain containing protein, expressed	NULL	NULL	NULL	NULL	NULL
Sb04g003600	NON	1	0	0	protein phosphatase 2C, putative, expressed	NONVAS	6.32263	5.91133	7.19681	7.61229
Sb10g008090	NON	0	1	0	aquaporin protein, putative, expressed	VAS	2.68468	5.48802	6.99266	2.40099
Sb07g003373	NON	1	0	0	NA	NULL	NULL	NULL	NULL	NULL
Sb10g000980	NON	1	0	0	CSLD2 - cellulose synthase-like family D, expressed	NULL	8.17933	8.29515	6.27354	6.1991
Sb02g030950	NON	0	0	1	Core histone H2A/H2B/H3/H4 domain containing protein, putative, expressed	NULL	7.30275	6.86547	3.78223	4.19017
Sb04g010290	NON	0	0	1	oxidoreductase/ transition metal ion binding protein, putative, expressed	NULL	3.23647	2.9575	3.77539	5.34757
Sb01g043370	NON	1	0	0	mannose-1-phosphate guanyltransferase, putative, expressed	VAS	6.08554	6.80227	6.27011	6.30631
Sb02g037195	NON	0	0	1	ubiquitin-like protein SMT3, putative	NULL	NULL	NULL	NULL	NULL
Sb09g004050	NON	1	1	0	NA	NULL	NULL	NULL	NULL	NULL
Sb10g002070	NON	0	0	1	pyridoxal-dependent decarboxylase protein, putative, expressed	NULL	6.36667	6.59972	4.52356	3.99163
Sb07g002530	NON	0	0	1	ATPase BadF/BadG/BcrA/BcrD type, putative, expressed	VAS	4.09921	4.78578	5.81181	5.80572
Sb10g028380	NON	0	0	1	expressed protein	VAS	4.46508	5.23138	4.39802	4.40221
Sb01g017230	NON	1	0	0	aquaporin protein, putative, expressed	VAS	2.95711	5.73737	4.32018	3.76752
Sb09g027060	NON	1	0	0	60S ribosomal protein L28-1, putative, expressed	NONVAS	10.2711	9.79873	9.27646	10.0389
Sb06g030980	NON	0	1	0	sulfate transporter, putative, expressed	VAS	3.06153	4.78421	4.08703	5.30815
Sb06g021270	NON	0	1	0	expressed protein	VAS	2.1458	5.79766	3.45101	1.11294
Sb06g001550	NON	1	0	0	thaumatin, putative, expressed	NULL	NULL	NULL	NULL	NULL
Sb05g027760	NON	1	0	0	GRAS family transcription factor domain containing protein, expressed	NULL	3.55151	3.59915	2.77399	3.4686
Sb01g004530	NON	1	0	0	OsPP2Ac-2 - Phosphatase 2A isoform 2 belonging to family 2, expressed	NULL	7.26442	7.09224	6.67573	6.86956
Sb10g024810	NON	0	1	0	NA	NULL	2.93295	2.49874	2.12834	2.8796
Sb03g006470	NON	1	1	0	cytochrome P450, putative, expressed	NULL	NULL	NULL	NULL	NULL
Sb06g020770	NON	0	1	0	signal peptide peptidase-like 2B, putative, expressed	NULL	NULL	NULL	NULL	NULL
Sb10g004535	NON	0	1	1	S-locus-like receptor protein kinase, putative, expressed	NULL	NULL	NULL	NULL	NULL
Sb04g036310	NON	1	0	0	vesicle-associated membrane protein, putative, expressed	NULL	NULL	NULL	NULL	NULL
Sb02g037470	NON	1	0	0	lactose permease-related, putative, expressed	VAS	1.73908	2.56384	4.60612	5.039
Sb10g025305	NON	1	0	0	Leucine Rich Repeat family protein, expressed	NONVAS	9.19049	8.56951	7.48219	8.02738
Sb10g029160	NON	0	0	1	cycloartenol synthase, putative, expressed	NULL	NULL	NULL	NULL	NULL
Sb03g025500	NON	1	0	0	GA18326-PA, putative, expressed	NULL	5.30325	5.19327	6.18683	5.75501
Sb06g026970	NON	0	1	0	helix-loop-helix DNA-binding protein, putative, expressed	NULL	NULL	NULL	NULL	NULL
Sb04g030480	NON	1	0	0	ZF-HD protein dimerisation region containing protein, expressed	NULL	NULL	NULL	NULL	NULL
Sb03g004830	NON	0	1	0	staphylococcal nuclease homologue, putative, expressed	VAS	4.47286	5.04237	5.15471	5.21672
Sb02g005140	NON	0	1	1	MBTB7 - Bric-a-Brac, Tramtrack, Broad Complex BTB domain with Meprin and TRAF Homology MATH domain, expressed	NULL	NULL	NULL	NULL	NULL
Sb04g002150	NON	1	0	0	transmembrane BAX inhibitor motif-containing protein, putative, expressed	VAS	4.31915	5.22339	5.37093	4.26224
Sb10g000470	NON	0	1	0	monocopper oxidase, putative, expressed	VAS	7.60152	8.70569	6.18274	6.96093
Sb06g019010	NON	1	0	0	no apical meristem protein, putative, expressed	NULL	NULL	NULL	NULL	NULL
Sb10g022070	NON	0	1	0	receptor-like protein kinase 2 precursor, putative	NULL	NULL	NULL	NULL	NULL
Sb02g024620	NON	1	1	0	expressed protein	NULL	NULL	NULL	NULL	NULL
Sb02g003030	NON	0	0	1	CAMK_KIN1/SNF1/Nim1_like.28 - CAMK includes calcium/calmodulin depedent protein kinases, expressed	VAS	3.0562	5.7114	7.47647	5.79113
Sb07g027840	NON	0	0	1	inactive receptor kinase At2g26730 precursor, putative, expressed	NULL	NULL	NULL	NULL	NULL
Sb03g011140	NON	0	1	0	glucosidase II beta subunit-like domain containing protein, expressed	NULL	NULL	NULL	NULL	NULL
Sb01g004470	NON	0	0	1	UPF0041 domain containing protein, putative, expressed	NULL	NULL	NULL	NULL	NULL
Sb04g033510	NON	0	1	0	heat shock protein STI, putative, expressed	NONVAS	8.15455	7.64256	6.96568	7.3673
Sb02g007250	NON	1	0	0	protein phosphatase inhibitor 2 containing protein, expressed	NULL	6.10982	5.94902	6.90057	7.28262
Sb05g025200	NON	0	0	1	NA	VAS	1.6336	3.91223	4.88073	3.96356
Sb06g000510	NON	0	1	0	expressed protein	NULL	NULL	NULL	NULL	NULL
Sb02g008930	NON	0	0	1	B12D protein, putative, expressed	VAS	6.21821	7.40756	7.35907	4.54848
Sb04g007150	NON	0	1	0	cytochrome P450 72A1, putative, expressed	NULL	NULL	NULL	NULL	NULL
Sb03g008980	NON	0	1	0	3-beta-hydroxysteroid-Delta-isomerase, putative, expressed	NULL	NULL	NULL	NULL	NULL
Sb01g004210	NON	1	0	0	CESA2 - cellulose synthase, expressed	NONVAS	5.46558	4.46106	5.66826	8.18699
Sb08g022730	NON	1	0	0	translation initiation factor IF-3, putative, expressed	NULL	NULL	NULL	NULL	NULL
Sb01g042900	NON	1	0	0	O-methyltransferase, putative, expressed	NULL	NULL	NULL	NULL	NULL
Sb03g031240	NON	1	0	0	wax synthase, putative, expressed	NULL	NULL	NULL	NULL	NULL
Sb10g027100	NON	1	0	0	no apical meristem protein, putative, expressed	NULL	NULL	NULL	NULL	NULL
Sb05g003900	NON	0	1	0	OsFBT13 - F-box and tubby domain containing protein, expressed	NONVAS	5.72703	4.94988	4.99126	6.0495
Sb02g008020	NON	1	1	0	OsFBLD4 - F-box, LRR and FBD domain containing protein	NULL	NULL	NULL	NULL	NULL
Sb01g032180	NON	0	0	1	RING zinc finger protein-like, putative, expressed	NULL	NULL	NULL	NULL	NULL
Sb07g004285	NON	1	0	0	amino acid permease family protein, putative, expressed	NULL	5.67229	5.66976	6.09973	5.99744
Sb06g026370	NON	1	0	0	B3 DNA binding domain containing protein, expressed	NULL	NULL	NULL	NULL	NULL
Sb01g045320	NON	1	1	0	G-protein alpha subunit, putative, expressed	NULL	5.74711	5.48656	5.86511	6.76634
Sb01g039145	NON	1	0	0	NA	NULL	NULL	NULL	NULL	NULL
Sb08g018810	NON	0	1	0	expressed protein	NULL	NULL	NULL	NULL	NULL
Sb04g001550	NON	0	1	0	CDP-alcohol phosphatidyltransferase, putative, expressed	NONVAS	6.68206	6.18935	5.84684	6.83061
Sb08g016820	NON	0	1	0	acetyl-CoA carboxylase, putative, expressed	VAS	7.58867	9.19745	9.06025	9.96326
Sb07g021470	NON	0	0	1	ZF-HD protein dimerisation region containing protein, expressed	NULL	NULL	NULL	NULL	NULL
Sb10g007930	NON	0	1	0	mTERF family protein, expressed	NULL	NULL	NULL	NULL	NULL
Sb09g006150	NON	1	1	0	metal cation transporter, putative, expressed	NULL	3.4959	3.75665	5.33762	6.35313
Sb09g018230	NON	1	0	0	thioesterase family protein, putative, expressed	NULL	3.58292	3.60514	4.8092	4.5751
Sb03g041070	NON	1	0	0	NPL4, putative, expressed	NULL	5.18035	4.94709	5.58294	4.84249
Sb07g029170	NON	0	0	1	citrate transporter, putative, expressed	VAS	6.0636	6.6558	5.77809	5.91311
Sb03g038800	NON	0	1	0	leaf senescence related protein, putative, expressed	VAS	1.5796	5.72766	5.09942	2.37458
Sb02g040850	NON	0	0	1	CAMK_CAMK_like.36 - CAMK includes calcium/calmodulin depedent protein kinases, expressed	VAS	6.85088	7.09327	7.03323	7.71931
Sb02g030220	NON	0	0	1	glycosyl hydrolase family 29, putative, expressed	NULL	3.63769	3.5917	3.69733	2.3395
Sb06g034100	NON	0	1	0	tubulin folding cofactor B, putative, expressed	NULL	5.4095	5.30122	5.75573	5.39986
Sb10g002550	NON	1	1	0	GDP-mannose 4,6 dehydratase 2, putative, expressed	VAS	3.42471	5.9513	4.7996	2.62401
Sb04g036560	NON	0	1	0	NA	NULL	6.28347	6.47391	6.6716	5.90639
Sb10g007224	NON	1	0	0	gibberellin receptor GID1L2, putative, expressed	NULL	NULL	NULL	NULL	NULL
Sb10g027695	NON	0	0	1	NA	NULL	NULL	NULL	NULL	NULL
Sb01g021445	NON	0	1	0	expressed protein	NULL	3.45398	3.77986	2.85061	2.96611
Sb06g000656	NON	0	0	1	von Willebrand factor type A domain containing protein, putative, expressed	NULL	NULL	NULL	NULL	NULL
Sb06g015070	NON	0	0	1	protein binding protein, putative, expressed	NULL	NULL	NULL	NULL	NULL
Sb07g011460	NON	1	1	0	O-methyltransferase, putative, expressed	NULL	NULL	NULL	NULL	NULL
Sb10g008460	NON	0	1	1	XPA-binding protein 2, putative	NULL	NULL	NULL	NULL	NULL
Sb02g039130	NON	0	1	0	strictosidine synthase, putative, expressed	VAS	1.69287	3.3578	3.37356	3.65586
Sb01g037460	NON	1	0	0	proteins of unknown function domain containing protein, expressed	VAS	1.98983	3.41887	4.01864	3.75957
Sb03g037250	NON	0	1	0	endonuclease/exonuclease/phosphatase family domain containing protein, expressed	VAS	2.6514	3.20039	3.83299	4.43611
Sb06g029390	NON	0	1	0	ZOS9-05 - C2H2 zinc finger protein	NULL	5.26442	5.12198	4.71894	5.43726
Sb04g030380	NON	0	1	0	uridine kinase, putative, expressed	VAS	5.71128	6.06671	5.92425	5.85153
Sb03g028050	NON	1	1	0	oxidoreductase, aldo/keto reductase family protein, putative, expressed	NULL	4.71574	4.69516	4.57866	5.12737
Sb10g027070	NON	1	0	0	hypothetical protein	NULL	NULL	NULL	NULL	NULL
Sb04g021340	NON	0	1	0	expressed protein	NULL	NULL	NULL	NULL	NULL
Sb01g031750	NON	0	0	1	NA	NULL	NULL	NULL	NULL	NULL
Sb02g001890	NON	1	0	0	PDV2, putative, expressed	NULL	2.73315	2.7412	4.12313	5.5639
Sb08g022210	NON	0	1	0	5-methyltetrahydropteroyltriglutamate--homocysteine methyltransferase, putative, expressed	VAS	12.4013	12.6296	12.1744	10.5405
Sb04g024860	NON	1	0	0	eukaryotic translation initiation factor 4B, putative, expressed	NONVAS	5.71588	5.16625	5.10996	5.35952
Sb05g025810	NON	1	0	0	integral membrane protein TIGR01569 containing protein, expressed	NULL	NULL	NULL	NULL	NULL
Sb05g003935	NON	0	1	0	NA	NULL	NULL	NULL	NULL	NULL
Sb08g003020	NON	1	0	0	PAN domain-containing protein At5g03700 precursor, putative	NULL	NULL	NULL	NULL	NULL
Sb09g024730	NON	0	1	0	NADPH-dependent FMN reductase domain containing protein, expressed	NONVAS	7.56272	7.16814	8.42725	3.93337
Sb02g023160	NON	0	0	1	L-ascorbate oxidase precursor, putative, expressed	NULL	NULL	NULL	NULL	NULL
Sb03g005740	NON	1	0	0	receptor kinase, putative, expressed	NULL	NULL	NULL	NULL	NULL
Sb10g007880	NON	1	0	0	hypothetical protein	NULL	NULL	NULL	NULL	NULL
Sb03g044090	NON	0	0	1	mannosyl-oligosaccharide glucosidase, putative, expressed	NULL	6.3755	6.10532	6.11622	6.48397
Sb05g026770	NON	1	0	0	plant protein of unknown function domain containing protein	NULL	NULL	NULL	NULL	NULL
Sb05g023610	NON	1	0	0	methyltransferase, putative, expressed	NULL	NULL	NULL	NULL	NULL
Sb03g025170	NON	1	1	0	OsFBX13 - F-box domain containing protein, expressed	NULL	4.0481	3.63032	3.59739	4.33502
Sb05g021360	NON	0	1	0	MMP37-like protein, mitochondrial precursor, putative	NULL	3.76011	3.49142	3.54062	4.18301
Sb02g005900	NON	0	1	0	LTPL84 - Protease inhibitor/seed storage/LTP family protein precursor, expressed	NULL	NULL	NULL	NULL	NULL
Sb01g003700	NON	1	0	0	methylenetetrahydrofolate reductase, putative, expressed	VAS	8.96756	9.42242	10.2961	8.81602
Sb01g035480	NON	0	0	1	BTBN6 - Bric-a-Brac, Tramtrack, Broad Complex BTB domain with non-phototropic hypocotyl 3 NPH3 and coiled-coil domains, expressed	NONVAS	6.60594	2.30686	3.20362	1.25886
Sb10g001990	NON	0	1	1	aminotransferase, classes I and II, domain containing protein, expressed	NULL	NULL	NULL	NULL	NULL
Sb05g024470	NON	1	0	0	NA	NULL	NULL	NULL	NULL	NULL
Sb07g027560	NON	0	0	1	pentatricopeptide, putative, expressed	NULL	NULL	NULL	NULL	NULL
Sb08g020760	NON	0	1	1	tetratricopeptide repeat domain containing protein, expressed	NONVAS	6.38598	5.97588	6.13966	6.31693
Sb01g048590	NON	1	0	0	POLD2 - Putative DNA polymerase delta complex subunit, expressed	NULL	4.50917	4.24372	3.61005	4.46498
Sb10g024190	NON	0	1	0	transcription factor, putative, expressed	NULL	NULL	NULL	NULL	NULL
Sb07g029230	NON	0	1	0	expressed protein	VAS	3.51552	3.88243	7.17013	7.3438
Sb05g023970	NON	0	0	1	acyl-coenzyme A oxidase, putative, expressed	NONVAS	3.17104	2.33568	5.64444	5.79655
Sb07g026735	NON	0	1	0	BTB/POZ domain containing protein	NULL	NULL	NULL	NULL	NULL
Sb09g024010	NON	0	1	0	histone-lysine N-methyltransferase, H3 lysine-9 specific SUVH1, putative, expressed	NULL	6.87035	6.74072	6.79063	7.63674
Sb03g018290	NON	0	1	0	LYR motif containing protein, putative, expressed	NULL	7.4668	7.48811	7.57779	7.26354
Sb01g008460	NON	0	1	0	OsCML4 - Calmodulin-related calcium sensor protein, expressed	NULL	7.46987	7.26928	7.3375	8.1093
