# Supplementary material for: DNA methylation and gene expression regulation associated with vascularization in Sorghum bicolor
Source: New Phytol. 2017 Feb 10;214(3):1213–29. doi: 10.1111/nph.14448 (PMC5655736; doi:10.1111/nph.14448)
Supplement: Supplementary file 12 — Table S16 Vascular hypermethylated regions conserved between sorghum and Arabidopsis vascular‐specific sodium bisulfite sequencing data for the CG, CHG and CHH context along with their corresponding GO terms [file NPH-214-1213-s012.xls]

## Sheet: vascular_orthos_CG.go_over.txt
Supporting Information Table S16 Vascular hyper-methylated regions conserved between sorghum and Arabidopsis vascular-specific Sodium Bisulfite Sequencing data for the CG, CHG and CHH context along with their corresponding GO terms.
go-basic.obo: fmt(1.2) rel(2016-08-20) 47,097 GO Terms
14,204 out of 14,785 population items found in association
Calculating uncorrected p-values using fisher
1,790 out of 1,865 study items found in association
Running multitest correction: statsmodels fdr_bh
3,655 GO terms are associated with 1,790 of 1,865 study items
7,310 GO terms are associated with 14,204 of 14,785 population items
# Generated by GOATOOLS v0.6.5 (2016-08-29)
# min_ratio=None pval=0.05
GO	NS	enrichment	name	ratio_in_study	ratio_in_pop	p_uncorrected	depth	study_count	p_fdr_bh
.GO:0023052	BP	e	signaling	26/1865	50/14785	2.04e-11	n.a.	26	1.44e-08
...GO:0051236	BP	e	establishment of RNA localization	31/1865	69/14785	3.29e-11	n.a.	31	1.44e-08
....GO:0050658	BP	e	RNA transport	31/1865	69/14785	3.29e-11	n.a.	31	1.44e-08
......GO:0050657	BP	e	nucleic acid transport	31/1865	69/14785	3.29e-11	n.a.	31	1.44e-08
........GO:0035196	BP	e	production of miRNAs involved in gene silencing by miRNA	39/1865	93/14785	3.5e-11	n.a.	39	1.44e-08
.....GO:0006405	BP	e	RNA export from nucleus	28/1865	58/14785	3.5e-11	n.a.	28	1.44e-08
......GO:0010090	BP	e	trichome morphogenesis	39/1865	89/14785	3.65e-11	n.a.	39	1.44e-08
.......GO:0000956	BP	e	nuclear-transcribed mRNA catabolic process	36/1865	77/14785	3.7e-11	n.a.	36	1.44e-08
...GO:0007062	BP	e	sister chromatid cohesion	49/1865	106/14785	3.99e-11	n.a.	49	1.44e-08
......GO:0051168	BP	e	nuclear export	30/1865	62/14785	4.18e-11	n.a.	30	1.44e-08
..GO:0035821	BP	e	modification of morphology or physiology of other organism	42/1865	115/14785	4.47e-11	n.a.	42	1.44e-08
....GO:0009616	BP	e	virus induced gene silencing	33/1865	74/14785	5.49e-11	n.a.	33	1.44e-08
.....GO:0052018	BP	e	modulation by symbiont of RNA levels in host	33/1865	74/14785	5.49e-11	n.a.	33	1.44e-08
....GO:0052249	BP	e	modulation of RNA levels in other organism involved in symbiotic interaction	33/1865	74/14785	5.49e-11	n.a.	33	1.44e-08
....GO:0045010	BP	e	actin nucleation	35/1865	86/14785	5.55e-11	n.a.	35	1.44e-08
......GO:0030838	BP	e	positive regulation of actin filament polymerization	35/1865	86/14785	5.55e-11	n.a.	35	1.44e-08
....GO:0031334	BP	e	positive regulation of protein complex assembly	35/1865	86/14785	5.55e-11	n.a.	35	1.44e-08
.....GO:0032273	BP	e	positive regulation of protein polymerization	35/1865	86/14785	5.55e-11	n.a.	35	1.44e-08
.........GO:0010267	BP	e	production of ta-siRNAs involved in RNA interference	34/1865	82/14785	5.66e-11	n.a.	34	1.44e-08
....GO:0033043	BP	e	regulation of organelle organization	83/1865	215/14785	5.81e-11	n.a.	83	1.44e-08
......GO:0016579	BP	e	protein deubiquitination	26/1865	52/14785	6.47e-11	n.a.	26	1.44e-08
......GO:0006406	BP	e	mRNA export from nucleus	27/1865	52/14785	6.47e-11	n.a.	27	1.44e-08
.....GO:0051028	BP	e	mRNA transport	30/1865	63/14785	6.82e-11	n.a.	30	1.44e-08
....GO:0051276	BP	e	chromosome organization	82/1865	186/14785	7.25e-11	n.a.	82	1.44e-08
....GO:0034655	BP	e	nucleobase-containing compound catabolic process	38/1865	95/14785	7.31e-11	n.a.	38	1.44e-08
.....GO:0010638	BP	e	positive regulation of organelle organization	56/1865	130/14785	7.39e-11	n.a.	56	1.44e-08
....GO:0051130	BP	e	positive regulation of cellular component organization	56/1865	130/14785	7.39e-11	n.a.	56	1.44e-08
.....GO:0035194	BP	e	posttranscriptional gene silencing by RNA	27/1865	56/14785	8.15e-11	n.a.	27	1.44e-08
....GO:0098586	BP	e	cellular response to virus	34/1865	75/14785	8.43e-11	n.a.	34	1.44e-08
......GO:0045892	BP	e	negative regulation of transcription, DNA-templated	76/1865	268/14785	8.46e-11	n.a.	76	1.44e-08
.......GO:1903507	BP	e	negative regulation of nucleic acid-templated transcription	76/1865	268/14785	8.46e-11	n.a.	76	1.44e-08
......GO:1902679	BP	e	negative regulation of RNA biosynthetic process	76/1865	268/14785	8.46e-11	n.a.	76	1.44e-08
......GO:0006402	BP	e	mRNA catabolic process	37/1865	79/14785	8.53e-11	n.a.	37	1.44e-08
...GO:0007267	BP	e	cell-cell signaling	26/1865	49/14785	8.56e-11	n.a.	26	1.44e-08
..GO:0044700	BP	e	single organism signaling	26/1865	49/14785	8.56e-11	n.a.	26	1.44e-08
....GO:0017038	BP	e	protein import	65/1865	206/14785	8.65e-11	n.a.	65	1.44e-08
....GO:0009630	BP	e	gravitropism	58/1865	104/14785	8.72e-11	n.a.	58	1.44e-08
.....GO:0043413	BP	e	macromolecule glycosylation	73/1865	187/14785	8.75e-11	n.a.	73	1.44e-08
...GO:0006486	BP	e	protein glycosylation	73/1865	187/14785	8.75e-11	n.a.	73	1.44e-08
....GO:0006342	BP	e	chromatin silencing	61/1865	175/14785	9.39e-11	n.a.	61	1.44e-08
....GO:0044003	BP	e	modification by symbiont of host morphology or physiology	42/1865	113/14785	9.63e-11	n.a.	42	1.44e-08
...GO:0051817	BP	e	modification of morphology or physiology of other organism involved in symbiotic interaction	42/1865	113/14785	9.63e-11	n.a.	42	1.44e-08
..GO:0007155	BP	e	cell adhesion	28/1865	60/14785	9.69e-11	n.a.	28	1.44e-08
....GO:0016441	BP	e	posttranscriptional gene silencing	28/1865	60/14785	9.69e-11	n.a.	28	1.44e-08
.GO:0022610	BP	e	biological adhesion	28/1865	60/14785	9.69e-11	n.a.	28	1.44e-08
....GO:0070085	BP	e	glycosylation	75/1865	193/14785	1.04e-10	n.a.	75	1.44e-08
.....GO:0006310	BP	e	DNA recombination	64/1865	201/14785	1.07e-10	n.a.	64	1.44e-08
.....GO:0033044	BP	e	regulation of chromosome organization	46/1865	109/14785	1.09e-10	n.a.	46	1.44e-08
...GO:0009629	BP	e	response to gravity	58/1865	109/14785	1.09e-10	n.a.	58	1.44e-08
......GO:0045814	BP	e	negative regulation of gene expression, epigenetic	62/1865	177/14785	1.11e-10	n.a.	62	1.44e-08
....GO:0006487	BP	e	protein N-linked glycosylation	33/1865	68/14785	1.19e-10	n.a.	33	1.44e-08
.....GO:0006401	BP	e	RNA catabolic process	38/1865	88/14785	1.19e-10	n.a.	38	1.44e-08
...GO:1903047	BP	e	mitotic cell cycle process	70/1865	234/14785	1.21e-10	n.a.	70	1.44e-08
.....GO:0070646	BP	e	protein modification by small protein removal	58/1865	155/14785	1.22e-10	n.a.	58	1.44e-08
......GO:0031050	BP	e	dsRNA fragmentation	43/1865	105/14785	1.22e-10	n.a.	43	1.44e-08
.......GO:0070918	BP	e	production of small RNA involved in gene silencing by RNA	43/1865	105/14785	1.22e-10	n.a.	43	1.44e-08
........GO:0030422	BP	e	production of siRNA involved in RNA interference	43/1865	105/14785	1.22e-10	n.a.	43	1.44e-08
....GO:0031047	BP	e	gene silencing by RNA	75/1865	189/14785	1.31e-10	n.a.	75	1.44e-08
...GO:0051701	BP	e	interaction with host	42/1865	114/14785	1.32e-10	n.a.	42	1.44e-08
...GO:0009606	BP	e	tropism	59/1865	114/14785	1.32e-10	n.a.	59	1.44e-08
.....GO:0040029	BP	e	regulation of gene expression, epigenetic	74/1865	203/14785	1.33e-10	n.a.	74	1.44e-08
....GO:0007010	BP	e	cytoskeleton organization	81/1865	281/14785	1.34e-10	n.a.	81	1.44e-08
.....GO:0006913	BP	e	nucleocytoplasmic transport	51/1865	146/14785	1.36e-10	n.a.	51	1.44e-08
....GO:0051169	BP	e	nuclear transport	51/1865	146/14785	1.36e-10	n.a.	51	1.44e-08
...GO:0016458	BP	e	gene silencing	83/1865	244/14785	1.36e-10	n.a.	83	1.44e-08
...GO:0009791	BP	e	post-embryonic development	110/1865	435/14785	1.48e-10	n.a.	110	1.51e-08
...GO:0051128	BP	e	regulation of cellular component organization	102/1865	307/14785	1.49e-10	n.a.	102	1.51e-08
..GO:1903046	BP	e	meiotic cell cycle process	61/1865	173/14785	1.55e-10	n.a.	61	1.51e-08
....GO:0006325	BP	e	chromatin organization	131/1865	477/14785	1.55e-10	n.a.	131	1.51e-08
.....GO:0031327	BP	e	negative regulation of cellular biosynthetic process	78/1865	292/14785	1.65e-10	n.a.	78	1.56e-08
...GO:0010228	BP	e	vegetative to reproductive phase transition of meristem	79/1865	218/14785	1.71e-10	n.a.	79	1.56e-08
.....GO:0016569	BP	e	covalent chromatin modification	94/1865	334/14785	1.73e-10	n.a.	94	1.56e-08
...GO:0044089	BP	e	positive regulation of cellular component biogenesis	35/1865	89/14785	1.73e-10	n.a.	35	1.56e-08
.....GO:0045934	BP	e	negative regulation of nucleobase-containing compound metabolic process	77/1865	277/14785	1.8e-10	n.a.	77	1.57e-08
.....GO:0016071	BP	e	mRNA metabolic process	86/1865	335/14785	1.8e-10	n.a.	86	1.57e-08
....GO:0051172	BP	e	negative regulation of nitrogen compound metabolic process	79/1865	293/14785	1.81e-10	n.a.	79	1.57e-08
..GO:0050793	BP	e	regulation of developmental process	138/1865	608/14785	1.87e-10	n.a.	138	1.61e-08
.....GO:0051253	BP	e	negative regulation of RNA metabolic process	76/1865	269/14785	1.94e-10	n.a.	76	1.64e-08
.....GO:0010608	BP	e	posttranscriptional regulation of gene expression	56/1865	175/14785	1.96e-10	n.a.	56	1.64e-08
.....GO:0010558	BP	e	negative regulation of macromolecule biosynthetic process	78/1865	285/14785	2e-10	n.a.	78	1.64e-08
......GO:2000113	BP	e	negative regulation of cellular macromolecule biosynthetic process	78/1865	285/14785	2e-10	n.a.	78	1.64e-08
...GO:1902589	BP	e	single-organism organelle organization	76/1865	288/14785	2.26e-10	n.a.	76	1.76e-08
.......GO:0018205	BP	e	peptidyl-lysine modification	77/1865	288/14785	2.26e-10	n.a.	77	1.76e-08
....GO:0009890	BP	e	negative regulation of biosynthetic process	78/1865	295/14785	2.28e-10	n.a.	78	1.76e-08
....GO:0010605	BP	e	negative regulation of macromolecule metabolic process	104/1865	394/14785	2.33e-10	n.a.	104	1.76e-08
..GO:0048518	BP	e	positive regulation of biological process	157/1865	706/14785	2.42e-10	n.a.	157	1.76e-08
......GO:0070647	BP	e	protein modification by small protein conjugation or removal	126/1865	556/14785	2.49e-10	n.a.	126	1.76e-08
...GO:1901698	BP	p	response to nitrogen compound	10/1865	349/14785	2.49e-10	n.a.	10	1.76e-08
.....GO:0010629	BP	e	negative regulation of gene expression	100/1865	349/14785	2.49e-10	n.a.	100	1.76e-08
......GO:0051495	BP	e	positive regulation of cytoskeleton organization	35/1865	90/14785	2.49e-10	n.a.	35	1.76e-08
...GO:0009892	BP	e	negative regulation of metabolic process	108/1865	415/14785	2.5e-10	n.a.	108	1.76e-08
...GO:0048522	BP	e	positive regulation of cellular process	143/1865	568/14785	2.51e-10	n.a.	143	1.76e-08
....GO:0006259	BP	e	DNA metabolic process	159/1865	617/14785	2.55e-10	n.a.	159	1.76e-08
...GO:0006996	BP	e	organelle organization	263/1865	1062/14785	2.56e-10	n.a.	263	1.76e-08
...GO:0043933	BP	e	macromolecular complex subunit organization	181/1865	852/14785	2.6e-10	n.a.	181	1.77e-08
.....GO:0016568	BP	e	chromatin modification	44/1865	130/14785	2.76e-10	n.a.	44	1.83e-08
..GO:0003006	BP	e	developmental process involved in reproduction	212/1865	1084/14785	2.79e-10	n.a.	212	1.83e-08
.....GO:0006396	BP	e	RNA processing	160/1865	739/14785	2.81e-10	n.a.	160	1.83e-08
..GO:0022402	BP	e	cell cycle process	132/1865	440/14785	3.13e-10	n.a.	132	2.01e-08
.GO:0032501	BP	e	multicellular organismal process	234/1865	1184/14785	3.27e-10	n.a.	234	2.08e-08
...GO:0055114	BP	p	oxidation-reduction process	71/1865	1166/14785	3.39e-10	n.a.	71	2.12e-08
..GO:0044707	BP	e	single-multicellular organism process	229/1865	1167/14785	3.44e-10	n.a.	229	2.13e-08
...GO:0046907	BP	e	intracellular transport	164/1865	805/14785	3.53e-10	n.a.	164	2.15e-08
.GO:0022414	BP	e	reproductive process	273/1865	1366/14785	3.62e-10	n.a.	273	2.17e-08
..GO:0051641	BP	e	cellular localization	184/1865	932/14785	3.81e-10	n.a.	184	2.19e-08
.....GO:0006464	BP	e	cellular protein modification process	409/1865	2046/14785	3.82e-10	n.a.	409	2.19e-08
....GO:0036211	BP	e	protein modification process	409/1865	2046/14785	3.82e-10	n.a.	409	2.19e-08
......GO:0016570	BP	e	histone modification	78/1865	303/14785	3.88e-10	n.a.	78	2.19e-08
..GO:0016043	BP	e	cellular component organization	447/1865	2406/14785	3.89e-10	n.a.	447	2.19e-08
....GO:0043412	BP	e	macromolecule modification	442/1865	2349/14785	4.07e-10	n.a.	442	2.19e-08
....GO:0016070	BP	e	RNA metabolic process	359/1865	1977/14785	4.33e-10	n.a.	359	2.21e-08
.GO:0071840	BP	e	cellular component organization or biogenesis	457/1865	2529/14785	4.58e-10	n.a.	457	2.31e-08
...GO:0046483	BP	e	heterocycle metabolic process	524/1865	3214/14785	4.7e-10	n.a.	524	2.34e-08
...GO:1901564	BP	p	organonitrogen compound metabolic process	129/1865	1635/14785	4.86e-10	n.a.	129	2.4e-08
...GO:0010072	BP	e	primary shoot apical meristem specification	19/1865	32/14785	5.12e-10	n.a.	19	2.51e-08
......GO:0018193	BP	e	peptidyl-amino acid modification	85/1865	343/14785	5.31e-10	n.a.	85	2.59e-08
....GO:0090304	BP	e	nucleic acid metabolic process	461/1865	2454/14785	5.36e-10	n.a.	461	2.59e-08
....GO:0044267	BP	e	cellular protein metabolic process	448/1865	2425/14785	5.49e-10	n.a.	448	2.61e-08
...GO:0019538	BP	e	protein metabolic process	528/1865	3000/14785	5.51e-10	n.a.	528	2.61e-08
...GO:0006139	BP	e	nucleobase-containing compound metabolic process	511/1865	2964/14785	5.61e-10	n.a.	511	2.63e-08
...GO:0043170	BP	e	macromolecule metabolic process	867/1865	5256/14785	5.93e-10	n.a.	867	2.71e-08
....GO:0006508	BP	e	proteolysis	166/1865	827/14785	5.99e-10	n.a.	166	2.72e-08
...GO:0006725	BP	e	cellular aromatic compound metabolic process	525/1865	3283/14785	6.45e-10	n.a.	525	2.89e-08
...GO:0044260	BP	e	cellular macromolecule metabolic process	816/1865	4784/14785	6.5e-10	n.a.	816	2.9e-08
...GO:0044723	BP	e	single-organism carbohydrate metabolic process	198/1865	1035/14785	7.6e-10	n.a.	198	3.35e-08
...GO:0007059	BP	e	chromosome segregation	37/1865	102/14785	7.91e-10	n.a.	37	3.46e-08
....GO:0031324	BP	e	negative regulation of cellular metabolic process	84/1865	342/14785	9.34e-10	n.a.	84	4.04e-08
....GO:0009640	BP	e	photomorphogenesis	50/1865	163/14785	1.13e-09	n.a.	50	4.87e-08
...GO:0051649	BP	e	establishment of localization in cell	172/1865	876/14785	1.25e-09	n.a.	172	5.35e-08
......GO:0016926	BP	e	protein desumoylation	27/1865	62/14785	1.44e-09	n.a.	27	6.11e-08
..GO:0044702	BP	e	single organism reproductive process	171/1865	873/14785	1.65e-09	n.a.	171	6.99e-08
...GO:0010014	BP	e	meristem initiation	38/1865	109/14785	1.73e-09	n.a.	38	7.29e-08
...GO:2000026	BP	e	regulation of multicellular organismal development	87/1865	364/14785	1.95e-09	n.a.	87	8.14e-08
...GO:0007049	BP	e	cell cycle	71/1865	276/14785	2.26e-09	n.a.	71	9.39e-08
...GO:0034641	BP	e	cellular nitrogen compound metabolic process	532/1865	3396/14785	2.54e-09	n.a.	532	1.04e-07
..GO:0044764	BP	e	multi-organism cellular process	52/1865	176/14785	2.92e-09	n.a.	52	1.17e-07
.....GO:0030833	BP	e	regulation of actin filament polymerization	36/1865	102/14785	3.16e-09	n.a.	36	1.25e-07
...GO:0043254	BP	e	regulation of protein complex assembly	36/1865	102/14785	3.16e-09	n.a.	36	1.25e-07
....GO:0032271	BP	e	regulation of protein polymerization	36/1865	102/14785	3.16e-09	n.a.	36	1.25e-07
....GO:0000278	BP	e	mitotic cell cycle	41/1865	125/14785	3.22e-09	n.a.	41	1.26e-07
......GO:0043687	BP	e	post-translational protein modification	29/1865	72/14785	3.26e-09	n.a.	29	1.28e-07
....GO:0090421	BP	e	embryonic meristem initiation	20/1865	38/14785	3.28e-09	n.a.	20	1.28e-07
.....GO:0051493	BP	e	regulation of cytoskeleton organization	37/1865	107/14785	3.66e-09	n.a.	37	1.42e-07
....GO:0009756	BP	e	carbohydrate mediated signaling	32/1865	85/14785	3.77e-09	n.a.	32	1.43e-07
.....GO:0010182	BP	e	sugar mediated signaling pathway	32/1865	85/14785	3.77e-09	n.a.	32	1.43e-07
....GO:0030832	BP	e	regulation of actin filament length	36/1865	103/14785	4.27e-09	n.a.	36	1.59e-07
....GO:0032956	BP	e	regulation of actin cytoskeleton organization	36/1865	103/14785	4.27e-09	n.a.	36	1.59e-07
...GO:0032970	BP	e	regulation of actin filament-based process	36/1865	103/14785	4.27e-09	n.a.	36	1.59e-07
.....GO:0008064	BP	e	regulation of actin polymerization or depolymerization	36/1865	103/14785	4.27e-09	n.a.	36	1.59e-07
....GO:0050665	BP	e	hydrogen peroxide biosynthetic process	25/1865	57/14785	4.87e-09	n.a.	25	1.81e-07
...GO:1903409	BP	e	reactive oxygen species biosynthetic process	26/1865	61/14785	5.05e-09	n.a.	26	1.86e-07
..GO:0048519	BP	e	negative regulation of biological process	151/1865	756/14785	5.37e-09	n.a.	151	1.96e-07
......GO:0016246	BP	e	RNA interference	22/1865	46/14785	5.58e-09	n.a.	22	2.03e-07
..GO:0044238	BP	e	primary metabolic process	975/1865	6799/14785	6.76e-09	n.a.	975	2.42e-07
....GO:0048580	BP	e	regulation of post-embryonic development	80/1865	331/14785	6.78e-09	n.a.	80	2.42e-07
..GO:2000241	BP	e	regulation of reproductive process	75/1865	304/14785	7.26e-09	n.a.	75	2.56e-07
...GO:0016032	BP	e	viral process	47/1865	157/14785	7.29e-09	n.a.	47	2.56e-07
...GO:0044403	BP	e	symbiosis, encompassing mutualism through parasitism	47/1865	157/14785	7.29e-09	n.a.	47	2.56e-07
...GO:0051607	BP	e	defense response to virus	36/1865	105/14785	7.7e-09	n.a.	36	2.69e-07
...GO:0007017	BP	e	microtubule-based process	64/1865	245/14785	8.19e-09	n.a.	64	2.85e-07
...GO:0045132	BP	e	meiotic chromosome segregation	30/1865	79/14785	9.09e-09	n.a.	30	3.15e-07
.GO:0050789	BP	e	regulation of biological process	532/1865	3425/14785	9.79e-09	n.a.	532	3.38e-07
..GO:0048609	BP	e	multicellular organismal reproductive process	46/1865	154/14785	1.13e-08	n.a.	46	3.87e-07
...GO:0009909	BP	e	regulation of flower development	66/1865	258/14785	1.17e-08	n.a.	66	3.97e-07
...GO:0098813	BP	e	nuclear chromosome segregation	30/1865	80/14785	1.28e-08	n.a.	30	4.33e-07
.....GO:1902593	BP	e	single-organism nuclear import	36/1865	107/14785	1.36e-08	n.a.	36	4.56e-07
.....GO:0006606	BP	e	protein import into nucleus	36/1865	107/14785	1.36e-08	n.a.	36	4.56e-07
..GO:0051239	BP	e	regulation of multicellular organismal process	88/1865	384/14785	1.4e-08	n.a.	88	4.68e-07
....GO:0009790	BP	e	embryo development	75/1865	308/14785	1.58e-08	n.a.	75	5.22e-07
..GO:0048856	BP	e	anatomical structure development	210/1865	1156/14785	1.6e-08	n.a.	210	5.26e-07
.GO:0032502	BP	e	developmental process	341/1865	2057/14785	1.77e-08	n.a.	341	5.8e-07
......GO:0051170	BP	e	nuclear import	36/1865	108/14785	1.79e-08	n.a.	36	5.86e-07
...GO:0009615	BP	e	response to virus	40/1865	127/14785	1.83e-08	n.a.	40	5.96e-07
..GO:0050794	BP	e	regulation of cellular process	475/1865	3027/14785	2.21e-08	n.a.	475	7.16e-07
...GO:1901360	BP	e	organic cyclic compound metabolic process	528/1865	3415/14785	2.24e-08	n.a.	528	7.22e-07
......GO:0034504	BP	e	protein localization to nucleus	36/1865	109/14785	2.36e-08	n.a.	36	7.53e-07
...GO:0060255	BP	e	regulation of macromolecule metabolic process	320/1865	1917/14785	2.41e-08	n.a.	320	7.65e-07
....GO:0044265	BP	e	cellular macromolecule catabolic process	92/1865	410/14785	2.42e-08	n.a.	92	7.65e-07
.....GO:0015931	BP	e	nucleobase-containing compound transport	37/1865	114/14785	2.56e-08	n.a.	37	8.02e-07
..GO:0044419	BP	e	interspecies interaction between organisms	48/1865	168/14785	2.76e-08	n.a.	48	8.63e-07
....GO:0048831	BP	e	regulation of shoot system development	69/1865	280/14785	2.8e-08	n.a.	69	8.7e-07
.....GO:0000911	BP	e	cytokinesis by cell plate formation	42/1865	137/14785	2.83e-08	n.a.	42	8.78e-07
....GO:0050826	BP	e	response to freezing	27/1865	70/14785	3.38e-08	n.a.	27	1.04e-06
...GO:0051726	BP	e	regulation of cell cycle	57/1865	216/14785	3.7e-08	n.a.	57	1.14e-06
...GO:0009793	BP	e	embryo development ending in seed dormancy	65/1865	261/14785	4.61e-08	n.a.	65	1.4e-06
...GO:0007275	BP	e	multicellular organism development	129/1865	642/14785	5e-08	n.a.	129	1.5e-06
..GO:0042221	BP	p	response to chemical	166/1865	1878/14785	5.19e-08	n.a.	166	1.55e-06
...GO:0021700	BP	e	developmental maturation	37/1865	117/14785	5.51e-08	n.a.	37	1.64e-06
....GO:0009880	BP	e	embryonic pattern specification	18/1865	36/14785	5.74e-08	n.a.	18	1.7e-06
....GO:0010564	BP	e	regulation of cell cycle process	35/1865	108/14785	6.31e-08	n.a.	35	1.86e-06
.GO:0009987	BP	e	cellular process	1136/1865	8156/14785	8.41e-08	n.a.	1136	2.46e-06
.....GO:0016571	BP	e	histone methylation	60/1865	237/14785	9.18e-08	n.a.	60	2.67e-06
....GO:0006886	BP	e	intracellular protein transport	140/1865	719/14785	9.66e-08	n.a.	140	2.8e-06
..GO:0051235	BP	e	maintenance of location	29/1865	82/14785	1e-07	n.a.	29	2.9e-06
..GO:0044087	BP	e	regulation of cellular component biogenesis	36/1865	115/14785	1.11e-07	n.a.	36	3.19e-06
....GO:0072594	BP	e	establishment of protein localization to organelle	87/1865	396/14785	1.38e-07	n.a.	87	3.93e-06
....GO:0009057	BP	e	macromolecule catabolic process	122/1865	610/14785	1.38e-07	n.a.	122	3.93e-06
......GO:0008213	BP	e	protein alkylation	61/1865	245/14785	1.54e-07	n.a.	61	4.32e-06
....GO:0006479	BP	e	protein methylation	61/1865	245/14785	1.54e-07	n.a.	61	4.32e-06
....GO:0006974	BP	e	cellular response to DNA damage stimulus	68/1865	285/14785	1.76e-07	n.a.	68	4.92e-06
....GO:1902410	BP	e	mitotic cytokinetic process	42/1865	145/14785	1.83e-07	n.a.	42	5.06e-06
...GO:0032506	BP	e	cytokinetic process	42/1865	145/14785	1.83e-07	n.a.	42	5.06e-06
....GO:0000226	BP	e	microtubule cytoskeleton organization	49/1865	181/14785	1.86e-07	n.a.	49	5.14e-06
....GO:0016192	BP	e	vesicle-mediated transport	99/1865	469/14785	1.88e-07	n.a.	99	5.16e-06
.....GO:0033365	BP	e	protein localization to organelle	87/1865	398/14785	2.13e-07	n.a.	87	5.82e-06
...GO:1901700	BP	p	response to oxygen-containing compound	93/1865	1164/14785	2.34e-07	n.a.	93	6.36e-06
...GO:0051171	BP	e	regulation of nitrogen compound metabolic process	295/1865	1790/14785	3.45e-07	n.a.	295	9.21e-06
....GO:0048285	BP	e	organelle fission	54/1865	213/14785	3.49e-07	n.a.	54	9.27e-06
....GO:0008610	BP	p	lipid biosynthetic process	51/1865	737/14785	3.6e-07	n.a.	51	9.53e-06
.....GO:0009639	BP	e	response to red or far red light	61/1865	252/14785	4.03e-07	n.a.	61	1.06e-05
...GO:0045595	BP	e	regulation of cell differentiation	22/1865	56/14785	4.29e-07	n.a.	22	1.13e-05
...GO:0019915	BP	e	lipid storage	25/1865	69/14785	4.44e-07	n.a.	25	1.16e-05
....GO:0043038	BP	e	amino acid activation	21/1865	52/14785	4.53e-07	n.a.	21	1.17e-05
.....GO:0043039	BP	e	tRNA aminoacylation	21/1865	52/14785	4.53e-07	n.a.	21	1.17e-05
......GO:0006418	BP	e	tRNA aminoacylation for protein translation	21/1865	52/14785	4.53e-07	n.a.	21	1.17e-05
...GO:0048523	BP	e	negative regulation of cellular process	107/1865	529/14785	4.73e-07	n.a.	107	1.22e-05
....GO:1901617	BP	p	organic hydroxy compound biosynthetic process	7/1865	229/14785	5.81e-07	n.a.	7	1.5e-05
..GO:0044767	BP	e	single-organism developmental process	289/1865	1756/14785	6.08e-07	n.a.	289	1.55e-05
......GO:0006305	BP	e	DNA alkylation	39/1865	136/14785	6.47e-07	n.a.	39	1.64e-05
....GO:0006306	BP	e	DNA methylation	39/1865	136/14785	6.47e-07	n.a.	39	1.64e-05
...GO:0007131	BP	e	reciprocal meiotic recombination	30/1865	94/14785	7.84e-07	n.a.	30	1.98e-05
....GO:0034645	BP	e	cellular macromolecule biosynthetic process	308/1865	1895/14785	7.87e-07	n.a.	308	1.98e-05
....GO:0008202	BP	p	steroid metabolic process	3/1865	166/14785	7.94e-07	n.a.	3	1.99e-05
.....GO:0006820	BP	p	anion transport	14/1865	319/14785	8.55e-07	n.a.	14	2.14e-05
.....GO:0031048	BP	e	chromatin silencing by small RNA	28/1865	85/14785	8.85e-07	n.a.	28	2.21e-05
....GO:0009933	BP	e	meristem structural organization	26/1865	76/14785	9.51e-07	n.a.	26	2.35e-05
.....GO:0006304	BP	e	DNA modification	39/1865	139/14785	9.53e-07	n.a.	39	2.35e-05
......GO:0044728	BP	e	DNA methylation or demethylation	39/1865	139/14785	9.53e-07	n.a.	39	2.35e-05
....GO:0010200	BP	p	response to chitin	6/1865	210/14785	9.61e-07	n.a.	6	2.36e-05
......GO:0035825	BP	e	reciprocal DNA recombination	30/1865	95/14785	1.01e-06	n.a.	30	2.48e-05
..GO:0019222	BP	e	regulation of metabolic process	335/1865	2097/14785	1.11e-06	n.a.	335	2.7e-05
...GO:0045184	BP	e	establishment of protein localization	165/1865	915/14785	1.22e-06	n.a.	165	2.96e-05
.....GO:0090305	BP	e	nucleic acid phosphodiester bond hydrolysis	42/1865	156/14785	1.23e-06	n.a.	42	2.97e-05
....GO:0010468	BP	e	regulation of gene expression	287/1865	1757/14785	1.34e-06	n.a.	287	3.23e-05
...GO:0010431	BP	e	seed maturation	16/1865	35/14785	1.47e-06	n.a.	16	3.53e-05
....GO:0015031	BP	e	protein transport	164/1865	910/14785	1.48e-06	n.a.	164	3.54e-05
....GO:0008643	BP	p	carbohydrate transport	0/1865	102/14785	1.54e-06	n.a.	0	3.66e-05
....GO:0033692	BP	e	cellular polysaccharide biosynthetic process	78/1865	361/14785	1.69e-06	n.a.	78	3.98e-05
.....GO:0006694	BP	p	steroid biosynthetic process	3/1865	161/14785	1.79e-06	n.a.	3	4.2e-05
...GO:0008104	BP	e	protein localization	164/1865	917/14785	2.12e-06	n.a.	164	4.97e-05
....GO:0009059	BP	e	macromolecule biosynthetic process	318/1865	1989/14785	2.27e-06	n.a.	318	5.31e-05
....GO:0010050	BP	e	vegetative phase change	19/1865	48/14785	2.28e-06	n.a.	19	5.32e-05
..GO:0033036	BP	e	macromolecule localization	168/1865	946/14785	2.35e-06	n.a.	168	5.41e-05
...GO:0006346	BP	e	methylation-dependent chromatin silencing	27/1865	84/14785	2.36e-06	n.a.	27	5.43e-05
....GO:0010167	BP	p	response to nitrate	0/1865	100/14785	2.38e-06	n.a.	0	5.43e-05
...GO:0007015	BP	e	actin filament organization	36/1865	128/14785	2.58e-06	n.a.	36	5.8e-05
.GO:0065007	BP	e	biological regulation	579/1865	3918/14785	2.73e-06	n.a.	579	6.11e-05
...GO:0010035	BP	p	response to inorganic substance	68/1865	877/14785	2.81e-06	n.a.	68	6.27e-05
...GO:0048532	BP	e	anatomical structure arrangement	26/1865	80/14785	2.87e-06	n.a.	26	6.39e-05
...GO:1901615	BP	p	organic hydroxy compound metabolic process	13/1865	293/14785	2.89e-06	n.a.	13	6.41e-05
...GO:0031323	BP	e	regulation of cellular metabolic process	314/1865	1968/14785	2.97e-06	n.a.	314	6.58e-05
....GO:0048825	BP	e	cotyledon development	19/1865	49/14785	3.29e-06	n.a.	19	7.25e-05
.....GO:0000280	BP	e	nuclear division	47/1865	187/14785	3.46e-06	n.a.	47	7.59e-05
...GO:0006450	BP	e	regulation of translational fidelity	7/1865	8/14785	3.58e-06	n.a.	7	7.82e-05
......GO:0006397	BP	e	mRNA processing	48/1865	195/14785	3.61e-06	n.a.	48	7.85e-05
....GO:0030154	BP	e	cell differentiation	74/1865	346/14785	3.67e-06	n.a.	74	7.96e-05
....GO:0051052	BP	e	regulation of DNA metabolic process	41/1865	155/14785	3.91e-06	n.a.	41	8.42e-05
...GO:0009560	BP	e	embryo sac egg cell differentiation	31/1865	105/14785	4.01e-06	n.a.	31	8.6e-05
......GO:0045492	BP	e	xylan biosynthetic process	32/1865	111/14785	4.4e-06	n.a.	32	9.37e-05
........GO:0010413	BP	e	glucuronoxylan metabolic process	32/1865	111/14785	4.4e-06	n.a.	32	9.37e-05
...GO:0034637	BP	e	cellular carbohydrate biosynthetic process	81/1865	391/14785	4.56e-06	n.a.	81	9.68e-05
...GO:0007126	BP	e	meiotic nuclear division	27/1865	87/14785	5.01e-06	n.a.	27	0.000106
..GO:0065008	BP	e	regulation of biological quality	164/1865	929/14785	5.13e-06	n.a.	164	0.000108
......GO:0015698	BP	p	inorganic anion transport	3/1865	149/14785	5.3e-06	n.a.	3	0.000111
.......GO:0032446	BP	e	protein modification by small protein conjugation	90/1865	448/14785	6.32e-06	n.a.	90	0.000132
.....GO:2000112	BP	e	regulation of cellular macromolecule biosynthetic process	280/1865	1741/14785	6.67e-06	n.a.	280	0.000139
....GO:0010556	BP	e	regulation of macromolecule biosynthetic process	280/1865	1741/14785	6.67e-06	n.a.	280	0.000139
........GO:0016567	BP	e	protein ubiquitination	88/1865	436/14785	6.72e-06	n.a.	88	0.000139
.....GO:0006281	BP	e	DNA repair	57/1865	249/14785	7.02e-06	n.a.	57	0.000145
....GO:0016051	BP	e	carbohydrate biosynthetic process	111/1865	583/14785	7.41e-06	n.a.	111	0.000153
....GO:0031326	BP	e	regulation of cellular biosynthetic process	283/1865	1764/14785	7.5e-06	n.a.	283	0.000154
..GO:0044237	BP	e	cellular metabolic process	957/1865	6870/14785	7.73e-06	n.a.	957	0.000158
...GO:0080090	BP	e	regulation of primary metabolic process	310/1865	1958/14785	7.99e-06	n.a.	310	0.000162
....GO:0008284	BP	e	positive regulation of cell proliferation	20/1865	56/14785	8e-06	n.a.	20	0.000162
....GO:1901565	BP	p	organonitrogen compound catabolic process	9/1865	230/14785	8.26e-06	n.a.	9	0.000167
.....GO:0032200	BP	e	telomere organization	19/1865	52/14785	9.17e-06	n.a.	19	0.000183
.....GO:0000723	BP	e	telomere maintenance	19/1865	52/14785	9.17e-06	n.a.	19	0.000183
....GO:0031325	BP	e	positive regulation of cellular metabolic process	76/1865	365/14785	9.33e-06	n.a.	76	0.000186
.......GO:0045491	BP	e	xylan metabolic process	32/1865	113/14785	1.02e-05	n.a.	32	0.000201
..GO:0042445	BP	p	hormone metabolic process	8/1865	215/14785	1.05e-05	n.a.	8	0.000207
...GO:0009845	BP	e	seed germination	30/1865	105/14785	1.05e-05	n.a.	30	0.000207
.....GO:0016126	BP	p	sterol biosynthetic process	2/1865	126/14785	1.1e-05	n.a.	2	0.000215
......GO:0032787	BP	p	monocarboxylic acid metabolic process	79/1865	958/14785	1.14e-05	n.a.	79	0.000222
....GO:0016125	BP	p	sterol metabolic process	2/1865	129/14785	1.17e-05	n.a.	2	0.000228
....GO:0060249	BP	e	anatomical structure homeostasis	19/1865	53/14785	1.26e-05	n.a.	19	0.000244
.......GO:0010388	BP	e	cullin deneddylation	26/1865	86/14785	1.26e-05	n.a.	26	0.000244
......GO:0000338	BP	e	protein deneddylation	26/1865	86/14785	1.26e-05	n.a.	26	0.000244
...GO:0010243	BP	p	response to organonitrogen compound	10/1865	241/14785	1.27e-05	n.a.	10	0.000246
...GO:0010162	BP	e	seed dormancy process	29/1865	101/14785	1.36e-05	n.a.	29	0.000261
......GO:0006448	BP	e	regulation of translational elongation	7/1865	9/14785	1.44e-05	n.a.	7	0.000275
...GO:0043414	BP	e	macromolecule methylation	90/1865	457/14785	1.53e-05	n.a.	90	0.000291
...GO:0042446	BP	p	hormone biosynthetic process	6/1865	184/14785	1.62e-05	n.a.	6	0.000308
..GO:0022611	BP	e	dormancy process	29/1865	102/14785	1.63e-05	n.a.	29	0.000309
....GO:0010604	BP	e	positive regulation of macromolecule metabolic process	74/1865	359/14785	1.69e-05	n.a.	74	0.000318
.....GO:0044743	BP	e	intracellular protein transmembrane import	28/1865	97/14785	1.76e-05	n.a.	28	0.000331
.....GO:0071103	BP	e	DNA conformation change	15/1865	37/14785	1.89e-05	n.a.	15	0.000354
.......GO:0006075	BP	e	(1->3)-beta-D-glucan biosynthetic process	8/1865	12/14785	1.95e-05	n.a.	8	0.000361
.......GO:0006074	BP	e	(1->3)-beta-D-glucan metabolic process	8/1865	12/14785	1.95e-05	n.a.	8	0.000361
...GO:0010033	BP	p	response to organic substance	107/1865	1211/14785	2.08e-05	n.a.	107	0.000384
......GO:0010410	BP	e	hemicellulose metabolic process	32/1865	119/14785	2.17e-05	n.a.	32	0.000399
.....GO:0015706	BP	p	nitrate transport	1/1865	106/14785	2.18e-05	n.a.	1	0.000399
...GO:0044281	BP	p	small molecule metabolic process	209/1865	2119/14785	2.55e-05	n.a.	209	0.000464
.....GO:0070592	BP	e	cell wall polysaccharide biosynthetic process	33/1865	123/14785	2.6e-05	n.a.	33	0.000473
...GO:0007389	BP	e	pattern specification process	49/1865	214/14785	2.64e-05	n.a.	49	0.00048
..GO:0044763	BP	e	single-organism cellular process	667/1865	4659/14785	2.82e-05	n.a.	667	0.00051
....GO:0010212	BP	e	response to ionizing radiation	22/1865	70/14785	2.96e-05	n.a.	22	0.000533
......GO:0006399	BP	e	tRNA metabolic process	36/1865	141/14785	2.99e-05	n.a.	36	0.000538
.....GO:0071806	BP	e	protein transmembrane transport	28/1865	100/14785	3.03e-05	n.a.	28	0.000544
.....GO:0065002	BP	e	intracellular protein transmembrane transport	28/1865	100/14785	3.03e-05	n.a.	28	0.000544
....GO:0016558	BP	e	protein import into peroxisome matrix	23/1865	75/14785	3.05e-05	n.a.	23	0.000545
.....GO:0070589	BP	e	cellular component macromolecule biosynthetic process	33/1865	125/14785	3.06e-05	n.a.	33	0.000545
.....GO:0044038	BP	e	cell wall macromolecule biosynthetic process	33/1865	125/14785	3.06e-05	n.a.	33	0.000545
....GO:0016050	BP	e	vesicle organization	5/1865	5/14785	3.18e-05	n.a.	5	0.000563
....GO:0016053	BP	p	organic acid biosynthetic process	59/1865	745/14785	3.4e-05	n.a.	59	0.0006
...GO:0006082	BP	p	organic acid metabolic process	141/1865	1508/14785	3.48e-05	n.a.	141	0.000613
.....GO:0006625	BP	e	protein targeting to peroxisome	23/1865	76/14785	3.86e-05	n.a.	23	0.000675
.....GO:0072663	BP	e	establishment of protein localization to peroxisome	23/1865	76/14785	3.86e-05	n.a.	23	0.000675
.....GO:0072662	BP	e	protein localization to peroxisome	23/1865	76/14785	3.86e-05	n.a.	23	0.000675
....GO:1902531	BP	e	regulation of intracellular signal transduction	15/1865	39/14785	3.96e-05	n.a.	15	0.000688
....GO:0030163	BP	e	protein catabolic process	48/1865	212/14785	4.08e-05	n.a.	48	0.000706
.....GO:0006265	BP	e	DNA topological change	7/1865	10/14785	4.26e-05	n.a.	7	0.000734
...GO:0010817	BP	p	regulation of hormone levels	16/1865	298/14785	4.28e-05	n.a.	16	0.000736
...GO:2000242	BP	e	negative regulation of reproductive process	13/1865	31/14785	4.45e-05	n.a.	13	0.000761
.....GO:0051783	BP	e	regulation of nuclear division	8/1865	13/14785	4.51e-05	n.a.	8	0.000771
.....GO:0006260	BP	e	DNA replication	51/1865	229/14785	4.8e-05	n.a.	51	0.000813
....GO:0019219	BP	e	regulation of nucleobase-containing compound metabolic process	266/1865	1685/14785	4.93e-05	n.a.	266	0.000835
..GO:0006807	BP	e	nitrogen compound metabolic process	552/1865	3804/14785	5.67e-05	n.a.	552	0.000957
...GO:0048869	BP	e	cellular developmental process	127/1865	718/14785	6.57e-05	n.a.	127	0.0011
......GO:0046854	BP	e	phosphatidylinositol phosphorylation	12/1865	28/14785	6.77e-05	n.a.	12	0.00113
.....GO:0046834	BP	e	lipid phosphorylation	12/1865	28/14785	6.77e-05	n.a.	12	0.00113
...GO:0022412	BP	e	cellular process involved in reproduction in multicellular organism	31/1865	119/14785	6.87e-05	n.a.	31	0.00114
.....GO:0006897	BP	e	endocytosis	19/1865	59/14785	7.01e-05	n.a.	19	0.00116
...GO:0090066	BP	e	regulation of anatomical structure size	36/1865	146/14785	7.37e-05	n.a.	36	0.00121
...GO:0032535	BP	e	regulation of cellular component size	36/1865	146/14785	7.37e-05	n.a.	36	0.00121
.....GO:0010557	BP	e	positive regulation of macromolecule biosynthetic process	67/1865	331/14785	7.37e-05	n.a.	67	0.00121
...GO:0051186	BP	p	cofactor metabolic process	52/1865	663/14785	7.46e-05	n.a.	52	0.00122
....GO:0043574	BP	e	peroxisomal transport	23/1865	77/14785	7.86e-05	n.a.	23	0.00129
..GO:0044710	BP	p	single-organism metabolic process	438/1865	4026/14785	8.69e-05	n.a.	438	0.00141
...GO:0009889	BP	e	regulation of biosynthetic process	284/1865	1827/14785	8.87e-05	n.a.	284	0.00144
....GO:0051173	BP	e	positive regulation of nitrogen compound metabolic process	68/1865	339/14785	8.94e-05	n.a.	68	0.00144
GO:0006184	BP	e	obsolete GTP catabolic process	27/1865	99/14785	8.95e-05	n.a.	27	0.00144
....GO:0043436	BP	p	oxoacid metabolic process	130/1865	1388/14785	9.08e-05	n.a.	130	0.00146
...GO:0006629	BP	p	lipid metabolic process	104/1865	1148/14785	9.87e-05	n.a.	104	0.00158
.....GO:0031328	BP	e	positive regulation of cellular biosynthetic process	67/1865	334/14785	0.000111	n.a.	67	0.00176
...GO:0099402	BP	e	plant organ development	77/1865	400/14785	0.000125	n.a.	77	0.00197
.....GO:0032875	BP	e	regulation of DNA endoreduplication	9/1865	18/14785	0.000132	n.a.	9	0.00209
...GO:0044712	BP	p	single-organism catabolic process	77/1865	893/14785	0.000141	n.a.	77	0.00223
.....GO:0019752	BP	p	carboxylic acid metabolic process	123/1865	1313/14785	0.000148	n.a.	123	0.00232
.....GO:0000271	BP	e	polysaccharide biosynthetic process	79/1865	414/14785	0.000159	n.a.	79	0.00247
.....GO:0045935	BP	e	positive regulation of nucleobase-containing compound metabolic process	64/1865	320/14785	0.000161	n.a.	64	0.00251
....GO:0044264	BP	e	cellular polysaccharide metabolic process	84/1865	449/14785	0.000166	n.a.	84	0.00256
.........GO:0042787	BP	e	protein ubiquitination involved in ubiquitin-dependent protein catabolic process	5/1865	6/14785	0.000171	n.a.	5	0.00263
...GO:0006970	BP	p	response to osmotic stress	42/1865	550/14785	0.000181	n.a.	42	0.00279
.....GO:0010628	BP	e	positive regulation of gene expression	65/1865	326/14785	0.000184	n.a.	65	0.00282
...GO:0042138	BP	e	meiotic DNA double-strand break formation	19/1865	63/14785	0.000187	n.a.	19	0.00286
......GO:0006312	BP	e	mitotic recombination	15/1865	44/14785	0.000196	n.a.	15	0.00299
....GO:0048581	BP	e	negative regulation of post-embryonic development	16/1865	49/14785	0.000215	n.a.	16	0.00325
...GO:0042127	BP	e	regulation of cell proliferation	23/1865	84/14785	0.000221	n.a.	23	0.00333
.....GO:0048366	BP	e	leaf development	26/1865	100/14785	0.00023	n.a.	26	0.00345
....GO:0009910	BP	e	negative regulation of flower development	11/1865	27/14785	0.000235	n.a.	11	0.00352
.....GO:0015914	BP	e	phospholipid transport	6/1865	9/14785	0.000239	n.a.	6	0.00355
.......GO:0051568	BP	e	histone H3-K4 methylation	6/1865	9/14785	0.000239	n.a.	6	0.00355
......GO:0090329	BP	e	regulation of DNA-dependent DNA replication	10/1865	23/14785	0.000239	n.a.	10	0.00355
.....GO:0010383	BP	e	cell wall polysaccharide metabolic process	35/1865	148/14785	0.000241	n.a.	35	0.00357
....GO:0048469	BP	e	cell maturation	22/1865	79/14785	0.000242	n.a.	22	0.00357
......GO:0048765	BP	e	root hair cell differentiation	22/1865	79/14785	0.000242	n.a.	22	0.00357
.....GO:0048764	BP	e	trichoblast maturation	22/1865	79/14785	0.000242	n.a.	22	0.00357
...GO:0080167	BP	p	response to karrikin	0/1865	65/14785	0.000247	n.a.	0	0.00363
......GO:0045893	BP	e	positive regulation of transcription, DNA-templated	61/1865	307/14785	0.000248	n.a.	61	0.00363
......GO:1902680	BP	e	positive regulation of RNA biosynthetic process	61/1865	307/14785	0.000248	n.a.	61	0.00363
.......GO:1903508	BP	e	positive regulation of nucleic acid-templated transcription	61/1865	307/14785	0.000248	n.a.	61	0.00363
.....GO:0051254	BP	e	positive regulation of RNA metabolic process	61/1865	307/14785	0.000248	n.a.	61	0.00363
....GO:1901566	BP	p	organonitrogen compound biosynthetic process	96/1865	1056/14785	0.00025	n.a.	96	0.00363
....GO:0009651	BP	p	response to salt stress	40/1865	522/14785	0.00028	n.a.	40	0.00402
.....GO:0006275	BP	e	regulation of DNA replication	27/1865	105/14785	0.000283	n.a.	27	0.00406
.....GO:0048193	BP	e	Golgi vesicle transport	51/1865	246/14785	0.000302	n.a.	51	0.00431
...GO:0019748	BP	p	secondary metabolic process	28/1865	399/14785	0.000314	n.a.	28	0.00447
..GO:0002252	BP	e	immune effector process	37/1865	163/14785	0.000315	n.a.	37	0.00448
...GO:0008360	BP	e	regulation of cell shape	8/1865	16/14785	0.000317	n.a.	8	0.00451
...GO:0051301	BP	e	cell division	43/1865	199/14785	0.000341	n.a.	43	0.00484
....GO:0034248	BP	e	regulation of cellular amide metabolic process	29/1865	117/14785	0.000356	n.a.	29	0.00501
.....GO:0006417	BP	e	regulation of translation	29/1865	117/14785	0.000356	n.a.	29	0.00501
........GO:0006826	BP	p	iron ion transport	0/1865	63/14785	0.000388	n.a.	0	0.00543
......GO:0006302	BP	e	double-strand break repair	23/1865	85/14785	0.000389	n.a.	23	0.00544
....GO:0006811	BP	p	ion transport	65/1865	759/14785	0.000392	n.a.	65	0.00546
.......GO:0000041	BP	p	transition metal ion transport	4/1865	128/14785	0.0004	n.a.	4	0.00555
...GO:0006790	BP	p	sulfur compound metabolic process	25/1865	365/14785	0.000417	n.a.	25	0.00577
...GO:0009887	BP	e	organ morphogenesis	40/1865	182/14785	0.000421	n.a.	40	0.00582
.....GO:0051603	BP	e	proteolysis involved in cellular protein catabolic process	67/1865	351/14785	0.000442	n.a.	67	0.0061
.......GO:0000398	BP	e	mRNA splicing, via spliceosome	24/1865	93/14785	0.000457	n.a.	24	0.00627
....GO:1902582	BP	e	single-organism intracellular transport	81/1865	442/14785	0.000458	n.a.	81	0.00627
...GO:1902580	BP	e	single-organism cellular localization	81/1865	442/14785	0.000458	n.a.	81	0.00627
.....GO:0018022	BP	e	peptidyl-lysine methylation	42/1865	196/14785	0.000474	n.a.	42	0.00644
......GO:0034968	BP	e	histone lysine methylation	42/1865	196/14785	0.000474	n.a.	42	0.00644
......GO:0072330	BP	p	monocarboxylic acid biosynthetic process	28/1865	392/14785	0.000502	n.a.	28	0.00681
.....GO:0010583	BP	p	response to cyclopentenone	1/1865	79/14785	0.000505	n.a.	1	0.00684
.....GO:0010216	BP	e	maintenance of DNA methylation	5/1865	7/14785	0.000535	n.a.	5	0.00719
...GO:0010073	BP	e	meristem maintenance	14/1865	43/14785	0.000544	n.a.	14	0.00728
.....GO:0046394	BP	p	carboxylic acid biosynthetic process	50/1865	607/14785	0.00058	n.a.	50	0.00773
......GO:0010053	BP	e	root epidermal cell differentiation	25/1865	99/14785	0.000624	n.a.	25	0.00828
...GO:0048608	BP	e	reproductive structure development	35/1865	157/14785	0.000635	n.a.	35	0.0084
.....GO:0090627	BP	e	plant epidermal cell differentiation	26/1865	106/14785	0.000639	n.a.	26	0.00844
....GO:0046700	BP	e	heterocycle catabolic process	41/1865	193/14785	0.000656	n.a.	41	0.00866
.....GO:0032774	BP	e	RNA biosynthetic process	168/1865	1044/14785	0.000697	n.a.	168	0.00918
..GO:0009719	BP	p	response to endogenous stimulus	69/1865	783/14785	0.000723	n.a.	69	0.0095
...GO:0048449	BP	e	floral organ formation	24/1865	94/14785	0.000803	n.a.	24	0.0105
...GO:0009893	BP	e	positive regulation of metabolic process	78/1865	431/14785	0.000884	n.a.	78	0.0115
......GO:0045490	BP	p	pectin catabolic process	0/1865	57/14785	0.000916	n.a.	0	0.0119
.....GO:0009827	BP	p	plant-type cell wall modification	3/1865	104/14785	0.00094	n.a.	3	0.0122
......GO:0045488	BP	p	pectin metabolic process	3/1865	104/14785	0.00094	n.a.	3	0.0122
.....GO:0010393	BP	p	galacturonan metabolic process	3/1865	104/14785	0.00094	n.a.	3	0.0122
...GO:0009415	BP	p	response to water	15/1865	249/14785	0.000971	n.a.	15	0.0125
.....GO:0010498	BP	e	proteasomal protein catabolic process	37/1865	170/14785	0.000992	n.a.	37	0.0128
....GO:0044270	BP	e	cellular nitrogen compound catabolic process	41/1865	196/14785	0.00104	n.a.	41	0.0133
......GO:0043543	BP	e	protein acylation	27/1865	115/14785	0.00107	n.a.	27	0.0137
....GO:0019439	BP	e	aromatic compound catabolic process	41/1865	197/14785	0.00108	n.a.	41	0.0138
....GO:0034654	BP	e	nucleobase-containing compound biosynthetic process	206/1865	1326/14785	0.00113	n.a.	206	0.0144
......GO:0048015	BP	e	phosphatidylinositol-mediated signaling	4/1865	5/14785	0.00114	n.a.	4	0.0144
.....GO:0048017	BP	e	inositol lipid-mediated signaling	4/1865	5/14785	0.00114	n.a.	4	0.0144
......GO:0006468	BP	e	protein phosphorylation	147/1865	909/14785	0.00115	n.a.	147	0.0145
....GO:0044283	BP	p	small molecule biosynthetic process	88/1865	946/14785	0.00118	n.a.	88	0.0149
....GO:0007067	BP	e	mitotic nuclear division	23/1865	91/14785	0.00118	n.a.	23	0.0149
.....GO:0006351	BP	e	transcription, DNA-templated	158/1865	987/14785	0.00124	n.a.	158	0.0155
......GO:0097659	BP	e	nucleic acid-templated transcription	158/1865	987/14785	0.00124	n.a.	158	0.0155
...GO:0009611	BP	p	response to wounding	10/1865	188/14785	0.00124	n.a.	10	0.0155
....GO:0007031	BP	e	peroxisome organization	24/1865	99/14785	0.00125	n.a.	24	0.0156
..GO:0071704	BP	e	organic substance metabolic process	994/1865	7361/14785	0.00128	n.a.	994	0.0158
...GO:0009414	BP	p	response to water deprivation	15/1865	246/14785	0.00128	n.a.	15	0.0158
......GO:0031123	BP	e	RNA 3'-end processing	8/1865	19/14785	0.00131	n.a.	8	0.0161
.....GO:0000904	BP	e	cell morphogenesis involved in differentiation	51/1865	262/14785	0.00135	n.a.	51	0.0166
...GO:0002679	BP	p	respiratory burst involved in defense response	0/1865	54/14785	0.00141	n.a.	0	0.0172
...GO:0045730	BP	p	respiratory burst	0/1865	54/14785	0.00141	n.a.	0	0.0172
....GO:1901605	BP	p	alpha-amino acid metabolic process	31/1865	407/14785	0.00142	n.a.	31	0.0173
...GO:0032204	BP	e	regulation of telomere maintenance	13/1865	42/14785	0.00145	n.a.	13	0.0176
...GO:0051241	BP	e	negative regulation of multicellular organismal process	16/1865	55/14785	0.00151	n.a.	16	0.0183
....GO:0051252	BP	e	regulation of RNA metabolic process	243/1865	1606/14785	0.00165	n.a.	243	0.0199
.....GO:0009684	BP	p	indoleacetic acid biosynthetic process	1/1865	69/14785	0.00165	n.a.	1	0.0199
....GO:0009072	BP	p	aromatic amino acid family metabolic process	6/1865	137/14785	0.00174	n.a.	6	0.0209
....GO:0009962	BP	p	regulation of flavonoid biosynthetic process	1/1865	71/14785	0.00175	n.a.	1	0.021
....GO:0007005	BP	e	mitochondrion organization	9/1865	24/14785	0.00175	n.a.	9	0.021
......GO:0043547	BP	e	positive regulation of GTPase activity	14/1865	48/14785	0.00182	n.a.	14	0.0218
.....GO:2001141	BP	e	regulation of RNA biosynthetic process	241/1865	1595/14785	0.00183	n.a.	241	0.0218
.....GO:0006355	BP	e	regulation of transcription, DNA-templated	241/1865	1595/14785	0.00183	n.a.	241	0.0218
......GO:1903506	BP	e	regulation of nucleic acid-templated transcription	241/1865	1595/14785	0.00183	n.a.	241	0.0218
..GO:0032844	BP	e	regulation of homeostatic process	13/1865	43/14785	0.00184	n.a.	13	0.0219
......GO:0006298	BP	e	mismatch repair	6/1865	12/14785	0.00187	n.a.	6	0.0222
....GO:0048278	BP	e	vesicle docking	6/1865	12/14785	0.00187	n.a.	6	0.0222
.......GO:0006090	BP	p	pyruvate metabolic process	24/1865	334/14785	0.00193	n.a.	24	0.0228
......GO:0006289	BP	e	nucleotide-excision repair	8/1865	20/14785	0.00195	n.a.	8	0.023
.....GO:0010310	BP	p	regulation of hydrogen peroxide metabolic process	3/1865	99/14785	0.00198	n.a.	3	0.0232
.......GO:0006303	BP	e	double-strand break repair via nonhomologous end joining	3/1865	3/14785	0.002	n.a.	3	0.0232
....GO:0010449	BP	e	root meristem growth	3/1865	3/14785	0.002	n.a.	3	0.0232
......GO:0043044	BP	e	ATP-dependent chromatin remodeling	3/1865	3/14785	0.002	n.a.	3	0.0232
......GO:0000726	BP	e	non-recombinational repair	3/1865	3/14785	0.002	n.a.	3	0.0232
........GO:0070070	BP	e	proton-transporting V-type ATPase complex assembly	3/1865	3/14785	0.002	n.a.	3	0.0232
...GO:0007164	BP	e	establishment of tissue polarity	3/1865	3/14785	0.002	n.a.	3	0.0232
.....GO:0009584	BP	e	detection of visible light	3/1865	3/14785	0.002	n.a.	3	0.0232
......GO:0048572	BP	e	short-day photoperiodism	3/1865	3/14785	0.002	n.a.	3	0.0232
...GO:0048575	BP	e	short-day photoperiodism, flowering	3/1865	3/14785	0.002	n.a.	3	0.0232
...GO:0009888	BP	e	tissue development	33/1865	154/14785	0.00205	n.a.	33	0.0236
....GO:0015851	BP	p	nucleobase transport	0/1865	50/14785	0.00209	n.a.	0	0.0239
.....GO:0006863	BP	p	purine nucleobase transport	0/1865	50/14785	0.00209	n.a.	0	0.0239
...GO:0070192	BP	e	chromosome organization involved in meiotic cell cycle	16/1865	58/14785	0.00209	n.a.	16	0.0239
....GO:0016128	BP	p	phytosteroid metabolic process	2/1865	81/14785	0.00227	n.a.	2	0.0259
.......GO:0000375	BP	e	RNA splicing, via transesterification reactions	24/1865	102/14785	0.00232	n.a.	24	0.0264
........GO:0000377	BP	e	RNA splicing, via transesterification reactions with bulged adenosine as nucleophile	24/1865	102/14785	0.00232	n.a.	24	0.0264
....GO:0006732	BP	p	coenzyme metabolic process	41/1865	494/14785	0.00239	n.a.	41	0.027
...GO:0051093	BP	e	negative regulation of developmental process	16/1865	59/14785	0.00241	n.a.	16	0.0272
......GO:0042402	BP	p	cellular biogenic amine catabolic process	1/1865	66/14785	0.00245	n.a.	1	0.0276
.....GO:0009310	BP	p	amine catabolic process	1/1865	66/14785	0.00245	n.a.	1	0.0276
...GO:0009595	BP	p	detection of biotic stimulus	1/1865	67/14785	0.00251	n.a.	1	0.0282
......GO:0000725	BP	e	recombinational repair	15/1865	53/14785	0.00255	n.a.	15	0.0285
.......GO:0000724	BP	e	double-strand break repair via homologous recombination	15/1865	53/14785	0.00255	n.a.	15	0.0285
....GO:0042176	BP	e	regulation of protein catabolic process	5/1865	9/14785	0.00258	n.a.	5	0.0288
....GO:1901361	BP	e	organic cyclic compound catabolic process	41/1865	204/14785	0.00271	n.a.	41	0.0301
......GO:0051274	BP	e	beta-glucan biosynthetic process	22/1865	93/14785	0.00272	n.a.	22	0.0302
.....GO:0009451	BP	p	RNA modification	20/1865	285/14785	0.00283	n.a.	20	0.0314
.....GO:0032270	BP	e	positive regulation of cellular protein metabolic process	11/1865	35/14785	0.00288	n.a.	11	0.0318
.....GO:0016310	BP	e	phosphorylation	199/1865	1300/14785	0.0029	n.a.	199	0.032
.....GO:0043247	BP	e	telomere maintenance in response to DNA damage	12/1865	40/14785	0.00292	n.a.	12	0.0321
...GO:0048731	BP	e	system development	28/1865	128/14785	0.00301	n.a.	28	0.033
.....GO:1901606	BP	p	alpha-amino acid catabolic process	4/1865	107/14785	0.00306	n.a.	4	0.0331
.......GO:0016973	BP	e	poly(A)+ mRNA export from nucleus	4/1865	6/14785	0.00306	n.a.	4	0.0331
....GO:0033045	BP	e	regulation of sister chromatid segregation	4/1865	6/14785	0.00306	n.a.	4	0.0331
...GO:0051983	BP	e	regulation of chromosome segregation	4/1865	6/14785	0.00306	n.a.	4	0.0331
...GO:0022406	BP	e	membrane docking	6/1865	13/14785	0.00311	n.a.	6	0.0335
..GO:0009653	BP	e	anatomical structure morphogenesis	108/1865	655/14785	0.00312	n.a.	108	0.0336
...GO:0090567	BP	e	reproductive shoot system development	23/1865	98/14785	0.00314	n.a.	23	0.0337
.....GO:0006855	BP	p	drug transmembrane transport	0/1865	47/14785	0.00321	n.a.	0	0.0343
....GO:0007129	BP	e	synapsis	15/1865	55/14785	0.00324	n.a.	15	0.0346
....GO:0072521	BP	p	purine-containing compound metabolic process	21/1865	292/14785	0.00325	n.a.	21	0.0346
....GO:0009308	BP	p	amine metabolic process	8/1865	156/14785	0.00328	n.a.	8	0.0348
...GO:0070727	BP	e	cellular macromolecule localization	105/1865	635/14785	0.0033	n.a.	105	0.0349
....GO:0045787	BP	e	positive regulation of cell cycle	9/1865	26/14785	0.00331	n.a.	9	0.035
.....GO:0006338	BP	e	chromatin remodeling	9/1865	26/14785	0.00331	n.a.	9	0.035
....GO:0016132	BP	p	brassinosteroid biosynthetic process	2/1865	79/14785	0.00332	n.a.	2	0.035
....GO:0009753	BP	p	response to jasmonic acid	7/1865	144/14785	0.00335	n.a.	7	0.0352
.....GO:0016129	BP	p	phytosteroid biosynthetic process	2/1865	80/14785	0.0034	n.a.	2	0.0357
...GO:0016131	BP	p	brassinosteroid metabolic process	2/1865	80/14785	0.0034	n.a.	2	0.0357
....GO:0006888	BP	e	ER to Golgi vesicle-mediated transport	18/1865	72/14785	0.00368	n.a.	18	0.0385
......GO:0006165	BP	p	nucleoside diphosphate phosphorylation	11/1865	187/14785	0.00369	n.a.	11	0.0385
.....GO:0009132	BP	p	nucleoside diphosphate metabolic process	11/1865	188/14785	0.00375	n.a.	11	0.039
...GO:0045454	BP	p	cell redox homeostasis	3/1865	91/14785	0.00389	n.a.	3	0.0404
.....GO:0015711	BP	p	organic anion transport	10/1865	174/14785	0.00389	n.a.	10	0.0404
......GO:0046942	BP	p	carboxylic acid transport	10/1865	174/14785	0.00389	n.a.	10	0.0404
...GO:0044711	BP	p	single-organism biosynthetic process	230/1865	2148/14785	0.00393	n.a.	230	0.0407
.....GO:0043087	BP	e	regulation of GTPase activity	14/1865	50/14785	0.00395	n.a.	14	0.0408
...GO:0048367	BP	e	shoot system development	27/1865	124/14785	0.00396	n.a.	27	0.0409
....GO:0006518	BP	p	peptide metabolic process	29/1865	369/14785	0.00415	n.a.	29	0.0427
...GO:0006928	BP	e	movement of cell or subcellular component	25/1865	113/14785	0.00415	n.a.	25	0.0427
....GO:0016052	BP	p	carbohydrate catabolic process	29/1865	370/14785	0.00417	n.a.	29	0.0428
.....GO:0006576	BP	p	cellular biogenic amine metabolic process	4/1865	102/14785	0.00424	n.a.	4	0.0435
....GO:0044106	BP	p	cellular amine metabolic process	4/1865	102/14785	0.00424	n.a.	4	0.0435
......GO:0009070	BP	p	serine family amino acid biosynthetic process	7/1865	139/14785	0.00442	n.a.	7	0.0453
......GO:0046939	BP	p	nucleotide phosphorylation	12/1865	195/14785	0.0045	n.a.	12	0.046
........GO:0000184	BP	e	nuclear-transcribed mRNA catabolic process, nonsense-mediated decay	5/1865	10/14785	0.00462	n.a.	5	0.0467
....GO:0000919	BP	e	cell plate assembly	5/1865	10/14785	0.00462	n.a.	5	0.0467
.....GO:0043631	BP	e	RNA polyadenylation	5/1865	10/14785	0.00462	n.a.	5	0.0467
....GO:0030258	BP	e	lipid modification	39/1865	197/14785	0.00463	n.a.	39	0.0468
.....GO:0046686	BP	p	response to cadmium ion	28/1865	356/14785	0.00464	n.a.	28	0.0468
.....GO:0051247	BP	e	positive regulation of protein metabolic process	11/1865	37/14785	0.00466	n.a.	11	0.0469
.....GO:0009250	BP	e	glucan biosynthetic process	44/1865	229/14785	0.00468	n.a.	44	0.047
...GO:0006081	BP	p	cellular aldehyde metabolic process	24/1865	318/14785	0.00469	n.a.	24	0.047
...GO:0006091	BP	p	generation of precursor metabolites and energy	22/1865	300/14785	0.00472	n.a.	22	0.0473
...GO:0044262	BP	e	cellular carbohydrate metabolic process	92/1865	552/14785	0.00486	n.a.	92	0.0484
.....GO:0090068	BP	e	positive regulation of cell cycle process	6/1865	14/14785	0.00486	n.a.	6	0.0484
.....GO:0009073	BP	p	aromatic amino acid family biosynthetic process	2/1865	77/14785	0.00496	n.a.	2	0.0494
.....GO:0010332	BP	e	response to gamma radiation	15/1865	58/14785	0.00499	n.a.	15	0.0496
.....GO:0009553	BP	e	embryo sac development	14/1865	52/14785	0.00501	n.a.	14	0.0497
...GO:1901657	BP	p	glycosyl compound metabolic process	21/1865	286/14785	0.00515	n.a.	21	0.051
......GO:0008380	BP	e	RNA splicing	47/1865	251/14785	0.0052	n.a.	47	0.0514
..GO:0048646	BP	e	anatomical structure formation involved in morphogenesis	37/1865	187/14785	0.00524	n.a.	37	0.0517
...GO:0032989	BP	e	cellular component morphogenesis	65/1865	370/14785	0.00536	n.a.	65	0.0528
....GO:0000902	BP	e	cell morphogenesis	65/1865	370/14785	0.00536	n.a.	65	0.0528
.......GO:0006473	BP	e	protein acetylation	8/1865	23/14785	0.00536	n.a.	8	0.0528
.....GO:0009963	BP	p	positive regulation of flavonoid biosynthetic process	1/1865	60/14785	0.00541	n.a.	1	0.0532
....GO:0006972	BP	p	hyperosmotic response	9/1865	158/14785	0.00546	n.a.	9	0.0535
....GO:0007346	BP	e	regulation of mitotic cell cycle	19/1865	79/14785	0.00551	n.a.	19	0.054
...GO:0009314	BP	e	response to radiation	125/1865	786/14785	0.00569	n.a.	125	0.0557
.....GO:0051345	BP	e	positive regulation of hydrolase activity	14/1865	53/14785	0.00574	n.a.	14	0.0561
....GO:0051646	BP	e	mitochondrion localization	11/1865	38/14785	0.00582	n.a.	11	0.0568
....GO:0014070	BP	p	response to organic cyclic compound	12/1865	190/14785	0.00584	n.a.	12	0.0569
......GO:0006534	BP	p	cysteine metabolic process	7/1865	136/14785	0.00599	n.a.	7	0.0582
....GO:0042744	BP	p	hydrogen peroxide catabolic process	4/1865	101/14785	0.00606	n.a.	4	0.0588
.GO:0000003	BP	e	reproduction	13/1865	47/14785	0.00611	n.a.	13	0.0593
......GO:0046128	BP	p	purine ribonucleoside metabolic process	17/1865	243/14785	0.00615	n.a.	17	0.0595
.....GO:0034660	BP	e	ncRNA metabolic process	60/1865	339/14785	0.00616	n.a.	60	0.0595
.....GO:0042278	BP	p	purine nucleoside metabolic process	17/1865	244/14785	0.00619	n.a.	17	0.0598
....GO:0034613	BP	e	cellular protein localization	101/1865	618/14785	0.00634	n.a.	101	0.0606
......GO:0031401	BP	e	positive regulation of protein modification process	7/1865	19/14785	0.00637	n.a.	7	0.0606
.......GO:0046031	BP	p	ADP metabolic process	11/1865	181/14785	0.00643	n.a.	11	0.0606
......GO:0009185	BP	p	ribonucleoside diphosphate metabolic process	11/1865	181/14785	0.00643	n.a.	11	0.0606
.....GO:0006096	BP	p	glycolytic process	11/1865	181/14785	0.00643	n.a.	11	0.0606
......GO:0009135	BP	p	purine nucleoside diphosphate metabolic process	11/1865	181/14785	0.00643	n.a.	11	0.0606
.......GO:0009179	BP	p	purine ribonucleoside diphosphate metabolic process	11/1865	181/14785	0.00643	n.a.	11	0.0606
....GO:0006757	BP	p	ATP generation from ADP	11/1865	181/14785	0.00643	n.a.	11	0.0606
.......GO:0032012	BP	e	regulation of ARF protein signal transduction	4/1865	7/14785	0.00644	n.a.	4	0.0606
.......GO:0006370	BP	e	7-methylguanosine mRNA capping	4/1865	7/14785	0.00644	n.a.	4	0.0606
.....GO:0051056	BP	e	regulation of small GTPase mediated signal transduction	4/1865	7/14785	0.00644	n.a.	4	0.0606
......GO:0046578	BP	e	regulation of Ras protein signal transduction	4/1865	7/14785	0.00644	n.a.	4	0.0606
....GO:0040020	BP	e	regulation of meiotic nuclear division	4/1865	7/14785	0.00644	n.a.	4	0.0606
...GO:0000710	BP	e	meiotic mismatch repair	4/1865	7/14785	0.00644	n.a.	4	0.0606
....GO:0043603	BP	p	cellular amide metabolic process	32/1865	391/14785	0.00671	n.a.	32	0.0629
......GO:0006261	BP	e	DNA-dependent DNA replication	31/1865	153/14785	0.00673	n.a.	31	0.063
.......GO:0016572	BP	e	histone phosphorylation	13/1865	48/14785	0.00683	n.a.	13	0.0639
....GO:0042430	BP	p	indole-containing compound metabolic process	2/1865	71/14785	0.00687	n.a.	2	0.0641
....GO:0009891	BP	e	positive regulation of biosynthetic process	68/1865	395/14785	0.00705	n.a.	68	0.0654
......GO:0009150	BP	p	purine ribonucleotide metabolic process	18/1865	252/14785	0.00708	n.a.	18	0.0654
....GO:0009556	BP	e	microsporogenesis	8/1865	24/14785	0.00717	n.a.	8	0.0654
....GO:0000305	BP	e	response to oxygen radical	8/1865	24/14785	0.00717	n.a.	8	0.0654
.....GO:0000303	BP	e	response to superoxide	8/1865	24/14785	0.00717	n.a.	8	0.0654
....GO:0006887	BP	e	exocytosis	6/1865	15/14785	0.00725	n.a.	6	0.0654
.......GO:0042327	BP	e	positive regulation of phosphorylation	6/1865	15/14785	0.00725	n.a.	6	0.0654
.......GO:0009688	BP	e	abscisic acid biosynthetic process	6/1865	15/14785	0.00725	n.a.	6	0.0654
.......GO:0071331	BP	e	cellular response to hexose stimulus	3/1865	4/14785	0.00726	n.a.	3	0.0654
......GO:0071333	BP	e	cellular response to glucose stimulus	3/1865	4/14785	0.00726	n.a.	3	0.0654
.....GO:0001678	BP	e	cellular glucose homeostasis	3/1865	4/14785	0.00726	n.a.	3	0.0654
.....GO:0045836	BP	e	positive regulation of meiotic nuclear division	3/1865	4/14785	0.00726	n.a.	3	0.0654
....GO:0000913	BP	e	preprophase band assembly	3/1865	4/14785	0.00726	n.a.	3	0.0654
...GO:0009649	BP	e	entrainment of circadian clock	3/1865	4/14785	0.00726	n.a.	3	0.0654
......GO:0071326	BP	e	cellular response to monosaccharide stimulus	3/1865	4/14785	0.00726	n.a.	3	0.0654
.....GO:0043570	BP	e	maintenance of DNA repeat elements	3/1865	4/14785	0.00726	n.a.	3	0.0654
...GO:0009846	BP	e	pollen germination	9/1865	29/14785	0.00747	n.a.	9	0.0672
.......GO:0010351	BP	e	lithium ion transport	9/1865	29/14785	0.00747	n.a.	9	0.0672
....GO:0010038	BP	p	response to metal ion	36/1865	427/14785	0.00757	n.a.	36	0.0678
......GO:0045037	BP	e	protein import into chloroplast stroma	5/1865	11/14785	0.0076	n.a.	5	0.0678
....GO:0048467	BP	e	gynoecium development	5/1865	11/14785	0.0076	n.a.	5	0.0678
.....GO:0006904	BP	e	vesicle docking involved in exocytosis	5/1865	11/14785	0.0076	n.a.	5	0.0678
....GO:0044550	BP	p	secondary metabolite biosynthetic process	12/1865	188/14785	0.00762	n.a.	12	0.0679
....GO:0007033	BP	e	vacuole organization	13/1865	49/14785	0.00774	n.a.	13	0.0689
....GO:0009851	BP	p	auxin biosynthetic process	3/1865	84/14785	0.00777	n.a.	3	0.0691
..GO:0009628	BP	e	response to abiotic stimulus	253/1865	1729/14785	0.00783	n.a.	253	0.0695
.....GO:0010106	BP	p	cellular response to iron ion starvation	1/1865	56/14785	0.00792	n.a.	1	0.0703
.....GO:0006586	BP	p	indolalkylamine metabolic process	1/1865	57/14785	0.00804	n.a.	1	0.0708
....GO:0009813	BP	p	flavonoid biosynthetic process	1/1865	57/14785	0.00804	n.a.	1	0.0708
.....GO:0006568	BP	p	tryptophan metabolic process	1/1865	57/14785	0.00804	n.a.	1	0.0708
...GO:0005975	BP	e	carbohydrate metabolic process	212/1865	1426/14785	0.00817	n.a.	212	0.0718
.......GO:0019344	BP	p	cysteine biosynthetic process	7/1865	134/14785	0.00825	n.a.	7	0.0724
....GO:0043086	BP	p	negative regulation of catalytic activity	6/1865	121/14785	0.00835	n.a.	6	0.0732
.......GO:0051567	BP	e	histone H3-K9 methylation	28/1865	135/14785	0.00847	n.a.	28	0.0741
.......GO:0061647	BP	e	histone H3-K9 modification	28/1865	135/14785	0.00847	n.a.	28	0.0741
....GO:0006869	BP	e	lipid transport	18/1865	77/14785	0.00865	n.a.	18	0.0756
.......GO:0009687	BP	e	abscisic acid metabolic process	7/1865	20/14785	0.00875	n.a.	7	0.076
...GO:0007276	BP	e	gamete generation	7/1865	20/14785	0.00875	n.a.	7	0.076
...GO:0009894	BP	e	regulation of catabolic process	7/1865	20/14785	0.00875	n.a.	7	0.076
.......GO:0046777	BP	e	protein autophosphorylation	24/1865	111/14785	0.00887	n.a.	24	0.077
..GO:0032259	BP	e	methylation	99/1865	613/14785	0.00896	n.a.	99	0.0777
....GO:0009908	BP	e	flower development	20/1865	89/14785	0.00935	n.a.	20	0.0807
...GO:0048236	BP	e	plant-type spore development	8/1865	25/14785	0.0094	n.a.	8	0.0809
...GO:0051321	BP	e	meiotic cell cycle	8/1865	25/14785	0.0094	n.a.	8	0.0809
....GO:0048284	BP	e	organelle fusion	12/1865	44/14785	0.00947	n.a.	12	0.0813
...GO:0051302	BP	e	regulation of cell division	12/1865	44/14785	0.00947	n.a.	12	0.0813
....GO:0022604	BP	e	regulation of cell morphogenesis	20/1865	90/14785	0.01	n.a.	20	0.0859
....GO:0009116	BP	p	nucleoside metabolic process	21/1865	274/14785	0.0101	n.a.	21	0.0863
...GO:0048364	BP	e	root development	28/1865	139/14785	0.0101	n.a.	28	0.0865
.....GO:0010051	BP	e	xylem and phloem pattern formation	15/1865	61/14785	0.0102	n.a.	15	0.0869
......GO:0045937	BP	e	positive regulation of phosphate metabolic process	6/1865	16/14785	0.0104	n.a.	6	0.0878
.....GO:0010562	BP	e	positive regulation of phosphorus metabolic process	6/1865	16/14785	0.0104	n.a.	6	0.0878
...GO:1901135	BP	p	carbohydrate derivative metabolic process	75/1865	776/14785	0.0105	n.a.	75	0.0888
.......GO:0006094	BP	e	gluconeogenesis	26/1865	127/14785	0.0105	n.a.	26	0.0888
......GO:0019319	BP	e	hexose biosynthetic process	26/1865	127/14785	0.0105	n.a.	26	0.0888
.......GO:0009167	BP	p	purine ribonucleoside monophosphate metabolic process	16/1865	223/14785	0.0109	n.a.	16	0.0917
......GO:0009126	BP	p	purine nucleoside monophosphate metabolic process	16/1865	223/14785	0.0109	n.a.	16	0.0917
.....GO:0006865	BP	p	amino acid transport	7/1865	130/14785	0.0109	n.a.	7	0.0917
......GO:0035304	BP	p	regulation of protein dephosphorylation	3/1865	80/14785	0.0109	n.a.	3	0.0918
......GO:0035303	BP	p	regulation of dephosphorylation	3/1865	81/14785	0.011	n.a.	3	0.092
....GO:0072657	BP	p	protein localization to membrane	18/1865	244/14785	0.0112	n.a.	18	0.0935
...GO:0045087	BP	e	innate immune response	64/1865	373/14785	0.0112	n.a.	64	0.0936
......GO:0006722	BP	p	triterpenoid metabolic process	0/1865	37/14785	0.0114	n.a.	0	0.0954
..GO:0006955	BP	e	immune response	64/1865	375/14785	0.0115	n.a.	64	0.0955
...GO:0001101	BP	p	response to acid chemical	55/1865	595/14785	0.0115	n.a.	55	0.0959
......GO:0036260	BP	e	RNA capping	4/1865	8/14785	0.0116	n.a.	4	0.0959
.......GO:0009452	BP	e	7-methylguanosine RNA capping	4/1865	8/14785	0.0116	n.a.	4	0.0959
....GO:0010152	BP	e	pollen maturation	4/1865	8/14785	0.0116	n.a.	4	0.0959
.....GO:0006733	BP	p	oxidoreduction coenzyme metabolic process	29/1865	353/14785	0.0116	n.a.	29	0.0959
.....GO:0009855	BP	e	determination of bilateral symmetry	17/1865	73/14785	0.0117	n.a.	17	0.0968
....GO:0042545	BP	p	cell wall modification	15/1865	211/14785	0.0121	n.a.	15	0.0993
.......GO:0006814	BP	e	sodium ion transport	8/1865	26/14785	0.0121	n.a.	8	0.0993
...GO:0032940	BP	e	secretion by cell	8/1865	26/14785	0.0121	n.a.	8	0.0993
.....GO:0019362	BP	p	pyridine nucleotide metabolic process	25/1865	311/14785	0.0121	n.a.	25	0.0994
......GO:0046496	BP	p	nicotinamide nucleotide metabolic process	25/1865	310/14785	0.0121	n.a.	25	0.0994
.....GO:0009648	BP	e	photoperiodism	23/1865	108/14785	0.0123	n.a.	23	0.1
....GO:0008361	BP	p	regulation of cell size	0/1865	39/14785	0.0124	n.a.	0	0.101
...GO:0009624	BP	p	response to nematode	1/1865	55/14785	0.0124	n.a.	1	0.101
.....GO:0006163	BP	p	purine nucleotide metabolic process	21/1865	272/14785	0.0125	n.a.	21	0.102
...GO:0010941	BP	p	regulation of cell death	19/1865	251/14785	0.0125	n.a.	19	0.102
....GO:0009799	BP	e	specification of symmetry	17/1865	74/14785	0.0126	n.a.	17	0.102
....GO:0018130	BP	e	heterocycle biosynthetic process	223/1865	1523/14785	0.0129	n.a.	223	0.105
.....GO:0043043	BP	p	peptide biosynthetic process	29/1865	348/14785	0.014	n.a.	29	0.113
.....GO:0051347	BP	e	positive regulation of transferase activity	6/1865	17/14785	0.0144	n.a.	6	0.116
...GO:0044092	BP	p	negative regulation of molecular function	7/1865	127/14785	0.0147	n.a.	7	0.118
...GO:0007154	BP	e	cell communication	53/1865	306/14785	0.0148	n.a.	53	0.118
.....GO:0046364	BP	e	monosaccharide biosynthetic process	26/1865	128/14785	0.0151	n.a.	26	0.118
.....GO:1901607	BP	p	alpha-amino acid biosynthetic process	23/1865	287/14785	0.0153	n.a.	23	0.118
....GO:0046903	BP	e	secretion	8/1865	27/14785	0.0153	n.a.	8	0.118
.....GO:0043408	BP	e	regulation of MAPK cascade	7/1865	22/14785	0.0154	n.a.	7	0.118
......GO:0043405	BP	e	regulation of MAP kinase activity	7/1865	22/14785	0.0154	n.a.	7	0.118
......GO:0009144	BP	p	purine nucleoside triphosphate metabolic process	15/1865	209/14785	0.0154	n.a.	15	0.118
.......GO:0009205	BP	p	purine ribonucleoside triphosphate metabolic process	15/1865	209/14785	0.0154	n.a.	15	0.118
....GO:0071702	BP	e	organic substance transport	197/1865	1334/14785	0.0154	n.a.	197	0.118
...GO:0009698	BP	p	phenylpropanoid metabolic process	5/1865	101/14785	0.0156	n.a.	5	0.118
....GO:0042044	BP	p	fluid transport	5/1865	102/14785	0.0157	n.a.	5	0.118
.....GO:0006833	BP	p	water transport	5/1865	102/14785	0.0157	n.a.	5	0.118
........GO:0071332	BP	e	cellular response to fructose stimulus	2/1865	2/14785	0.0159	n.a.	2	0.118
....GO:0001736	BP	e	establishment of planar polarity	2/1865	2/14785	0.0159	n.a.	2	0.118
........GO:0033523	BP	e	histone H2B ubiquitination	2/1865	2/14785	0.0159	n.a.	2	0.118
....GO:0006493	BP	e	protein O-linked glycosylation	2/1865	2/14785	0.0159	n.a.	2	0.118
....GO:0044801	BP	e	single-organism membrane fusion	2/1865	2/14785	0.0159	n.a.	2	0.118
......GO:0030301	BP	e	cholesterol transport	2/1865	2/14785	0.0159	n.a.	2	0.118
....GO:0032119	BP	e	sequestering of zinc ion	2/1865	2/14785	0.0159	n.a.	2	0.118
.......GO:0016574	BP	e	histone ubiquitination	2/1865	2/14785	0.0159	n.a.	2	0.118
.....GO:0015918	BP	e	sterol transport	2/1865	2/14785	0.0159	n.a.	2	0.118
.......GO:0006428	BP	e	isoleucyl-tRNA aminoacylation	2/1865	2/14785	0.0159	n.a.	2	0.118
.......GO:0006429	BP	e	leucyl-tRNA aminoacylation	2/1865	2/14785	0.0159	n.a.	2	0.118
......GO:2001295	BP	e	malonyl-CoA biosynthetic process	2/1865	2/14785	0.0159	n.a.	2	0.118
.........GO:0070072	BP	e	vacuolar proton-transporting V-type ATPase complex assembly	2/1865	2/14785	0.0159	n.a.	2	0.118
.......GO:0034971	BP	e	histone H3-R17 methylation	2/1865	2/14785	0.0159	n.a.	2	0.118
.......GO:0034970	BP	e	histone H3-R2 methylation	2/1865	2/14785	0.0159	n.a.	2	0.118
.......GO:0034972	BP	e	histone H3-R26 methylation	2/1865	2/14785	0.0159	n.a.	2	0.118
....GO:0090436	BP	e	leaf pavement cell development	2/1865	2/14785	0.0159	n.a.	2	0.118
.....GO:0006901	BP	e	vesicle coating	2/1865	2/14785	0.0159	n.a.	2	0.118
....GO:0043181	BP	e	vacuolar sequestering	2/1865	2/14785	0.0159	n.a.	2	0.118
.....GO:0015074	BP	e	DNA integration	2/1865	2/14785	0.0159	n.a.	2	0.118
...GO:0010256	BP	e	endomembrane system organization	2/1865	2/14785	0.0159	n.a.	2	0.118
........GO:0010390	BP	e	histone monoubiquitination	2/1865	2/14785	0.0159	n.a.	2	0.118
....GO:0051084	BP	e	'de novo' posttranslational protein folding	2/1865	2/14785	0.0159	n.a.	2	0.118
....GO:0051085	BP	e	chaperone mediated protein folding requiring cofactor	2/1865	2/14785	0.0159	n.a.	2	0.118
....GO:0061025	BP	e	membrane fusion	2/1865	2/14785	0.0159	n.a.	2	0.118
.....GO:0032042	BP	e	mitochondrial DNA metabolic process	2/1865	2/14785	0.0159	n.a.	2	0.118
...GO:0006458	BP	e	'de novo' protein folding	2/1865	2/14785	0.0159	n.a.	2	0.118
.......GO:0010452	BP	e	histone H3-K36 methylation	2/1865	2/14785	0.0159	n.a.	2	0.118
....GO:0007009	BP	e	plasma membrane organization	2/1865	2/14785	0.0159	n.a.	2	0.118
.......GO:0006431	BP	e	methionyl-tRNA aminoacylation	2/1865	2/14785	0.0159	n.a.	2	0.118
.......GO:0006438	BP	e	valyl-tRNA aminoacylation	2/1865	2/14785	0.0159	n.a.	2	0.118
......GO:0048208	BP	e	COPII vesicle coating	2/1865	2/14785	0.0159	n.a.	2	0.118
....GO:0090174	BP	e	organelle membrane fusion	2/1865	2/14785	0.0159	n.a.	2	0.118
......GO:0051785	BP	e	positive regulation of nuclear division	3/1865	5/14785	0.0164	n.a.	3	0.118
......GO:0045910	BP	e	negative regulation of DNA recombination	3/1865	5/14785	0.0164	n.a.	3	0.118
.........GO:0006513	BP	e	protein monoubiquitination	3/1865	5/14785	0.0164	n.a.	3	0.118
.....GO:0000266	BP	e	mitochondrial fission	3/1865	5/14785	0.0164	n.a.	3	0.118
.....GO:0000018	BP	e	regulation of DNA recombination	3/1865	5/14785	0.0164	n.a.	3	0.118
.....GO:0033047	BP	e	regulation of mitotic sister chromatid segregation	3/1865	5/14785	0.0164	n.a.	3	0.118
...GO:0010191	BP	e	mucilage metabolic process	3/1865	5/14785	0.0164	n.a.	3	0.118
....GO:0010192	BP	e	mucilage biosynthetic process	3/1865	5/14785	0.0164	n.a.	3	0.118
....GO:0001709	BP	e	cell fate determination	3/1865	5/14785	0.0164	n.a.	3	0.118
.......GO:0070071	BP	e	proton-transporting two-sector ATPase complex assembly	3/1865	5/14785	0.0164	n.a.	3	0.118
......GO:0017006	BP	e	protein-tetrapyrrole linkage	3/1865	5/14785	0.0164	n.a.	3	0.118
......GO:0042593	BP	e	glucose homeostasis	3/1865	5/14785	0.0164	n.a.	3	0.118
.....GO:0007088	BP	e	regulation of mitotic nuclear division	3/1865	5/14785	0.0164	n.a.	3	0.118
......GO:0030071	BP	e	regulation of mitotic metaphase/anaphase transition	3/1865	5/14785	0.0164	n.a.	3	0.118
....GO:2001289	BP	e	lipid X metabolic process	3/1865	5/14785	0.0164	n.a.	3	0.118
...GO:0000712	BP	e	resolution of meiotic recombination intermediates	3/1865	5/14785	0.0164	n.a.	3	0.118
......GO:0010965	BP	e	regulation of mitotic sister chromatid separation	3/1865	5/14785	0.0164	n.a.	3	0.118
.....GO:1902099	BP	e	regulation of metaphase/anaphase transition of cell cycle	3/1865	5/14785	0.0164	n.a.	3	0.118
...GO:0030029	BP	e	actin filament-based process	18/1865	81/14785	0.017	n.a.	18	0.122
......GO:0006470	BP	e	protein dephosphorylation	16/1865	70/14785	0.0171	n.a.	16	0.122
......GO:0015804	BP	p	neutral amino acid transport	1/1865	50/14785	0.0173	n.a.	1	0.124
.....GO:0019745	BP	p	pentacyclic triterpenoid biosynthetic process	0/1865	33/14785	0.0175	n.a.	0	0.125
....GO:0019742	BP	p	pentacyclic triterpenoid metabolic process	0/1865	33/14785	0.0175	n.a.	0	0.125
.....GO:0006612	BP	p	protein targeting to membrane	18/1865	238/14785	0.0177	n.a.	18	0.126
...GO:0022603	BP	e	regulation of anatomical structure morphogenesis	24/1865	119/14785	0.0178	n.a.	24	0.126
....GO:0003002	BP	e	regionalization	24/1865	119/14785	0.0178	n.a.	24	0.126
.......GO:0009697	BP	p	salicylic acid biosynthetic process	8/1865	133/14785	0.0178	n.a.	8	0.126
.....GO:0009853	BP	p	photorespiration	8/1865	134/14785	0.0179	n.a.	8	0.127
.......GO:0009696	BP	p	salicylic acid metabolic process	8/1865	135/14785	0.0181	n.a.	8	0.128
.....GO:0043604	BP	p	amide biosynthetic process	30/1865	352/14785	0.0182	n.a.	30	0.129
.....GO:0000741	BP	e	karyogamy	11/1865	43/14785	0.0184	n.a.	11	0.13
......GO:0010104	BP	e	regulation of ethylene-activated signaling pathway	4/1865	9/14785	0.0188	n.a.	4	0.132
.....GO:0070297	BP	e	regulation of phosphorelay signal transduction system	4/1865	9/14785	0.0188	n.a.	4	0.132
......GO:0015672	BP	e	monovalent inorganic cation transport	27/1865	137/14785	0.0189	n.a.	27	0.133
......GO:0016104	BP	p	triterpenoid biosynthetic process	0/1865	36/14785	0.0192	n.a.	0	0.134
.....GO:0009119	BP	p	ribonucleoside metabolic process	21/1865	264/14785	0.0192	n.a.	21	0.134
.......GO:0035335	BP	e	peptidyl-tyrosine dephosphorylation	6/1865	18/14785	0.0193	n.a.	6	0.135
....GO:0010154	BP	e	fruit development	6/1865	18/14785	0.0193	n.a.	6	0.135
....GO:0043067	BP	p	regulation of programmed cell death	19/1865	245/14785	0.0195	n.a.	19	0.136
...GO:0009404	BP	p	toxin metabolic process	10/1865	153/14785	0.0197	n.a.	10	0.137
....GO:0072524	BP	p	pyridine-containing compound metabolic process	26/1865	314/14785	0.0199	n.a.	26	0.139
.....GO:0043632	BP	e	modification-dependent macromolecule catabolic process	50/1865	290/14785	0.02	n.a.	50	0.139
......GO:0019941	BP	e	modification-dependent protein catabolic process	50/1865	290/14785	0.02	n.a.	50	0.139
....GO:2000377	BP	p	regulation of reactive oxygen species metabolic process	6/1865	109/14785	0.0202	n.a.	6	0.141
.....GO:0006412	BP	p	translation	29/1865	339/14785	0.0204	n.a.	29	0.142
....GO:0071826	BP	e	ribonucleoprotein complex subunit organization	10/1865	37/14785	0.0207	n.a.	10	0.143
....GO:0060151	BP	e	peroxisome localization	10/1865	37/14785	0.0207	n.a.	10	0.143
.....GO:0022618	BP	e	ribonucleoprotein complex assembly	10/1865	37/14785	0.0207	n.a.	10	0.143
....GO:0051645	BP	e	Golgi localization	10/1865	37/14785	0.0207	n.a.	10	0.143
.....GO:0009069	BP	p	serine family amino acid metabolic process	12/1865	173/14785	0.0209	n.a.	12	0.144
......GO:0006891	BP	e	intra-Golgi vesicle-mediated transport	11/1865	44/14785	0.0209	n.a.	11	0.144
....GO:0001510	BP	p	RNA methylation	12/1865	174/14785	0.021	n.a.	12	0.144
...GO:0009850	BP	p	auxin metabolic process	5/1865	98/14785	0.0212	n.a.	5	0.146
.......GO:0010207	BP	p	photosystem II assembly	4/1865	85/14785	0.0217	n.a.	4	0.149
...GO:0019725	BP	p	cellular homeostasis	16/1865	213/14785	0.0219	n.a.	16	0.15
......GO:0072511	BP	p	divalent inorganic cation transport	14/1865	195/14785	0.0219	n.a.	14	0.15
....GO:0009063	BP	p	cellular amino acid catabolic process	4/1865	87/14785	0.022	n.a.	4	0.15
......GO:0006497	BP	e	protein lipidation	21/1865	101/14785	0.0225	n.a.	21	0.153
.......GO:0006813	BP	e	potassium ion transport	13/1865	55/14785	0.0226	n.a.	13	0.154
....GO:0043094	BP	p	cellular metabolic compound salvage	11/1865	161/14785	0.0231	n.a.	11	0.157
...GO:0044255	BP	p	cellular lipid metabolic process	93/1865	910/14785	0.0234	n.a.	93	0.158
....GO:0044724	BP	p	single-organism carbohydrate catabolic process	21/1865	261/14785	0.0236	n.a.	21	0.16
...GO:0044802	BP	p	single-organism membrane organization	34/1865	383/14785	0.0237	n.a.	34	0.16
...GO:0061024	BP	p	membrane organization	34/1865	384/14785	0.0237	n.a.	34	0.16
.......GO:0001934	BP	e	positive regulation of protein phosphorylation	5/1865	14/14785	0.0238	n.a.	5	0.16
......GO:0033674	BP	e	positive regulation of kinase activity	5/1865	14/14785	0.0238	n.a.	5	0.16
.......GO:0045860	BP	e	positive regulation of protein kinase activity	5/1865	14/14785	0.0238	n.a.	5	0.16
....GO:0015748	BP	e	organophosphate ester transport	11/1865	45/14785	0.0238	n.a.	11	0.16
....GO:0009267	BP	p	cellular response to starvation	13/1865	181/14785	0.024	n.a.	13	0.161
.......GO:0006511	BP	e	ubiquitin-dependent protein catabolic process	49/1865	286/14785	0.0243	n.a.	49	0.162
.....GO:0009141	BP	p	nucleoside triphosphate metabolic process	17/1865	220/14785	0.0244	n.a.	17	0.163
.......GO:0046034	BP	p	ATP metabolic process	15/1865	202/14785	0.0245	n.a.	15	0.163
....GO:0043085	BP	e	positive regulation of catalytic activity	28/1865	148/14785	0.0248	n.a.	28	0.165
.......GO:0018377	BP	e	protein myristoylation	19/1865	91/14785	0.0251	n.a.	19	0.167
........GO:0006499	BP	e	N-terminal protein myristoylation	19/1865	91/14785	0.0251	n.a.	19	0.167
.......GO:0006498	BP	e	N-terminal protein lipidation	19/1865	91/14785	0.0251	n.a.	19	0.167
.......GO:0016573	BP	e	histone acetylation	6/1865	19/14785	0.0253	n.a.	6	0.167
........GO:0006475	BP	e	internal protein amino acid acetylation	6/1865	19/14785	0.0253	n.a.	6	0.167
.........GO:0018393	BP	e	internal peptidyl-lysine acetylation	6/1865	19/14785	0.0253	n.a.	6	0.167
........GO:0018394	BP	e	peptidyl-lysine acetylation	6/1865	19/14785	0.0253	n.a.	6	0.167
.....GO:0042436	BP	p	indole-containing compound catabolic process	1/1865	47/14785	0.0255	n.a.	1	0.168
.....GO:0009074	BP	p	aromatic amino acid family catabolic process	1/1865	47/14785	0.0255	n.a.	1	0.168
....GO:0015893	BP	p	drug transport	1/1865	48/14785	0.0262	n.a.	1	0.172
..GO:0009605	BP	e	response to external stimulus	184/1865	1256/14785	0.0262	n.a.	184	0.172
....GO:0090150	BP	p	establishment of protein localization to membrane	20/1865	250/14785	0.0266	n.a.	20	0.175
.....GO:0000038	BP	p	very long-chain fatty acid metabolic process	0/1865	30/14785	0.0269	n.a.	0	0.176
...GO:0022411	BP	p	cellular component disassembly	0/1865	31/14785	0.0272	n.a.	0	0.177
....GO:0009718	BP	p	anthocyanin-containing compound biosynthetic process	0/1865	31/14785	0.0272	n.a.	0	0.177
.....GO:0009226	BP	p	nucleotide-sugar biosynthetic process	0/1865	31/14785	0.0272	n.a.	0	0.177
....GO:0009755	BP	p	hormone-mediated signaling pathway	50/1865	528/14785	0.0274	n.a.	50	0.178
.......GO:0070838	BP	p	divalent metal ion transport	14/1865	191/14785	0.0275	n.a.	14	0.179
...GO:0031668	BP	p	cellular response to extracellular stimulus	16/1865	211/14785	0.0276	n.a.	16	0.18
..GO:0040008	BP	e	regulation of growth	41/1865	232/14785	0.0276	n.a.	41	0.18
....GO:0009808	BP	p	lignin metabolic process	0/1865	32/14785	0.0281	n.a.	0	0.183
.....GO:0006349	BP	e	regulation of gene expression by genetic imprinting	4/1865	10/14785	0.0283	n.a.	4	0.183
...GO:0051445	BP	e	regulation of meiotic cell cycle	4/1865	10/14785	0.0283	n.a.	4	0.183
.......GO:0030261	BP	e	chromosome condensation	4/1865	10/14785	0.0283	n.a.	4	0.183
....GO:0071514	BP	e	genetic imprinting	4/1865	10/14785	0.0283	n.a.	4	0.183
.....GO:0071322	BP	e	cellular response to carbohydrate stimulus	4/1865	10/14785	0.0283	n.a.	4	0.183
....GO:0044036	BP	e	cell wall macromolecule metabolic process	38/1865	213/14785	0.0283	n.a.	38	0.183
...GO:0009582	BP	e	detection of abiotic stimulus	10/1865	40/14785	0.0284	n.a.	10	0.183
...GO:0019827	BP	e	stem cell population maintenance	12/1865	50/14785	0.0289	n.a.	12	0.186
..GO:0098727	BP	e	maintenance of cell number	12/1865	50/14785	0.0289	n.a.	12	0.186
...GO:0048588	BP	p	developmental cell growth	21/1865	256/14785	0.029	n.a.	21	0.186
....GO:0019048	BP	e	modulation by virus of host morphology or physiology	9/1865	33/14785	0.0297	n.a.	9	0.188
.......GO:0000186	BP	e	activation of MAPKK activity	3/1865	6/14785	0.0298	n.a.	3	0.188
...GO:0035266	BP	e	meristem growth	3/1865	6/14785	0.0298	n.a.	3	0.188
....GO:1901269	BP	e	lipooligosaccharide metabolic process	3/1865	6/14785	0.0298	n.a.	3	0.188
.....GO:0009245	BP	e	lipid A biosynthetic process	3/1865	6/14785	0.0298	n.a.	3	0.188
.....GO:0046493	BP	e	lipid A metabolic process	3/1865	6/14785	0.0298	n.a.	3	0.188
.....GO:0071897	BP	e	DNA biosynthetic process	3/1865	6/14785	0.0298	n.a.	3	0.188
......GO:0032784	BP	e	regulation of DNA-templated transcription, elongation	3/1865	6/14785	0.0298	n.a.	3	0.188
.....GO:1901271	BP	e	lipooligosaccharide biosynthetic process	3/1865	6/14785	0.0298	n.a.	3	0.188
....GO:0051446	BP	e	positive regulation of meiotic cell cycle	3/1865	6/14785	0.0298	n.a.	3	0.188
......GO:0009199	BP	p	ribonucleoside triphosphate metabolic process	17/1865	218/14785	0.0304	n.a.	17	0.191
GO:0008150	BP	p	biological_process	1590/1865	12843/14785	0.0304	n.a.	1590	0.191
....GO:0009699	BP	p	phenylpropanoid biosynthetic process	3/1865	72/14785	0.0306	n.a.	3	0.192
......GO:0006782	BP	e	protoporphyrinogen IX biosynthetic process	5/1865	15/14785	0.0321	n.a.	5	0.2
.....GO:0046501	BP	e	protoporphyrinogen IX metabolic process	5/1865	15/14785	0.0321	n.a.	5	0.2
......GO:0048571	BP	e	long-day photoperiodism	5/1865	15/14785	0.0321	n.a.	5	0.2
....GO:0051246	BP	e	regulation of protein metabolic process	49/1865	291/14785	0.0322	n.a.	49	0.2
....GO:0009407	BP	p	toxin catabolic process	10/1865	146/14785	0.0328	n.a.	10	0.204
....GO:0090487	BP	p	secondary metabolite catabolic process	10/1865	146/14785	0.0328	n.a.	10	0.204
...GO:0009991	BP	p	response to extracellular stimulus	18/1865	225/14785	0.0335	n.a.	18	0.208
....GO:0010363	BP	p	regulation of plant-type hypersensitive response	18/1865	226/14785	0.0335	n.a.	18	0.208
...GO:0044093	BP	e	positive regulation of molecular function	28/1865	149/14785	0.0338	n.a.	28	0.209
...GO:0009966	BP	e	regulation of signal transduction	23/1865	117/14785	0.0344	n.a.	23	0.213
..GO:0023051	BP	e	regulation of signaling	23/1865	117/14785	0.0344	n.a.	23	0.213
...GO:0042594	BP	p	response to starvation	14/1865	188/14785	0.0348	n.a.	14	0.215
..GO:0043900	BP	p	regulation of multi-organism process	6/1865	103/14785	0.0362	n.a.	6	0.223
.....GO:0000079	BP	p	regulation of cyclin-dependent protein serine/threonine kinase activity	1/1865	43/14785	0.0372	n.a.	1	0.229
....GO:1904029	BP	p	regulation of cyclin-dependent protein kinase activity	1/1865	43/14785	0.0372	n.a.	1	0.229
...GO:0010646	BP	e	regulation of cell communication	23/1865	120/14785	0.0374	n.a.	23	0.23
.....GO:0016197	BP	e	endosomal transport	7/1865	26/14785	0.0378	n.a.	7	0.232
......GO:0046218	BP	p	indolalkylamine catabolic process	1/1865	45/14785	0.0388	n.a.	1	0.237
......GO:0006569	BP	p	tryptophan catabolic process	1/1865	45/14785	0.0388	n.a.	1	0.237
....GO:0042743	BP	e	hydrogen peroxide metabolic process	29/1865	158/14785	0.0394	n.a.	29	0.24
....GO:0019682	BP	p	glyceraldehyde-3-phosphate metabolic process	20/1865	241/14785	0.04	n.a.	20	0.242
.....GO:0009123	BP	p	nucleoside monophosphate metabolic process	20/1865	242/14785	0.04	n.a.	20	0.242
......GO:0043410	BP	e	positive regulation of MAPK cascade	4/1865	11/14785	0.0401	n.a.	4	0.242
......GO:0006323	BP	e	DNA packaging	4/1865	11/14785	0.0401	n.a.	4	0.242
......GO:2001252	BP	e	positive regulation of chromosome organization	4/1865	11/14785	0.0401	n.a.	4	0.242
........GO:0032147	BP	e	activation of protein kinase activity	4/1865	11/14785	0.0401	n.a.	4	0.242
....GO:0007018	BP	e	microtubule-based movement	12/1865	54/14785	0.0401	n.a.	12	0.242
....GO:0010074	BP	e	maintenance of meristem identity	11/1865	46/14785	0.0405	n.a.	11	0.244
....GO:0002237	BP	p	response to molecule of bacterial origin	2/1865	55/14785	0.0411	n.a.	2	0.247
...GO:0009636	BP	p	response to toxic substance	2/1865	56/14785	0.0415	n.a.	2	0.249
......GO:0031365	BP	e	N-terminal protein amino acid modification	19/1865	95/14785	0.0418	n.a.	19	0.25
.....GO:0007264	BP	p	small GTPase mediated signal transduction	3/1865	68/14785	0.0421	n.a.	3	0.25
.....GO:0006084	BP	p	acetyl-CoA metabolic process	3/1865	69/14785	0.0429	n.a.	3	0.25
.....GO:0009627	BP	p	systemic acquired resistance	12/1865	164/14785	0.0433	n.a.	12	0.25
....GO:0006662	BP	p	glycerol ether metabolic process	0/1865	29/14785	0.0436	n.a.	0	0.25
...GO:0018904	BP	p	ether metabolic process	0/1865	29/14785	0.0436	n.a.	0	0.25
......GO:0051784	BP	e	negative regulation of nuclear division	2/1865	3/14785	0.0437	n.a.	2	0.25
....GO:0009833	BP	e	plant-type primary cell wall biogenesis	2/1865	3/14785	0.0437	n.a.	2	0.25
.......GO:0072583	BP	e	clathrin-dependent endocytosis	2/1865	3/14785	0.0437	n.a.	2	0.25
.......GO:0009303	BP	e	rRNA transcription	2/1865	3/14785	0.0437	n.a.	2	0.25
........GO:0019919	BP	e	peptidyl-arginine methylation, to asymmetrical-dimethyl arginine	2/1865	3/14785	0.0437	n.a.	2	0.25
.......GO:0035247	BP	e	peptidyl-arginine omega-N-methylation	2/1865	3/14785	0.0437	n.a.	2	0.25
...GO:0060341	BP	e	regulation of cellular localization	2/1865	3/14785	0.0437	n.a.	2	0.25
.......GO:0031053	BP	e	primary miRNA processing	2/1865	3/14785	0.0437	n.a.	2	0.25
.......GO:0010587	BP	e	miRNA catabolic process	2/1865	3/14785	0.0437	n.a.	2	0.25
......GO:0010589	BP	e	leaf proximal/distal pattern formation	2/1865	3/14785	0.0437	n.a.	2	0.25
......GO:0006290	BP	e	pyrimidine dimer repair	2/1865	3/14785	0.0437	n.a.	2	0.25
...GO:0061077	BP	e	chaperone-mediated protein folding	2/1865	3/14785	0.0437	n.a.	2	0.25
....GO:2000014	BP	e	regulation of endosperm development	2/1865	3/14785	0.0437	n.a.	2	0.25
.......GO:0006420	BP	e	arginyl-tRNA aminoacylation	2/1865	3/14785	0.0437	n.a.	2	0.25
.....GO:2001293	BP	e	malonyl-CoA metabolic process	2/1865	3/14785	0.0437	n.a.	2	0.25
.....GO:0009660	BP	e	amyloplast organization	2/1865	3/14785	0.0437	n.a.	2	0.25
.....GO:0006611	BP	e	protein export from nucleus	2/1865	3/14785	0.0437	n.a.	2	0.25
....GO:0051013	BP	e	microtubule severing	2/1865	3/14785	0.0437	n.a.	2	0.25
.....GO:0080175	BP	e	phragmoplast microtubule organization	2/1865	3/14785	0.0437	n.a.	2	0.25
....GO:0047484	BP	e	regulation of response to osmotic stress	2/1865	3/14785	0.0437	n.a.	2	0.25
......GO:0006898	BP	e	receptor-mediated endocytosis	2/1865	3/14785	0.0437	n.a.	2	0.25
........GO:0045292	BP	e	mRNA cis splicing, via spliceosome	2/1865	3/14785	0.0437	n.a.	2	0.25
......GO:0032065	BP	e	cortical protein anchoring	2/1865	3/14785	0.0437	n.a.	2	0.25
.......GO:0006432	BP	e	phenylalanyl-tRNA aminoacylation	2/1865	3/14785	0.0437	n.a.	2	0.25
...GO:0010497	BP	e	plasmodesmata-mediated intercellular transport	2/1865	3/14785	0.0437	n.a.	2	0.25
....GO:0030048	BP	e	actin filament-based movement	13/1865	59/14785	0.0457	n.a.	13	0.261
...GO:0071496	BP	p	cellular response to external stimulus	17/1865	212/14785	0.0469	n.a.	17	0.267
....GO:0010101	BP	e	post-embryonic root morphogenesis	3/1865	7/14785	0.0474	n.a.	3	0.267
.....GO:0010102	BP	e	lateral root morphogenesis	3/1865	7/14785	0.0474	n.a.	3	0.267
....GO:2000896	BP	e	amylopectin metabolic process	3/1865	7/14785	0.0474	n.a.	3	0.267
.....GO:0018216	BP	e	peptidyl-arginine methylation	3/1865	7/14785	0.0474	n.a.	3	0.267
.....GO:0010021	BP	e	amylopectin biosynthetic process	3/1865	7/14785	0.0474	n.a.	3	0.267
.......GO:0071329	BP	e	cellular response to sucrose stimulus	3/1865	7/14785	0.0474	n.a.	3	0.267
......GO:0071324	BP	e	cellular response to disaccharide stimulus	3/1865	7/14785	0.0474	n.a.	3	0.267
...GO:0045927	BP	e	positive regulation of growth	3/1865	7/14785	0.0474	n.a.	3	0.267
.......GO:0018195	BP	e	peptidyl-arginine modification	3/1865	7/14785	0.0474	n.a.	3	0.267
.......GO:0031060	BP	e	regulation of histone methylation	3/1865	7/14785	0.0474	n.a.	3	0.267
......GO:0034969	BP	e	histone arginine methylation	3/1865	7/14785	0.0474	n.a.	3	0.267
....GO:0008654	BP	p	phospholipid biosynthetic process	25/1865	285/14785	0.0475	n.a.	25	0.268
....GO:0031669	BP	p	cellular response to nutrient levels	15/1865	190/14785	0.0476	n.a.	15	0.268
...GO:0015979	BP	p	photosynthesis	6/1865	100/14785	0.0481	n.a.	6	0.27
...GO:0048437	BP	p	floral organ development	6/1865	100/14785	0.0481	n.a.	6	0.27
....GO:0031348	BP	p	negative regulation of defense response	13/1865	170/14785	0.0482	n.a.	13	0.271
......GO:0030001	BP	p	metal ion transport	38/1865	405/14785	0.0483	n.a.	38	0.271
...GO:0080135	BP	p	regulation of cellular response to stress	20/1865	238/14785	0.0488	n.a.	20	0.273
......GO:0009161	BP	p	ribonucleoside monophosphate metabolic process	20/1865	240/14785	0.0492	n.a.	20	0.275
....GO:0005840	CC	p	ribosome	7/1865	330/14785	1.38e-10	n.a.	7	1.44e-08
...GO:0044391	CC	p	ribosomal subunit	0/1865	174/14785	1.71e-10	n.a.	0	1.56e-08
....GO:0044445	CC	p	cytosolic part	3/1865	234/14785	2.23e-10	n.a.	3	1.76e-08
.GO:0005576	CC	p	extracellular region	18/1865	556/14785	2.49e-10	n.a.	18	1.76e-08
..GO:0043234	CC	e	protein complex	219/1865	1041/14785	3.32e-10	n.a.	219	2.09e-08
..GO:0031224	CC	p	intrinsic component of membrane	182/1865	2167/14785	4.04e-10	n.a.	182	2.19e-08
....GO:0005634	CC	e	nucleus	406/1865	2260/14785	4.18e-10	n.a.	406	2.2e-08
...GO:0016021	CC	p	integral component of membrane	180/1865	2067/14785	2.76e-09	n.a.	180	1.13e-07
...GO:0005618	CC	p	cell wall	17/1865	407/14785	5.76e-09	n.a.	17	2.07e-07
..GO:0030312	CC	p	external encapsulating structure	17/1865	407/14785	5.76e-09	n.a.	17	2.07e-07
...GO:0044428	CC	e	nuclear part	121/1865	581/14785	1.5e-08	n.a.	121	4.99e-07
...GO:0044430	CC	e	cytoskeletal part	58/1865	219/14785	2.47e-08	n.a.	58	7.78e-07
..GO:0044424	CC	e	intracellular part	1027/1865	7267/14785	4.89e-08	n.a.	1027	1.48e-06
.GO:0044425	CC	p	membrane part	224/1865	2401/14785	5.04e-08	n.a.	224	1.51e-06
....GO:0000152	CC	e	nuclear ubiquitin ligase complex	9/1865	10/14785	7.05e-08	n.a.	9	2.07e-06
...GO:0016459	CC	e	myosin complex	12/1865	19/14785	3.36e-07	n.a.	12	8.99e-06
.GO:0044464	CC	e	cell part	1146/1865	8313/14785	1.11e-06	n.a.	1146	2.7e-05
....GO:0005694	CC	e	chromosome	31/1865	101/14785	1.34e-06	n.a.	31	3.22e-05
...GO:0030117	CC	e	membrane coat	18/1865	43/14785	1.6e-06	n.a.	18	3.79e-05
....GO:0015934	CC	p	large ribosomal subunit	0/1865	101/14785	2.49e-06	n.a.	0	5.65e-05
.GO:0032991	CC	e	macromolecular complex	251/1865	1515/14785	2.5e-06	n.a.	251	5.65e-05
.....GO:0022626	CC	p	cytosolic ribosome	3/1865	157/14785	2.53e-06	n.a.	3	5.72e-05
....GO:0030120	CC	e	vesicle coat	10/1865	16/14785	3.87e-06	n.a.	10	8.38e-05
...GO:0044433	CC	e	cytoplasmic vesicle part	21/1865	59/14785	5.08e-06	n.a.	21	0.000107
.....GO:0022625	CC	p	cytosolic large ribosomal subunit	0/1865	91/14785	8.56e-06	n.a.	0	0.000172
...GO:0098797	CC	e	plasma membrane protein complex	12/1865	24/14785	9.78e-06	n.a.	12	0.000194
....GO:0000148	CC	e	1,3-beta-D-glucan synthase complex	8/1865	12/14785	1.95e-05	n.a.	8	0.000361
....GO:0005783	CC	p	endoplasmic reticulum	35/1865	511/14785	2.38e-05	n.a.	35	0.000435
...GO:0005643	CC	e	nuclear pore	11/1865	23/14785	3.94e-05	n.a.	11	0.000686
....GO:1990234	CC	e	transferase complex	57/1865	264/14785	4.75e-05	n.a.	57	0.000807
..GO:0048046	CC	p	apoplast	10/1865	223/14785	6.07e-05	n.a.	10	0.00102
...GO:0000151	CC	e	ubiquitin ligase complex	39/1865	162/14785	6.33e-05	n.a.	39	0.00106
....GO:0015935	CC	p	small ribosomal subunit	0/1865	73/14785	0.000112	n.a.	0	0.00178
....GO:0005829	CC	e	cytosol	183/1865	1119/14785	0.000145	n.a.	183	0.00228
.....GO:0022627	CC	p	cytosolic small ribosomal subunit	0/1865	69/14785	0.000164	n.a.	0	0.00255
.....GO:0005680	CC	e	anaphase-promoting complex	5/1865	6/14785	0.000171	n.a.	5	0.00263
...GO:0016592	CC	e	mediator complex	13/1865	35/14785	0.000195	n.a.	13	0.00298
...GO:1902494	CC	e	catalytic complex	75/1865	392/14785	0.000198	n.a.	75	0.00301
...GO:0070603	CC	e	SWI/SNF superfamily-type complex	7/1865	12/14785	0.000223	n.a.	7	0.00336
...GO:1990391	CC	e	DNA repair complex	6/1865	9/14785	0.000239	n.a.	6	0.00355
..GO:1990904	CC	p	ribonucleoprotein complex	37/1865	497/14785	0.000253	n.a.	37	0.00366
...GO:0030529	CC	p	intracellular ribonucleoprotein complex	37/1865	497/14785	0.000253	n.a.	37	0.00366
...GO:0097708	CC	e	intracellular vesicle	21/1865	74/14785	0.000272	n.a.	21	0.00392
....GO:0031410	CC	e	cytoplasmic vesicle	21/1865	74/14785	0.000272	n.a.	21	0.00392
...GO:0031982	CC	e	vesicle	21/1865	74/14785	0.000272	n.a.	21	0.00392
...GO:0005737	CC	e	cytoplasm	203/1865	1273/14785	0.000287	n.a.	203	0.0041
...GO:0009579	CC	p	thylakoid	13/1865	238/14785	0.000353	n.a.	13	0.00499
...GO:0031225	CC	p	anchored component of membrane	2/1865	100/14785	0.000369	n.a.	2	0.00518
....GO:0044451	CC	e	nucleoplasm part	34/1865	147/14785	0.00039	n.a.	34	0.00544
....GO:0030659	CC	e	cytoplasmic vesicle membrane	16/1865	52/14785	0.000459	n.a.	16	0.00627
...GO:0012506	CC	e	vesicle membrane	16/1865	52/14785	0.000459	n.a.	16	0.00627
....GO:0031461	CC	e	cullin-RING ubiquitin ligase complex	26/1865	104/14785	0.000508	n.a.	26	0.00687
.....GO:0030127	CC	e	COPII vesicle coat	5/1865	7/14785	0.000535	n.a.	5	0.00719
....GO:0030131	CC	e	clathrin adaptor complex	7/1865	14/14785	0.000768	n.a.	7	0.0101
....GO:0005635	CC	e	nuclear envelope	12/1865	36/14785	0.00106	n.a.	12	0.0135
...GO:0030662	CC	e	coated vesicle membrane	10/1865	27/14785	0.00109	n.a.	10	0.0139
...GO:0032300	CC	e	mismatch repair complex	5/1865	8/14785	0.00128	n.a.	5	0.0158
....GO:0031011	CC	e	Ino80 complex	5/1865	8/14785	0.00128	n.a.	5	0.0158
....GO:0097346	CC	e	INO80-type complex	5/1865	8/14785	0.00128	n.a.	5	0.0158
...GO:0033202	CC	e	DNA helicase complex	5/1865	8/14785	0.00128	n.a.	5	0.0158
...GO:0030660	CC	e	Golgi-associated vesicle membrane	7/1865	15/14785	0.00128	n.a.	7	0.0158
....GO:0044454	CC	e	nuclear chromosome part	12/1865	37/14785	0.00139	n.a.	12	0.017
....GO:0044448	CC	e	cell cortex part	10/1865	28/14785	0.00151	n.a.	10	0.0183
......GO:0016607	CC	e	nuclear speck	10/1865	29/14785	0.00205	n.a.	10	0.0236
...GO:0043231	CC	e	intracellular membrane-bounded organelle	768/1865	5616/14785	0.00259	n.a.	768	0.0289
..GO:0043227	CC	e	membrane-bounded organelle	769/1865	5625/14785	0.0026	n.a.	769	0.029
...GO:0030119	CC	e	AP-type membrane coat adaptor complex	7/1865	17/14785	0.00309	n.a.	7	0.0333
.....GO:0080008	CC	e	Cul4-RING E3 ubiquitin ligase complex	18/1865	71/14785	0.00332	n.a.	18	0.035
....GO:0009505	CC	p	plant-type cell wall	6/1865	128/14785	0.00453	n.a.	6	0.0462
.....GO:0016604	CC	e	nuclear body	12/1865	42/14785	0.00455	n.a.	12	0.0463
....GO:0005819	CC	e	spindle	12/1865	42/14785	0.00455	n.a.	12	0.0463
...GO:0017053	CC	e	transcriptional repressor complex	5/1865	10/14785	0.00462	n.a.	5	0.0467
....GO:0030663	CC	e	COPI-coated vesicle membrane	6/1865	14/14785	0.00486	n.a.	6	0.0484
....GO:0099568	CC	e	cytoplasmic region	4/1865	7/14785	0.00644	n.a.	4	0.0606
.....GO:0005938	CC	e	cell cortex	4/1865	7/14785	0.00644	n.a.	4	0.0606
...GO:0044429	CC	p	mitochondrial part	21/1865	283/14785	0.00647	n.a.	21	0.0608
...GO:0044427	CC	e	chromosomal part	25/1865	115/14785	0.00663	n.a.	25	0.0622
....GO:0000922	CC	e	spindle pole	6/1865	15/14785	0.00725	n.a.	6	0.0654
....GO:0000220	CC	e	vacuolar proton-transporting V-type ATPase, V0 domain	3/1865	4/14785	0.00726	n.a.	3	0.0654
....GO:0032301	CC	e	MutSalpha complex	3/1865	4/14785	0.00726	n.a.	3	0.0654
.GO:0031974	CC	p	membrane-enclosed lumen	7/1865	131/14785	0.00801	n.a.	7	0.0708
...GO:0070013	CC	p	intracellular organelle lumen	7/1865	131/14785	0.00801	n.a.	7	0.0708
..GO:0043233	CC	p	organelle lumen	7/1865	131/14785	0.00801	n.a.	7	0.0708
.GO:0099512	CC	e	supramolecular fiber	30/1865	150/14785	0.00912	n.a.	30	0.0789
..GO:0099513	CC	e	polymeric cytoskeletal fiber	30/1865	150/14785	0.00912	n.a.	30	0.0789
.GO:0016020	CC	p	membrane	423/1865	3713/14785	0.00935	n.a.	423	0.0807
....GO:0009524	CC	e	phragmoplast	15/1865	61/14785	0.0102	n.a.	15	0.0869
..GO:0044455	CC	p	mitochondrial membrane part	5/1865	105/14785	0.0115	n.a.	5	0.0955
....GO:0005815	CC	e	microtubule organizing center	5/1865	12/14785	0.0117	n.a.	5	0.0965
..GO:0005622	CC	p	intracellular	28/1865	339/14785	0.0129	n.a.	28	0.104
...GO:0005875	CC	e	microtubule associated complex	15/1865	64/14785	0.0137	n.a.	15	0.111
....GO:0010008	CC	e	endosome membrane	16/1865	68/14785	0.0152	n.a.	16	0.118
...GO:0005874	CC	e	microtubule	26/1865	129/14785	0.0155	n.a.	26	0.118
....GO:0032389	CC	e	MutLalpha complex	2/1865	2/14785	0.0159	n.a.	2	0.118
...GO:0005846	CC	e	nuclear cap binding complex	2/1865	2/14785	0.0159	n.a.	2	0.118
...GO:0043564	CC	e	Ku70:Ku80 complex	2/1865	2/14785	0.0159	n.a.	2	0.118
.....GO:0016442	CC	e	RISC complex	2/1865	2/14785	0.0159	n.a.	2	0.118
....GO:0031332	CC	e	RNAi effector complex	2/1865	2/14785	0.0159	n.a.	2	0.118
.....GO:0030139	CC	e	endocytic vesicle	2/1865	2/14785	0.0159	n.a.	2	0.118
......GO:0035061	CC	e	interchromatin granule	2/1865	2/14785	0.0159	n.a.	2	0.118
....GO:0035102	CC	e	PRC1 complex	2/1865	2/14785	0.0159	n.a.	2	0.118
...GO:0009330	CC	e	DNA topoisomerase complex (ATP-hydrolyzing)	3/1865	5/14785	0.0164	n.a.	3	0.118
.GO:0044421	CC	p	extracellular region part	0/1865	33/14785	0.0175	n.a.	0	0.125
..GO:0005886	CC	e	plasma membrane	222/1865	1528/14785	0.0183	n.a.	222	0.129
...GO:0042575	CC	e	DNA polymerase complex	4/1865	9/14785	0.0188	n.a.	4	0.132
...GO:0031226	CC	p	intrinsic component of plasma membrane	2/1865	63/14785	0.0206	n.a.	2	0.143
..GO:0098796	CC	e	membrane protein complex	48/1865	277/14785	0.0219	n.a.	48	0.15
..GO:0043229	CC	e	intracellular organelle	800/1865	5984/14785	0.0232	n.a.	800	0.157
.....GO:0031902	CC	e	late endosome membrane	8/1865	29/14785	0.0236	n.a.	8	0.16
....GO:0000228	CC	e	nuclear chromosome	5/1865	14/14785	0.0238	n.a.	5	0.16
.GO:0043226	CC	e	organelle	801/1865	5993/14785	0.0247	n.a.	801	0.165
...GO:0009506	CC	e	plasmodesma	91/1865	579/14785	0.0253	n.a.	91	0.167
.GO:0030054	CC	e	cell junction	91/1865	580/14785	0.0255	n.a.	91	0.168
..GO:0005911	CC	e	cell-cell junction	91/1865	580/14785	0.0255	n.a.	91	0.168
.....GO:0005768	CC	e	endosome	41/1865	234/14785	0.0285	n.a.	41	0.183
..GO:0044446	CC	e	intracellular organelle part	420/1865	3046/14785	0.0297	n.a.	420	0.188
....GO:0016363	CC	e	nuclear matrix	3/1865	6/14785	0.0298	n.a.	3	0.188
....GO:0030126	CC	e	COPI vesicle coat	3/1865	6/14785	0.0298	n.a.	3	0.188
....GO:0009360	CC	e	DNA polymerase III complex	3/1865	6/14785	0.0298	n.a.	3	0.188
....GO:0044450	CC	e	microtubule organizing center part	3/1865	6/14785	0.0298	n.a.	3	0.188
......GO:0005769	CC	e	early endosome	3/1865	6/14785	0.0298	n.a.	3	0.188
...GO:0031519	CC	e	PcG protein complex	3/1865	6/14785	0.0298	n.a.	3	0.188
.....GO:0000781	CC	e	chromosome, telomeric region	3/1865	6/14785	0.0298	n.a.	3	0.188
....GO:0098687	CC	e	chromosomal region	9/1865	34/14785	0.0321	n.a.	9	0.2
.GO:0044422	CC	e	organelle part	420/1865	3051/14785	0.0322	n.a.	420	0.2
...GO:0044436	CC	p	thylakoid part	20/1865	241/14785	0.04	n.a.	20	0.242
...GO:0000159	CC	e	protein phosphatase type 2A complex	4/1865	11/14785	0.0401	n.a.	4	0.242
....GO:0005871	CC	e	kinesin complex	12/1865	54/14785	0.0401	n.a.	12	0.242
....GO:1903293	CC	e	phosphatase complex	5/1865	16/14785	0.042	n.a.	5	0.25
..GO:0008287	CC	e	protein serine/threonine phosphatase complex	5/1865	16/14785	0.042	n.a.	5	0.25
.....GO:0030125	CC	e	clathrin vesicle coat	2/1865	3/14785	0.0437	n.a.	2	0.25
...GO:0031897	CC	e	Tic complex	2/1865	3/14785	0.0437	n.a.	2	0.25
....GO:0030981	CC	e	cortical microtubule cytoskeleton	2/1865	3/14785	0.0437	n.a.	2	0.25
....GO:0008352	CC	e	katanin complex	2/1865	3/14785	0.0437	n.a.	2	0.25
....GO:0005847	CC	e	mRNA cleavage and polyadenylation specificity factor complex	2/1865	3/14785	0.0437	n.a.	2	0.25
....GO:0034399	CC	e	nuclear periphery	2/1865	3/14785	0.0437	n.a.	2	0.25
.....GO:0030863	CC	e	cortical cytoskeleton	2/1865	3/14785	0.0437	n.a.	2	0.25
....GO:0030130	CC	e	clathrin coat of trans-Golgi network vesicle	2/1865	3/14785	0.0437	n.a.	2	0.25
....GO:0030132	CC	e	clathrin coat of coated pit	2/1865	3/14785	0.0437	n.a.	2	0.25
...GO:0000790	CC	e	nuclear chromatin	3/1865	7/14785	0.0474	n.a.	3	0.267
........GO:0070035	MF	e	purine NTP-dependent helicase activity	50/1865	119/14785	3.94e-11	n.a.	50	1.44e-08
.........GO:0008026	MF	e	ATP-dependent helicase activity	50/1865	119/14785	3.94e-11	n.a.	50	1.44e-08
.......GO:0004386	MF	e	helicase activity	85/1865	181/14785	8.14e-11	n.a.	85	1.44e-08
..GO:0003735	MF	p	structural constituent of ribosome	2/1865	248/14785	1.02e-10	n.a.	2	1.44e-08
........GO:0042623	MF	e	ATPase activity, coupled	88/1865	260/14785	1.53e-10	n.a.	88	1.51e-08
.......GO:0016887	MF	e	ATPase activity	98/1865	334/14785	1.73e-10	n.a.	98	1.56e-08
....GO:0016818	MF	e	hydrolase activity, acting on acid anhydrides, in phosphorus-containing anhydrides	207/1865	687/14785	2.03e-10	n.a.	207	1.65e-08
......GO:0017111	MF	e	nucleoside-triphosphatase activity	205/1865	653/14785	2.39e-10	n.a.	205	1.76e-08
.....GO:0016462	MF	e	pyrophosphatase activity	207/1865	681/14785	2.61e-10	n.a.	207	1.77e-08
...GO:0016817	MF	e	hydrolase activity, acting on acid anhydrides	208/1865	697/14785	2.74e-10	n.a.	208	1.83e-08
......GO:0008270	MF	e	zinc ion binding	185/1865	810/14785	2.84e-10	n.a.	185	1.84e-08
..GO:0016491	MF	p	oxidoreductase activity	41/1865	1028/14785	3.55e-10	n.a.	41	2.15e-08
...GO:0001882	MF	e	nucleoside binding	418/1865	1983/14785	3.56e-10	n.a.	418	2.15e-08
.....GO:0032559	MF	e	adenyl ribonucleotide binding	388/1865	1782/14785	3.84e-10	n.a.	388	2.19e-08
..GO:0097367	MF	e	carbohydrate derivative binding	423/1865	2049/14785	3.94e-10	n.a.	423	2.19e-08
.....GO:0030554	MF	e	adenyl nucleotide binding	391/1865	1810/14785	3.94e-10	n.a.	391	2.19e-08
.....GO:0005524	MF	e	ATP binding	383/1865	1761/14785	4.03e-10	n.a.	383	2.19e-08
....GO:0032555	MF	e	purine ribonucleotide binding	418/1865	1997/14785	4.06e-10	n.a.	418	2.19e-08
....GO:0017076	MF	e	purine nucleotide binding	421/1865	2025/14785	4.07e-10	n.a.	421	2.19e-08
...GO:0032553	MF	e	ribonucleotide binding	419/1865	2025/14785	4.07e-10	n.a.	419	2.19e-08
...GO:1901265	MF	e	nucleoside phosphate binding	478/1865	2448/14785	4.17e-10	n.a.	478	2.2e-08
...GO:0000166	MF	e	nucleotide binding	478/1865	2448/14785	4.17e-10	n.a.	478	2.2e-08
....GO:0001883	MF	e	purine nucleoside binding	414/1865	1977/14785	4.33e-10	n.a.	414	2.21e-08
.....GO:0032550	MF	e	purine ribonucleoside binding	414/1865	1977/14785	4.33e-10	n.a.	414	2.21e-08
....GO:0035639	MF	e	purine ribonucleoside triphosphate binding	413/1865	1976/14785	4.33e-10	n.a.	413	2.21e-08
....GO:0032549	MF	e	ribonucleoside binding	418/1865	1982/14785	4.51e-10	n.a.	418	2.29e-08
...GO:0003676	MF	e	nucleic acid binding	383/1865	2127/14785	4.65e-10	n.a.	383	2.33e-08
..GO:0036094	MF	e	small molecule binding	489/1865	2489/14785	5.43e-10	n.a.	489	2.61e-08
...GO:0046906	MF	p	tetrapyrrole binding	2/1865	208/14785	5.6e-10	n.a.	2	2.63e-08
..GO:1901363	MF	e	heterocyclic compound binding	706/1865	4303/14785	5.7e-10	n.a.	706	2.65e-08
..GO:0097159	MF	e	organic cyclic compound binding	708/1865	4307/14785	5.73e-10	n.a.	708	2.65e-08
..GO:0005515	MF	e	protein binding	671/1865	3445/14785	5.87e-10	n.a.	671	2.7e-08
GO:0003674	MF	e	molecular_function	1568/1865	11596/14785	6.19e-10	n.a.	1568	2.79e-08
.GO:0005488	MF	e	binding	1282/1865	7855/14785	7.14e-10	n.a.	1282	3.16e-08
....GO:0020037	MF	p	heme binding	2/1865	203/14785	7.99e-10	n.a.	2	3.48e-08
...GO:0016705	MF	p	oxidoreductase activity, acting on paired donors, with incorporation or reduction of molecular oxygen	8/1865	296/14785	2.51e-09	n.a.	8	1.04e-07
......GO:0017016	MF	e	Ras GTPase binding	13/1865	17/14785	2.86e-09	n.a.	13	1.16e-07
.....GO:0031267	MF	e	small GTPase binding	13/1865	17/14785	2.86e-09	n.a.	13	1.16e-07
..GO:0016787	MF	e	hydrolase activity	388/1865	2362/14785	3.71e-09	n.a.	388	1.43e-07
.......GO:0008536	MF	e	Ran GTPase binding	12/1865	15/14785	4.95e-09	n.a.	12	1.83e-07
...GO:0016772	MF	e	transferase activity, transferring phosphorus-containing groups	210/1865	1151/14785	1.13e-08	n.a.	210	3.87e-07
....GO:0016779	MF	e	nucleotidyltransferase activity	44/1865	147/14785	2.25e-08	n.a.	44	7.23e-07
..GO:0003700	MF	p	transcription factor activity, sequence-specific DNA binding	55/1865	810/14785	4.4e-08	n.a.	55	1.35e-06
.GO:0001071	MF	p	nucleic acid binding transcription factor activity	55/1865	811/14785	4.43e-08	n.a.	55	1.35e-06
.GO:0009055	MF	p	electron carrier activity	5/1865	213/14785	1.19e-07	n.a.	5	3.41e-06
....GO:0051020	MF	e	GTPase binding	13/1865	21/14785	1.5e-07	n.a.	13	4.24e-06
....GO:0003723	MF	e	RNA binding	125/1865	631/14785	1.6e-07	n.a.	125	4.49e-06
.GO:0005198	MF	p	structural molecule activity	13/1865	321/14785	2.29e-07	n.a.	13	6.25e-06
...GO:0016875	MF	e	ligase activity, forming carbon-oxygen bonds	23/1865	59/14785	2.78e-07	n.a.	23	7.46e-06
....GO:0016876	MF	e	ligase activity, forming aminoacyl-tRNA and related compounds	23/1865	59/14785	2.78e-07	n.a.	23	7.46e-06
.....GO:0004812	MF	e	aminoacyl-tRNA ligase activity	23/1865	59/14785	2.78e-07	n.a.	23	7.46e-06
...GO:0005543	MF	e	phospholipid binding	27/1865	79/14785	6.04e-07	n.a.	27	1.55e-05
.........GO:0008094	MF	e	DNA-dependent ATPase activity	18/1865	43/14785	1.6e-06	n.a.	18	3.79e-05
......GO:0003887	MF	e	DNA-directed DNA polymerase activity	13/1865	25/14785	2.34e-06	n.a.	13	5.41e-05
......GO:0004222	MF	e	metalloendopeptidase activity	16/1865	36/14785	2.34e-06	n.a.	16	5.41e-05
.GO:0016209	MF	p	antioxidant activity	0/1865	100/14785	2.38e-06	n.a.	0	5.43e-05
...GO:0004497	MF	p	monooxygenase activity	4/1865	172/14785	2.43e-06	n.a.	4	5.54e-05
.....GO:0034061	MF	e	DNA polymerase activity	14/1865	29/14785	2.99e-06	n.a.	14	6.61e-05
.....GO:0002161	MF	e	aminoacyl-tRNA editing activity	7/1865	8/14785	3.58e-06	n.a.	7	7.82e-05
.....GO:0046914	MF	e	transition metal ion binding	203/1865	1190/14785	3.98e-06	n.a.	203	8.56e-05
.......GO:0003774	MF	e	motor activity	24/1865	73/14785	5.46e-06	n.a.	24	0.000114
.....GO:0008276	MF	e	protein methyltransferase activity	17/1865	43/14785	7.92e-06	n.a.	17	0.000162
......GO:0042054	MF	e	histone methyltransferase activity	15/1865	35/14785	8.39e-06	n.a.	15	0.000169
...GO:0043169	MF	e	cation binding	352/1865	2265/14785	8.9e-06	n.a.	352	0.000179
..GO:0016874	MF	e	ligase activity	74/1865	355/14785	1.05e-05	n.a.	74	0.000206
....GO:0046872	MF	e	metal ion binding	349/1865	2256/14785	1.4e-05	n.a.	349	0.000268
......GO:0005506	MF	p	iron ion binding	9/1865	225/14785	1.63e-05	n.a.	9	0.000309
.....GO:0008237	MF	e	metallopeptidase activity	21/1865	63/14785	1.64e-05	n.a.	21	0.000309
..GO:0004601	MF	p	peroxidase activity	0/1865	83/14785	1.95e-05	n.a.	0	0.000361
......GO:0003843	MF	e	1,3-beta-D-glucan synthase activity	8/1865	12/14785	1.95e-05	n.a.	8	0.000361
...GO:0016684	MF	p	oxidoreductase activity, acting on peroxide as acceptor	0/1865	86/14785	2.15e-05	n.a.	0	0.000396
.....GO:0008170	MF	e	N-methyltransferase activity	17/1865	47/14785	3.14e-05	n.a.	17	0.000556
.....GO:0004176	MF	e	ATP-dependent peptidase activity	9/1865	16/14785	3.94e-05	n.a.	9	0.000686
...GO:0003916	MF	e	DNA topoisomerase activity	7/1865	10/14785	4.26e-05	n.a.	7	0.000734
GO:0004221	MF	e	obsolete ubiquitin thiolesterase activity	17/1865	48/14785	4.29e-05	n.a.	17	0.000736
....GO:0016773	MF	e	phosphotransferase activity, alcohol group as acceptor	150/1865	868/14785	4.69e-05	n.a.	150	0.0008
..GO:0016740	MF	e	transferase activity	367/1865	2424/14785	5.87e-05	n.a.	367	0.00099
..GO:0048037	MF	p	cofactor binding	25/1865	391/14785	7.38e-05	n.a.	25	0.00121
.......GO:0003924	MF	e	GTPase activity	27/1865	98/14785	8.11e-05	n.a.	27	0.00132
...GO:0019899	MF	e	enzyme binding	30/1865	114/14785	8.61e-05	n.a.	30	0.0014
.....GO:0004012	MF	e	phospholipid-translocating ATPase activity	6/1865	8/14785	8.92e-05	n.a.	6	0.00144
..GO:0043167	MF	e	ion binding	360/1865	2382/14785	9.14e-05	n.a.	360	0.00147
....GO:0016301	MF	e	kinase activity	164/1865	979/14785	9.87e-05	n.a.	164	0.00158
.....GO:0034062	MF	e	RNA polymerase activity	18/1865	56/14785	0.000111	n.a.	18	0.00176
.......GO:0018024	MF	e	histone-lysine N-methyltransferase activity	12/1865	30/14785	0.000151	n.a.	12	0.00235
......GO:0016278	MF	e	lysine N-methyltransferase activity	12/1865	30/14785	0.000151	n.a.	12	0.00235
......GO:0016279	MF	e	protein-lysine N-methyltransferase activity	12/1865	30/14785	0.000151	n.a.	12	0.00235
...GO:0008092	MF	e	cytoskeletal protein binding	40/1865	175/14785	0.0002	n.a.	40	0.00303
...GO:0016798	MF	p	hydrolase activity, acting on glycosyl bonds	21/1865	332/14785	0.000216	n.a.	21	0.00326
......GO:0000285	MF	e	1-phosphatidylinositol-3-phosphate 5-kinase activity	4/1865	4/14785	0.000252	n.a.	4	0.00366
......GO:0003899	MF	e	DNA-directed RNA polymerase activity	16/1865	51/14785	0.00036	n.a.	16	0.00506
....GO:0015631	MF	e	tubulin binding	24/1865	92/14785	0.000399	n.a.	24	0.00554
...GO:0050662	MF	p	coenzyme binding	14/1865	248/14785	0.000459	n.a.	14	0.00627
...GO:0016667	MF	p	oxidoreductase activity, acting on a sulfur group of donors	1/1865	80/14785	0.00052	n.a.	1	0.00701
.....GO:0004672	MF	e	protein kinase activity	126/1865	746/14785	0.000537	n.a.	126	0.00721
.........GO:0004003	MF	e	ATP-dependent DNA helicase activity	9/1865	21/14785	0.00056	n.a.	9	0.00748
...GO:0004857	MF	p	enzyme inhibitor activity	0/1865	59/14785	0.000578	n.a.	0	0.00771
........GO:0003678	MF	e	DNA helicase activity	12/1865	34/14785	0.00059	n.a.	12	0.00784
......GO:0003729	MF	e	mRNA binding	9/1865	22/14785	0.000842	n.a.	9	0.011
.....GO:0044822	MF	e	poly(A) RNA binding	9/1865	22/14785	0.000842	n.a.	9	0.011
.....GO:0008757	MF	e	S-adenosylmethionine-dependent methyltransferase activity	22/1865	87/14785	0.00104	n.a.	22	0.0134
.....GO:0008017	MF	e	microtubule binding	22/1865	87/14785	0.00104	n.a.	22	0.0134
......GO:0008409	MF	e	5'-3' exonuclease activity	4/1865	5/14785	0.00114	n.a.	4	0.0144
..GO:0016829	MF	p	lyase activity	16/1865	256/14785	0.00116	n.a.	16	0.0146
....GO:0004518	MF	e	nuclease activity	35/1865	163/14785	0.00128	n.a.	35	0.0158
.....GO:0030599	MF	p	pectinesterase activity	0/1865	52/14785	0.00135	n.a.	0	0.0165
....GO:0030695	MF	e	GTPase regulator activity	16/1865	57/14785	0.00184	n.a.	16	0.0219
....GO:0005548	MF	e	phospholipid transporter activity	6/1865	12/14785	0.00187	n.a.	6	0.0222
........GO:0042800	MF	e	histone methyltransferase activity (H3-K4 specific)	3/1865	3/14785	0.002	n.a.	3	0.0232
.......GO:0004534	MF	e	5'-3' exoribonuclease activity	3/1865	3/14785	0.002	n.a.	3	0.0232
....GO:0003677	MF	e	DNA binding	197/1865	1278/14785	0.00202	n.a.	197	0.0233
....GO:0035091	MF	e	phosphatidylinositol binding	10/1865	29/14785	0.00205	n.a.	10	0.0236
....GO:0004553	MF	p	hydrolase activity, hydrolyzing O-glycosyl compounds	21/1865	302/14785	0.00205	n.a.	21	0.0236
....GO:0050660	MF	p	flavin adenine dinucleotide binding	4/1865	110/14785	0.00217	n.a.	4	0.0248
...GO:0051213	MF	p	dioxygenase activity	6/1865	133/14785	0.00238	n.a.	6	0.027
.....GO:0003684	MF	e	damaged DNA binding	9/1865	25/14785	0.00243	n.a.	9	0.0274
.....GO:0052742	MF	e	phosphatidylinositol kinase activity	5/1865	9/14785	0.00258	n.a.	5	0.0288
......GO:0004712	MF	e	protein serine/threonine/tyrosine kinase activity	13/1865	45/14785	0.00288	n.a.	13	0.0318
......GO:0004674	MF	e	protein serine/threonine kinase activity	103/1865	618/14785	0.0029	n.a.	103	0.032
....GO:0016706	MF	p	oxidoreductase activity, acting on paired donors, with incorporation or reduction of molecular oxygen, 2-oxoglutarate as one donor, and incorporation of one atom each of oxygen into both donors	4/1865	106/14785	0.00303	n.a.	4	0.0331
....GO:0003917	MF	e	DNA topoisomerase type I activity	4/1865	6/14785	0.00306	n.a.	4	0.0331
.....GO:0003918	MF	e	DNA topoisomerase type II (ATP-hydrolyzing) activity	4/1865	6/14785	0.00306	n.a.	4	0.0331
....GO:0061505	MF	e	DNA topoisomerase II activity	4/1865	6/14785	0.00306	n.a.	4	0.0331
...GO:0016886	MF	e	ligase activity, forming phosphoric ester bonds	4/1865	6/14785	0.00306	n.a.	4	0.0331
.......GO:0015924	MF	e	mannosyl-oligosaccharide mannosidase activity	4/1865	6/14785	0.00306	n.a.	4	0.0331
.....GO:0016307	MF	e	phosphatidylinositol phosphate kinase activity	6/1865	13/14785	0.00311	n.a.	6	0.0335
......GO:0004185	MF	p	serine-type carboxypeptidase activity	0/1865	46/14785	0.00316	n.a.	0	0.0339
...GO:0016614	MF	p	oxidoreductase activity, acting on CH-OH group of donors	8/1865	153/14785	0.00319	n.a.	8	0.0341
.GO:0004871	MF	e	signal transducer activity	30/1865	141/14785	0.00325	n.a.	30	0.0346
....GO:0016616	MF	p	oxidoreductase activity, acting on the CH-OH group of donors, NAD or NADP as acceptor	6/1865	131/14785	0.0033	n.a.	6	0.0349
....GO:0005096	MF	e	GTPase activator activity	14/1865	49/14785	0.0036	n.a.	14	0.0377
.....GO:0004527	MF	e	exonuclease activity	18/1865	72/14785	0.00368	n.a.	18	0.0385
...GO:0008047	MF	e	enzyme activator activity	17/1865	67/14785	0.00453	n.a.	17	0.0462
....GO:0045330	MF	p	aspartyl esterase activity	0/1865	43/14785	0.00484	n.a.	0	0.0484
.....GO:0000049	MF	e	tRNA binding	6/1865	14/14785	0.00486	n.a.	6	0.0484
...GO:0060589	MF	e	nucleoside-triphosphatase regulator activity	16/1865	62/14785	0.00586	n.a.	16	0.057
.......GO:0004725	MF	e	protein tyrosine phosphatase activity	7/1865	19/14785	0.00637	n.a.	7	0.0606
...GO:0005086	MF	e	ARF guanyl-nucleotide exchange factor activity	4/1865	7/14785	0.00644	n.a.	4	0.0606
....GO:2001070	MF	e	starch binding	4/1865	7/14785	0.00644	n.a.	4	0.0606
.......GO:0004849	MF	e	uridine kinase activity	4/1865	7/14785	0.00644	n.a.	4	0.0606
.......GO:0000400	MF	e	four-way junction DNA binding	3/1865	4/14785	0.00726	n.a.	3	0.0654
....GO:0016917	MF	e	GABA receptor activity	3/1865	4/14785	0.00726	n.a.	3	0.0654
........GO:0032138	MF	e	single base insertion or deletion binding	3/1865	4/14785	0.00726	n.a.	3	0.0654
.......GO:0032137	MF	e	guanine/thymine mispair binding	3/1865	4/14785	0.00726	n.a.	3	0.0654
.......GO:0032135	MF	e	DNA insertion or deletion binding	3/1865	4/14785	0.00726	n.a.	3	0.0654
....GO:0031491	MF	e	nucleosome binding	3/1865	4/14785	0.00726	n.a.	3	0.0654
......GO:0004652	MF	e	polynucleotide adenylyltransferase activity	3/1865	4/14785	0.00726	n.a.	3	0.0654
......GO:0000217	MF	e	DNA secondary structure binding	3/1865	4/14785	0.00726	n.a.	3	0.0654
.....GO:0004965	MF	e	G-protein coupled GABA receptor activity	3/1865	4/14785	0.00726	n.a.	3	0.0654
......GO:0030983	MF	e	mismatched DNA binding	5/1865	11/14785	0.0076	n.a.	5	0.0678
......GO:0008175	MF	e	tRNA methyltransferase activity	5/1865	11/14785	0.0076	n.a.	5	0.0678
...GO:0016765	MF	p	transferase activity, transferring alkyl or aryl (other than methyl) groups	3/1865	86/14785	0.00807	n.a.	3	0.071
...GO:0005102	MF	e	receptor binding	7/1865	20/14785	0.00875	n.a.	7	0.076
......GO:0005507	MF	p	copper ion binding	8/1865	142/14785	0.0104	n.a.	8	0.0878
.........GO:0004402	MF	e	histone acetyltransferase activity	6/1865	16/14785	0.0104	n.a.	6	0.0878
........GO:0061733	MF	e	peptide-lysine-N-acetyltransferase activity	6/1865	16/14785	0.0104	n.a.	6	0.0878
....GO:0016775	MF	e	phosphotransferase activity, nitrogenous group as acceptor	6/1865	16/14785	0.0104	n.a.	6	0.0878
...GO:0000155	MF	e	phosphorelay sensor kinase activity	6/1865	16/14785	0.0104	n.a.	6	0.0878
.....GO:0004673	MF	e	protein histidine kinase activity	6/1865	16/14785	0.0104	n.a.	6	0.0878
..GO:0038023	MF	e	signaling receptor activity	17/1865	71/14785	0.0105	n.a.	17	0.0888
......GO:0004559	MF	e	alpha-mannosidase activity	4/1865	8/14785	0.0116	n.a.	4	0.0959
......GO:0043424	MF	e	protein histidine kinase binding	5/1865	12/14785	0.0117	n.a.	5	0.0965
....GO:0015036	MF	p	disulfide oxidoreductase activity	1/1865	54/14785	0.0119	n.a.	1	0.0982
....GO:0016709	MF	p	oxidoreductase activity, acting on paired donors, with incorporation or reduction of molecular oxygen, NAD(P)H as one donor, and incorporation of one atom of oxygen	1/1865	55/14785	0.0124	n.a.	1	0.101
..GO:0008289	MF	e	lipid binding	30/1865	153/14785	0.0137	n.a.	30	0.111
.......GO:0034212	MF	e	peptide N-acetyltransferase activity	6/1865	17/14785	0.0144	n.a.	6	0.116
....GO:0022853	MF	e	active ion transmembrane transporter activity	14/1865	58/14785	0.0152	n.a.	14	0.118
...GO:0005319	MF	e	lipid transporter activity	8/1865	27/14785	0.0153	n.a.	8	0.118
.....GO:0015293	MF	p	symporter activity	3/1865	77/14785	0.0154	n.a.	3	0.118
....GO:0070063	MF	e	RNA polymerase binding	2/1865	2/14785	0.0159	n.a.	2	0.118
.....GO:0004729	MF	e	oxygen-dependent protoporphyrinogen oxidase activity	2/1865	2/14785	0.0159	n.a.	2	0.118
.....GO:0042286	MF	e	glutamate-1-semialdehyde 2,1-aminomutase activity	2/1865	2/14785	0.0159	n.a.	2	0.118
....GO:0008158	MF	e	hedgehog receptor activity	2/1865	2/14785	0.0159	n.a.	2	0.118
....GO:0070818	MF	e	protoporphyrinogen oxidase activity	2/1865	2/14785	0.0159	n.a.	2	0.118
.....GO:0019107	MF	e	myristoyltransferase activity	2/1865	2/14785	0.0159	n.a.	2	0.118
....GO:0009883	MF	e	red or far-red light photoreceptor activity	2/1865	2/14785	0.0159	n.a.	2	0.118
......GO:0004379	MF	e	glycylpeptide N-tetradecanoyltransferase activity	2/1865	2/14785	0.0159	n.a.	2	0.118
......GO:0004825	MF	e	methionine-tRNA ligase activity	2/1865	2/14785	0.0159	n.a.	2	0.118
......GO:0004822	MF	e	isoleucine-tRNA ligase activity	2/1865	2/14785	0.0159	n.a.	2	0.118
......GO:0004823	MF	e	leucine-tRNA ligase activity	2/1865	2/14785	0.0159	n.a.	2	0.118
.....GO:0004591	MF	e	oxoglutarate dehydrogenase (succinyl-transferring) activity	2/1865	2/14785	0.0159	n.a.	2	0.118
......GO:0004573	MF	e	mannosyl-oligosaccharide glucosidase activity	2/1865	2/14785	0.0159	n.a.	2	0.118
....GO:0016869	MF	e	intramolecular transferase activity, transferring amino groups	2/1865	2/14785	0.0159	n.a.	2	0.118
.....GO:0035004	MF	e	phosphatidylinositol 3-kinase activity	2/1865	2/14785	0.0159	n.a.	2	0.118
.....GO:0003989	MF	e	acetyl-CoA carboxylase activity	2/1865	2/14785	0.0159	n.a.	2	0.118
......GO:0016303	MF	e	1-phosphatidylinositol-3-kinase activity	2/1865	2/14785	0.0159	n.a.	2	0.118
..GO:0008265	MF	e	Mo-molybdopterin cofactor sulfurase activity	2/1865	2/14785	0.0159	n.a.	2	0.118
......GO:0004832	MF	e	valine-tRNA ligase activity	2/1865	2/14785	0.0159	n.a.	2	0.118
.......GO:0016428	MF	e	tRNA (cytosine-5-)-methyltransferase activity	2/1865	2/14785	0.0159	n.a.	2	0.118
......GO:0016427	MF	e	tRNA (cytosine) methyltransferase activity	2/1865	2/14785	0.0159	n.a.	2	0.118
...GO:0019787	MF	e	ubiquitin-like protein transferase activity	33/1865	175/14785	0.0159	n.a.	33	0.118
.....GO:0016410	MF	e	N-acyltransferase activity	11/1865	42/14785	0.0164	n.a.	11	0.118
.....GO:0003910	MF	e	DNA ligase (ATP) activity	3/1865	5/14785	0.0164	n.a.	3	0.118
....GO:0003909	MF	e	DNA ligase activity	3/1865	5/14785	0.0164	n.a.	3	0.118
......GO:0016274	MF	e	protein-arginine N-methyltransferase activity	3/1865	5/14785	0.0164	n.a.	3	0.118
......GO:0016273	MF	e	arginine N-methyltransferase activity	3/1865	5/14785	0.0164	n.a.	3	0.118
........GO:0004571	MF	e	mannosyl-oligosaccharide 1,2-alpha-mannosidase activity	3/1865	5/14785	0.0164	n.a.	3	0.118
...GO:0031369	MF	e	translation initiation factor binding	3/1865	5/14785	0.0164	n.a.	3	0.118
.......GO:0008469	MF	e	histone-arginine N-methyltransferase activity	3/1865	5/14785	0.0164	n.a.	3	0.118
.........GO:0043138	MF	e	3'-5' DNA helicase activity	3/1865	5/14785	0.0164	n.a.	3	0.118
....GO:0019888	MF	e	protein phosphatase regulator activity	5/1865	13/14785	0.0171	n.a.	5	0.122
.....GO:0015035	MF	p	protein disulfide oxidoreductase activity	1/1865	49/14785	0.0172	n.a.	1	0.123
......GO:0008422	MF	p	beta-glucosidase activity	1/1865	50/14785	0.0173	n.a.	1	0.124
.....GO:0019843	MF	p	rRNA binding	1/1865	51/14785	0.0177	n.a.	1	0.126
......GO:0004180	MF	p	carboxypeptidase activity	1/1865	52/14785	0.0184	n.a.	1	0.13
........GO:0003724	MF	e	RNA helicase activity	4/1865	9/14785	0.0188	n.a.	4	0.132
.GO:0098772	MF	e	molecular function regulator	35/1865	188/14785	0.0195	n.a.	35	0.136
....GO:0004842	MF	e	ubiquitin-protein transferase activity	32/1865	171/14785	0.0201	n.a.	32	0.14
......GO:0019829	MF	e	cation-transporting ATPase activity	13/1865	54/14785	0.0209	n.a.	13	0.144
....GO:0050661	MF	p	NADP binding	2/1865	64/14785	0.0212	n.a.	2	0.145
.....GO:0004540	MF	e	ribonuclease activity	15/1865	65/14785	0.022	n.a.	15	0.15
.....GO:0042625	MF	e	ATPase coupled ion transmembrane transporter activity	13/1865	55/14785	0.0226	n.a.	13	0.154
...GO:0003712	MF	e	transcription cofactor activity	10/1865	38/14785	0.0227	n.a.	10	0.155
..GO:0022857	MF	p	transmembrane transporter activity	57/1865	593/14785	0.023	n.a.	57	0.156
....GO:0042803	MF	e	protein homodimerization activity	17/1865	77/14785	0.0231	n.a.	17	0.157
...GO:0019208	MF	e	phosphatase regulator activity	5/1865	14/14785	0.0238	n.a.	5	0.16
...GO:0004888	MF	e	transmembrane signaling receptor activity	11/1865	45/14785	0.0238	n.a.	11	0.16
.GO:0003824	MF	e	catalytic activity	835/1865	6262/14785	0.0241	n.a.	835	0.161
.......GO:0016896	MF	e	exoribonuclease activity, producing 5'-phosphomonoesters	6/1865	19/14785	0.0253	n.a.	6	0.167
......GO:0004532	MF	e	exoribonuclease activity	6/1865	19/14785	0.0253	n.a.	6	0.167
......GO:0015171	MF	p	amino acid transmembrane transporter activity	0/1865	31/14785	0.0272	n.a.	0	0.177
.....GO:0008601	MF	e	protein phosphatase type 2A regulator activity	4/1865	10/14785	0.0283	n.a.	4	0.183
..GO:0000989	MF	e	transcription factor activity, transcription factor binding	10/1865	40/14785	0.0284	n.a.	10	0.183
...GO:0005516	MF	e	calmodulin binding	27/1865	142/14785	0.0297	n.a.	27	0.188
.....GO:0003950	MF	e	NAD+ ADP-ribosyltransferase activity	3/1865	6/14785	0.0298	n.a.	3	0.188
....GO:0004930	MF	e	G-protein coupled receptor activity	3/1865	6/14785	0.0298	n.a.	3	0.188
....GO:0008641	MF	e	small protein activating enzyme activity	3/1865	6/14785	0.0298	n.a.	3	0.188
....GO:0004709	MF	e	MAP kinase kinase kinase activity	3/1865	6/14785	0.0298	n.a.	3	0.188
...GO:0016810	MF	p	hydrolase activity, acting on carbon-nitrogen (but not peptide) bonds	3/1865	70/14785	0.03	n.a.	3	0.189
.......GO:0015299	MF	e	solute:proton antiporter activity	7/1865	25/14785	0.0309	n.a.	7	0.194
...GO:0042802	MF	e	identical protein binding	33/1865	182/14785	0.0319	n.a.	33	0.2
.......GO:0008138	MF	e	protein tyrosine/serine/threonine phosphatase activity	5/1865	15/14785	0.0321	n.a.	5	0.2
......GO:0016796	MF	e	exonuclease activity, active with either ribo- or deoxyribonucleic acids and producing 5'-phosphomonoesters	6/1865	20/14785	0.0323	n.a.	6	0.201
.GO:0005215	MF	p	transporter activity	74/1865	733/14785	0.0347	n.a.	74	0.214
...GO:0004702	MF	e	receptor signaling protein serine/threonine kinase activity	7/1865	26/14785	0.0378	n.a.	7	0.232
......GO:0015298	MF	e	solute:cation antiporter activity	7/1865	26/14785	0.0378	n.a.	7	0.232
..GO:0005057	MF	e	receptor signaling protein activity	7/1865	26/14785	0.0378	n.a.	7	0.232
.....GO:0008135	MF	e	translation factor activity, RNA binding	26/1865	139/14785	0.0388	n.a.	26	0.238
...GO:0042393	MF	e	histone binding	9/1865	36/14785	0.0391	n.a.	9	0.239
......GO:0070290	MF	e	N-acylphosphatidylethanolamine-specific phospholipase D activity	4/1865	11/14785	0.0401	n.a.	4	0.242
......GO:0019206	MF	e	nucleoside kinase activity	4/1865	11/14785	0.0401	n.a.	4	0.242
......GO:0004630	MF	e	phospholipase D activity	4/1865	11/14785	0.0401	n.a.	4	0.242
........GO:0003777	MF	e	microtubule motor activity	12/1865	54/14785	0.0401	n.a.	12	0.242
..GO:0030234	MF	e	enzyme regulator activity	29/1865	159/14785	0.0402	n.a.	29	0.242
....GO:0016799	MF	p	hydrolase activity, hydrolyzing N-glycosyl compounds	0/1865	27/14785	0.0415	n.a.	0	0.249
.....GO:0004499	MF	p	N,N-dimethylaniline monooxygenase activity	0/1865	27/14785	0.0415	n.a.	0	0.249
....GO:0033612	MF	e	receptor serine/threonine kinase binding	5/1865	16/14785	0.042	n.a.	5	0.25
.......GO:0035241	MF	e	protein-arginine omega-N monomethyltransferase activity	2/1865	3/14785	0.0437	n.a.	2	0.25
.......GO:0035242	MF	e	protein-arginine omega-N asymmetric methyltransferase activity	2/1865	3/14785	0.0437	n.a.	2	0.25
......GO:0008192	MF	e	RNA guanylyltransferase activity	2/1865	3/14785	0.0437	n.a.	2	0.25
......GO:0022833	MF	e	mechanically gated channel activity	2/1865	3/14785	0.0437	n.a.	2	0.25
......GO:0004809	MF	e	tRNA (guanine-N2-)-methyltransferase activity	2/1865	3/14785	0.0437	n.a.	2	0.25
......GO:0004826	MF	e	phenylalanine-tRNA ligase activity	2/1865	3/14785	0.0437	n.a.	2	0.25
....GO:0019209	MF	e	kinase activator activity	2/1865	3/14785	0.0437	n.a.	2	0.25
..........GO:0043140	MF	e	ATP-dependent 3'-5' DNA helicase activity	2/1865	3/14785	0.0437	n.a.	2	0.25
.......GO:0004651	MF	e	polynucleotide 5'-phosphatase activity	2/1865	3/14785	0.0437	n.a.	2	0.25
.......GO:0016277	MF	e	[myelin basic protein]-arginine N-methyltransferase activity	2/1865	3/14785	0.0437	n.a.	2	0.25
....GO:0016781	MF	e	phosphotransferase activity, paired acceptors	2/1865	3/14785	0.0437	n.a.	2	0.25
..GO:0060090	MF	e	binding, bridging	2/1865	3/14785	0.0437	n.a.	2	0.25
....GO:0004075	MF	e	biotin carboxylase activity	2/1865	3/14785	0.0437	n.a.	2	0.25
.....GO:0003844	MF	e	1,4-alpha-glucan branching enzyme activity	2/1865	3/14785	0.0437	n.a.	2	0.25
........GO:0008420	MF	e	CTD phosphatase activity	2/1865	3/14785	0.0437	n.a.	2	0.25
.....GO:0000339	MF	e	RNA cap binding	2/1865	3/14785	0.0437	n.a.	2	0.25
.......GO:0004484	MF	e	mRNA guanylyltransferase activity	2/1865	3/14785	0.0437	n.a.	2	0.25
......GO:0004814	MF	e	arginine-tRNA ligase activity	2/1865	3/14785	0.0437	n.a.	2	0.25
......GO:0008381	MF	e	mechanically-gated ion channel activity	2/1865	3/14785	0.0437	n.a.	2	0.25
.......GO:0005451	MF	e	monovalent cation:proton antiporter activity	3/1865	7/14785	0.0474	n.a.	3	0.267
......GO:0004430	MF	e	1-phosphatidylinositol 4-kinase activity	3/1865	7/14785	0.0474	n.a.	3	0.267
......GO:0016423	MF	e	tRNA (guanine) methyltransferase activity	3/1865	7/14785	0.0474	n.a.	3	0.267
.....GO:0015405	MF	e	P-P-bond-hydrolysis-driven transmembrane transporter activity	22/1865	116/14785	0.0481	n.a.	22	0.27
......GO:0008080	MF	e	N-acetyltransferase activity	9/1865	38/14785	0.0491	n.a.	9	0.275
...GO:0099600	MF	e	transmembrane receptor activity	11/1865	49/14785	0.0496	n.a.	11	0.277
....GO:0015399	MF	e	primary active transmembrane transporter activity	22/1865	117/14785	0.0497	n.a.	22	0.278
.....GO:0008173	MF	e	RNA methyltransferase activity	8/1865	31/14785	0.0498	n.a.	8	0.278

## Sheet: vascular_shared_CG_DMRS_over.tx
Supporting Information Table S16 Vascular hyper-methylated regions conserved between sorghum and Arabidopsis vascular-specific Sodium Bisulfite Sequencing data for the CG, CHG and CHH context along with their corresponding GO terms.
AT1G35220
AT1G11720
AT5G44790
AT5G20300
AT1G29730
AT5G55670
AT3G50380
AT1G13980
AT2G22125
AT2G34630
AT4G17140
AT1G10890
AT1G49040
AT4G32920
AT1G12290
AT1G79730
AT3G24090
AT5G43100
AT5G48520
AT5G05570
AT1G35530
AT3G05050
AT1G07910
AT5G59710
AT5G54650
AT2G46060
AT1G10520
AT1G60650
AT2G01690
AT4G00630
AT1G10290
AT5G65460
AT3G43230
AT3G10690
AT1G68140
AT1G60170
AT5G06950
AT5G13690
AT4G34370
AT5G61960
AT3G14172
AT3G17205
AT2G02090
AT3G61130
AT5G05970
AT4G12460
AT3G12690
AT5G09860
AT4G39520
AT3G62110
AT2G16950
AT1G04160
AT1G10180
AT5G53140
AT5G16260
AT5G03650
AT4G20130
AT1G65120
AT3G61480
AT2G20360
AT3G48425
AT4G01020
AT2G29200
AT1G21170
AT2G07680
AT1G73960
AT3G08850
AT5G51230
AT1G72560
AT3G12340
AT3G48195
AT3G48190
AT1G50410
AT3G24880
AT1G20970
AT2G07360
AT2G39090
AT4G25520
AT2G25850
AT5G19320
AT4G33520
AT1G08060
AT1G02990
AT1G24706
AT5G18410
AT2G28880
AT5G28900
AT2G31660
AT3G57810
AT4G23440
AT3G01310
AT5G44800
AT1G19720
AT1G66330
AT5G43745
AT3G16840
AT1G74260
AT5G37475
AT3G49000
AT3G42050
AT2G41460
AT1G48090
AT2G23460
AT4G22285
AT1G27430
AT3G56150
AT1G63810
AT5G11560
AT3G55160
AT3G27530
AT1G68790
AT4G18600
AT4G09020
AT5G63420
AT5G40640
AT1G33410
AT2G19710
AT5G36250
AT5G39900
AT1G51200
AT5G01400
AT1G77600
AT3G59090
AT1G67310
AT4G36760
AT4G36090
AT5G35170
AT2G20790
AT1G48650
AT5G25780
AT2G05210
AT4G29010
AT2G34930
AT4G32730
AT4G16150
AT3G47000
AT4G26760
AT1G77460
AT5G20170
AT5G40480
AT1G76390
AT1G49670
AT3G46930
AT1G67680
AT2G01750
AT1G53200
AT1G58060
AT1G64790
AT2G02790
AT4G32420
AT3G14010
AT3G08960
AT2G11810
AT5G23720
AT4G26300
AT5G05560
AT5G55480
AT3G50110
AT1G64530
AT4G05040
AT3G47460
AT4G02030
AT1G05200
AT1G17500
AT2G25070
AT2G37370
AT3G58050
AT5G28350
AT3G01720
AT2G36390
AT5G55390
AT4G08990
AT3G10530
AT4G05460
AT3G26910
AT5G54280
AT4G24490
AT5G13680
AT2G42600
AT1G64550
AT3G04580
AT5G44740
AT3G13530
AT5G51130
AT4G21300
AT1G50200
AT5G16270
AT5G09870
AT2G37840
AT3G19670
AT1G20380
AT5G58450
AT5G62050
AT5G08650
AT1G07705
AT3G21290
AT3G21295
AT5G45430
AT3G43550
AT1G11200
AT3G12590
AT5G04930
AT1G21160
AT5G37510
AT1G24280
AT4G04790
AT2G26790
AT2G17760
AT1G72550
AT4G39170
AT5G19310
AT5G14650
AT1G78540
AT4G10930
AT3G28430
AT5G23630
AT5G12150
AT1G04910
AT4G14140
AT2G14120
AT5G54830
AT4G10730
AT5G18420
AT5G19400
AT4G18120
AT5G08470
AT5G23490
AT1G53780
AT3G07100
AT3G45240
AT1G14610
AT1G08610
AT4G40100
AT3G16320
AT5G49530
AT5G27680
AT1G44960
AT3G48380
AT3G26030
AT1G62020
AT5G23150
AT2G39280
AT4G36550
AT3G07740
AT2G41210
AT1G08720
AT1G03365
AT1G03810
AT1G32130
AT2G40030
AT1G79930
AT4G09560
AT1G03190
AT2G41520
AT3G15220
AT2G26000
AT5G47690
AT4G32640
AT2G27230
AT4G36080
AT1G50840
AT1G32550
AT5G17510
AT5G49930
AT2G03780
AT4G03200
AT3G47890
AT4G32700
AT1G80260
AT5G63940
AT5G50990
AT1G63770
AT1G55310
AT1G55860
AT5G18750
AT1G67690
AT2G24640
AT3G10180
AT4G17610
AT1G68890
AT5G35430
AT5G17020
AT3G54350
AT5G28210
AT4G21530
AT4G32410
AT1G50140
AT1G09980
AT1G27880
AT3G54280
AT1G76810
AT1G04080
AT1G34260
AT3G05090
AT3G24180
AT2G25660
AT1G71410
AT2G16390
AT5G60940
AT2G36810
AT1G65920
AT3G06400
AT4G02480
AT5G43010
AT1G31230
AT5G48250
AT1G51600
AT5G62600
AT4G19860
AT3G13180
AT2G30730
AT2G01480
AT5G44750
AT1G79540
AT1G63250
AT5G26650
AT1G10870
AT4G29540
AT1G11870
AT3G10980
AT5G04540
AT3G55410
AT4G13750
AT5G43900
AT5G04895
AT5G15680
AT4G05523
AT2G20300
AT1G53165
AT5G04940
AT2G32730
AT5G28780
AT5G22820
AT5G58040
AT4G14570
AT5G18230
AT2G31260
AT1G32530
AT5G27270
AT2G26920
AT5G16840
AT5G16680
AT4G20060
AT2G44900
AT1G08910
AT1G08260
AT1G01950
AT2G17110
AT5G38880
AT4G14150
AT4G40000
AT4G15570
AT3G16260
AT1G80910
AT3G26730
AT5G42620
AT3G27670
AT5G40840
AT2G15530
AT1G24120
AT5G14220
AT1G15750
AT4G30100
AT1G73460
AT4G00130
AT5G49470
AT5G46190
AT4G15110
AT3G22220
AT2G36720
AT4G14970
AT3G03050
AT5G10940
AT3G43610
AT1G14570
AT4G11270
AT3G59670
AT4G15020
AT1G17980
AT1G55250
AT2G32000
AT2G37520
AT4G09680
AT3G12810
AT5G35930
AT4G19660
AT1G32230
AT4G36980
AT5G47260
AT4G25230
AT1G17210
AT1G77800
AT3G54760
AT5G35730
AT2G19600
AT5G51450
AT4G22130
AT1G55325
AT5G04460
AT4G08310
AT3G09360
AT1G56500
AT5G63570
AT5G55130
AT1G17450
AT5G44100
AT5G64070
AT5G40440
AT1G67420
AT5G31412
AT1G17690
AT2G11520
AT5G47480
AT5G61150
AT4G08550
AT5G06120
AT3G09090
AT1G76280
AT4G12230
AT4G26450
AT1G53310
AT3G47910
AT5G07290
AT1G68080
AT3G24200
AT3G18524
AT3G50590
AT1G28210
AT3G53930
AT3G50620
AT1G06670
AT2G33435
AT3G17850
AT1G30570
AT2G26780
AT2G29140
AT1G21700
AT2G26460
AT5G13530
AT2G06040
AT5G16070
AT1G06490
AT4G21670
AT3G13772
AT3G55400
AT5G16210
AT5G07980
AT3G52750
AT3G53110
AT3G43570
AT3G13570
AT3G14980
AT5G59900
AT1G21630
AT1G24460
AT1G72700
AT5G41150
AT4G14760
AT5G51200
AT1G70570
AT5G03280
AT3G61670
AT4G38200
AT5G22030
AT5G04420
AT2G17580
AT1G61210
AT2G21300
AT2G28540
AT4G30020
AT4G39080
AT5G22780
AT1G08450
AT5G12950
AT1G61850
AT1G60850
AT4G10710
AT5G19420
AT5G57210
AT1G04730
AT5G22760
AT5G08450
AT5G58870
AT2G04560
AT2G21410
AT3G29270
AT5G43710
AT5G26860
AT1G10130
AT3G61690
AT1G47260
AT1G61690
AT2G32810
AT4G31570
AT5G49880
AT1G15940
AT2G30470
AT3G48810
AT5G39840
AT5G57320
AT2G36730
AT1G52360
AT4G24200
AT5G26910
AT1G25350
AT2G04842
AT2G22010
AT1G59610
AT1G79950
AT5G10200
AT1G02010
AT3G45750
AT1G31500
AT3G27470
AT4G27080
AT2G18100
AT4G19670
AT5G43560
AT4G09140
AT5G67240
AT1G48840
AT5G17530
AT3G04470
AT5G10840
AT4G20850
AT3G24870
AT1G67500
AT3G04870
AT2G22300
AT3G60240
AT5G52280
AT5G63960
AT1G24320
AT5G47010
AT5G02810
AT5G24350
AT5G17790
AT1G76630
AT4G22120
AT1G03830
AT1G69670
AT1G67210
AT5G42140
AT4G29440
AT5G06220
AT5G13230
AT3G45830
AT5G47490
AT2G04350
AT1G54115
AT5G61140
AT1G55750
AT4G29060
AT1G31360
AT1G31490
AT1G51610
AT4G03550
AT2G43160
AT2G37050
AT2G25640
AT5G13300
AT2G26510
AT1G54370
AT1G14850
AT4G12640
AT5G44280
AT1G07530
AT4G04920
AT4G21060
AT3G21480
AT4G24680
AT1G21730
AT4G18240
AT1G12470
AT5G13010
AT3G06510
AT1G27850
AT3G55000
AT3G27870
AT2G35160
AT1G08840
AT2G20320
AT5G48120
AT5G41140
AT5G26580
AT4G38760
AT3G18770
AT2G29080
AT5G13160
AT3G12010
AT1G34320
AT5G37720
AT4G34910
AT4G39960
AT1G65010
AT5G42540
AT2G39580
AT2G20210
AT1G19100
AT5G57990
AT4G28710
AT4G34040
AT4G04770
AT2G05260
AT5G09950
AT1G61860
AT3G62330
AT1G73450
AT1G04700
AT3G45630
AT1G22960
AT5G19450
AT5G22770
AT5G26850
AT5G08440
AT2G35340
AT3G02320
AT2G24120
AT3G02450
AT1G53800
AT2G40730
AT1G08620
AT1G60995
AT1G51980
AT3G12380
AT4G30160
AT2G34357
AT3G48150
AT5G49430
AT3G16480
AT1G48050
AT4G32180
AT5G24740
AT4G14990
AT3G44340
AT5G57330
AT5G18580
AT1G43770
AT3G55320
AT1G42680
AT2G41220
AT1G18270
AT3G49600
AT4G11670
AT3G48730
AT1G33980
AT4G00060
AT1G12930
AT2G04160
AT3G32400
AT4G19600
AT3G04460
AT3G07660
AT1G05380
AT4G11450
AT5G64270
AT1G03280
AT3G54740
AT2G47410
AT3G03810
AT3G11130
AT5G24360
AT4G33630
AT5G02800
AT5G42390
AT2G18750
AT4G19110
AT3G05380
AT1G54710
AT1G49630
AT3G03140
AT1G62430
AT1G49540
AT1G71010
AT3G05680
AT5G35400
AT3G20050
AT4G37100
AT1G01650
AT1G31800
AT1G35580
AT4G27500
AT4G02560
AT1G11060
AT1G64570
AT1G06720
AT4G24560
AT5G06670
AT1G16540
AT4G03560
AT1G34210
AT5G61460
AT1G68990
AT1G11660
AT2G32580
AT4G22970
AT3G01090
AT1G03060
AT1G13800
AT3G15120
AT3G18380
AT2G04235
AT2G27110
AT1G58025
AT5G13480
AT1G10930
AT5G13950
AT1G23900
AT4G04910
AT1G30680
AT1G79570
AT5G20840
AT4G34450
AT4G34100
AT2G25740
AT3G46510
AT1G50240
AT5G13000
AT5G13550
AT2G19390
AT5G07070
AT1G31480
AT5G58410
AT4G14340
AT1G30420
AT2G35110
AT3G52170
AT2G28320
AT3G21540
AT4G13980
AT1G74580
AT1G06900
AT3G20540
AT4G25610
AT2G01460
AT5G12370
AT3G32330
AT5G22010
AT5G09630
AT4G39420
AT5G08230
AT5G53530
AT5G19620
AT5G43822
AT3G06010
AT1G79190
AT2G06990
AT1G01960
AT5G38560
AT1G79350
AT5G37130
AT5G12970
AT1G73730
AT5G28950
AT5G46070
AT5G57940
AT5G37350
AT5G43730
AT4G26900
AT2G20120
AT3G28690
AT3G02330
AT5G14580
AT2G35330
AT3G42670
AT2G28450
AT1G47240
AT1G73020
AT4G11110
AT3G48050
AT1G42540
AT3G03790
AT3G48830
AT2G05170
AT5G27150
AT1G36160
AT3G02530
AT2G28070
AT4G08580
AT3G42170
AT3G59040
AT3G13990
AT1G27595
AT1G44835
AT4G19610
AT3G55020
AT1G05910
AT5G49570
AT3G49500
AT4G00450
AT1G48310
AT3G23780
AT1G61640
AT3G24320
AT2G22360
AT3G15355
AT2G35630
AT2G18760
AT1G09140
AT1G58250
AT1G44780
AT1G35660
AT5G60600
AT4G08320
AT1G55350
AT1G75850
AT1G67230
AT1G17040
AT1G48950
AT1G77580
AT5G64000
AT5G48450
AT2G06210
AT3G04740
AT1G67140
AT1G29400
AT1G45180
AT5G25150
AT2G38840
AT5G06680
AT4G19040
AT2G35920
AT1G54170
AT1G64960
AT1G17220
AT4G02510
AT4G31880
AT4G02680
AT1G55970
AT3G18370
AT3G10380
AT1G16970
AT2G36850
AT1G71696
AT4G32850
AT2G02160
AT5G13960
AT4G28550
AT5G38640
AT5G47820
AT5G55300
AT5G42940
AT5G44240
AT1G64140
AT1G75660
AT4G37640
AT3G56640
AT3G06530
AT4G12750
AT5G42490
AT4G04340
AT4G13970
AT2G14910
AT4G02220
AT2G41960
AT1G27900
AT4G10070
AT4G39120
AT1G20910
AT2G20580
AT2G35030
AT3G59820
AT3G14860
AT1G08420
AT2G29190
AT5G38600
AT4G30360
AT4G34660
AT3G17440
AT1G57700
AT1G60860
AT5G18475
AT5G27520
AT5G22750
AT2G24100
AT3G59770
AT2G27610
AT2G35320
AT3G02300
AT4G11850
AT4G28600
AT1G08550
AT2G17790
AT1G79030
AT5G22350
AT4G10320
AT3G02260
AT5G27410
AT1G66730
AT2G41790
AT5G08550
AT2G20060
AT1G61215
AT1G48120
AT2G32910
AT5G53450
AT2G17930
AT3G49400
AT1G02840
AT2G19950
AT2G19170
AT5G39960
AT1G51720
AT3G26560
AT3G25680
AT2G27460
AT3G03300
AT2G19880
AT1G32270
AT2G40770
AT3G49060
AT2G23370
AT1G48490
AT1G13460
AT2G48160
AT5G50780
AT1G80410
AT5G36300
AT5G14950
AT2G10560
AT2G19080
AT1G05830
AT3G22790
AT2G46180
AT5G17270
AT3G04240
AT1G13000
AT2G19240
AT1G17360
AT5G60040
AT4G29380
AT3G09100
AT2G34680
AT3G49880
AT1G32490
AT1G54490
AT5G42220
AT5G05650
AT3G20780
AT2G02480
AT3G50950
AT1G17760
AT2G02800
AT5G51660
AT1G65950
AT1G54385
AT1G28090
AT4G16310
AT3G15920
AT4G08460
AT3G15380
AT1G10910
AT5G42950
AT4G02430
AT2G05590
AT4G28540
AT3G57300
AT5G64740
AT4G25120
AT2G13540
AT1G28320
AT1G07615
AT3G18290
AT3G01320
AT3G62940
AT5G42480
AT3G06670
AT2G01280
AT4G12780
AT3G20560
AT1G68060
AT5G12350
AT1G60070
AT1G71220
AT4G04970
AT3G13020
AT1G70060
AT3G12280
AT5G37590
AT2G22560
AT1G65040
AT2G25350
AT3G43240
AT4G28760
AT4G13780
AT5G19280
AT5G37370
AT5G24970
AT3G62360
AT5G15700
AT3G44200
AT2G31320
AT1G53720
AT1G60490
AT4G01290
AT4G11860
AT4G15810
AT5G20610
AT4G30150
AT5G43990
AT3G28030
AT1G04860
AT3G16010
AT4G38170
AT5G11040
AT3G44370
AT1G53025
AT5G57360
AT5G08560
AT3G44680
AT1G73430
AT4G20090
AT1G20200
AT1G19860
AT2G13370
AT3G47060
AT3G23540
AT3G11760
AT2G19090
AT5G24800
AT3G08530
AT2G19160
AT2G23740
AT3G62010
AT1G04510
AT5G52040
AT5G35980
AT3G59020
AT3G58560
AT3G25690
AT5G36880
AT5G41580
AT1G48410
AT2G14255
AT4G31200
AT2G13800
AT5G35210
AT5G63920
AT5G35180
AT1G62390
AT2G45910
AT4G18465
AT3G27325
AT3G18100
AT2G20495
AT1G48970
AT1G55170
AT2G16090
AT3G07980
AT1G68720
AT4G02750
AT5G17730
AT3G20020
AT3G54460
AT4G17300
AT3G24010
AT5G35690
AT4G16250
AT2G16250
AT5G06460
AT1G77300
AT3G04610
AT4G38350
AT4G12570
AT1G06590
AT2G03140
AT1G55950
AT1G16680
AT5G05680
AT5G25040
AT4G17230
AT5G20380
AT2G02560
AT3G15930
AT5G43270
AT1G52520
AT4G02400
AT1G29750
AT1G27320
AT5G20490
AT4G12770
AT5G48385
AT1G65540
AT5G65750
AT1G30410
AT5G16715
AT5G07350
AT3G52140
AT3G01460
AT1G07970
AT1G21640
AT2G39810
AT2G45540
AT1G47560
AT5G12430
AT5G41100
AT1G27920
AT4G09980
AT4G21710
AT3G53090
AT1G70320
AT4G14790
AT5G15170
AT1G70070
AT3G20630
AT5G57020
AT1G10760
AT4G05380
AT2G40980
AT2G26890
AT2G04880
AT1G71810
AT4G34080
AT1G53650
AT1G11160
AT1G43850
AT4G16580
AT5G50210
AT3G18640
AT5G51340
AT1G04210
AT1G60800
AT3G16730
AT3G61570
AT5G27540
AT4G39850
AT1G53730
AT4G20400
AT4G11830
AT3G48110
AT2G33440
AT5G23880
AT1G14660
AT3G63150
AT1G15440
AT3G12980
AT5G28850
AT2G05120
AT3G19510
AT3G03560
AT2G20000
AT1G56140
AT5G23080
AT5G57870
AT1G72410
AT1G33700
AT2G19930
AT4G00800
AT4G01860
AT1G55540
AT5G09350
AT3G58510
AT1G63010
AT3G19190
AT4G31210
AT5G49580
AT1G25540
AT1G49760
AT4G27380
AT3G46820
AT2G22400
AT1G32810
AT1G79830
AT2G18790
AT3G66652
AT1G63700
AT3G51310
AT5G27610
AT1G07510
AT5G35840
AT3G43920
AT1G55490
AT2G47980
AT1G55810
AT3G20010
AT3G54670
AT1G76950
AT5G35330
AT1G59820
AT1G18900
AT5G18820
AT3G58160
AT1G53190
AT4G17330
AT5G46910
AT1G09020
AT4G33760
AT3G23590
AT5G67120
AT1G58350
AT4G27010
AT1G77310
AT2G03150
AT1G17580
AT1G49340
AT3G54750
AT3G57660
AT4G32551
AT5G25050
AT2G04270
AT4G08480
AT3G25840
AT1G09620
AT3G50370
AT2G46340
AT1G65440
AT3G21160
AT3G42950
AT5G40200
AT3G54850
AT2G13560
AT2G32410
AT3G14270
AT5G44180
AT5G15270
AT3G14075
AT3G15070
AT3G13226
AT2G02040
AT1G23870
AT3G13225
AT1G06410
AT5G54440
AT3G56120
AT5G20930
AT4G33200
AT5G12400
AT5G26710
AT2G25010
AT4G31850
AT5G29000
AT2G38020
AT3G20740
AT4G04957
AT1G71240
AT3G19870
AT5G26570
AT4G39910
AT2G31010
AT4G38440
AT2G35060
AT1G65260
AT3G21430
AT2G04890
AT2G13770
AT2G25170
AT5G15540
AT5G45030
AT5G53480
AT5G27970
AT4G13430
AT5G12080
AT2G38770
AT5G18620
AT1G01320
AT2G01130
AT2G21470
AT4G20380
AT5G57160
AT4G11800
AT1G10390
AT1G79000
AT3G19740
AT3G48470
AT5G23890
AT5G19390
AT2G26970
AT3G48870
AT3G11560
AT3G22520
AT5G24710
AT5G15810
AT1G26330
AT4G23540
AT3G17740
AT2G20010
AT3G11960
AT3G49650
AT3G11964
AT5G08740
AT5G49020
AT2G21380
AT5G46210
AT5G25530
AT5G57580
AT5G43500
AT4G01810
AT4G16650
AT1G56280
AT3G22180
AT4G19490
AT1G43690
AT5G15920
AT2G35510
AT3G29160
AT1G33390
AT2G18090
AT3G04160
AT4G30950
AT1G13120
AT4G33680
AT4G24840
AT1G29340
AT1G09100
AT2G23380
AT4G22140
AT2G04660
AT5G17930
AT1G26150
AT1G02890
AT5G17440
AT1G32750
AT5G61780
AT1G28420
AT3G46960
AT3G60880
AT2G31970
AT5G18830
AT5G47160
AT2G01450
AT2G44710
AT1G77320
AT5G40740
AT4G07410
AT5G64220
AT1G11960
AT1G63020
AT5G64170
AT1G31630
AT1G29350
AT1G44120
AT1G55930
AT5G25060
AT2G37230
AT2G33210
AT4G32760
AT5G48960
AT1G50030
AT4G16340
AT1G31120
AT4G27640
AT1G35150
AT1G51745
AT5G45620
AT4G02460
AT4G26510
AT3G18480
AT5G44200
AT2G16940
AT3G18240
AT5G07590
AT1G28350
AT4G21880
AT4G21550
AT4G37440
AT5G65950
AT1G50500
AT5G26360
AT1G10810
AT1G30470
AT4G02260
AT1G06950
AT2G33680
AT3G43300
AT2G29065
AT2G42270
AT2G46020
AT2G27900
AT5G26760
AT4G04940
AT4G21770
AT2G16860
AT1G04050
AT5G42870
AT4G04720
AT3G52050
AT2G04865
AT1G71830
AT3G53500
AT2G17190
AT5G20450
AT1G10490
AT2G25140
AT5G27960
AT4G04885
AT1G24300
AT3G31900
AT5G26160
AT4G14310
AT5G13650
AT5G19010
AT3G28480
AT3G55270
AT5G16910
AT5G26180
AT4G28880
AT1G08680
AT1G36990
AT1G47740
AT1G15280
AT5G07970
AT3G48060
AT1G69340
AT4G31120
AT2G17510
AT1G15510
AT1G74510
AT3G13070
AT5G15020
AT3G48860
AT5G10490
AT1G80680
AT1G04300
AT4G24270
AT3G17750
AT5G18525
AT3G59350
AT5G41240
AT5G35200
AT2G15910
AT5G49030
AT5G11470
AT2G32950
AT2G21390
AT2G42700
AT1G74350
AT5G15730
AT4G11560
AT2G16485
AT4G20910
AT5G25520
AT4G01800
AT5G11490
AT5G09400
AT4G18150
AT5G50920
AT3G07400
AT5G66030
AT1G09050
AT5G40820
AT2G39340
AT3G49350
AT3G16710
AT2G23520
AT2G23390
AT2G26140
AT5G10630
AT5G11700
AT4G35800
AT3G63460
AT5G39830
AT1G44910
AT1G62670
AT4G15420
AT1G77550
AT1G01440
AT1G13040
AT1G66510
AT2G46560
AT3G04710
AT2G31960
AT2G19260
AT1G54610
AT4G11840
AT5G43310
AT2G37340
AT4G15730
AT1G02080
AT3G56960
AT1G59750
AT5G05520
AT1G68930
AT3G60740
AT3G54230
AT3G54980
AT3G24440
AT1G17720
AT5G25270
AT2G27170
AT3G27390
AT5G05980
AT5G20350
AT4G34430
AT3G23900
AT3G15980
AT4G37460
AT2G16070
AT2G43040
AT3G62900
AT1G50750
AT5G07740
AT5G43130
AT3G20290
AT5G02310
AT1G07120
AT1G10820
AT2G07750
AT4G02070
AT1G12770
AT3G17900
AT4G31160
AT1G10950
AT4G38510
AT3G06920
AT3G17340
AT5G16610
AT1G74690
AT5G14770
AT2G27950
AT2G20280
AT3G20720
AT3G51480
AT3G12640
AT1G74160
AT2G14680
AT5G55840
AT1G21230
AT3G14120
AT4G38600
AT3G59290
AT2G16920
AT5G53440
AT4G18300
AT1G14830
AT4G15850
AT5G04240
AT2G25930
AT1G36180
AT1G05790
AT2G31740
AT5G57610
AT2G15900
AT3G19780
AT2G44950
AT5G07810
AT4G14290
AT2G28520
AT5G18190
AT3G02280
AT4G25880
AT4G00290
AT5G25510
AT4G10570
AT5G19130
AT2G19120
AT1G05570
AT2G30800
AT1G27570
AT5G08660
AT5G04110
AT1G36070
AT5G42670
AT3G02130
AT2G35530
AT4G20340
AT3G16785
AT5G23450
AT4G15180
AT1G47550
AT1G59560
AT3G04490
AT1G22060
AT2G44175
AT3G22270
AT1G26170
AT3G27560
AT5G27640
AT5G60410
AT4G14920
AT2G24990
AT4G08630
AT1G06560
AT1G18950
AT2G26280
AT1G13560
AT5G46410
AT5G16280
AT4G29750
AT2G17980
AT4G18820
AT1G27750
AT2G01980
AT1G59760
AT1G62200
AT1G17110
AT2G47390
AT1G29370
AT3G47160
AT4G02660
AT4G08520
AT5G35560
AT5G25080
AT2G19470
AT4G30990
AT3G58640
AT4G03260
AT4G03390
AT4G26750
AT1G55040
AT5G06960
AT1G55820
AT3G51120
AT1G67120
AT5G16290
AT2G25730
AT3G60350
AT3G46740
AT5G02320
AT1G31870
AT3G59420
AT5G06600
AT1G64050
AT5G06350
AT1G52450
AT3G14930
AT5G21160
AT5G58100
AT5G26742
AT3G20730
AT1G14840
AT3G06930
AT5G03900
AT1G50360
AT3G10650
AT1G30290
AT3G13870
AT2G35050
AT5G28740
AT2G20290
AT1G31930
AT5G62640
AT5G08110
AT1G21590
AT5G65440
AT5G48030
AT2G43490
AT1G21200
AT5G06970
AT5G16750
AT1G74750
AT1G07110
AT1G30450
AT4G04850
AT1G04140
AT5G18610
AT4G04180
AT3G52250
AT5G62000
AT2G30110
AT2G21240
AT1G69360
AT2G22910
AT1G56460
AT1G04810
AT1G60200
AT4G05210
AT1G45545
AT5G20660
AT2G26900
AT5G48610
AT5G50380
AT2G33640
AT1G15240
AT5G23110
AT5G18500
AT5G56730
AT4G04740
AT2G24050
AT4G25500
AT5G63020
AT5G36210
AT2G27980
AT1G42440
AT5G19690
AT3G28970
AT5G38840
AT1G14530
AT4G15080
AT2G14170
AT3G45100
AT5G27010
AT5G37850
AT5G22510
AT5G63040
AT2G10440
AT5G66010
AT1G05960
AT1G18160
AT5G14060
AT4G11160
AT3G07170
AT3G18860
AT1G61150
AT3G03380
AT1G43620
AT3G04480
AT1G03910
AT1G42710
AT1G47940
AT4G19190
AT4G33430
AT3G63400
AT3G33530
AT2G11000
AT5G10290
AT4G36630
AT1G66530
AT5G17410
AT3G57940
AT4G09730
AT1G35340
AT4G16280
AT5G10470
AT4G03090
AT4G17570
AT2G32415
AT5G46400
AT5G51540
AT1G09060
AT3G59630
AT2G32040
AT5G42080
AT3G51620
AT5G06160
AT1G16650
AT5G05540
AT3G19840
AT5G35570
AT1G63490
AT2G33240
AT1G03770
AT1G51590
AT1G80490
AT2G27350
AT1G58220
AT5G37340
AT4G08350
AT1G63300
AT4G15215
AT4G38120
AT3G46590
AT3G27000
AT4G17150
AT5G20320
AT1G12280
AT3G01380
AT1G23180
AT1G68910
AT5G20200
AT3G05040
AT1G31640
AT3G59410
AT5G26680
AT1G16270
AT5G45140
AT3G20250
AT5G45780
AT4G33240
AT1G45150
AT2G25050
AT3G60030
AT2G34730
AT1G23230
AT4G17020
AT1G13160
AT1G80070
AT1G76710
AT5G42880
AT5G62670
AT5G45560
AT3G43220
AT1G21580
AT4G28070
AT1G67325
AT5G61970
AT2G23980
AT4G29790
AT4G18140
AT3G44530
AT4G39280
AT5G08630
AT1G24190
AT1G30330
AT5G07940
AT2G33490
AT1G62830
AT5G42400
AT4G28470
AT1G29820
AT2G25800
AT5G15450
AT5G16630
AT2G32700
AT1G79280
AT5G37530
AT1G20760
AT4G15890
AT2G32850
AT4G15236
AT1G03000
AT1G60780
AT5G22450
AT5G56890
AT1G26370
AT5G22480
AT1G56130
AT1G20960
AT5G04280
AT1G22860
AT5G07830
AT1G42470
AT4G25515
AT4G04350
AT3G16940
AT2G18850
AT2G17140
AT5G66950
AT3G63070
AT2G31650
AT4G01690
AT1G18620
AT3G07160
AT1G61140
AT3G14205
AT4G10590
AT4G01210
AT5G10370
AT1G33680
AT2G48060
AT1G72770
AT1G52320
AT5G65240
AT1G56310
AT2G39260
AT4G03080
AT1G32150
AT5G03730
AT5G43320
AT4G32620
AT2G27210
AT5G57015
AT5G24260
AT1G78880
AT3G24630
AT5G53170
AT4G24800
AT4G23850
AT4G08500
AT5G60980
AT1G53500
AT2G36360
AT2G02870
AT2G48110
AT1G32880
AT4G30560
AT4G16144
AT1G59890
AT1G16860
AT1G58230
AT1G16710
AT1G67490
AT5G01720
AT3G03110
AT3G46920
AT3G46290

## Sheet: vascular_shared_CHH_DMRS_over.t
Supporting Information Table S16 Vascular hyper-methylated regions conserved between sorghum and Arabidopsis vascular-specific Sodium Bisulfite Sequencing data for the CG, CHG and CHH context along with their corresponding GO terms.
AT3G10340
AT4G28570
AT1G65681
AT5G27960
AT1G28230
AT4G08780
AT3G45990
AT3G27140
AT2G13820
AT1G65960
AT5G05260
AT1G62580
AT5G26580
AT2G27070
AT3G44220
AT1G31640
AT1G14110
AT3G29690
AT1G62540

## Sheet: vascular_shared_CHG_DMRS_over.t
Supporting Information Table S16 Vascular hyper-methylated regions conserved between sorghum and Arabidopsis vascular-specific Sodium Bisulfite Sequencing data for the CG, CHG and CHH context along with their corresponding GO terms.
AT5G28950
AT4G09660
AT2G30730
AT2G07040
AT3G43570
AT2G06541
AT3G47350
AT3G43550
AT5G27960
AT1G19260
AT5G26650
AT1G43260
AT3G29763
AT5G42170
AT3G29765
AT2G04160
AT1G31640
AT5G31412
AT3G31402
AT2G13770
AT1G41920
AT5G26580
AT1G35150
AT3G29450
AT5G05650
AT3G43990
